# Supplementary material for: Proteomic profiling of the thrombin-activated canine platelet secretome (CAPS)
Source: PLoS One. 2019 Nov 13;14(11):e0224891. doi: 10.1371/journal.pone.0224891 (PMC6853320; doi:10.1371/journal.pone.0224891)
Supplement: S2 Table — The 1,593 proteins found in both the dogs and in the Burkhart et al. 2012 global platelet proteome. The proteins are listed A-Z. Splice variants are in italic and 1 peptide identifications (n = 392, 24.6%) are marked in red. (XLSX) [file pone.0224891.s005.xlsx]

## Sheet: Table S2_In Burkhart and dogs
Table S2. Canine proteins also reported in the global platelet proteome (n = 1593)
The 1593 proteins found in both the dogs and in the Burkhart et al. 2012 global platelet proteome. The proteins are listed A-Z. Splice variants are in italic and 1 peptide identifications (n = 392, 24.6%) are marked in red.
Accession	Gene symbol	Description	# Peptides	MW [kDa]	Burkhart et al. 2012 accession number
XP_022278409	UBE2O	(E3-independent) E2 ubiquitin-conjugating enzyme [Canis lupus familiaris]	7	128.2	Q9C0C9
XP_853283	PLCB3	1-phosphatidylinositol 4,5-bisphosphate phosphodiesterase beta-3 [Canis lupus familiaris]	9	138.7	Q01970
XP_022274836	PLCG2	1-phosphatidylinositol 4,5-bisphosphate phosphodiesterase gamma-2 [Canis lupus familiaris]	20	147.8	P16885
XP_535555	GBE1; LOC478380	1,4-alpha-glucan-branching enzyme [Canis lupus familiaris]	10	80.6	Q04446
XP_005617237	AKR1E2	1,5-anhydro-D-fructose reductase [Canis lupus familiaris]	7	34	Q96JD6
XP_005625137	PHPT1	14 kDa phosphohistidine phosphatase isoform X2 [Canis lupus familiaris]	5	14	Q9NRX4
XP_852754	YWHAB	14-3-3 protein beta/alpha [Canis lupus familiaris]	19	27.8	P31946
XP_854358	YWHAE	14-3-3 protein epsilon isoform X2 [Canis lupus familiaris]	21	29.2	P62258
XP_003433473	YWHAH	14-3-3 protein eta [Canis lupus familiaris]	19	28.2	Q04917
XP_022275295	YWHAG	14-3-3 protein gamma [Canis lupus familiaris]	9	26.5	P61981
XP_532871	YWHAQ	14-3-3 protein theta [Canis lupus familiaris]	16	27.7	P27348
XP_013974025	YWHAZ	14-3-3 protein zeta/delta [Canis lupus familiaris]	29	27.7	P63104
XP_005629676	LOC610687; ADO	2-aminoethanethiol dioxygenase [Canis lupus familiaris]	1	29.6	Q96SZ5
XP_005624533	CNP	2',3'-cyclic-nucleotide 3'-phosphodiesterase isoform X1 [Canis lupus familiaris]	1	49.7	P09543
XP_005635901	PSMD1	26S proteasome non-ATPase regulatory subunit 1 [Canis lupus familiaris]	6	105.8	Q99460
XP_538135	PSMD10	26S proteasome non-ATPase regulatory subunit 10 isoform X1 [Canis lupus familiaris]	2	24.5	O75832
XP_537730	PSMD11	26S proteasome non-ATPase regulatory subunit 11 [Canis lupus familiaris]	7	47.4	O00231
XP_537584	PSMD12	26S proteasome non-ATPase regulatory subunit 12 isoform X1 [Canis lupus familiaris]	4	52.9	O00232
XP_848457	PSMD13	26S proteasome non-ATPase regulatory subunit 13 [Canis lupus familiaris]	4	42.9	Q9UNM6
XP_022270365	PSMD14	26S proteasome non-ATPase regulatory subunit 14 [Canis lupus familiaris]	4	38	O00487
XP_535824	PSMD2	26S proteasome non-ATPase regulatory subunit 2 [Canis lupus familiaris]	4	100.2	Q13200
XP_548138	PSMD3	26S proteasome non-ATPase regulatory subunit 3 [Canis lupus familiaris]	5	60.9	O43242
XP_022260016	PSMD4	26S proteasome non-ATPase regulatory subunit 4 isoform X1 [Canis lupus familiaris]	2	41.9	P55036
XP_005627062	PSMD5	26S proteasome non-ATPase regulatory subunit 5, partial [Canis lupus familiaris]	12	55.8	Q16401
XP_541816	PSMD6	26S proteasome non-ATPase regulatory subunit 6 isoform X1 [Canis lupus familiaris]	2	45.6	Q15008
XP_536802	PSMD7	26S proteasome non-ATPase regulatory subunit 7 [Canis lupus familiaris]	2	37	P51665
XP_534665	PSMD9	26S proteasome non-ATPase regulatory subunit 9 [Canis lupus familiaris]	6	24.8	O00233
XP_535701	PSMC6	26S proteasome regulatory subunit 10B [Canis lupus familiaris]	10	45.8	P62333
NP_001238880	PSMC1	26S proteasome regulatory subunit 4 [Canis lupus familiaris]	2	49.2	P62191
XP_533187	PSMC3	26S proteasome regulatory subunit 6A [Canis lupus familiaris]	6	47.3	P17980
XP_005616634	LOC100855613; PSMC4	26S proteasome regulatory subunit 6B [Canis lupus familiaris]	5	47.3	P43686
XP_533103	PSMC2	26S proteasome regulatory subunit 7 [Canis lupus familiaris]	5	48.6	P35998
XP_537597	PSMC5	26S proteasome regulatory subunit 8 [Canis lupus familiaris]	8	45.6	P62195
XP_538051	HSD17B10	3-hydroxyacyl-CoA dehydrogenase type-2 [Canis lupus familiaris]	5	27.1	Q99714
XP_022277438	ACAA2	3-ketoacyl-CoA thiolase, mitochondrial [Canis lupus familiaris]	4	29.2	P09110
XP_534222	ACAA1	3-ketoacyl-CoA thiolase, peroxisomal isoform X1 [Canis lupus familiaris]	3	44.1	P09110
XP_531744	MPST	3-mercaptopyruvate sulfurtransferase [Canis lupus familiaris]	6	33.1	P25325
XP_850669	BPNT1	3'(2'),5'-bisphosphate nucleotidase 1 isoform X2 [Canis lupus familiaris]	8	39.5	O95861
XP_005621619	ABAT	4-aminobutyrate aminotransferase, mitochondrial [Canis lupus familiaris]	21	56.6	P80404
XP_536148	ALDH9A1	4-trimethylaminobutyraldehyde dehydrogenase [Canis lupus familiaris]	10	54	P49189
XP_013962688	RPS21	40S ribosomal protein S21 [Canis lupus familiaris]	1	9.1	P63220
NP_001300706	RPS3	40S ribosomal protein S3 [Canis lupus familiaris]	2	26.7	P23396
XP_022264091	RPS4	40S ribosomal protein SA isoform X1 [Canis lupus familiaris]	6	32.9	P08865
NP_001301049	SLC3A2	4F2 cell-surface antigen heavy chain [Canis lupus familiaris]	2	58.5	P08195
XP_538569	AGXT2L2; PHYKPL	5-phosphohydroxy-L-lysine phospho-lyase isoform X2 [Canis lupus familiaris]	1	49.8	Q8IUZ5
XP_022273603	PRKAA1	5'-AMP-activated protein kinase catalytic subunit alpha-1 isoform X1 [Canis lupus familiaris]	2	65.3	Q13131
XP_013963868	PRKAG1	5'-AMP-activated protein kinase subunit gamma-1 isoform X1 [Canis lupus familiaris]	2	45.5	P54619
XP_535411	PGD	6-phosphogluconate dehydrogenase, decarboxylating [Canis lupus familiaris]	22	53.1	P52209
XP_852582	PGLS	6-phosphogluconolactonase [Canis lupus familiaris]	8	27.5	O95336
XP_013966511	HSPD1	60 kDa heat shock protein, mitochondrial [Canis lupus familiaris]	12	61	P10809
XP_533197	RPLP2	60S acidic ribosomal protein P2 [Canis lupus familiaris]	1	11.7	P05387
XP_548097	NT5C3L; NT5C3B	7-methylguanosine phosphate-specific 5'-nucleotidase isoform X1 [Canis lupus familiaris]	9	34.6	Q9H0P0
XP_863385	HSPA5	78 kDa glucose-regulated protein [Canis lupus familiaris]	36	72.2	P11021
XP_003433756	ABI1	abl interactor 1 isoform X1 [Canis lupus familiaris]	6	55	Q8IZP0
XP_005640620	ABI2	abl interactor 2 isoform X1 [Canis lupus familiaris]	3	58.6	Q9NYB9
XP_541180	ACAT2	acetyl-CoA acetyltransferase, cytosolic [Canis lupus familiaris]	9	41	Q9BWD1
XP_005619885	ACAT1	acetyl-CoA acetyltransferase, mitochondrial isoform X1 [Canis lupus familiaris]	8	46.2	P24752
XP_534200	ACSS1	acetyl-coenzyme A synthetase 2-like, mitochondrial [Canis lupus familiaris]	6	74.4	Q9NUB1
XP_022264936	ACSS2	acetyl-coenzyme A synthetase, cytoplasmic isoform X1 [Canis lupus familiaris]	6	80.5	Q9NR19
XP_005630014.1	ASAH1	acid ceramidase [Canis lupus familiaris]	1	42.1	Q13510
XP_849166	ACO2	aconitate hydratase, mitochondrial [Canis lupus familiaris]	9	85.7	Q99798
XP_851943	ACTR10	actin-related protein 10 [Canis lupus familiaris]	1	46.2	Q9NZ32
XP_538516	ACTR2	actin-related protein 2 isoform X2 [Canis lupus familiaris]	15	44.7	P61160
XP_536873	ARPC1A	actin-related protein 2/3 complex subunit 1A [Canis lupus familiaris]	5	41.5	Q92747
XP_536872	ARPC1B	actin-related protein 2/3 complex subunit 1B [Canis lupus familiaris]	21	41	O15143
XP_022270850	ARPC2	actin-related protein 2/3 complex subunit 2 [Canis lupus familiaris]	13	33.8	O15144
XP_022266143	LOC100856747; ARPC3	actin-related protein 2/3 complex subunit 3 isoform X1 [Canis lupus familiaris]	2	22	O15145
XP_003639957	LOC100856747; ARPC3	actin-related protein 2/3 complex subunit 3 isoform X2 [Canis lupus familiaris]	3	20.5	O15145
XP_013977066	ARPC4	actin-related protein 2/3 complex subunit 4 [Canis lupus familiaris]	10	19.7	P59998
XP_537159	ARPC5	actin-related protein 2/3 complex subunit 5 [Canis lupus familiaris]	8	16.3	O15511
XP_853309	ACTR3B; ACTR3	actin-related protein 3 [Canis lupus familiaris]	18	42	P61158
XP_532772	ACTR3; ACTR3B	actin-related protein 3B isoform X1 [Canis lupus familiaris]	3	47.6	P61158
XP_005618896	ACTA1	actin, alpha skeletal muscle [Canis lupus familiaris]	28	42	P62736
XP_534781	ACTA2	actin, aortic smooth muscle [Canis lupus familiaris]	32	42	P62736
NP_001003349	ACTG1	actin, cytoplasmic 2 [Canis lupus familiaris]	31	41.7	P63261
XP_537523	AHSA1	activator of 90 kDa heat shock protein ATPase homolog 1 [Canis lupus familiaris]	4	38.3	O95433
XP_013976845	DBI	acyl-CoA-binding protein isoform X1 [Canis lupus familiaris]	3	10.2	P07108
XP_547892	ACOT2; LOC490770	acyl-coenzyme A thioesterase 1 isoform X2 [Canis lupus familiaris]	2	48.4	P49753
XP_003638952	LOC100855579; LYPLA2	acyl-protein thioesterase 2 [Canis lupus familiaris]	1	24.7	O95372
XP_005632596	APEH	acylamino-acid-releasing enzyme isoform X1 [Canis lupus familiaris]	1	82.6	P13798
XP_533826	APEH	acylamino-acid-releasing enzyme isoform X2 [Canis lupus familiaris]	5	81.4	P13798
XP_005623727	ACYP1	acylphosphatase-1 isoform X1 [Canis lupus familiaris]	1	11.5	P07311
XP_022280440	ACYP2	acylphosphatase-2 isoform X1 [Canis lupus familiaris]	2	18.4	P14621
XP_022280451	ACYP2	acylphosphatase-2 isoform X6 [Canis lupus familiaris]	2	14	P14621
XP_003435250	CRK	adapter molecule crk isoform X1 [Canis lupus familiaris]	8	33.8	P46108
XP_003435251	CRK	adapter molecule crk isoform X3 [Canis lupus familiaris]	12	22.9	P46108
XP_536752	APRT	adenine phosphoribosyltransferase isoform X1 [Canis lupus familiaris]	7	19.7	P07741
XP_022265169	ADA	adenosine deaminase isoform X2 [Canis lupus familiaris]	26	42	P00813
XP_005635156	ADA	adenosine deaminase isoform X3 [Canis lupus familiaris]	27	41.1	P00813
XP_005619117	ADK	adenosine kinase isoform X1 [Canis lupus familiaris]	13	43.6	P55263
XP_534388	AHCY	adenosylhomocysteinase [Canis lupus familiaris]	12	47.7	P23526
NP_001182076	ADCY6	adenylate cyclase type 6 [Canis lupus familiaris]	5	130.3	O43306
XP_005617670	AK2	adenylate kinase 2, mitochondrial isoform X1 [Canis lupus familiaris]	3	26.6	P54819
NP_001124519	AK1	adenylate kinase isoenzyme 1 [Canis lupus familiaris]	9	23.4	P00568
XP_531727	ADSL	adenylosuccinate lyase isoform X2 [Canis lupus familiaris]	5	55.4	P30566
XP_022276859	ADSS	adenylosuccinate synthetase isozyme 2 isoform X1 [Canis lupus familiaris]	1	52.7	P30520
XP_005628950	CAP1	adenylyl cyclase-associated protein 1 isoform X1 [Canis lupus familiaris]	25	51.4	Q01518
XP_013974803	CAP1	adenylyl cyclase-associated protein 1 isoform X2 [Canis lupus familiaris]	25	51.4	Q01518
XP_005638630	ADPGK	ADP-dependent glucokinase isoform X1 [Canis lupus familiaris]	1	53.7	Q9BRR6
NP_001003143	CD38	ADP-ribosyl cyclase/cyclic ADP-ribose hydrolase 1 [Canis lupus familiaris]	3	35.1	P28907
XP_003640166	LOC100855709; ADPRH	ADP-ribosylarginine hydrolase [Canis lupus familiaris]	4	40.2	P54922
NP_001238856	ARF1; LOC100856517	ADP-ribosylation factor 1 [Canis lupus familiaris]	2	20.7	P84077
XP_543688	ARF3	ADP-ribosylation factor 3 [Canis lupus familiaris]	6	20.6	P61204
XP_003639402	LOC100856583; ARL6IP1	ADP-ribosylation factor-like protein 6-interacting protein 1 [Canis lupus familiaris]	2	23.4	Q15041
XP_853013	ARL8B	ADP-ribosylation factor-like protein 8B [Canis lupus familiaris]	1	21.5	Q9NVJ2
XP_022263523	NUDT5	ADP-sugar pyrophosphatase isoform X1 [Canis lupus familiaris]	1	24.3	Q9UKK9
XP_851701	SLC25A5	ADP/ATP translocase 2 [Canis lupus familiaris]	4	33	P05141
XP_022271780	SLC25A6	ADP/ATP translocase 3 [Canis lupus familiaris]	4	34.9	P12236
XP_532408	AFM	afamin [Canis lupus familiaris]	4	69.1	P43652
XP_535385	AKR7A2; LOC478210	aflatoxin B1 aldehyde reductase member 2 [Canis lupus familiaris]	5	40.6	O43488
XP_013969497	AARS	alanine--tRNA ligase, cytoplasmic [Canis lupus familiaris]	11	106.7	P49588
NP_001239097	AKR1A1	alcohol dehydrogenase [NADP(+)] [Canis lupus familiaris]	13	36.6	P14550
NP_001239084	ADH5	alcohol dehydrogenase class-3 [Canis lupus familiaris]	7	39.6	P11766
XP_851694	ALDH16A1	aldehyde dehydrogenase family 16 member A1 isoform X1 [Canis lupus familiaris]	2	92.1	Q8IZ83
XP_540154	GALM	aldose 1-epimerase isoform X1 [Canis lupus familiaris]	2	37.5	Q96C23
NP_001239345	AKR1B1	aldose reductase [Canis lupus familiaris]	9	35.7	P15121
XP_853575	AAGAB	alpha- and gamma-adaptin-binding protein p34 isoform X1 [Canis lupus familiaris]	1	34.6	Q6PD74
XP_537546	SERPINA3; LOC480425	alpha-1-antichymotrypsin [Canis lupus familiaris]	5	47.1	P01011
XP_022277465	SERPINA1	alpha-1-antitrypsin isoform X1 [Canis lupus familiaris]	4	46.7	P01009
XP_855658	MGAT1	alpha-1,3-mannosyl-glycoprotein 2-beta-N-acetylglucosaminyltransferase [Canis lupus familiaris]	1	51.6	P26572
XP_005616085	A1BG; ZNF837	alpha-1B-glycoprotein [Canis lupus familiaris]	12	61.3	P04217
XP_005624992	SERPINF2	alpha-2-antiplasmin isoform X2 [Canis lupus familiaris]	12	61.8	P08697
XP_005639865	AHSG	alpha-2-HS-glycoprotein [Canis lupus familiaris]	9	39.2	P02765
XP_534893	A2M; LOC477699	alpha-2-macroglobulin [Canis lupus familiaris]	2	165.1	P01023
XP_853103	ACTN1	alpha-actinin-1 isoform X1 [Canis lupus familiaris]	77	105.4	P12814
XP_866874	ACTN1	alpha-actinin-1 isoform X4 [Canis lupus familiaris]	78	102.9	P12814
XP_536333	ACTN2	alpha-actinin-2 isoform X2 [Canis lupus familiaris]	23	103.8	P35609
XP_541640	ACTN4	alpha-actinin-4 isoform X1 [Canis lupus familiaris]	31	107.3	O43707
XP_853410	ACTN4	alpha-actinin-4 isoform X3 [Canis lupus familiaris]	60	104.9	O43707
NP_001003164	ACTR1A	alpha-centractin [Canis lupus familiaris]	8	42.6	P61163
XP_536735	ENO1	alpha-enolase [Canis lupus familiaris]	28	49	P06733
XP_013972892	LOC476315, ENOA	alpha-enolase-like [Canis lupus familiaris]	24	47.3	P06733
XP_538109	GLA	alpha-galactosidase A [Canis lupus familiaris]	9	47.6	P06280
XP_022272289	MAN2A1	alpha-mannosidase 2 [Canis lupus familiaris]	1	125.3	Q16706
XP_005638775	MAN2C1	alpha-mannosidase 2C1 [Canis lupus familiaris]	3	116.5	Q9NTJ4
XP_005625870	NAGA	alpha-N-acetylgalactosaminidase [Canis lupus familiaris]	4	46.4	P17050
XP_852154	NAPA	alpha-soluble NSF attachment protein isoform X1 [Canis lupus familiaris]	8	33.2	P54920
XP_854170	PPAT	amidophosphoribosyltransferase isoform X1 [Canis lupus familiaris]	1	57.1	Q06203
XP_545016	AIMP1	aminoacyl tRNA synthase complex-interacting multifunctional protein 1 isoform X1 [Canis lupus familiaris]	1	35.4	Q12904
XP_536880	AIMP2	aminoacyl tRNA synthase complex-interacting multifunctional protein 2 isoform X1 [Canis lupus familiaris]	1	35.3	Q13155
XP_533806	ACY1	aminoacylase-1 [Canis lupus familiaris]	1	45.4	Q03154
XP_547357	RNPEP	aminopeptidase B isoform X1 [Canis lupus familiaris]	6	72.2	Q9H4A4
XP_005621872	AMPD2	AMP deaminase 2 isoform X4 [Canis lupus familiaris]	2	94.7	Q01433
NP_001006601	APP	amyloid-beta A4 protein isoform APP-770 precursor [Canis lupus familiaris]	1	86.9	P05067
XP_022266630	CIAPIN1	anamorsin [Canis lupus familiaris]	2	33.8	Q6FI81
XP_005627860	ANGPT1	angiopoietin-1 isoform X1 [Canis lupus familiaris]	3	57.5	Q15389
XP_005618890	AGT	angiotensinogen [Canis lupus familiaris]	7	51.7	P01019
XP_003639531	LOC100856722; ANKMY2	ankyrin repeat and MYND domain-containing protein 2 isoform X1 [Canis lupus familiaris]	1	49.1	Q8IV38
XP_022266014	ANKRD13A	ankyrin repeat domain-containing protein 13A isoform X1 [Canis lupus familiaris]	1	68.1	Q8IZ07
XP_005629869	LOC100686820; ANK1	ankyrin-1 isoform X1 [Canis lupus familiaris]	12	210.1	P16157
XP_022259693	LOC100686820; ANK1	ankyrin-1 isoform X2 [Canis lupus familiaris]	24	209.3	P16157
XP_536401	ANXA11	annexin A11 [Canis lupus familiaris]	12	54.4	P50995
XP_022279717	ANXA4	annexin A4 isoform X1 [Canis lupus familiaris]	1	35.9	P09525
XP_533303	ANXA5	annexin A5 isoform X1 [Canis lupus familiaris]	18	35.9	P08758
XP_005619331	ANXA6	annexin A6 isoform X1 [Canis lupus familiaris]	2	75.8	P08133
XP_536388	ANXA7	annexin A7 isoform X1 [Canis lupus familiaris]	2	52.5	P20073
XP_005637010	ANO6	anoctamin-6 isoform X1 [Canis lupus familiaris]	6	108	Q4KMQ2
XP_537187	SERPINC1	antithrombin-III [Canis lupus familiaris]	21	52.4	P01008
XP_852198	AP1B1	AP-1 complex subunit beta-1 isoform X1 [Canis lupus familiaris]	11	104.7	Q10567
XP_003434755	AP1G1	AP-1 complex subunit gamma-1 isoform X1 [Canis lupus familiaris]	2	91.7	O43747
XP_003432952	AP1M1	AP-1 complex subunit mu-1 isoform X1 [Canis lupus familiaris]	7	49.7	Q9BXS5
XP_003434784	AP1S1	AP-1 complex subunit sigma-1A [Canis lupus familiaris]	2	18.7	P61966
XP_854230	AP1S2	AP-1 complex subunit sigma-2 isoform X3 [Canis lupus familiaris]	2	18.6	P56377
XP_541490	AP2A1	AP-2 complex subunit alpha-1 isoform X1 [Canis lupus familiaris]	9	107.6	O95782
XP_022261216	AP2A2	AP-2 complex subunit alpha-2 isoform X2 [Canis lupus familiaris]	7	103.8	O94973
XP_853723	AP2B1	AP-2 complex subunit beta isoform X1 [Canis lupus familiaris]	7	105.6	P63010
NP_001274033	AP2M1	AP-2 complex subunit mu [Canis lupus familiaris]	2	49.6	Q96CW1
XP_533634	AP2S1	AP-2 complex subunit sigma [Canis lupus familiaris]	2	17	P53680
NP_001002974	AP3B1	AP-3 complex subunit beta-1 [Canis lupus familiaris]	1	121.1	O00203
XP_005633160	AP3D1	AP-3 complex subunit delta-1 isoform X1 [Canis lupus familiaris]	1	137	O14617
XP_005619116	AP3M1	AP-3 complex subunit mu-1 isoform X1 [Canis lupus familiaris]	2	46.9	Q9Y2T2
XP_858735	LOC607494; AP3S1	AP-3 complex subunit sigma-1 isoform X1 [Canis lupus familiaris]	2	21.7	Q92572
XP_013968873	APOA1	apolipoprotein A-I [Canis lupus familiaris]	11	30.2	P02647
NP_001003369	APOC3	apolipoprotein C-III precursor [Canis lupus familiaris]	1	11	P02656
XP_533644	APOE	apolipoprotein E [Canis lupus familiaris]	2	37.2	P02649
NP_001003011	BAX	apoptosis regulator BAX [Canis lupus familiaris]	4	21.3	Q07812
XP_013969836	LOC100856347; PYCARD	apoptosis-associated speck-like protein containing a CARD isoform X1 [Canis lupus familiaris]	7	21.8	Q9ULZ3
XP_536613	ALOX12; LOC479476	arachidonate 12-lipoxygenase, 12S-type [Canis lupus familiaris]	1	75.3	P18054
XP_022269602	ACAP2	arf-GAP with coiled-coil, ANK repeat and PH domain-containing protein 2 [Canis lupus familiaris]	1	87	Q15057
XP_005627995	ASAP1	arf-GAP with SH3 domain, ANK repeat and PH domain-containing protein 1 isoform X1 [Canis lupus familiaris]	3	126	Q9ULH1
XP_853102	RARS	arginine--tRNA ligase, cytoplasmic [Canis lupus familiaris]	1	75.5	P54136
XP_022271280	ARMCX3	armadillo repeat-containing X-linked protein 3 [Canis lupus familiaris]	1	42.4	Q9UH62
NP_001041548	ARSA	arylsulfatase A precursor [Canis lupus familiaris]	3	53.3	P15289
XP_849060	NARS	asparagine--tRNA ligase, cytoplasmic isoform X1 [Canis lupus familiaris]	4	64.2	O43776
NP_001277045	GOT1	aspartate aminotransferase, cytoplasmic [Canis lupus familiaris]	15	46.4	P17174
NP_001273953	GOT2	aspartate aminotransferase, mitochondrial [Canis lupus familiaris]	11	47.4	P00505
XP_848666	DARS	aspartate--tRNA ligase, cytoplasmic isoform X1 [Canis lupus familiaris]	12	57	P14868
XP_022270828	DNPEP	aspartyl aminopeptidase isoform X1 [Canis lupus familiaris]	1	55.5	Q9ULA0
XP_013963212	ATXN2	ataxin-2 [Canis lupus familiaris]	1	138.5	Q99700
XP_005631631	ATL3	atlastin-3 isoform X1 [Canis lupus familiaris]	1	60.4	Q6DD88
XP_537027	ATP5F1; LOC479901	ATP synthase F(0) complex subunit B1, mitochondrial [Canis lupus familiaris]	4	28.8	P24539
NP_001274083	ATP5A1	ATP synthase subunit alpha, mitochondrial [Canis lupus familiaris]	15	59.7	P25705
XP_531639	ATP5B	ATP synthase subunit beta, mitochondrial [Canis lupus familiaris]	16	56.3	P06576
XP_022278200	LOC100683871	ATP synthase subunit d, mitochondrial-like [Canis lupus familiaris]	2	18.6	O75947
XP_013977810	ATP5D	ATP synthase subunit delta, mitochondrial [Canis lupus familiaris]	1	17.5	P30049
XP_005617216	ATP5C1	ATP synthase subunit gamma, mitochondrial isoform X1 [Canis lupus familiaris]	4	33	P36542
XP_005638919	ATP5O; LOC100855541	ATP synthase subunit O, mitochondrial [Canis lupus familiaris]	2	23.5	P48047
XP_005640740	ATG9A; ABCB6	ATP-binding cassette sub-family B member 6, mitochondrial [Canis lupus familiaris]	1	93.6	Q9NP58
XP_867212	ABCE1	ATP-binding cassette sub-family E member 1 [Canis lupus familiaris]	2	67.3	P61221
XP_013972035	ACLY	ATP-citrate synthase isoform X4 [Canis lupus familiaris]	5	126	P53396
XP_013961934	CARKD; LOC607381; NAXD	ATP-dependent (S)-NAD(P)H-hydrate dehydratase [Canis lupus familiaris]	4	24.8	Q8IW45
XP_544922	PFKL	ATP-dependent 6-phosphofructokinase, liver type isoform X1 [Canis lupus familiaris]	14	85.2	P17858
XP_005617240	PFKP	ATP-dependent 6-phosphofructokinase, platelet type isoform X1 [Canis lupus familiaris]	18	88	Q01813
XP_848865	DDX1	ATP-dependent RNA helicase DDX1 isoform X1 [Canis lupus familiaris]	2	82.4	Q92499
XP_861958	DDX19B; LOC479657	ATP-dependent RNA helicase DDX19B isoform X1 [Canis lupus familiaris]	1	57.8	Q9NUU7
XP_005641311	DDX3X	ATP-dependent RNA helicase DDX3X isoform X1 [Canis lupus familiaris]	2	73.4	O00571
XP_533904	ASNA1	ATPase ASNA1 [Canis lupus familiaris]	2	38.8	O43681
XP_022282124	ATG5	autophagy protein 5 isoform X1 [Canis lupus familiaris]	1	32.4	Q9H1Y0
XP_013971619	ATG2B	autophagy-related protein 2 homolog B isoform X1 [Canis lupus familiaris]	1	234.2	Q96BY7
XP_538200	BCAP31	B-cell receptor-associated protein 31 [Canis lupus familiaris]	2	28	P51572
NP_001041496	SLC4A1	band 3 anion transport protein [Canis lupus familiaris]	18	104.1	P02730
XP_854776	BANF1	barrier-to-autointegration factor [Canis lupus familiaris]	3	10.1	O75531
XP_849107	BZW1	basic leucine zipper and W2 domain-containing protein 1 isoform X1 [Canis lupus familiaris]	9	51.2	Q7L1Q6
XP_005628641	LOC100856737; BZW2	basic leucine zipper and W2 domain-containing protein 2 isoform X1 [Canis lupus familiaris]	1	48.1	Q9Y6E2
XP_533964	BSG	basigin isoform X2 [Canis lupus familiaris]	9	29.3	P35613
XP_543143	B3GALTL; B3GLCT	beta-1,3-glucosyltransferase [Canis lupus familiaris]	1	62.6	Q6Y288
XP_538701	B4GALT1	beta-1,4-galactosyltransferase 1 [Canis lupus familiaris]	4	44.3	P15291
NP_001003265	APOH	beta-2-glycoprotein 1 precursor [Canis lupus familiaris]	10	38.4	P02749
XP_003640095	B2M	beta-2-microglobulin isoform X1 [Canis lupus familiaris]	7	14.3	P61769
XP_544346	ACTBL2	beta-actin-like protein 2 [Canis lupus familiaris]	21	41.9	Q562R1
XP_852085	ADRBK1; GRK2	beta-adrenergic receptor kinase 1 isoform X2 [Canis lupus familiaris]	1	79.6	P25098
XP_022263390	ARRB1	beta-arrestin-1 isoform X2 [Canis lupus familiaris]	18	47.3	P49407
XP_022263394	ARRB1	beta-arrestin-1 isoform X7 [Canis lupus familiaris]	8	48.9	P49407
XP_854473	ACTR1B	beta-centractin isoform X1 [Canis lupus familiaris]	3	42.3	P42025
XP_536606	ENO3	beta-enolase isoform X1 [Canis lupus familiaris]	7	47.8	P13929
NP_001032730	GLB1	beta-galactosidase precursor [Canis lupus familiaris]	2	74.9	P16278
XP_013966443	GLB1L	beta-galactosidase-1-like protein [Canis lupus familiaris]	3	73.7	P16278
XP_005639870	ST6GAL1	beta-galactoside alpha-2,6-sialyltransferase 1 isoform X1 [Canis lupus familiaris]	1	45.7	P15907
NP_001003191	GUSB	beta-glucuronidase precursor [Canis lupus familiaris]	12	74.4	P08236
XP_544758	HEXA	beta-hexosaminidase subunit alpha isoform X1 [Canis lupus familiaris]	4	60.5	P06865
XP_022270477	HEXB	beta-hexosaminidase subunit beta [Canis lupus familiaris]	9	60.5	P07686
XP_022280035	PARVB	beta-parvin isoform X1 [Canis lupus familiaris]	19	40.5	Q9HBI1
XP_022280036	PARVB	beta-parvin isoform X2 [Canis lupus familiaris]	14	35.7	Q9HBI1
NP_001238867	BID	BH3-interacting domain death agonist [Canis lupus familiaris]	4	22.4	P55957
XP_005635733	EPHX2	bifunctional epoxide hydrolase 2 [Canis lupus familiaris]	1	61.9	P34913
XP_545634	ATIC	bifunctional purine biosynthesis protein PURH [Canis lupus familiaris]	23	64.7	P31939
XP_005634448	BTD	biotinidase isoform X1 [Canis lupus familiaris]	1	59.5	P43251
XP_013973961	ENPP4	bis(5'-adenosyl)-triphosphatase ENPP4 [Canis lupus familiaris]	2	51.5	Q9Y6X5
XP_005632353	FHIT	bis(5'-adenosyl)-triphosphatase isoform X1 [Canis lupus familiaris]	2	20	P49789
XP_531977	NUDT2	bis(5'-nucleosyl)-tetraphosphatase [asymmetrical] [Canis lupus familiaris]	1	16.8	P50583
XP_022259505	BPGM	bisphosphoglycerate mutase [Canis lupus familiaris]	6	30	P07738
XP_537755	BLMH	bleomycin hydrolase [Canis lupus familiaris]	14	52.4	Q13867
XP_022275604	LOC607859; BOLA2B	bolA-like protein 2 isoform X1 [Canis lupus familiaris]	1	14.9	Q9H3K6
XP_541509	BCAT2	branched-chain-amino-acid aminotransferase, mitochondrial isoform X1 [Canis lupus familiaris]	2	44.5	O15382
XP_013963680	BCR	breakpoint cluster region protein [Canis lupus familiaris]	2	145.3	P11274
XP_005636868	BIN2	bridging integrator 2 isoform X1 [Canis lupus familiaris]	27	61.3	Q9UBW5
XP_535051	FAM175B; ABRAXAS2	BRISC complex subunit Abraxas 2 [Canis lupus familiaris]	1	49.4	Q15018
XP_005640896	BROX	BRO1 domain-containing protein BROX [Canis lupus familiaris]	6	46.2	Q5VW32
XP_537476	MTHFD1	C-1-tetrahydrofolate synthase, cytoplasmic isoform X2 [Canis lupus familiaris]	17	101.2	P11586
XP_022274848	CMIP	C-Maf-inducing protein isoform X2 [Canis lupus familiaris]	1	76.6	Q8IY22
XP_022266732	CLEC9A; CLEC1B	C-type lectin domain family 1 member B isoform X1 [Canis lupus familiaris]	1	54.1	Q9P126
XP_022266733	CLEC9A; CLEC1B	C-type lectin domain family 1 member B isoform X2 [Canis lupus familiaris]	1	31.5	Q9P126
XP_854623	CLEC11A	C-type lectin domain family 11 member A [Canis lupus familiaris]	1	35.7	Q9Y240
XP_003434998	C4BPA	C4b-binding protein alpha chain [Canis lupus familiaris]	4	68.5	P04003
XP_005630306	CAD	CAD protein isoform X1 [Canis lupus familiaris]	6	245	P27708
XP_855383.3	PPP3R1	calcineurin subunit B type 1 isoform X1 [Canis lupus familiaris]	1	20.8	P63098
XP_849876	CIB1	calcium and integrin-binding protein 1 isoform X1 [Canis lupus familiaris]	2	21.8	Q99828
XP_546160	MCU	calcium uniporter protein, mitochondrial isoform X1 [Canis lupus familiaris]	1	39.9	Q8NE86
XP_013970270	SLC25A24; LOC611922	calcium-binding mitochondrial carrier protein SCaMC-1 [Canis lupus familiaris]	2	46.5	Q6NUK1
XP_005633045	LOC100855874; SLC25A23	calcium-binding mitochondrial carrier protein SCaMC-3 isoform X1 [Canis lupus familiaris]	1	67.3	Q6NUK1
XP_534599	CAB39	calcium-binding protein 39 [Canis lupus familiaris]	8	39.8	Q9Y376
XP_542560	CAB39L	calcium-binding protein 39-like [Canis lupus familiaris]	9	39	Q9H9S4
XP_022264329	ATP2C1	calcium-transporting ATPase type 2C member 1 isoform X1 [Canis lupus familiaris]	2	107.8	P98194
XP_541780	CAMK1	calcium/calmodulin-dependent protein kinase type 1 [Canis lupus familiaris]	6	41.1	Q14012
XP_005639344	CAMK2D	calcium/calmodulin-dependent protein kinase type II subunit delta isoform X2 [Canis lupus familiaris]	1	61.2	Q13557
XP_537183	CACYBP	calcyclin-binding protein isoform X1 [Canis lupus familiaris]	5	26.4	Q9HB71
XP_022259501	LOC608135; CALD1	caldesmon isoform X1 [Canis lupus familiaris]	18	85.9	Q05682
XP_537537	CALM1	calmodulin-1 [Canis lupus familiaris]	6	16.8	P62158
NP_001003232	CANX	calnexin precursor [Canis lupus familiaris]	6	67.6	P27824
XP_853634	CAPNS1	calpain small subunit 1 isoform X1 [Canis lupus familiaris]	7	28.4	P04632
XP_540866	CAPN1	calpain-1 catalytic subunit [Canis lupus familiaris]	21	81.3	P07384
XP_022263358	CAPN5	calpain-5 isoform X1 [Canis lupus familiaris]	9	73.1	O15484
XP_854646	CNN2	calponin-2 [Canis lupus familiaris]	9	33.4	Q99439
XP_867310	CALR	calreticulin [Canis lupus familiaris]	21	48.2	P27797
XP_013969391	CLSTN1; LOC479600	calsyntenin-1 isoform X1 [Canis lupus familiaris]	6	113.4	O94985
XP_013969392	CLSTN1; LOC479600	calsyntenin-1 isoform X2 [Canis lupus familiaris]	13	112.2	O94985
XP_849335	CALU	calumenin isoform X1 [Canis lupus familiaris]	6	37.1	O43852
NP_001003032	PRKACA	cAMP-dependent protein kinase catalytic subunit alpha [Canis lupus familiaris]	3	40.5	P17612
XP_537099	PRKACB; LOC479975	cAMP-dependent protein kinase catalytic subunit beta isoform X1 [Canis lupus familiaris]	5	46.1	P22694
XP_013971909	PRKAR1A	cAMP-dependent protein kinase type I-alpha regulatory subunit [Canis lupus familiaris]	3	43	P10644
XP_013976258	PRKAR2B	cAMP-dependent protein kinase type II-beta regulatory subunit isoform X1 [Canis lupus familiaris]	12	48.3	P31323
XP_858066	PRKAR2B	cAMP-dependent protein kinase type II-beta regulatory subunit isoform X2 [Canis lupus familiaris]	13	46.2	P31323
NP_001138643	CA1	carbonic anhydrase 1 [Canis lupus familiaris]	14	29	P00915
XP_013964802	CA13	carbonic anhydrase 13 [Canis lupus familiaris]	5	29.4	Q8N1Q1
NP_001138642	CA2	carbonic anhydrase 2 [Canis lupus familiaris]	15	29.2	P00918
XP_852675	CBR1; LOC610164	carbonyl reductase [NADPH] 1 [Canis lupus familiaris]	12	30.6	P16152
XP_544873	CBR3	carbonyl reductase [NADPH] 3 [Canis lupus familiaris]	2	30.7	O75828
XP_851154	CPB2	carboxypeptidase B2 [Canis lupus familiaris]	2	49.1	Q96IY4
XP_546705	CPT2	carnitine O-palmitoyltransferase 2, mitochondrial isoform X1 [Canis lupus familiaris]	2	74	P23786
XP_013962797	CASS4	cas scaffolding protein family member 4 [Canis lupus familiaris]	1	89.2	Q9NQ75
XP_013973795	CSNK2B	casein kinase II subunit beta isoform X1 [Canis lupus familiaris]	1	27	P67870
NP_001003042	CASP3	caspase-3 [Canis lupus familiaris]	8	31.3	P42574
XP_545022	CASP6	caspase-6 [Canis lupus familiaris]	9	33.4	P55212
NP_001002984	CAT	catalase [Canis lupus familiaris]	14	59.8	P04040
XP_543203	CTSB	cathepsin B isoform X1 [Canis lupus familiaris]	3	37.7	P07858
NP_001020792	CTSD	cathepsin D precursor [Canis lupus familiaris]	4	44.3	P07339
XP_005637236	M6PR	cation-dependent mannose-6-phosphate receptor [Canis lupus familiaris]	5	31.2	P20645
XP_022281964	CD109	CD109 antigen isoform X1 [Canis lupus familiaris]	26	162.1	Q6YHK3
XP_533198	CD151	CD151 antigen [Canis lupus familiaris]	2	28	P48509
XP_005615388	CD226	CD226 antigen isoform X1 [Canis lupus familiaris]	4	40	Q15762
NP_001002981	CD40	CD40 ligand [Canis lupus familiaris]	2	28.7	P29965
XP_005631087	CD44	CD44 antigen isoform X1 [Canis lupus familiaris]	5	85.7	P16070
XP_022279728	CD63	CD63 antigen [Canis lupus familiaris]	1	25.6	P08962
XP_022261237	CD81; LOC611606	CD81 antigen [Canis lupus familiaris]	2	25.2	P60033
XP_022266920	CD9	CD9 antigen [Canis lupus familiaris]	3	17.6	P21926
XP_013967026	CD99	CD99 antigen isoform X1 [Canis lupus familiaris]	1	16.6	P14209
XP_013965411	LOC100855477; CISD2	CDGSH iron-sulfur domain-containing protein 2 [Canis lupus familiaris]	1	15.3	Q8N5K1
NP_001003254	CDC42	cell division control protein 42 homolog precursor [Canis lupus familiaris]	3	21.2	P60953
XP_013970715	CEP170	centrosomal protein of 170 kDa isoform X1 [Canis lupus familiaris]	1	176.2	Q5SW79
XP_005634613	CP	ceruloplasmin isoform X1 [Canis lupus familiaris]	15	125.8	P00450
XP_851997	PRKG1	cGMP-dependent protein kinase 1 isoform X1 [Canis lupus familiaris]	7	76.3	Q13976
XP_005637137	LOC610836; PDE3A	cGMP-inhibited 3',5'-cyclic phosphodiesterase A isoform X1 [Canis lupus familiaris]	1	109.9	Q14432
XP_005639100	PDE5A	cGMP-specific 3',5'-cyclic phosphodiesterase isoform X1 [Canis lupus familiaris]	22	98.2	O76074
XP_850536	CHMP2A	charged multivesicular body protein 2a isoform X2 [Canis lupus familiaris]	2	25.1	O43633
XP_542966	CHMP4B	charged multivesicular body protein 4b [Canis lupus familiaris]	1	25	Q9H444
XP_013971713	CHMP6	charged multivesicular body protein 6 [Canis lupus familiaris]	1	13.1	Q96FZ7
NP_001239067	CLIC1	chloride intracellular channel protein 1 [Canis lupus familiaris]	17	27	O00299
XP_544493	CLIC4	chloride intracellular channel protein 4 [Canis lupus familiaris]	4	28.7	Q9Y696
XP_013973370	SLC44A1	choline transporter-like protein 1 isoform X1 [Canis lupus familiaris]	6	81	Q8WWI5
XP_005632951	SLC44A2	choline transporter-like protein 2 isoform X1 [Canis lupus familiaris]	4	80.8	Q8IWA5
XP_003432826	SLC44A2	choline transporter-like protein 2 isoform X2 [Canis lupus familiaris]	6	80.1	Q8IWA5
XP_022283208	CBX3	chromobox protein homolog 3 isoform X1 [Canis lupus familiaris]	3	23.2	Q13185
XP_013961798	CLYBL	citrate lyase subunit beta-like protein, mitochondrial isoform X1 [Canis lupus familiaris]	1	38.8	Q8N0X4
XP_531634	CS	citrate synthase, mitochondrial isoform X1 [Canis lupus familiaris]	4	51.8	O75390
XP_852132	CMTM6	CKLF-like MARVEL transmembrane domain-containing protein 6 [Canis lupus familiaris]	3	19.9	Q9NX76
XP_005624805	CLTC	clathrin heavy chain 1 isoform X1 [Canis lupus familiaris]	41	192.3	Q00610
XP_536451	CLINT1	clathrin interactor 1 isoform X1 [Canis lupus familiaris]	1	70.3	Q14677
XP_003639440	LOC100856559; CLTA	clathrin light chain A isoform X4 [Canis lupus familiaris]	3	23.7	P09496
XP_022261749	CLASP1	CLIP-associating protein 1 isoform X1 [Canis lupus familiaris]	6	177.4	Q7Z460
NP_001003370	CLU	clusterin precursor [Canis lupus familiaris]	4	51.8	P10909
XP_546800	COTL1	coactosin-like protein, partial [Canis lupus familiaris]	8	13.8	Q14019
XP_005622605	F5	coagulation factor V [Canis lupus familiaris]	11	251.7	P12259
XP_022270129	F13A1	coagulation factor XIII A chain [Canis lupus familiaris]	48	83.3	P00488
XP_005622353	F13B	coagulation factor XIII B chain [Canis lupus familiaris]	2	74.3	P05160
XP_013966632	COPA	coatomer subunit alpha, partial [Canis lupus familiaris]	6	137.7	P53621
XP_022263567	COPB1	coatomer subunit beta [Canis lupus familiaris]	2	107.1	P53618
XP_022264396	COPB2	coatomer subunit beta' isoform X2 [Canis lupus familiaris]	10	102.3	P35606
XP_536552	ARCN1	coatomer subunit delta [Canis lupus familiaris]	1	57.2	P48444
XP_005632735	COPE	coatomer subunit epsilon isoform X1 [Canis lupus familiaris]	5	34.5	O14579
XP_533723	COPG1	coatomer subunit gamma-1 [Canis lupus familiaris]	2	97.7	Q9Y678
XP_022282913	COPG2	coatomer subunit gamma-2 isoform X1 [Canis lupus familiaris]	1	124	Q9UBF2
XP_005617727	LOC102155463; COPZ1	coatomer subunit zeta-1 [Canis lupus familiaris]	1	20.2	P61923
XP_533231	CFL1	cofilin-1 [Canis lupus familiaris]	21	18.5	P23528
XP_022276544	LOC102153978	cofilin-1-like [Canis lupus familiaris]	15	21.3	P23528
XP_547771	CFL2	cofilin-2 isoform X1 [Canis lupus familiaris]	8	18.7	Q9Y281
XP_022265414	CCDC25	coiled-coil domain-containing protein 25 isoform X1 [Canis lupus familiaris]	1	25.8	Q86WR0
XP_533016	CSDE1	cold shock domain-containing protein E1 isoform X1 [Canis lupus familiaris]	1	93.6	O75534
XP_850727	COMMD9	COMM domain-containing protein 9 isoform X1 [Canis lupus familiaris]	1	21.8	Q9P000
XP_534901	C1R	complement C1r subcomponent [Canis lupus familiaris]	1	80.1	P00736
XP_005637267	C1S	complement C1s subcomponent [Canis lupus familiaris]	1	77.5	P09871
XP_022262838	C3	complement C3 [Canis lupus familiaris]	68	176	P01024
XP_022281488	C4A; LOC481722	complement C4-A [Canis lupus familiaris]	35	192.8	P0C0L4
XP_022280741	C5	complement C5 [Canis lupus familiaris]	9	183.6	P01031
XP_546568	C1QBP	complement component 1 Q subcomponent-binding protein, mitochondrial [Canis lupus familiaris]	3	30.1	Q07021
XP_546339	C7	complement component C7 isoform X1 [Canis lupus familiaris]	4	94.9	P10643
XP_003639070	LOC100855712; C8A	complement component C8 alpha chain isoform X1 [Canis lupus familiaris]	2	66.2	P07357
XP_003431724	CFB	complement factor B [Canis lupus familiaris]	10	86.3	P00751
XP_013977853	CFD	complement factor D isoform X1 [Canis lupus familiaris]	2	36.5	P00746
XP_536110	CFH; LOC478952	complement factor H [Canis lupus familiaris]	7	139.6	P08603
XP_005638452	COPS2	COP9 signalosome complex subunit 2 isoform X1 [Canis lupus familiaris]	1	52.4	P61201
XP_864801	COPS3	COP9 signalosome complex subunit 3 isoform X1 [Canis lupus familiaris]	1	47.9	Q9UNS2
XP_003640149	LOC100856586; COPS4	COP9 signalosome complex subunit 4 isoform X1 [Canis lupus familiaris]	5	46.2	Q9BT78
XP_005638087	COPS5	COP9 signalosome complex subunit 5 isoform X1 [Canis lupus familiaris]	1	37.5	Q92905
XP_536866	COPS6	COP9 signalosome complex subunit 6 [Canis lupus familiaris]	2	38	Q7L5N1
XP_005635904	COPS7B	COP9 signalosome complex subunit 7b [Canis lupus familiaris]	2	29.6	Q9H9Q2
XP_534612	COPS8	COP9 signalosome complex subunit 8 [Canis lupus familiaris]	3	23.2	Q99627
NP_001165220	CPNE1	copine-1 [Canis lupus familiaris]	9	59.1	Q99829
XP_022268106	CPNE3	copine-3 isoform X1 [Canis lupus familiaris]	14	59.6	O75131
XP_005620950	CBFB	core-binding factor subunit beta [Canis lupus familiaris]	2	19.5	Q13951
XP_547069	CORO1A	coronin-1A [Canis lupus familiaris]	23	51	P31146
XP_013976696	CORO1B; LOC476007	coronin-1B [Canis lupus familiaris]	18	54.2	Q9BR76
XP_543444	CORO1C	coronin-1C [Canis lupus familiaris]	18	53.2	Q9ULV4
XP_533427	ABRACL	costars family protein ABRACL [Canis lupus familiaris]	5	9.1	Q9P1F3
XP_849949	CRKL	crk-like protein [Canis lupus familiaris]	5	33.8	P46109
XP_013961966	CTDSPL	CTD small phosphatase-like protein [Canis lupus familiaris]	1	31.5	O15194
XP_022263612	CELF2	CUGBP Elav-like family member 2 isoform X1 [Canis lupus familiaris]	1	58.6	O95319
XP_022279895	CAND1	cullin-associated NEDD8-dissociated protein 1 [Canis lupus familiaris]	7	133.5	Q86VP6
XP_005629809	CDK5	cyclin-dependent-like kinase 5 [Canis lupus familiaris]	4	44.6	Q00535
XP_003639869	LOC607874	cystatin-C-like [Canis lupus familiaris]	6	16.4	P01034
XP_022276518	CSRP1; LOC607054	cysteine and glycine-rich protein 1 [Canis lupus familiaris]	9	20.6	P21291
XP_022265751	ATG4B	cysteine protease ATG4B [Canis lupus familiaris]	1	35.8	Q9Y4P1
XP_851224	CARS	cysteine--tRNA ligase, cytoplasmic isoform X1 [Canis lupus familiaris]	5	94.6	P49589
XP_005632643	UQCRC1; LOC608455	cytochrome b-c1 complex subunit 1, mitochondrial isoform X1 [Canis lupus familiaris]	2	52.9	P31930
XP_536942	UQCRC2; LOC479815	cytochrome b-c1 complex subunit 2, mitochondrial [Canis lupus familiaris]	4	48.3	P22695
NP_001180227	CYB5A	cytochrome b5 [Canis lupus familiaris]	1	15.3	P00167
XP_005625743	COX5B	cytochrome c oxidase polypeptide Vb isoform X1 [Canis lupus familiaris]	1	15.1	P10606
NP_008474	COX2	cytochrome c oxidase subunit II (mitochondrion) [Canis lupus familiaris]	2	26	P00403
XP_003639527	LOC100856334; NDUFA4	cytochrome c oxidase subunit NDUFA4 [Canis lupus familiaris]	1	9.3	O00483
XP_532351	CYC1	cytochrome c1, heme protein, mitochondrial [Canis lupus familiaris]	2	35.3	P08574
XP_548277	CRLF3	cytokine receptor-like factor 3 isoform X2 [Canis lupus familiaris]	4	49.3	Q8IUI8
XP_538698	ACO1	cytoplasmic aconitate hydratase [Canis lupus familiaris]	23	98.3	P21399
XP_537556	DYNC1H1	cytoplasmic dynein 1 heavy chain 1 [Canis lupus familiaris]	11	532.1	Q14204
XP_013966288	DYNC1I2	cytoplasmic dynein 1 intermediate chain 2 isoform X1 [Canis lupus familiaris]	2	72.7	Q13409
XP_534236	DYNC1LI1	cytoplasmic dynein 1 light intermediate chain 1 [Canis lupus familiaris]	2	56.5	Q9Y6G9
XP_005620951	DYNC1LI2	cytoplasmic dynein 1 light intermediate chain 2, partial [Canis lupus familiaris]	2	50.9	O43237
XP_013967762	CYFIP1	cytoplasmic FMR1-interacting protein 1 [Canis lupus familiaris]	11	145.5	Q7L576
XP_005619311	CYFIP2	cytoplasmic FMR1-interacting protein 2 isoform X1 [Canis lupus familiaris]	2	148.3	Q96F07
XP_005626041	NCK2	cytoplasmic protein NCK2 [Canis lupus familiaris]	6	42.9	O43639
XP_022261180	CKAP5	cytoskeleton-associated protein 5 isoform X1 [Canis lupus familiaris]	2	225.2	Q14008
XP_005618600	LAP3	cytosol aminopeptidase [Canis lupus familiaris]	13	56.2	P28838
XP_852141	NT5C3; NT5C3A	cytosolic 5'-nucleotidase 3A isoform X1 [Canis lupus familiaris]	15	37.5	Q9H0P0
XP_005620510	ACOT7	cytosolic acyl coenzyme A thioester hydrolase isoform X1 [Canis lupus familiaris]	13	40.7	O00154
XP_005615371	CNDP2	cytosolic non-specific dipeptidase [Canis lupus familiaris]	4	52.6	Q96KP4
XP_005637739	NT5C2	cytosolic purine 5'-nucleotidase isoform X1 [Canis lupus familiaris]	1	65.8	P49902
XP_013965643	BDH1	D-beta-hydroxybutyrate dehydrogenase, mitochondrial, partial [Canis lupus familiaris]	1	35.3	Q02338
XP_013962554	DTD1	D-tyrosyl-tRNA(Tyr) deacylase 1 isoform X1 [Canis lupus familiaris]	1	28.3	Q8TEA8
XP_849075	APPL1	DCC-interacting protein 13-alpha isoform X1 [Canis lupus familiaris]	2	79.6	Q9UKG1
XP_848655	DCUN1D1	DCN1-like protein 1 isoform X2 [Canis lupus familiaris]	3	30.5	Q96GG9
XP_849018	DAP	death-associated protein 1 isoform X1 [Canis lupus familiaris]	1	11.2	P51397
XP_022265565	DOCK10	dedicator of cytokinesis protein 10 isoform X1 [Canis lupus familiaris]	2	254.4	Q96BY6
XP_003433384	DOCK5	dedicator of cytokinesis protein 5 isoform X1 [Canis lupus familiaris]	1	215.2	Q9H7D0
XP_533535	DOCK8	dedicator of cytokinesis protein 8 isoform X1 [Canis lupus familiaris]	2	231.1	Q8NF50
XP_537465	DHRS7	dehydrogenase/reductase SDR family member 7 [Canis lupus familiaris]	1	38.3	Q9Y394
XP_005642122	DHRSX	dehydrogenase/reductase SDR family member on chromosome X, partial [Canis lupus familiaris]	1	38.7	Q8N5I4
XP_855370	ALAD	delta-aminolevulinic acid dehydratase [Canis lupus familiaris]	4	36.1	P13716
XP_022266042	DENR	density-regulated protein isoform X1 [Canis lupus familiaris]	2	23.3	O43583
XP_849027	DCTD; LOC607328	deoxycytidylate deaminase [Canis lupus familiaris]	4	18.8	P32321
XP_013967115	DNASE1L1	deoxyribonuclease-1-like 1 isoform X1 [Canis lupus familiaris]	1	33.3	P49184
XP_022266783	DERA	deoxyribose-phosphate aldolase, partial [Canis lupus familiaris]	2	35.8	Q9Y315
XP_005634815	DSTN	destrin [Canis lupus familiaris]	4	16.6	P60981
NP_001073235	DIABLO	diablo homolog, mitochondrial [Canis lupus familiaris]	1	26.8	Q9NR28
XP_013968156	DGKQ	diacylglycerol kinase theta isoform X1 [Canis lupus familiaris]	1	100.1	P52824
NP_001003294	DLD	dihydrolipoyl dehydrogenase, mitochondrial precursor [Canis lupus familiaris]	3	54.1	P09622
XP_003639252	LOC100856446; DLST	dihydrolipoyllysine-residue succinyltransferase component of 2-oxoglutarate dehydrogenase complex, mitochondrial [Canis lupus familiaris]	5	48.9	P36957
XP_536229	QDPR	dihydropteridine reductase [Canis lupus familiaris]	5	25.6	P09417
XP_849125	DPYSL2	dihydropyrimidinase-related protein 2 isoform X1 [Canis lupus familiaris]	5	73.5	Q16555
XP_022275009	DPEP2; LOC611083	dipeptidase 2 [Canis lupus familiaris]	8	51.7	Q9H4A9
NP_001182763	CTSC	dipeptidyl peptidase 1 precursor [Canis lupus familiaris]	2	51.7	P53634
XP_848703	DPP7	dipeptidyl peptidase 2 [Canis lupus familiaris]	10	59.9	Q9UHL4
XP_852423	DPP3	dipeptidyl peptidase 3 isoform X1 [Canis lupus familiaris]	17	84.6	Q9NY33
XP_022262898	DPP9	dipeptidyl peptidase 9 isoform X1 [Canis lupus familiaris]	1	101.7	Q86TI2
NP_001239318	NUDT3	diphosphoinositol polyphosphate phosphohydrolase 1 [Canis lupus familiaris]	1	19.5	O95989
XP_852088	DAAM1	disheveled-associated activator of morphogenesis 1 isoform X1 [Canis lupus familiaris]	2	123.4	Q9Y4D1
XP_022268233	ADAM10	disintegrin and metalloproteinase domain-containing protein 10 [Canis lupus familiaris]	7	85.1	O14672
XP_005641505	DLG3	disks large homolog 3 isoform X1 [Canis lupus familiaris]	4	94	Q92796
XP_022264851	DLGAP4	disks large-associated protein 4 isoform X2 [Canis lupus familiaris]	2	107.6	Q9Y2H0
XP_533275	DDB1	DNA damage-binding protein 1 [Canis lupus familiaris]	7	126.9	Q16531
XP_003639435	DNAJA1	dnaJ homolog subfamily A member 1 isoform X1 [Canis lupus familiaris]	1	44.8	P31689
XP_852900	DNAJB1	dnaJ homolog subfamily B member 1 isoform X1 [Canis lupus familiaris]	2	38.1	P25685
XP_022270032	DNAJB11	dnaJ homolog subfamily B member 11 isoform X1 [Canis lupus familiaris]	1	39.3	Q9UBS4
XP_861635	DNAJB6	dnaJ homolog subfamily B member 6 isoform X1 [Canis lupus familiaris]	1	36.3	O75190
XP_543259	DOK2	docking protein 2 [Canis lupus familiaris]	9	45.6	O60496
XP_005619500	DOK3	docking protein 3 [Canis lupus familiaris]	2	54.8	Q7L591
NP_001003321	DDOST	dolichyl-diphosphooligosaccharide--protein glycosyltransferase 48 kDa subunit precursor [Canis lupus familiaris]	1	49.6	P39656
XP_848830	RPN1	dolichyl-diphosphooligosaccharide--protein glycosyltransferase subunit 1 [Canis lupus familiaris]	3	68.5	P04843
XP_005635085	RPN2	dolichyl-diphosphooligosaccharide--protein glycosyltransferase subunit 2 isoform X1 [Canis lupus familiaris]	1	70.8	P04844
XP_005642261	DBNL	drebrin-like protein isoform X1 [Canis lupus familiaris]	5	47.8	Q9UJU6
XP_005642262	DBNL	drebrin-like protein isoform X2 [Canis lupus familiaris]	11	47.7	Q9UJU6
XP_535669	DAPP1	dual adapter for phosphotyrosine and 3-phosphotyrosine and 3-phosphoinositide [Canis lupus familiaris]	3	32.2	Q9UN19
NP_001041559	MAP2K1	dual specificity mitogen-activated protein kinase kinase 1 [Canis lupus familiaris]	4	43.4	Q02750
NP_001041601	MAP2K2	dual specificity mitogen-activated protein kinase kinase 2 [Canis lupus familiaris]	2	44.4	P36507
XP_546666	MAP2K3	dual specificity mitogen-activated protein kinase kinase 3 [Canis lupus familiaris]	2	39.3	P46734
XP_866352	DCTN1	dynactin subunit 1 isoform X1 [Canis lupus familiaris]	15	141.8	Q14203
XP_849674	DCTN2	dynactin subunit 2 isoform X1 [Canis lupus familiaris]	6	45	Q13561
XP_859072	DCTN2	dynactin subunit 2 isoform X4 [Canis lupus familiaris]	7	44.4	Q13561
XP_531981	DCTN3	dynactin subunit 3 isoform X1 [Canis lupus familiaris]	3	21.1	O75935
XP_853535	DCTN4	dynactin subunit 4 isoform X1 [Canis lupus familiaris]	2	53.1	Q9UJW0
XP_005637046	DNM1L	dynamin-1-like protein isoform X1 [Canis lupus familiaris]	10	83.4	O00429
XP_864886	DNM1L	dynamin-1-like protein isoform X3 [Canis lupus familiaris]	15	81.8	O00429
XP_865034	DNM1L	dynamin-1-like protein isoform X9 [Canis lupus familiaris]	16	78	O00429
XP_005632939	DNM2	dynamin-2 isoform X1 [Canis lupus familiaris]	5	99.3	P50570
XP_861828	DNM3	dynamin-3 [Canis lupus familiaris]	1	94.8	Q9UQ16
XP_013977849	DNAH12	dynein heavy chain 12, axonemal isoform X1 [Canis lupus familiaris]	1	453.8	Q9P225
XP_013969021	DNAH2	dynein heavy chain 2, axonemal [Canis lupus familiaris]	1	517.4	Q9P225
XP_863417	LOC609233; DYNLL1	dynein light chain 1, cytoplasmic [Canis lupus familiaris]	4	10.4	P63167
XP_022278895	DYNLL2	dynein light chain 2, cytoplasmic isoform X1 [Canis lupus familiaris]	9	11.9	Q96FJ2
NP_001003001	DYNLT3	dynein light chain Tctex-type 3 [Canis lupus familiaris]	1	13.1	P51808
XP_022262463	ARIH2	E3 ubiquitin-protein ligase ARIH2 isoform X1 [Canis lupus familiaris]	1	61.7	O95376
XP_005621803	STUB1	E3 ubiquitin-protein ligase CHIP [Canis lupus familiaris]	1	27.1	Q9UNE7
XP_850301	HECTD1	E3 ubiquitin-protein ligase HECTD1 [Canis lupus familiaris]	1	289.2	Q9ULT8
XP_005629133	HECTD3	E3 ubiquitin-protein ligase HECTD3 isoform X1 [Canis lupus familiaris]	3	97	Q5T447
XP_013966998	HUWE1	E3 ubiquitin-protein ligase HUWE1 isoform X1 [Canis lupus familiaris]	1	487.6	Q7Z6Z7
XP_022259677	RNF170	E3 ubiquitin-protein ligase RNF170 isoform X1 [Canis lupus familiaris]	1	29.7	Q96K19
XP_005617954	UBR4	E3 ubiquitin-protein ligase UBR4 isoform X1 [Canis lupus familiaris]	2	577.2	Q5T4S7
XP_003432617	EML2	echinoderm microtubule-associated protein-like 2 isoform X1 [Canis lupus familiaris]	20	91.6	O95834
XP_005622908	LOC100855933; EPG5	ectopic P granules protein 5 homolog [Canis lupus familiaris]	1	291.4	Q9HCE0
XP_013966863	EFHD2	EF-hand domain-containing protein D2 [Canis lupus familiaris]	6	14.4	Q96C19
XP_005626176	EFEMP1	EGF-containing fibulin-like extracellular matrix protein 1 [Canis lupus familiaris]	3	55.2	Q12805
XP_022261362	EHBP1L1	EH domain-binding protein 1-like protein 1 isoform X1 [Canis lupus familiaris]	4	156	Q8N3D4
XP_005631565	EHD1	EH domain-containing protein 1 isoform X1 [Canis lupus familiaris]	10	63.5	Q9H4M9
XP_853995	EHD3	EH domain-containing protein 3 [Canis lupus familiaris]	25	60.9	Q9NZN3
XP_851017	EHD4	EH domain-containing protein 4 [Canis lupus familiaris]	14	61.2	Q9H223
XP_853387	ETFA	electron transfer flavoprotein subunit alpha, mitochondrial [Canis lupus familiaris]	2	35	P13804
XP_022278736	ETFB	electron transfer flavoprotein subunit beta isoform X2 [Canis lupus familiaris]	3	33.5	P38117
XP_005618552	EEF1A1; LOC102156596; LOC102155289	elongation factor 1-alpha 1 [Canis lupus familiaris]	5	50.1	P68104
XP_536040	EEF1B2	elongation factor 1-beta [Canis lupus familiaris]	6	24.8	P24534
XP_022282560	EEF1D; LOC475115	elongation factor 1-delta isoform X1 [Canis lupus familiaris]	3	69.6	P29692
XP_853577	EEF1G	elongation factor 1-gamma [Canis lupus familiaris]	12	50.1	P26641
XP_533949	EEF2	elongation factor 2 [Canis lupus familiaris]	4	95.3	P13639
XP_536924	TUFM	elongation factor Tu, mitochondrial [Canis lupus familiaris]	1	49.4	P49411
XP_850111	EFTUD1; EFL1	elongation factor-like GTPase 1 [Canis lupus familiaris]	1	126	Q7Z2Z2
XP_013970154	TCEB2; LOC479873; ELOB	elongin-B [Canis lupus familiaris]	4	12.6	Q15370
XP_022267945	ELOC	elongin-C [Canis lupus familiaris]	2	12.5	Q15369
XP_003432201	EMILIN1	EMILIN-1, partial [Canis lupus familiaris]	31	106.6	Q9Y6C2
XP_005633400	ENDOD1	endonuclease domain-containing 1 protein [Canis lupus familiaris]	3	75	O94919
XP_013970328	SH3GLB1	endophilin-B1 isoform X1 [Canis lupus familiaris]	3	38.3	Q9Y371
XP_022272410	ERAP1	endoplasmic reticulum aminopeptidase 1 [Canis lupus familiaris]	3	107.2	Q9NZ08
XP_537786	MAN1B1; LOC480667	endoplasmic reticulum mannosyl-oligosaccharide 1,2-alpha-mannosidase [Canis lupus familiaris]	3	75.2	Q9UKM7
XP_022266506	ERP29	endoplasmic reticulum resident protein 29 [Canis lupus familiaris]	7	41	P30040
XP_022280731	ERP44	endoplasmic reticulum resident protein 44 [Canis lupus familiaris]	3	47.1	Q9BS26
NP_001003327	HSP90B1	endoplasmin precursor [Canis lupus familiaris]	29	92.5	P14625
XP_544119	LACTB2	endoribonuclease LACTB2 isoform X1 [Canis lupus familiaris]	3	32.6	Q53H82
XP_546427	ESAM	endothelial cell-selective adhesion molecule isoform X1 [Canis lupus familiaris]	3	41.2	Q96AP7
XP_537793	EDF1	endothelial differentiation-related factor 1 [Canis lupus familiaris]	1	16.4	O60869
XP_005635189	ELMO2	engulfment and cell motility protein 2 isoform X1 [Canis lupus familiaris]	3	83.9	Q96JJ3
XP_013965470	ENOPH1	enolase-phosphatase E1 isoform X1 [Canis lupus familiaris]	2	26.4	Q9UHY7
XP_005622144	ECI1	enoyl-CoA delta isomerase 1, mitochondrial [Canis lupus familiaris]	1	43.7	P42126
XP_537945	ECHS1	enoyl-CoA hydratase, mitochondrial [Canis lupus familiaris]	4	37.9	P30084
XP_849150	EFNB1	ephrin-B1 [Canis lupus familiaris]	2	34.7	P98172
XP_532580	EPS15	epidermal growth factor receptor substrate 15 [Canis lupus familiaris]	4	64.8	P42566
NP_001003242	NPC2	epididymal secretory protein E1 precursor [Canis lupus familiaris]	1	16.1	P61916
XP_005617944	EMC1	ER membrane protein complex subunit 1 isoform X1 [Canis lupus familiaris]	1	112	Q8N766
XP_013964253	LOC100856182; ERBB2IP; ERBIN	erbin [Canis lupus familiaris]	3	163.1	Q96RT1
XP_005629927	ERLIN2	erlin-2 isoform X1 [Canis lupus familiaris]	2	39.3	O94905
XP_547813	ERO1L; ERO1A	ERO1-like protein alpha [Canis lupus familiaris]	2	54.3	Q96HE7
NP_001136142	STOM	erythrocyte band 7 integral membrane protein [Canis lupus familiaris]	9	31.2	P27105
XP_022268983	C31H21orf33	ES1 protein homolog, mitochondrial [Canis lupus familiaris]	3	31.7	P30042
XP_005633417	C21H11orf54	ester hydrolase C11orf54 homolog isoform X1 [Canis lupus familiaris]	2	36.3	Q9H0W9
XP_854028	OVCA2	esterase OVCA2 [Canis lupus familiaris]	2	28.6	Q8WZ82
NP_001238871	EIF4A1	eukaryotic initiation factor 4A-I [Canis lupus familiaris]	14	46.1	P60842
XP_860499	EIF4A2	eukaryotic initiation factor 4A-II [Canis lupus familiaris]	10	46.4	Q14240
XP_005621588	GSPT1	eukaryotic peptide chain release factor GTP-binding subunit ERF3A isoform X1 [Canis lupus familiaris]	3	55.7	P15170
XP_013973142	ETF1	eukaryotic peptide chain release factor subunit 1 isoform X1 [Canis lupus familiaris]	4	51.6	P62495
XP_005623592	EIF2S1	eukaryotic translation initiation factor 2 subunit 1 [Canis lupus familiaris]	9	36.1	P05198
XP_537983	EIF2S3	eukaryotic translation initiation factor 2 subunit 3 [Canis lupus familiaris]	1	51	P41091
XP_534306	EIF2A	eukaryotic translation initiation factor 2A isoform X1 [Canis lupus familiaris]	3	65.1	Q9BY44
XP_852131	EIF3A	eukaryotic translation initiation factor 3 subunit A isoform X1 [Canis lupus familiaris]	1	162.9	Q14152
XP_536894	EIF3B	eukaryotic translation initiation factor 3 subunit B [Canis lupus familiaris]	1	89.1	P55884
XP_536923	EIF3C; LOC479795	eukaryotic translation initiation factor 3 subunit C [Canis lupus familiaris]	5	105.4	Q99613
XP_850595	EIF3D	eukaryotic translation initiation factor 3 subunit D [Canis lupus familiaris]	1	63.9	O15371
XP_532304	EIF3E	eukaryotic translation initiation factor 3 subunit E [Canis lupus familiaris]	4	52.2	P60228
XP_534044	EIF3F	eukaryotic translation initiation factor 3 subunit F [Canis lupus familiaris]	5	37.2	O00303
XP_532315	EIF3H	eukaryotic translation initiation factor 3 subunit H [Canis lupus familiaris]	3	39.9	O15372
XP_535328	EIF3I	eukaryotic translation initiation factor 3 subunit I [Canis lupus familiaris]	3	36.4	Q13347
XP_544656	EIF3J	eukaryotic translation initiation factor 3 subunit J [Canis lupus familiaris]	1	29.1	O75822
XP_533679	EIF3K	eukaryotic translation initiation factor 3 subunit K [Canis lupus familiaris]	1	25.1	Q9UBQ5
NP_001238869	EIF3L	eukaryotic translation initiation factor 3 subunit L [Canis lupus familiaris]	5	66.7	Q9Y262
XP_022261063	EIF3M	eukaryotic translation initiation factor 3 subunit M isoform X1 [Canis lupus familiaris]	2	42.6	Q7L2H7
XP_013965828	EIF4G1	eukaryotic translation initiation factor 4 gamma 1 [Canis lupus familiaris]	1	164.2	Q04637
XP_022263676	LOC100855511; EIF4G2	eukaryotic translation initiation factor 4 gamma 2 [Canis lupus familiaris]	2	133.2	P78344
XP_005636844	EIF4B	eukaryotic translation initiation factor 4B isoform X1 [Canis lupus familiaris]	2	69.7	P23588
XP_005639274	EIF4E	eukaryotic translation initiation factor 4E isoform X1 [Canis lupus familiaris]	2	26.5	P06730
XP_013969604	EIF4H	eukaryotic translation initiation factor 4H [Canis lupus familiaris]	2	28.3	Q15056
XP_013971639	EIF5	eukaryotic translation initiation factor 5 [Canis lupus familiaris]	4	49	P55010
XP_005620027	EIF5A	eukaryotic translation initiation factor 5A-1 [Canis lupus familiaris]	10	16.8	P63241
XP_013962478	EIF6	eukaryotic translation initiation factor 6 isoform X1 [Canis lupus familiaris]	4	32.4	P56537
XP_005628264	EXOC1; LOC475149	exocyst complex component 1 isoform X1 [Canis lupus familiaris]	1	104.9	Q9NV70
XP_022278179	EXOC3L4	exocyst complex component 3-like protein 4 [Canis lupus familiaris]	3	83	Q17RC7
XP_539369	EXOC4	exocyst complex component 4 isoform X1 [Canis lupus familiaris]	1	110.6	Q96A65
XP_005626195	XPO1	exportin-1 isoform X1 [Canis lupus familiaris]	3	123.1	O14980
XP_005635206	CSE1L	exportin-2 [Canis lupus familiaris]	9	110.5	P55060
XP_022265659	XPO4	exportin-4 isoform X3 [Canis lupus familiaris]	1	129.5	Q9C0E2
XP_013963011	XPO7	exportin-7 isoform X1 [Canis lupus familiaris]	2	124.9	Q9UIA9
XP_022280580	ESYT1	extended synaptotagmin-1 [Canis lupus familiaris]	4	129.3	Q9BSJ8
XP_005629776	ESYT2	extended synaptotagmin-2 [Canis lupus familiaris]	1	101.7	A0FGR8
XP_851014	ECM1	extracellular matrix protein 1 [Canis lupus familiaris]	17	60.7	Q16610
NP_001273918	EZR	ezrin [Canis lupus familiaris]	15	69.4	P15311
XP_533066	CAPZA1	F-actin-capping protein subunit alpha-1 [Canis lupus familiaris]	15	33	P52907
NP_001013013	CAPZA2	F-actin-capping protein subunit alpha-2 [Canis lupus familiaris]	12	33	P47755
XP_022269683	CAPZB	F-actin-capping protein subunit beta isoform X3 [Canis lupus familiaris]	11	34.4	P47756
XP_005617941	CAPZB	F-actin-capping protein subunit beta isoform X4 [Canis lupus familiaris]	16	33.7	P47756
XP_022281474	MICAL1	F-actin-methionine sulfoxide oxidase MICAL1, partial [Canis lupus familiaris]	6	116	Q8TDZ2
XP_005622833	FLAD1	FAD synthase isoform X1 [Canis lupus familiaris]	1	54	Q8NFF5
XP_013970815	FDPS	farnesyl pyrophosphate synthase isoform X1 [Canis lupus familiaris]	5	53.3	P14324
XP_022260832	FADD	FAS-associated death domain protein [Canis lupus familiaris]	1	18.8	Q13158
XP_005624202	FASN	fatty acid synthase [Canis lupus familiaris]	9	268.9	P49327
XP_022268092	FABP5	fatty acid-binding protein, epidermal isoform X1 [Canis lupus familiaris]	5	17.3	Q01469
XP_022278158	FERMT2	fermitin family homolog 2 [Canis lupus familiaris]	2	74.9	Q96AC1
XP_003639703	FERMT3	fermitin family homolog 3 [Canis lupus familiaris]	36	75.3	Q86UX7
NP_001003080	FTH1	ferritin heavy chain [Canis lupus familiaris]	7	21.3	P02794
XP_005620910	FHOD1	FH1/FH2 domain-containing protein 1 isoform X4 [Canis lupus familiaris]	4	129.9	Q9Y613
XP_532697	FGA	fibrinogen alpha chain [Canis lupus familiaris]	63	96.6	P02671
XP_005629424	FGB	fibrinogen beta chain [Canis lupus familiaris]	50	56.3	P02675
XP_005629425	FGG	fibrinogen gamma chain isoform X1 [Canis lupus familiaris]	38	50.3	P02679
XP_850496	PKHD1L1	fibrocystin-L isoform X1 [Canis lupus familiaris]	1	469.3	Q86WI1
XP_013966464	FN1	fibronectin isoform X10 [Canis lupus familiaris]	108	248.2	P02751
XP_013966462	FN1	fibronectin isoform X11 [Canis lupus familiaris]	86	238.5	P02751
XP_022270948	FN1	fibronectin isoform X3 [Canis lupus familiaris]	109	261.4	P02751
XP_013966458	FN1	fibronectin isoform X7 [Canis lupus familiaris]	119	251.7	P02751
XP_005625811	FBLN1	fibulin-1 isoform X1 [Canis lupus familiaris]	8	77.9	P23142
XP_005625812	FBLN1	fibulin-1 isoform X2 [Canis lupus familiaris]	11	75.2	P23142
XP_537350	FBLN5	fibulin-5 isoform X1 [Canis lupus familiaris]	2	50	Q9UBX5
XP_867483	FLNA	filamin-A [Canis lupus familiaris]	175	280.5	P21333
XP_539385	FLNC	filamin-C isoform X1 [Canis lupus familiaris]	7	290.2	Q14315
XP_538799	FKBP15	FK506-binding protein 15 isoform X1 [Canis lupus familiaris]	1	131.6	Q5T1M5
XP_533666	BLVRB	flavin reductase (NADPH) isoform X1 [Canis lupus familiaris]	7	22.1	P30043
XP_005627169	FLOT1	flotillin-1 isoform X1 [Canis lupus familiaris]	1	47.3	O75955
XP_013972266	LOC100856195; FLOT2	flotillin-2 isoform X1 [Canis lupus familiaris]	1	41.6	Q14254
XP_013974172	PTK2	focal adhesion kinase 1 isoform X1 [Canis lupus familiaris]	1	128.9	Q05397
XP_005621958.1	FNBP1L	formin-binding protein 1-like isoform X1 [Canis lupus familiaris]	1	70.5	Q5T0N5
XP_866308	FHL1	four and a half LIM domains protein 1 isoform X3 [Canis lupus familiaris]	14	33.7	Q13642
XP_005642233	FN3K	fructosamine-3-kinase [Canis lupus familiaris]	2	31.9	Q9H479
XP_849434	ALDOA	fructose-bisphosphate aldolase A [Canis lupus familiaris]	31	39.5	P04075
XP_022278285	ALDOC	fructose-bisphosphate aldolase C isoform X1 [Canis lupus familiaris]	18	39.3	P09972
XP_537215	FH	fumarate hydratase, mitochondrial [Canis lupus familiaris]	10	54.4	P07954
XP_022273611	FYB; FYB1	FYN-binding protein [Canis lupus familiaris]	6	95.5	O15117
XP_005632690	FYCO1	FYVE and coiled-coil domain-containing protein 1 isoform X1 [Canis lupus familiaris]	1	164.6	Q9BQS8
XP_022278076	FGD3	FYVE, RhoGEF and PH domain-containing protein 3 [Canis lupus familiaris]	3	79.9	Q5JSP0
XP_005619211	GRK6	G protein-coupled receptor kinase 6 isoform X1 [Canis lupus familiaris]	1	66.7	P43250
NP_001003104	GALK1	galactokinase [Canis lupus familiaris]	6	42.1	P51570
NP_001188417	LGALS1	galectin-1 [Canis lupus familiaris]	5	14.7	P09382
XP_022280026	LOC481389; LGALSL	galectin-related protein [Canis lupus familiaris]	7	24.8	Q3ZCW2
XP_005620731	GABARAPL2	gamma-aminobutyric acid receptor-associated protein-like 2 [Canis lupus familiaris]	1	13.7	P60520
XP_003639985	LOC100856683; ENO2	gamma-enolase [Canis lupus familiaris]	5	47.2	P09104
XP_003640062	LOC100856436; GGH	gamma-glutamyl hydrolase [Canis lupus familiaris]	5	35.6	Q92820
XP_854377	GGCT	gamma-glutamylcyclotransferase [Canis lupus familiaris]	3	21.1	O75223
XP_850827	NAPG	gamma-soluble NSF attachment protein isoform X1 [Canis lupus familiaris]	1	34.6	Q99747
NP_001070825	POFUT1	GDP-fucose protein O-fucosyltransferase 1 precursor [Canis lupus familiaris]	1	44.3	Q9H488
XP_022282561	TSTA3	GDP-L-fucose synthase isoform X1 [Canis lupus familiaris]	2	35.8	Q13630
XP_013965974	GMDS	GDP-mannose 4,6 dehydratase [Canis lupus familiaris]	4	57.9	O60547
XP_022280742	GSN	gelsolin [Canis lupus familiaris]	36	88	P06396
XP_005619318	GEMIN5	gem-associated protein 5 isoform X1 [Canis lupus familiaris]	1	167.9	Q8TEQ6
XP_850528	RABGGTA	geranylgeranyl transferase type-2 subunit alpha [Canis lupus familiaris]	5	65	Q92696
XP_005616657	GMFG	glia maturation factor gamma isoform X2 [Canis lupus familiaris]	6	17.8	O60234
XP_013966585	SERPINE2	glia-derived nexin [Canis lupus familiaris]	21	43.9	P07093
XP_022277719	GNPNAT1	glucosamine 6-phosphate N-acetyltransferase [Canis lupus familiaris]	1	20.8	Q96EK6
XP_022282660	GNPDA2	glucosamine-6-phosphate isomerase 2 isoform X1 [Canis lupus familiaris]	10	31.1	Q8TDQ7
XP_542316	PGM2L1	glucose 1,6-bisphosphate synthase [Canis lupus familiaris]	2	70.4	Q6PCE3
XP_005642097	G6PD	glucose-6-phosphate 1-dehydrogenase isoform X1 [Canis lupus familiaris]	6	63.6	P11413
XP_853858	GPI	glucose-6-phosphate isomerase [Canis lupus familiaris]	24	62.8	P06744
XP_005640103	GFOD1	glucose-fructose oxidoreductase domain-containing protein 1 [Canis lupus familiaris]	1	31.8	Q9NXC2
XP_005632910	PRKCSH	glucosidase 2 subunit beta isoform X1 [Canis lupus familiaris]	1	60.5	P14314
XP_013968255	GLUD1	glutamate dehydrogenase 1, mitochondrial [Canis lupus familiaris]	6	42.9	P00367
XP_022276404	GCLM	glutamate--cysteine ligase regulatory subunit [Canis lupus familiaris]	2	36.6	P48507
NP_001002965	GLUL	glutamine synthetase isoform 1 [Canis lupus familiaris]	3	46.8	P15104
XP_022280031	GFPT1	glutamine--fructose-6-phosphate aminotransferase [isomerizing] 1 [Canis lupus familiaris]	5	78.1	Q06210
XP_022262459	QARS	glutamine--tRNA ligase isoform X1 [Canis lupus familiaris]	4	92.6	P47897
XP_851559	GLRX	glutaredoxin-1 [Canis lupus familiaris]	6	11.5	P35754
XP_535061	GLRX3	glutaredoxin-3 isoform X1 [Canis lupus familiaris]	11	37.3	O76003
NP_001108591	GPX1	glutathione peroxidase 1 [Canis lupus familiaris]	6	22.3	P07203
NP_001157926	GPX3	glutathione peroxidase 3 precursor [Canis lupus familiaris]	5	25.4	P22352
XP_532813	GSR	glutathione reductase, mitochondrial isoform X1 [Canis lupus familiaris]	16	56.1	P00390
XP_005629585	GSTK1	glutathione S-transferase kappa 1 [Canis lupus familiaris]	3	25.5	Q9Y2Q3
XP_535007	GSTO1	glutathione S-transferase omega-1 [Canis lupus familiaris]	2	27.4	P78417
XP_005631454	LOC476006	glutathione S-transferase P-like [Canis lupus familiaris]	10	23.7	P09211
NP_001239096	GSTP1	glutathione S-transferase pi 1 [Canis lupus familiaris]	12	23.5	P09211
XP_851615	GSS	glutathione synthetase isoform X1 [Canis lupus familiaris]	12	52.4	P48637
NP_001003142	GAPDH	glyceraldehyde-3-phosphate dehydrogenase [Canis lupus familiaris]	28	35.8	P04406
XP_534639	LOC477441	glyceraldehyde-3-phosphate dehydrogenase-like [Canis lupus familiaris]	14	36.1	P04406
XP_005641282	GK	glycerol kinase isoform X3 [Canis lupus familiaris]	1	63.7	P32189
XP_542745	GPD1L	glycerol-3-phosphate dehydrogenase 1-like protein [Canis lupus familiaris]	2	38.2	Q8N335
XP_005640453	GPD2	glycerol-3-phosphate dehydrogenase, mitochondrial [Canis lupus familiaris]	6	92.5	P43304
NP_001274013	GATM	glycine amidinotransferase, mitochondrial [Canis lupus familiaris]	13	48.3	P50440
XP_003639538	LOC100856659; GARS	glycine--tRNA ligase isoform X1 [Canis lupus familiaris]	17	83.6	P41250
XP_854809	GYS1	glycogen [starch] synthase, muscle [Canis lupus familiaris]	5	83.5	P13807
NP_001041561	AGL	glycogen debranching enzyme [Canis lupus familiaris]	5	174.7	P35573
XP_003433179	PYGB	glycogen phosphorylase, brain form [Canis lupus familiaris]	33	96.6	P11216
NP_001274091	PYGL	glycogen phosphorylase, liver form [Canis lupus familiaris]	25	97.4	P06737
XP_013972105	GSK3A	glycogen synthase kinase-3 alpha, partial [Canis lupus familiaris]	1	50.8	P49840
XP_535751	GSK3B	glycogen synthase kinase-3 beta isoform X1 [Canis lupus familiaris]	2	48	P49841
XP_022264440	GYG1	glycogenin-1 isoform X1 [Canis lupus familiaris]	4	41.3	P46976
XP_537759	GLOD4	glyoxalase domain-containing protein 4 isoform X1 [Canis lupus familiaris]	10	33.5	Q9HC38
XP_005626882	GRHPR	glyoxylate reductase/hydroxypyruvate reductase [Canis lupus familiaris]	5	34.9	Q9UBQ7
XP_545353	GMPR	GMP reductase 1 [Canis lupus familiaris]	19	37.3	P36959
XP_850127	GMPR2	GMP reductase 2 [Canis lupus familiaris]	5	38	Q9P2T1
XP_536786	GLG1	Golgi apparatus protein 1 [Canis lupus familiaris]	2	134.9	Q92896
XP_005622687	ACBD3	Golgi resident protein GCP60 isoform X1 [Canis lupus familiaris]	1	51.5	Q9H3P7
XP_005626861	LOC100856258; GLIPR2	Golgi-associated plant pathogenesis-related protein 1 isoform X1 [Canis lupus familiaris]	4	17.1	Q9H4G4
XP_540431	GRB2	growth factor receptor-bound protein 2 [Canis lupus familiaris]	8	25.2	P62993
NP_001181913	RAN	GTP-binding nuclear protein Ran [Canis lupus familiaris]	6	24.4	P62826
XP_003433609	KRAS	GTPase KRas isoform X1 [Canis lupus familiaris]	2	21.4	P01116
NP_001273994	NRAS	GTPase NRas [Canis lupus familiaris]	2	21.2	P01111
XP_022276400	VAV3	guanine nucleotide exchange factor VAV3 [Canis lupus familiaris]	1	94.2	Q9UKW4
NP_001003364	GNAI2	guanine nucleotide-binding protein G(i) subunit alpha-2 [Canis lupus familiaris]	15	40.5	P04899
XP_005620396	GNB1	guanine nucleotide-binding protein G(I)/G(S)/G(T) subunit beta-1 isoform X1 [Canis lupus familiaris]	7	37.4	P62873
XP_536861	GNB2	guanine nucleotide-binding protein G(I)/G(S)/G(T) subunit beta-2 [Canis lupus familiaris]	6	37.3	P62879
XP_854614	GNAI3	guanine nucleotide-binding protein G(k) subunit alpha [Canis lupus familiaris]	5	40.5	P08754
NP_001003249	GNAQ	guanine nucleotide-binding protein G(q) subunit alpha [Canis lupus familiaris]	9	35.4	P50148
NP_001003263	GNAS	guanine nucleotide-binding protein G(s) subunit alpha [Canis lupus familiaris]	4	45.6	P63092
XP_848605	GNAZ	guanine nucleotide-binding protein G(z) subunit alpha [Canis lupus familiaris]	3	40.9	P19086
NP_001182771	GNA11	guanine nucleotide-binding protein subunit alpha-11 [Canis lupus familiaris]	4	42.1	P29992
XP_005624332	GNA13	guanine nucleotide-binding protein subunit alpha-13 isoform X1 [Canis lupus familiaris]	2	33.2	Q14344
XP_022270009	GNB4	guanine nucleotide-binding protein subunit beta-4 [Canis lupus familiaris]	2	37.6	Q9HAV0
XP_013964848	GNB5	guanine nucleotide-binding protein subunit beta-5 [Canis lupus familiaris]	2	33	O14775
NP_001018044	GUCY1B3	guanylate cyclase soluble subunit beta-1 [Canis lupus familiaris]	2	70.5	Q02153
XP_532411	GUK1	guanylate kinase isoform X1 [Canis lupus familiaris]	3	24	Q16774
XP_022276237	GBP1; LOC490172	guanylate-binding protein 1 [Canis lupus familiaris]	3	67.9	Q96PP9
XP_013970911	HDHD2	haloacid dehalogenase-like hydrolase domain-containing protein 2 isoform X1 [Canis lupus familiaris]	1	28.9	Q9H0R4
XP_850996	HP; LOC479668	haptoglobin-like [Canis lupus familiaris]	18	38.4	P00738
NP_001003067	HSP70; LOC102155697	heat shock 70 kDa protein 1 [Canis lupus familiaris]	27	70	P34931
XP_005627220	HSPA1L; LOC474850	heat shock 70 kDa protein 1-like isoform X1 [Canis lupus familiaris]	11	72.8	P34931
NP_001041481	HSPA4	heat shock 70 kDa protein 4 [Canis lupus familiaris]	30	94.3	P34932
XP_022280619	HSPA4	heat shock 70 kDa protein 4 isoform X1 [Canis lupus familiaris]	1	99.2	P34932
XP_005631881	HSPA4L	heat shock 70 kDa protein 4L isoform X1 [Canis lupus familiaris]	10	107.9	O95757
XP_005619707	HSPA8	heat shock cognate 71 kDa protein [Canis lupus familiaris]	40	70.9	P11142
XP_013962905	HSPH1	heat shock protein 105 kDa [Canis lupus familiaris]	9	97.3	Q92598
NP_001003295.2	HSPB1	heat shock protein beta-1 [Canis lupus familiaris]	1	22.8	P04792
XP_005623992	HSP90AA1	heat shock protein HSP 90-alpha [Canis lupus familiaris]	33	71.5	P07900
XP_022281802	HSP90AB1	heat shock protein HSP 90-beta [Canis lupus familiaris]	27	83.2	P08238
XP_005639607	HCLS1	hematopoietic lineage cell-specific protein [Canis lupus familiaris]	10	54	P14317
NP_001257815	LOC100855540	hemoglobin subunit alpha-like [Canis lupus familiaris]	14	15.4	P69905
XP_013977937	HBD; LOC476825	hemoglobin subunit beta [Canis lupus familiaris]	13	12.8	P68871
NP_001257813	LOC480784; LOC609402	hemoglobin subunit beta-like [Canis lupus familiaris]	20	16.1	P68871
XP_853676	HPX	hemopexin [Canis lupus familiaris]	10	51.3	P02790
XP_850908	HPSE	heparanase [Canis lupus familiaris]	15	61.1	Q9Y251
XP_003433491	SERPIND1	heparin cofactor 2 [Canis lupus familiaris]	2	56.6	P05546
XP_013973117	HNRNPAB	heterogeneous nuclear ribonucleoprotein A/B [Canis lupus familiaris]	2	26.8	Q99729
XP_022266958	LOC102152026; HNRNPA1	heterogeneous nuclear ribonucleoprotein A1 [Canis lupus familiaris]	2	38.8	P09651
XP_858404	HNRPDL; HNRNPDL	heterogeneous nuclear ribonucleoprotein D-like isoform X1 [Canis lupus familiaris]	2	46.3	O14979
XP_005637561	HNRNPF	heterogeneous nuclear ribonucleoprotein F [Canis lupus familiaris]	3	45.6	P52597
XP_005626358	HNRNPH1	heterogeneous nuclear ribonucleoprotein H isoform X1 [Canis lupus familiaris]	3	51.2	P31943
XP_013966386	LOC100856555	heterogeneous nuclear ribonucleoprotein H2-like [Canis lupus familiaris]	1	29.3	P55795
XP_005619005	HNRNPH3	heterogeneous nuclear ribonucleoprotein H3 isoform X1 [Canis lupus familiaris]	1	36.9	P31942
NP_001243477	HNRNPK	heterogeneous nuclear ribonucleoprotein K [Canis lupus familiaris]	4	50.9	P61978
XP_005617874	HNRNPR	heterogeneous nuclear ribonucleoprotein R isoform X1 [Canis lupus familiaris]	1	71.2	O43390
XP_005628702	HNRNPA2B1	heterogeneous nuclear ribonucleoproteins A2/B1 isoform X1 [Canis lupus familiaris]	2	37.4	P22626
XP_005619024	HK1	hexokinase-1 isoform X1 [Canis lupus familiaris]	8	104.2	P19367
XP_536376	HK1	hexokinase-1 isoform X3 [Canis lupus familiaris]	10	102.4	P19367
XP_013966608	FCER1G	high affinity immunoglobulin epsilon receptor subunit gamma isoform X1 [Canis lupus familiaris]	3	11.9	P30273
XP_013975979	HPCAL1	hippocalcin-like protein 1 [Canis lupus familiaris]	4	22.3	P37235
XP_531895	HINT1	histidine triad nucleotide-binding protein 1 [Canis lupus familiaris]	3	13.7	P49773
XP_005617343	HARS	histidine--tRNA ligase, cytoplasmic isoform X1 [Canis lupus familiaris]	8	57.5	P12081
XP_005639866	LOC100683193; HRG	histidine-rich glycoprotein isoform X1 [Canis lupus familiaris]	11	61.7	P04196
XP_013965994.2	LOC488308	histone H2A type 1-E [Canis lupus familiaris]	1	16.7	P0C0S8
XP_013967511	H2AFV	histone H2A.V isoform X1 [Canis lupus familiaris]	1	20.3	Q96QR8
NP_001239347	ST13	hsc70-interacting protein [Canis lupus familiaris]	4	41.4	P50502
XP_854103	CDC37	hsp90 co-chaperone Cdc37 [Canis lupus familiaris]	9	44.6	Q16543
XP_013964425	HABP2	hyaluronan-binding protein 2 [Canis lupus familiaris]	1	62.3	Q14520
XP_535685	HADH	hydroxyacyl-coenzyme A dehydrogenase, mitochondrial [Canis lupus familiaris]	4	34.3	Q16836
XP_537013	HAGH	hydroxyacylglutathione hydrolase, mitochondrial isoform X1 [Canis lupus familiaris]	4	33.9	Q16775
XP_003638949	LOC100855521; HMGCL	hydroxymethylglutaryl-CoA lyase, mitochondrial isoform X1 [Canis lupus familiaris]	2	34.2	P35914
NP_001003357	HPRT1	hypoxanthine-guanine phosphoribosyltransferase isoform 1 [Canis lupus familiaris]	8	24.4	P00492
XP_022273926	HYOU1	hypoxia up-regulated protein 1 isoform X1 [Canis lupus familiaris]	2	111.4	Q9Y4L1
XP_013964367	HIF1AN	hypoxia-inducible factor 1-alpha inhibitor [Canis lupus familiaris]	1	40.4	Q9NWT6
XP_022267884	KPNA6	importin subunit alpha-7 isoform X1 [Canis lupus familiaris]	1	60.9	O60684
XP_548162	KPNB1	importin subunit beta-1 [Canis lupus familiaris]	11	97.2	Q14974
XP_005634087	IPO5	importin-5 [Canis lupus familiaris]	11	117	O00410
XP_542501	IPO7	importin-7 [Canis lupus familiaris]	5	119.4	O95373
XP_005622251	IPO9	importin-9 [Canis lupus familiaris]	1	119.3	Q96P70
XP_022274488	INADL; PATJ	inaD-like protein isoform X1 [Canis lupus familiaris]	1	212.1	Q8NI35
XP_535679	PPA2	inorganic pyrophosphatase 2, mitochondrial isoform X1 [Canis lupus familiaris]	1	38.8	Q9H2U2
XP_005632624	IMPDH2	inosine-5'-monophosphate dehydrogenase 2 isoform X1 [Canis lupus familiaris]	1	59	P12268
XP_852399	ITPR2	inositol 1,4,5-trisphosphate receptor type 2 isoform X1 [Canis lupus familiaris]	1	307.8	Q14571
XP_022268164	IMPA1	inositol monophosphatase 1 isoform X1 [Canis lupus familiaris]	9	31.1	P29218
XP_536004	INPP1	inositol polyphosphate 1-phosphatase isoform X1 [Canis lupus familiaris]	4	42.8	P49441
XP_022262558	ISYNA1	inositol-3-phosphate synthase 1 [Canis lupus familiaris]	5	60.7	Q9NPH2
NP_001301029	IDE	insulin-degrading enzyme [Canis lupus familiaris]	2	117.9	P14735
XP_858473	IGFBP6	insulin-like growth factor-binding protein 6 [Canis lupus familiaris]	1	25.3	P24592
XP_547189	IGFALS	insulin-like growth factor-binding protein complex acid labile subunit [Canis lupus familiaris]	1	65.5	P35858
XP_005619391	ITGA2	integrin alpha-2 [Canis lupus familiaris]	15	129.6	P17301
XP_003640224	LOC100856563; ITGA6	integrin alpha-6 isoform X1 [Canis lupus familiaris]	32	122	P23229
NP_001003163	ITGA2B	integrin alpha-IIb [Canis lupus familiaris]	30	113.4	P08514
XP_022278237	ITGA2B	integrin alpha-IIb isoform X1 [Canis lupus familiaris]	29	114.5	P08514
XP_022278238	ITGA2B	integrin alpha-IIb isoform X2 [Canis lupus familiaris]	27	112.6	P08514
XP_013966259	ITGAV	integrin alpha-V [Canis lupus familiaris]	2	111.1	P06756
XP_022261847	ITGB1	integrin beta-1 isoform X2 [Canis lupus familiaris]	19	88.1	P05556
XP_005624231	ITGB3	integrin beta-3 isoform X1 [Canis lupus familiaris]	41	86.2	P05106
NP_001003162	ITGB3	integrin beta-3 precursor [Canis lupus familiaris]	9	86.4	P05106
XP_534040	ILK	integrin-linked protein kinase [Canis lupus familiaris]	18	51.4	Q13418
XP_533794	ITIH1; LOC476590	inter-alpha-trypsin inhibitor heavy chain H1 isoform X1 [Canis lupus familiaris]	8	100.9	P19827
XP_535195	ITIH2	inter-alpha-trypsin inhibitor heavy chain H2 [Canis lupus familiaris]	6	106.9	P19823
XP_005642305	ITIH4	inter-alpha-trypsin inhibitor heavy chain H4 isoform X1 [Canis lupus familiaris]	6	105.3	Q14624
XP_022279613	ICAM2	intercellular adhesion molecule 2 [Canis lupus familiaris]	1	37.2	P13598
XP_005619540	IL18	interleukin-18 isoform X1 [Canis lupus familiaris]	5	23.4	Q14116
XP_005623999	INF2; LOC102153864	inverted formin-2 [Canis lupus familiaris]	7	76.3	Q27J81
XP_005623929	INF2; LOC490877	inverted formin-2 isoform X1 [Canis lupus familiaris]	3	36.3	Q27J81
XP_013966568	IDH1	isocitrate dehydrogenase [NADP] cytoplasmic [Canis lupus familiaris]	23	46.8	O75874
XP_013967907	IDH2	isocitrate dehydrogenase [NADP], mitochondrial [Canis lupus familiaris]	9	44.9	P48735
XP_022271030	F11R	junctional adhesion molecule A [Canis lupus familiaris]	5	35.4	Q9Y624
XP_022273780	JAM3	junctional adhesion molecule C isoform X1 [Canis lupus familiaris]	1	35.5	Q9BX67
XP_022275981	LOC100856401; HN1L; JPT2	jupiter microtubule associated homolog 2 isoform X1 [Canis lupus familiaris]	2	21.1	Q9H910
XP_535768	KALRN	kalirin isoform X1 [Canis lupus familiaris]	3	339.9	O60229
XP_005639637	KALRN	kalirin isoform X8 [Canis lupus familiaris]	4	336.6	P48059
XP_005623826	SERPINA4	kallistatin [Canis lupus familiaris]	4	48	P29622
XP_013972063	KRT10	keratin, type I cytoskeletal 10 isoform X1 [Canis lupus familiaris]	24	62.2	P13645
NP_001333298	KRT13; LOC490983	keratin, type I cytoskeletal 13 [Canis lupus familiaris]	8	48.7	P13646
NP_001003386	KRT2	keratin, type II cytoskeletal 2 epidermal [Canis lupus familiaris]	5	64.7	P35908
NP_001108111	FN3KRP	ketosamine-3-kinase [Canis lupus familiaris]	3	34.3	Q9HA64
XP_005623905	LOC100855591; KLC1	kinesin light chain 1 isoform X1 [Canis lupus familiaris]	1	71.9	Q07866
XP_005627435	KLC4	kinesin light chain 4 [Canis lupus familiaris]	1	68.3	Q9NSK0
XP_003638926	LOC100855651; KIF5B	kinesin-1 heavy chain [Canis lupus familiaris]	14	109.7	P33176
XP_850061	KIF2A	kinesin-like protein KIF2A isoform X1 [Canis lupus familiaris]	4	84	O00139
XP_005617565	KIFC3	kinesin-like protein KIFC3 isoform X1 [Canis lupus familiaris]	1	104.3	Q9BVG8
XP_535836	KNG1	kininogen-1 isoform X2 [Canis lupus familiaris]	18	48.3	P01042
XP_005619899	AASDHPPT	L-aminoadipate-semialdehyde dehydrogenase-phosphopantetheinyl transferase [Canis lupus familiaris]	1	34.2	Q9NRN7
XP_534084	LDHA; LOC476882	L-lactate dehydrogenase A chain isoform X1 [Canis lupus familiaris]	33	39.8	P00338
XP_005623457	LOC490690, LDHA	L-lactate dehydrogenase A chain-like [Canis lupus familiaris]	9	36.6	P00338
NP_001239093	LDHB	L-lactate dehydrogenase B chain [Canis lupus familiaris]	15	36.6	P07195
XP_013971703	DCXR	L-xylulose reductase [Canis lupus familiaris]	11	22.8	Q7Z4W1
NP_001274005	LTF	lactotransferrin precursor [Canis lupus familiaris]	15	77.2	P02788
XP_532129	GLO1	lactoylglutathione lyase [Canis lupus familiaris]	11	20.8	Q04760
XP_543175	CRYL1	lambda-crystallin homolog isoform X1 [Canis lupus familiaris]	10	35.4	Q9Y2S2
NP_001274080	LMNA	lamin [Canis lupus familiaris]	1	74.2	P02545
XP_536055	LANCL1	lanC-like protein 1 [Canis lupus familiaris]	3	45.4	O43813
XP_005630374	LTBP1	latent-transforming growth factor beta-binding protein 1 isoform X1 [Canis lupus familiaris]	19	172.1	Q14766
XP_005630377	LTBP1	latent-transforming growth factor beta-binding protein 1 isoform X5 [Canis lupus familiaris]	16	166.4	Q14766
XP_852979	LXN	latexin [Canis lupus familiaris]	4	25.5	Q9BS40
XP_022271944	MESDC2; MESD	LDLR chaperone MESD [Canis lupus familiaris]	4	29	Q14696
XP_537355	LGMN	legumain isoform X1 [Canis lupus familiaris]	1	49.4	Q99538
XP_005621453	LCMT1	leucine carboxyl methyltransferase 1 isoform X1 [Canis lupus familiaris]	2	38.2	Q9UIC8
XP_005635994	LRRFIP1	leucine-rich repeat flightless-interacting protein 1 [Canis lupus familiaris]	2	76.3	Q32MZ4
XP_005634289	LRRFIP2	leucine-rich repeat flightless-interacting protein 2 isoform X1 [Canis lupus familiaris]	1	84.7	Q9Y608
XP_548200	LRRC59	leucine-rich repeat-containing protein 59 [Canis lupus familiaris]	2	34.8	Q96AG4
XP_005616374	CD37	leukocyte antigen CD37 isoform X1 [Canis lupus familiaris]	1	34.1	P11049
XP_022270187	SERPINB1	leukocyte elastase inhibitor [Canis lupus familiaris]	5	30.5	P30740
XP_005639512	CD47	leukocyte surface antigen CD47 isoform X1 [Canis lupus familiaris]	1	35.2	Q08722
XP_539728	LTA4H	leukotriene A-4 hydrolase [Canis lupus familiaris]	45	69.2	P09960
XP_005626035	LIMS1	LIM and senescent cell antigen-like-containing domain protein 1 isoform X1 [Canis lupus familiaris]	4	45.8	P48059
XP_862938	LIMS1	LIM and senescent cell antigen-like-containing domain protein 1 isoform X2 [Canis lupus familiaris]	16	44.4	P48059
XP_864168	LASP1	LIM and SH3 domain protein 1 isoform X1 [Canis lupus familiaris]	8	29.8	Q14847
XP_005621440	LAT	linker for activation of T-cells family member 1, partial [Canis lupus familiaris]	1	22.8	O43561
XP_022270077	LPP	lipoma-preferred partner isoform X3 [Canis lupus familiaris]	4	65.8	Q93052
XP_005615403	LOC476181; KIAA1468	lisH domain and HEAT repeat-containing protein KIAA1468 homolog isoform X1 [Canis lupus familiaris]	1	135.2	Q9P260
XP_013975698	LOC606814; ACP1	low molecular weight phosphotyrosine protein phosphatase [Canis lupus familiaris]	5	12.4	P24666
XP_005627210	LY6G6F	lymphocyte antigen 6 complex locus protein G6f isoform X1 [Canis lupus familiaris]	5	32.4	Q5SQ64
XP_005619277	LCP2	lymphocyte cytosolic protein 2 [Canis lupus familiaris]	8	60.2	Q13094
XP_013976043	LOC102156962; CD58	lymphocyte function-associated antigen 3 [Canis lupus familiaris]	2	28	P19256
XP_855467	BRCC3	lys-63-specific deubiquitinase BRCC36 isoform X1 [Canis lupus familiaris]	2	36	P46736
XP_022274878	KARS	lysine--tRNA ligase isoform X1 [Canis lupus familiaris]	1	71.5	Q15046
XP_850233	ACP2	lysosomal acid phosphatase [Canis lupus familiaris]	2	48	P11117
XP_005632890	MAN2B1	lysosomal alpha-mannosidase isoform X1 [Canis lupus familiaris]	6	113.2	O00754
NP_001103385	CTSA	lysosomal protective protein precursor [Canis lupus familiaris]	3	56.5	P10619
XP_534193	LAMP1	lysosome-associated membrane glycoprotein 1 isoform X1 [Canis lupus familiaris]	1	44.2	P11279
XP_005630578	LOXL3	lysyl oxidase homolog 3 isoform X1 [Canis lupus familiaris]	14	87.5	P58215
XP_537388	MDP1; LOC480264	magnesium-dependent phosphatase 1 [Canis lupus familiaris]	2	18.5	Q86V88
XP_005630235	MFSD2B	major facilitator superfamily domain-containing protein 2B [Canis lupus familiaris]	1	48.7	A6NFX1
NP_001274075	MVP	major vault protein [Canis lupus familiaris]	12	99.1	Q14764
XP_531844	MDH1	malate dehydrogenase, cytoplasmic [Canis lupus familiaris]	13	36.4	P40925
XP_849944	MDH2	malate dehydrogenase, mitochondrial [Canis lupus familiaris]	15	35.4	P40926
XP_863658	MLEC	malectin isoform X1 [Canis lupus familiaris]	6	32	Q14165
XP_022263842	LOC487150, MCTS1	malignant T-cell-amplified sequence 1-like [Canis lupus familiaris]	3	20.5	Q9ULC4
XP_022260895	EPDR1	mammalian ependymin-related protein 1 [Canis lupus familiaris]	3	14.2	Q9UM22
XP_003639816	GMPPB	mannose-1-phosphate guanyltransferase beta [Canis lupus familiaris]	9	39.9	Q9Y5P6
XP_022268540	MPI	mannose-6-phosphate isomerase isoform X1 [Canis lupus familiaris]	7	50.3	P34949
XP_013964961	MPI	mannose-6-phosphate isomerase isoform X2 [Canis lupus familiaris]	10	46.2	P34949
XP_541872	MAPKAPK3	MAP kinase-activated protein kinase 3 [Canis lupus familiaris]	3	43	Q16644
XP_849786	C12H6orf25; MPIG6B	megakaryocyte and platelet inhibitory receptor G6b isoform X2 [Canis lupus familiaris]	4	23.7	O95866
XP_005622378	CD46; LOC609365	membrane cofactor protein isoform X1 [Canis lupus familiaris]	8	43.4	P15529
NP_001182077	PGRMC1	membrane-associated progesterone receptor component 1 [Canis lupus familiaris]	3	21.6	O00264
XP_005631865	PGRMC2	membrane-associated progesterone receptor component 2, partial [Canis lupus familiaris]	2	32.4	O15173
XP_003639808	LOC100855747; MANF	mesencephalic astrocyte-derived neurotrophic factor [Canis lupus familiaris]	6	25.3	P55145
XP_022271200	TIMP1	metalloproteinase inhibitor 1 isoform X1 [Canis lupus familiaris]	16	28.5	P01033
NP_001003082	TIMP2	metalloproteinase inhibitor 2 precursor [Canis lupus familiaris]	16	24.3	P16035
NP_001271368	TIMP3	metalloproteinase inhibitor 3 precursor [Canis lupus familiaris]	10	24.1	P35625
XP_005627984	MTSS1	metastasis suppressor protein 1 isoform X1 [Canis lupus familiaris]	1	86.2	O43312
XP_003434556	MAT2B	methionine adenosyltransferase 2 subunit beta isoform X1 [Canis lupus familiaris]	2	37.7	Q9NZL9
XP_866154	METAP2	methionine aminopeptidase 2 isoform X1 [Canis lupus familiaris]	3	52.8	P50579
XP_005629295	METAP2	methionine aminopeptidase 2 isoform X2 [Canis lupus familiaris]	3	52.8	P50579
XP_005623712	ALDH6A1	methylmalonate-semialdehyde dehydrogenase [acylating], mitochondrial [Canis lupus familiaris]	2	57.7	Q02252
XP_022262689	MRI1	methylthioribose-1-phosphate isomerase [Canis lupus familiaris]	2	37.6	Q9BV20
XP_013976614	APIP	methylthioribulose-1-phosphate dehydratase [Canis lupus familiaris]	2	27	Q96GX9
XP_547214	C6H16orf13; METTL26	methyltransferase-like 26 [Canis lupus familiaris]	1	22.7	Q96S19
XP_003433584	METTL7A	methyltransferase-like protein 7A [Canis lupus familiaris]	3	28	Q9H8H3
NP_001014767	DLA88	MHC class I DLA-88 precursor [Canis lupus familiaris]	13	40.4	P30486
XP_848455	CHCHD3	MICOS complex subunit MIC19 isoform X1 [Canis lupus familiaris]	1	26.7	Q9NX63
XP_852196	IMMT	MICOS complex subunit MIC60 isoform X1 [Canis lupus familiaris]	1	83.7	Q16891
NP_001239339	MGST3	microsomal glutathione S-transferase 3 [Canis lupus familiaris]	4	16.5	O14880
XP_013974782	MACF1	microtubule-actin cross-linking factor 1 isoform X1 [Canis lupus familiaris]	2	869.9	Q9UPN3
NP_001238875	MAPRE1	microtubule-associated protein RP/EB family member 1 [Canis lupus familiaris]	14	30	Q15691
XP_022277174	MAPRE2	microtubule-associated protein RP/EB family member 2 isoform X1 [Canis lupus familiaris]	7	40.1	Q15555
XP_547609	MAPRE2	microtubule-associated protein RP/EB family member 2 isoform X4 [Canis lupus familiaris]	7	37	Q15555
XP_535508	LOC478335; FAM96A	MIP18 family protein FAM96A [Canis lupus familiaris]	1	18.7	Q9H5X1
XP_536607	SLC25A11	mitochondrial 2-oxoglutarate/malate carrier protein isoform X1 [Canis lupus familiaris]	1	34.1	Q02978
XP_013962311	MAVS	mitochondrial antiviral-signaling protein isoform X1 [Canis lupus familiaris]	1	54.5	Q7Z434
XP_013963042	MSRA; LOC608103	mitochondrial peptide methionine sulfoxide reductase isoform X1 [Canis lupus familiaris]	1	25.9	Q9UJ68
XP_005631033	PMPCB	mitochondrial-processing peptidase subunit beta [Canis lupus familiaris]	1	56.8	O75439
NP_001104270	MAPK1	mitogen-activated protein kinase 1 [Canis lupus familiaris]	10	41.4	P28482
NP_001003206	MAPK14	mitogen-activated protein kinase 14 [Canis lupus familiaris]	10	41.2	Q16539
XP_856169	MAPK9	mitogen-activated protein kinase 9 isoform X1 [Canis lupus familiaris]	8	48.1	P45984
XP_022280266	MAP4K4	mitogen-activated protein kinase kinase kinase kinase 4 isoform X1 [Canis lupus familiaris]	1	152.7	O95819
XP_005628335	MOB1B	MOB kinase activator 1B isoform X1 [Canis lupus familiaris]	2	25.1	Q7L9L4
XP_854258	MOB2	MOB kinase activator 2 isoform X2 [Canis lupus familiaris]	1	29.8	Q70IA6
XP_013966512	HSPE1	MOB-like protein phocein isoform X4 [Canis lupus familiaris]	1	31.5	P61604
XP_005641475	MSN	moesin isoform X1 [Canis lupus familiaris]	38	69.7	P26038
XP_022279825	SLC16A7	monocarboxylate transporter 2 [Canis lupus familiaris]	3	53.1	O60669
XP_005639245	MMRN1	multimerin-1 isoform X1 [Canis lupus familiaris]	29	137.3	Q13201
XP_022272420	MCTP1	multiple C2 and transmembrane domain-containing protein 1 isoform X1 [Canis lupus familiaris]	1	91.5	Q6DN14
XP_022261727	BIN1	myc box-dependent-interacting protein 1 isoform X1 [Canis lupus familiaris]	14	65	O00499
XP_022261729	BIN1	myc box-dependent-interacting protein 1 isoform X3 [Canis lupus familiaris]	17	61.6	O00499
XP_854821	MYCT1	myc target protein 1 [Canis lupus familiaris]	3	26.4	Q8N699
XP_005615353.1	MBP	myelin basic protein isoform X1 [Canis lupus familiaris]	2	35.3	P02686
XP_022264177	MYD88	myeloid differentiation primary response protein MyD88 [Canis lupus familiaris]	1	33.5	Q99836
XP_022283237	LOC100855913; MYADM	myeloid-associated differentiation marker [Canis lupus familiaris]	1	35.2	Q96S97
XP_854682	C20H19orf10; MYDGF	myeloid-derived growth factor [Canis lupus familiaris]	4	18.8	Q969H8
XP_013966405	MYL1	myosin light chain 1/3, skeletal muscle isoform isoform X1 [Canis lupus familiaris]	2	22.5	P05976
XP_013972627	MYL6B	myosin light chain 6B [Canis lupus familiaris]	1	22.9	P14649
XP_013965708	MYLK	myosin light chain kinase, smooth muscle isoform X1 [Canis lupus familiaris]	12	219.9	Q15746
XP_531631	MYL6	myosin light polypeptide 6 isoform X1 [Canis lupus familiaris]	11	17	P60660
NP_001239095	MYL9	myosin regulatory light polypeptide 9 [Canis lupus familiaris]	10	19.8	P24844
XP_848839	MYL12A; LOC607207	myosin regulatory light polypeptide 9 isoform X1 [Canis lupus familiaris]	9	20.5	O14950
XP_013969069	MYH10	myosin-10 isoform X1 [Canis lupus familiaris]	17	232.5	P35580
NP_001104237	MYH9	myosin-9 [Canis lupus familiaris]	163	226.3	P35579
NP_001002989	MTPN	myotrophin [Canis lupus familiaris]	9	12.9	P58546
XP_855209	MTM1	myotubularin isoform X1 [Canis lupus familiaris]	1	69.9	Q13496
XP_013973699	MARCKS	myristoylated alanine-rich C-kinase substrate [Canis lupus familiaris]	1	33.8	P49006
XP_549180	NAGK	N-acetyl-D-glucosamine kinase isoform X2 [Canis lupus familiaris]	5	37.3	Q9UJ70
XP_544673	GALK2	N-acetylgalactosamine kinase isoform X1 [Canis lupus familiaris]	11	50.5	Q01415
XP_531660	GNS	N-acetylglucosamine-6-sulfatase [Canis lupus familiaris]	5	55.5	P15586
XP_855355	RENBP	N-acylglucosamine 2-epimerase [Canis lupus familiaris]	13	49	P51606
XP_853470	NAA10	N-alpha-acetyltransferase 10 isoform X1 [Canis lupus familiaris]	2	26.4	P41227
XP_005630078	AGA	N(4)-(beta-N-acetylglucosaminyl)-L-asparaginase [Canis lupus familiaris]	6	36.7	P20933
XP_013973803	AGA	N(G),N(G)-dimethylarginine dimethylaminohydrolase 2 [Canis lupus familiaris]	1	29.7	O95865
XP_013971782	SLC9A3R1	Na(+)/H(+) exchange regulatory cofactor NHE-RF1 isoform X1 [Canis lupus familiaris]	10	39.4	O14745
NP_001300734	SIRT5	NAD-dependent protein deacylase sirtuin-5, mitochondrial [Canis lupus familiaris]	10	33.9	Q9NXA8
XP_536481	NNT	NAD(P) transhydrogenase, mitochondrial isoform X1 [Canis lupus familiaris]	1	113.8	Q13423
XP_854934	APOA1BP; NAXE	NAD(P)H-hydrate epimerase [Canis lupus familiaris]	4	31.9	Q8NCW5
NP_001041549	CYB5R3	NADH-cytochrome b5 reductase 3 [Canis lupus familiaris]	6	34.1	P00387
XP_859649	NRD1; NRDC	nardilysin [Canis lupus familiaris]	1	132.3	O43847
XP_022279697	NACA	nascent polypeptide-associated complex subunit alpha isoform X1 [Canis lupus familiaris]	1	24.6	Q13765
XP_535990	NCKAP1	nck-associated protein 1 isoform X1 [Canis lupus familiaris]	8	125.8	Q9Y2A7
XP_013975394	NUB1	NEDD8 ultimate buster 1 isoform X1 [Canis lupus familiaris]	1	70.9	Q9Y5A7
XP_864203	UBA3	NEDD8-activating enzyme E1 catalytic subunit isoform X1 [Canis lupus familiaris]	4	51.8	Q8TBC4
XP_003639123	NAE1	NEDD8-activating enzyme E1 regulatory subunit isoform X1 [Canis lupus familiaris]	3	60.3	Q13564
XP_541337	UBE2M	NEDD8-conjugating enzyme Ubc12 [Canis lupus familiaris]	2	20.9	P61081
XP_013968283	SYNE1	nesprin-1 [Canis lupus familiaris]	1	1014	Q8NF91
XP_022263056	NBEAL2	neurobeachin-like protein 2 [Canis lupus familiaris]	4	298.7	Q6ZNJ1
XP_022265690	NLN	neurolysin, mitochondrial isoform X1 [Canis lupus familiaris]	1	80.9	Q9BYT8
XP_540905	GANAB	neutral alpha-glucosidase AB isoform X1 [Canis lupus familiaris]	18	108.8	Q14697
XP_867560	GANAB	neutral alpha-glucosidase AB isoform X2 [Canis lupus familiaris]	20	106.3	Q14697
XP_544027	NHLRC2	NHL repeat-containing protein 2 isoform X1 [Canis lupus familiaris]	7	82.9	Q8NBF2
XP_013962192	NMNAT3	nicotinamide/nicotinic acid mononucleotide adenylyltransferase 3 isoform X1 [Canis lupus familiaris]	2	37.1	Q96T66
XP_851754	NAPRT1; NAPRT	nicotinate phosphoribosyltransferase [Canis lupus familiaris]	6	57.8	Q6XQN6
XP_546076	NID1	nidogen-1 [Canis lupus familiaris]	47	136.3	P14543
XP_013971380	NID2	nidogen-2 [Canis lupus familiaris]	1	160.1	Q14112
XP_013966411	NIF3L1	NIF3-like protein 1 isoform X1 [Canis lupus familiaris]	1	41.8	Q9GZT8
XP_022271139	NIT1	nitrilase homolog 1 isoform X1 [Canis lupus familiaris]	1	36.9	Q86X76
XP_013968846	NLRX1	NLR family member X1 isoform X1 [Canis lupus familiaris]	1	107	Q86UT6
XP_005626843	GBA2	non-lysosomal glucosylceramidase isoform X1 [Canis lupus familiaris]	1	113.6	Q9HCG7
XP_866084	SCP2	non-specific lipid-transfer protein isoform X1 [Canis lupus familiaris]	3	58.2	P22307
XP_003433246	NSFL1C	NSFL1 cofactor p47 isoform X1 [Canis lupus familiaris]	5	40.8	Q9UNZ2
XP_544475	NUDC	nuclear migration protein nudC [Canis lupus familiaris]	1	38.3	Q9Y266
XP_536812	NUTF2	nuclear transport factor 2 [Canis lupus familiaris]	2	14.5	P61970
XP_005624398	NME1	nucleoside diphosphate kinase A isoform X1 [Canis lupus familiaris]	6	17.2	P15531
NP_001019809	NME2	nucleoside diphosphate kinase B [Canis lupus familiaris]	11	17.4	P22392
XP_022283816	NAP1L1	nucleosome assembly protein 1-like 1 isoform X1 [Canis lupus familiaris]	10	45.3	P55209
XP_013976669	NAP1L4	nucleosome assembly protein 1-like 4 isoform X1 [Canis lupus familiaris]	10	43.9	Q99733
XP_536440	NUDCD2	nudC domain-containing protein 2 [Canis lupus familiaris]	1	21.3	Q8WVJ2
XP_850320	OLA1	obg-like ATPase 1 [Canis lupus familiaris]	8	45.6	Q9NTK5
XP_005619809	REXO2	oligoribonuclease, mitochondrial [Canis lupus familiaris]	1	26.8	Q9Y3B8
XP_005639451	NIT2	omega-amidase NIT2 [Canis lupus familiaris]	6	31.2	Q9NQR4
XP_005615910	OSTF1	osteoclast-stimulating factor 1 [Canis lupus familiaris]	3	19.2	Q92882
XP_544171	OTUD6B	OTU domain-containing protein 6B isoform X1 [Canis lupus familiaris]	1	43.5	Q8N6M0
XP_003431819	OXR1	oxidation resistance protein 1 isoform X1 [Canis lupus familiaris]	3	98.2	Q8N573
XP_003640171	LOC100856388; OSBPL11	oxysterol-binding protein-related protein 11 [Canis lupus familiaris]	1	84.3	Q9BXB4
XP_013970437	SELP	P-selectin isoform X1 [Canis lupus familiaris]	19	90.8	P16109
XP_022279204	P2RX1	P2X purinoceptor 1 isoform X1 [Canis lupus familiaris]	1	45.3	P51575
XP_013964251	PDLIM1	PDZ and LIM domain protein 1 [Canis lupus familiaris]	15	60.4	O00151
XP_022269204	PDLIM5	PDZ and LIM domain protein 5 isoform X1 [Canis lupus familiaris]	8	78.8	Q96HC4
XP_022269212	PDLIM5	PDZ and LIM domain protein 5 isoform X10 [Canis lupus familiaris]	7	65.2	Q96HC4
XP_022273696	PDLIM7	PDZ and LIM domain protein 7 [Canis lupus familiaris]	4	48.4	Q9NR12
XP_013966928	LOC491973	PDZ and LIM domain protein 7-like [Canis lupus familiaris]	1	49.4	Q9NR12
XP_013967506	PPIA	peptidyl-prolyl cis-trans isomerase A [Canis lupus familiaris]	10	26	P62937
XP_852389	PPIB	peptidyl-prolyl cis-trans isomerase B [Canis lupus familiaris]	17	23.8	P23284
XP_532704	PPID	peptidyl-prolyl cis-trans isomerase D [Canis lupus familiaris]	5	41	Q08752
XP_022273309	PPIF	peptidyl-prolyl cis-trans isomerase F, mitochondrial [Canis lupus familiaris]	1	11.3	P30405
NP_001239119	FKBP1A	peptidyl-prolyl cis-trans isomerase FKBP1A [Canis lupus familiaris]	7	11.9	P62942
XP_853295	FKBP2	peptidyl-prolyl cis-trans isomerase FKBP2 isoform X1 [Canis lupus familiaris]	2	17.5	P26885
XP_537428	FKBP3; LOC480306	peptidyl-prolyl cis-trans isomerase FKBP3 isoform X1 [Canis lupus familiaris]	2	25.2	Q00688
XP_534923	FKBP4	peptidyl-prolyl cis-trans isomerase FKBP4 isoform X1 [Canis lupus familiaris]	9	51.5	Q02790
XP_848237	PPIH	peptidyl-prolyl cis-trans isomerase H [Canis lupus familiaris]	2	19.2	O43447
XP_542080	PIN1	peptidyl-prolyl cis-trans isomerase NIMA-interacting 1 [Canis lupus familiaris]	6	18.3	Q13526
XP_022272117	PIN4	peptidyl-prolyl cis-trans isomerase NIMA-interacting 4, partial [Canis lupus familiaris]	2	19.5	Q9Y237
XP_013973878	PPIL1	peptidyl-prolyl cis-trans isomerase-like 1 [Canis lupus familiaris]	3	18.2	Q9Y3C6
XP_849186	PPIL3	peptidyl-prolyl cis-trans isomerase-like 3 isoform X1 [Canis lupus familiaris]	4	18.1	Q9H2H8
XP_022283369	PRDX1	peroxiredoxin-1 isoform X1 [Canis lupus familiaris]	10	22.1	Q06830
XP_022262693	LOC100856470; PRDX2	peroxiredoxin-2 isoform X1 [Canis lupus familiaris]	10	26	P32119
XP_022271459	LOC100856588; PRDX4	peroxiredoxin-4 isoform X1 [Canis lupus familiaris]	5	30.9	Q13162
XP_003640291	LOC100856588; PRDX4	peroxiredoxin-4 isoform X2 [Canis lupus familiaris]	7	30.4	Q13162
XP_533241	PRDX5	peroxiredoxin-5, mitochondrial [Canis lupus familiaris]	8	36.8	P30044
XP_537190	PRDX6	peroxiredoxin-6 [Canis lupus familiaris]	10	17.6	P30041
XP_003435209	ACOX1	peroxisomal acyl-coenzyme A oxidase 1 isoform X2 [Canis lupus familiaris]	1	74.7	Q15067
XP_005626402	HSD17B4	peroxisomal multifunctional enzyme type 2 isoform X1 [Canis lupus familiaris]	7	82.8	P51659
XP_531860	HSD17B4	peroxisomal multifunctional enzyme type 2 isoform X2 [Canis lupus familiaris]	2	79.6	P51659
XP_022272384	LOC480798	peroxisomal N(1)-acetyl-spermine/spermidine oxidase-like isoform X1 [Canis lupus familiaris]	1	16.1	Q6QHF9
XP_531782	PDCL3	phosducin-like protein 3 [Canis lupus familiaris]	2	27.6	Q9H2J4
XP_005629315	SLC25A3	phosphate carrier protein, mitochondrial isoform X1 [Canis lupus familiaris]	1	39.9	Q00325
XP_005634873	CDS2	phosphatidate cytidylyltransferase 2 [Canis lupus familiaris]	1	64.6	O95674
NP_001041557	PEBP1	phosphatidylethanolamine-binding protein 1 [Canis lupus familiaris]	11	20.9	P30086
XP_013964297	PIK3R1	phosphatidylinositol 3-kinase regulatory subunit alpha isoform X1 [Canis lupus familiaris]	2	83.7	P27986
XP_005635922	INPP5D	phosphatidylinositol 3,4,5-trisphosphate 5-phosphatase 1 [Canis lupus familiaris]	4	133.1	Q92835
XP_850532	PIP4K2A	phosphatidylinositol 5-phosphate 4-kinase type-2 alpha [Canis lupus familiaris]	5	46.2	P48426
XP_548154	PIP4K2B	phosphatidylinositol 5-phosphate 4-kinase type-2 beta isoform X1 [Canis lupus familiaris]	5	47.3	P78356
XP_005636443	PITPNB	phosphatidylinositol transfer protein beta isoform isoform X1 [Canis lupus familiaris]	4	31.6	P48739
XP_540837	PACS1	phosphofurin acidic cluster sorting protein 1 [Canis lupus familiaris]	1	104.7	Q6VY07
XP_865342	PGM1	phosphoglucomutase-1 isoform X2 [Canis lupus familiaris]	16	61.4	P36871
XP_536263	PGM2	phosphoglucomutase-2 [Canis lupus familiaris]	11	68.4	Q96G03
XP_849992	PGK1	phosphoglycerate kinase 1 [Canis lupus familiaris]	25	44.4	P00558
XP_860038	PGAM1	phosphoglycerate mutase 1 [Canis lupus familiaris]	23	28.8	P18669
XP_005620375	PLSCR3	phospholipid scramblase 3 [Canis lupus familiaris]	1	64	Q9NRY6
XP_543027	PLTP	phospholipid transfer protein [Canis lupus familiaris]	8	54.7	P55058
XP_013974259	ATP8A1	phospholipid-transporting ATPase IA isoform X1 [Canis lupus familiaris]	2	134.6	Q9Y2Q0
XP_022275788	PMM2	phosphomannomutase 2 [Canis lupus familiaris]	3	28.4	O15305
XP_022277042	PMVK	phosphomevalonate kinase isoform X2 [Canis lupus familiaris]	1	32.5	Q15126
XP_013970854	PMVK	phosphomevalonate kinase isoform X4 [Canis lupus familiaris]	2	31.5	Q15126
XP_532539	PPCS	phosphopantothenate--cysteine ligase isoform X1 [Canis lupus familiaris]	2	33.8	Q9HAB8
XP_849109	PRPSAP1	phosphoribosyl pyrophosphate synthase-associated protein 1 [Canis lupus familiaris]	1	42.5	Q14558
XP_013965128	PHKB	phosphorylase b kinase regulatory subunit beta isoform X2 [Canis lupus familiaris]	2	123.9	Q93100
XP_005624419	SERPINF1	pigment epithelium-derived factor isoform X1 [Canis lupus familiaris]	14	46.5	P36955
XP_005642370	LOC100855485	pituitary tumor-transforming gene 1 protein-interacting protein-like, partial [Canis lupus familiaris]	1	30.7	P53801
XP_537545	SERPINA5; LOC480424	plasma serine protease inhibitor [Canis lupus familiaris]	6	45.8	P05154
NP_001184024	SERPINE1	plasminogen activator inhibitor 1 precursor [Canis lupus familiaris]	27	45.3	P05121
NP_001273889	PLG	plasminogen precursor [Canis lupus familiaris]	35	91.1	P00747
XP_542817	PLS1	plastin-1 [Canis lupus familiaris]	10	70.3	Q14651
XP_022264003	LCP1	plastin-2 isoform X1 [Canis lupus familiaris]	8	75.9	P13796
NP_001165243	PPBP	platelet basic protein precursor [Canis lupus familiaris]	11	12.9	P02775
XP_005622742	PEAR1	platelet endothelial aggregation receptor 1 isoform X1 [Canis lupus familiaris]	2	110.2	Q5VY43
XP_022278549	PECAM1	platelet endothelial cell adhesion molecule isoform X1 [Canis lupus familiaris]	8	82.7	P16284
NP_001003083	GP1BA	platelet glycoprotein Ib alpha chain precursor [Canis lupus familiaris]	15	74.1	P07359
XP_005636645	GP1BB	platelet glycoprotein Ib beta chain [Canis lupus familiaris]	6	21.7	P13224
XP_852017	GP9	platelet glycoprotein IX [Canis lupus familiaris]	3	19.2	P14770
XP_022283209	GP6	platelet glycoprotein VI isoform X1 [Canis lupus familiaris]	7	39.9	Q9HCN6
XP_005625009	PAFAH1B1	platelet-activating factor acetylhydrolase IB subunit alpha [Canis lupus familiaris]	17	46.6	P43034
XP_005616589	PAFAH1B3	platelet-activating factor acetylhydrolase IB subunit gamma isoform X1 [Canis lupus familiaris]	1	25.8	Q15102
XP_022279695	PDGFB	platelet-derived growth factor subunit B isoform X1 [Canis lupus familiaris]	5	30.6	P01127
NP_001003363	PLEK	pleckstrin [Canis lupus familiaris]	23	40.2	P08567
XP_544722	PLEKHO2	pleckstrin homology domain-containing family O member 2 isoform X1 [Canis lupus familiaris]	2	54.3	Q8TD55
XP_022262525	PLXDC2	plexin domain-containing protein 2 isoform X1 [Canis lupus familiaris]	1	62.4	Q6UX71
XP_013967159	PLXNB3	plexin-B3 [Canis lupus familiaris]	4	211.4	Q9ULL4
XP_022283553	ADPRHL2	poly(ADP-ribose) glycohydrolase ARH3 isoform X1 [Canis lupus familiaris]	2	42	Q9NX46
XP_538537	PCBP1	poly(rC)-binding protein 1 [Canis lupus familiaris]	7	37.4	Q15365
XP_013963909	PCBP2	poly(rC)-binding protein 2 isoform X1 [Canis lupus familiaris]	4	38.6	Q15366
XP_005639067	PCBP3	poly(rC)-binding protein 3 isoform X1 [Canis lupus familiaris]	3	41.6	P57721
XP_856708	PABPC1	polyadenylate-binding protein 1 isoform X1 [Canis lupus familiaris]	2	70.6	P11940
XP_022273559	PAIP1	polyadenylate-binding protein-interacting protein 1 isoform X1 [Canis lupus familiaris]	1	50	Q9H074
XP_005618892	GALNT2	polypeptide N-acetylgalactosaminyltransferase 2 [Canis lupus familiaris]	3	62.9	Q10471
XP_542215	PTBP1	polypyrimidine tract-binding protein 1 isoform X1 [Canis lupus familiaris]	1	59.5	P26599
XP_005620328	PFDN1; LOC102152612	prefoldin subunit 1 [Canis lupus familiaris]	1	14.2	O60925
XP_545765	PFDN2	prefoldin subunit 2 [Canis lupus familiaris]	2	16.6	Q9UHV9
XP_538210	VBP1	prefoldin subunit 3 isoform X1 [Canis lupus familiaris]	2	22.5	P61758
XP_005635246	LOC100855575; PFDN4	prefoldin subunit 4 isoform X1 [Canis lupus familiaris]	1	20.2	Q9NQP4
NP_001238878	PFDN5	prefoldin subunit 5 [Canis lupus familiaris]	2	17.4	Q99471
XP_005637230	LOC611458, PZP	pregnancy zone protein-like isoform X1 [Canis lupus familiaris]	8	166.5	P20742
XP_538538	PCYOX1; LOC481418	prenylcysteine oxidase 1 [Canis lupus familiaris]	2	56.7	Q9UHG3
XP_535200	PITRM1	presequence protease, mitochondrial [Canis lupus familiaris]	1	116.5	Q5JRX3
XP_013965359	EGF	pro-epidermal growth factor isoform X1 [Canis lupus familiaris]	2	133.7	P01133
NP_001003094	EGF	pro-epidermal growth factor precursor [Canis lupus familiaris]	1	134.3	P01133
XP_022273932	DDX6	probable ATP-dependent RNA helicase DDX6 [Canis lupus familiaris]	1	54.4	P26196
XP_532950	CIAO1	probable cytosolic iron-sulfur protein assembly protein CIAO1 [Canis lupus familiaris]	5	37.8	O76071
XP_022273184	HERC4	probable E3 ubiquitin-protein ligase HERC4 isoform X1 [Canis lupus familiaris]	1	123.3	Q5GLZ8
XP_853023	PNKD	probable hydrolase PNKD [Canis lupus familiaris]	1	43.5	Q8N490
XP_013962885	ZDHHC20	probable palmitoyltransferase ZDHHC20 isoform X1 [Canis lupus familiaris]	1	42.3	Q5W0Z9
XP_003432020	OSGEP	probable tRNA N6-adenosine threonylcarbamoyltransferase [Canis lupus familiaris]	1	36.4	Q9NPF4
XP_005642140	USP9X	probable ubiquitin carboxyl-terminal hydrolase FAF-X [Canis lupus familiaris]	5	220.8	Q93008
NP_001271371	PLOD1	procollagen-lysine,2-oxoglutarate 5-dioxygenase 1 precursor [Canis lupus familiaris]	2	83.5	Q02809
XP_536856	PLOD3	procollagen-lysine,2-oxoglutarate 5-dioxygenase 3 [Canis lupus familiaris]	5	84.7	O60568
XP_005619977	LOC607397; PFN1	profilin-1 [Canis lupus familiaris]	10	12.7	P07737
XP_005634263	PDCD6IP	programmed cell death 6-interacting protein isoform X1 [Canis lupus familiaris]	9	96.8	Q8WUM4
XP_545269	PDCD10	programmed cell death protein 10 [Canis lupus familiaris]	6	24.7	Q9BUL8
XP_005616835	PDCD5	programmed cell death protein 5 [Canis lupus familiaris]	1	12.5	O14737
XP_851917	PDCD6	programmed cell death protein 6 isoform X1 [Canis lupus familiaris]	1	21.7	O75340
NP_001103649	PHB	prohibitin [Canis lupus familiaris]	5	29.8	P35232
XP_543843	PHB2	prohibitin-2 [Canis lupus familiaris]	6	33.4	Q99623
XP_531629	PA2G4	proliferation-associated protein 2G4 isoform X2 [Canis lupus familiaris]	16	43.8	Q9UQ80
XP_022282119	PREP	prolyl endopeptidase [Canis lupus familiaris]	17	72.9	P48147
XP_005634520	PCCB	propionyl-CoA carboxylase beta chain, mitochondrial [Canis lupus familiaris]	1	58.2	P05166
XP_005619046	PSAP	prosaposin isoform X1 [Canis lupus familiaris]	1	58.6	P07602
XP_005625578	PTGES3	prostaglandin E synthase 3 [Canis lupus familiaris]	3	20.9	Q15185
XP_005625065	PTGS1	prostaglandin G/H synthase 1 isoform X1 [Canis lupus familiaris]	3	74	P23219
XP_005625067	PTGS1	prostaglandin G/H synthase 1 isoform X4 [Canis lupus familiaris]	7	73	P23219
NP_001003023	PTGS1	prostaglandin G/H synthase 1 precursor [Canis lupus familiaris]	7	72.5	P23219
XP_005626979	PTGR1	prostaglandin reductase 1 [Canis lupus familiaris]	10	35.7	Q14914
XP_537380	PSME1	proteasome activator complex subunit 1 [Canis lupus familiaris]	4	28.7	Q06323
XP_537382	PSME2	proteasome activator complex subunit 2 [Canis lupus familiaris]	5	27.3	Q9UL46
XP_005633752	PSMA1	proteasome subunit alpha type-1 [Canis lupus familiaris]	8	29.5	P25786
XP_533078	PSMA2	proteasome subunit alpha type-2 [Canis lupus familiaris]	7	25.9	P25787
XP_537460	PSMA3	proteasome subunit alpha type-3 [Canis lupus familiaris]	5	28.4	P25788
XP_013966868	LOC100687556; PSMA4	proteasome subunit alpha type-4 [Canis lupus familiaris]	1	31.2	P25789
XP_003639184	LOC100856348; PSMA5	proteasome subunit alpha type-5 [Canis lupus familiaris]	7	26.4	P28066
XP_537412	PSMA6	proteasome subunit alpha type-6 isoform X1 [Canis lupus familiaris]	9	27.4	P60900
XP_013962772	PSMA7	proteasome subunit alpha type-7 [Canis lupus familiaris]	6	20.2	O14818
XP_532275	PSMB1	proteasome subunit beta type-1 [Canis lupus familiaris]	8	26.4	P20618
XP_532564	PSMB2	proteasome subunit beta type-2 isoform X2 [Canis lupus familiaris]	4	22.8	P49721
NP_001239086	PSMB3	proteasome subunit beta type-3 [Canis lupus familiaris]	4	23	P49720
XP_533057	PSMB4	proteasome subunit beta type-4 [Canis lupus familiaris]	6	29.1	P28070
XP_003639276	LOC100855659; PSMB5	proteasome subunit beta type-5 [Canis lupus familiaris]	9	28.5	P28074
XP_849241	PSMB6	proteasome subunit beta type-6 [Canis lupus familiaris]	2	25.5	P28072
NP_001271382	PSMB7	proteasome subunit beta type-7 [Canis lupus familiaris]	2	30	Q99436
NP_001041550	PSMB8	proteasome subunit beta type-8 precursor [Canis lupus familiaris]	3	30.5	P28062
NP_001041551	PSMB9	proteasome subunit beta type-9 [Canis lupus familiaris]	2	22.3	P28065
XP_013961983	EPB41	protein 4.1 isoform X3 [Canis lupus familiaris]	6	113	P11171
XP_022261136	EPB41	protein 4.1 isoform X9 [Canis lupus familiaris]	11	97	P11171
XP_541860	ABHD14B	protein ABHD14B [Canis lupus familiaris]	2	22.3	Q96IU4
XP_013973796	ABHD16A	protein ABHD16A isoform X1 [Canis lupus familiaris]	1	64.8	O95870
XP_538807	AMBP	protein AMBP [Canis lupus familiaris]	6	38.8	P02760
XP_022277509	PRMT5	protein arginine N-methyltransferase 5 isoform X1 [Canis lupus familiaris]	2	73.6	O14744
XP_022279767	CNPY2; CS	protein canopy homolog 2 [Canis lupus familiaris]	2	20.5	Q9Y2B0
XP_851722	CNPY3	protein canopy homolog 3 [Canis lupus familiaris]	2	31.1	Q9BT09
XP_013962173	CDV3	protein CDV3 homolog isoform X1 [Canis lupus familiaris]	2	17.2	Q9UKY7
XP_005627272	CUTA	protein CutA isoform X1 [Canis lupus familiaris]	2	21.4	O60888
XP_005617363	DIAPH1	protein diaphanous homolog 1 isoform X1 [Canis lupus familiaris]	7	142.2	O60610
XP_540488	P4HB	protein disulfide-isomerase [Canis lupus familiaris]	22	57.4	P07237
XP_535453	PDIA3	protein disulfide-isomerase A3 [Canis lupus familiaris]	29	56.7	P30101
XP_848238	PDIA4	protein disulfide-isomerase A4 [Canis lupus familiaris]	27	72.4	P13667
XP_535765	PDIA5	protein disulfide-isomerase A5 [Canis lupus familiaris]	9	59.5	Q14554
XP_532876	PDIA6	protein disulfide-isomerase A6 [Canis lupus familiaris]	11	48.3	Q15084
XP_022274721	PARK7	protein DJ-1 isoform X1 [Canis lupus familiaris]	1	25.2	Q99497
XP_022274722	PARK7	protein DJ-1 isoform X2 [Canis lupus familiaris]	15	19.9	Q99497
XP_532333	EFR3A	protein EFR3 homolog A isoform X1 [Canis lupus familiaris]	1	92.8	Q14156
XP_003435167	FAM177A1	protein FAM177A1 isoform X3 [Canis lupus familiaris]	2	23.9	Q8N128
XP_855165	FAM3C	protein FAM3C [Canis lupus familiaris]	6	24.7	Q92520
XP_022282416	FAM49B	protein FAM49B isoform X2 [Canis lupus familiaris]	6	36.7	Q9NUQ9
XP_003432371	FAM89B	protein FAM89B [Canis lupus familiaris]	1	20.4	Q8N5H3
XP_532786	FNTA	protein farnesyltransferase/geranylgeranyltransferase type-1 subunit alpha isoform X1 [Canis lupus familiaris]	1	44.5	P49354
XP_005620210	FLII	protein flightless-1 homolog [Canis lupus familiaris]	8	141.6	Q13045
XP_533984	C21H11orf73; HIKESHI	protein Hikeshi isoform X1 [Canis lupus familiaris]	1	21.6	Q53FT3
XP_005629843	HOOK3	protein Hook homolog 3 isoform X1 [Canis lupus familiaris]	2	83.4	Q86VS8
XP_022278565	PRKCA	protein kinase C alpha type [Canis lupus familiaris]	8	62.2	P17252
XP_005625840	PACSIN2	protein kinase C and casein kinase substrate in neurons protein 2 isoform X1 [Canis lupus familiaris]	5	62.2	Q9UNF0
XP_022275652	PRKCB	protein kinase C beta type isoform X1 [Canis lupus familiaris]	6	62.4	P05771
NP_001008716	PRKCD	protein kinase C delta type [Canis lupus familiaris]	3	77.3	Q05655
XP_022270701	TMBIM1	protein lifeguard 3 [Canis lupus familiaris]	1	30	Q969X1
XP_013966271	KIAA1715; LNPK	protein lunapark isoform X1 [Canis lupus familiaris]	1	48	Q9C0E8
XP_005638199	MTDH	protein LYRIC isoform X1 [Canis lupus familiaris]	2	67.1	Q86UE4
XP_013975902	MEMO1	protein MEMO1 [Canis lupus familiaris]	3	23.2	Q9Y316
XP_003639832	LOC100855453; MRVI1	protein MRVI1 isoform X1 [Canis lupus familiaris]	2	98.9	Q9Y6F6
XP_005635070	NDRG3	protein NDRG3 isoform X1 [Canis lupus familiaris]	1	42.7	Q9UGV2
XP_536828	GBAS; NIPSNAP2	protein NipSnap homolog 2 isoform X1 [Canis lupus familiaris]	3	33.5	O75323
XP_538772	NIPSNAP3B; NIPSNAP3A; LOC481650	protein NipSnap homolog 3A [Canis lupus familiaris]	3	28.2	Q9UFN0
XP_532021	NIPSNAP3A; LOC474791	protein NipSnap homolog 3A isoform X1 [Canis lupus familiaris]	1	28.5	Q9UFN0
XP_545115	POGLUT1	protein O-glucosyltransferase 1 isoform X2 [Canis lupus familiaris]	1	46.1	Q8NBL1
XP_013974976	PPP1R12A	protein phosphatase 1 regulatory subunit 12A isoform X1 [Canis lupus familiaris]	4	121.5	O14974
XP_005616686	PPP1R14A	protein phosphatase 1 regulatory subunit 14A [Canis lupus familiaris]	1	8.7	Q96A00
XP_533244	PPP1R14B	protein phosphatase 1 regulatory subunit 14B [Canis lupus familiaris]	1	21.2	Q96C90
XP_022277523	PPP1R3E	protein phosphatase 1 regulatory subunit 3E [Canis lupus familiaris]	1	30.6	Q9H7J1
XP_005636023	LOC100855698; PPP1R7	protein phosphatase 1 regulatory subunit 7 isoform X1 [Canis lupus familiaris]	8	41.7	Q15435
XP_022272343	PPP1R7; LOC477430	protein phosphatase 1 regulatory subunit 7-like isoform X1 [Canis lupus familiaris]	1	60.8	Q15435
XP_005626126	PPM1B	protein phosphatase 1B isoform X1 [Canis lupus familiaris]	1	53.6	O75688
XP_543574	PPM1F	protein phosphatase 1F [Canis lupus familiaris]	9	48.3	P49593
NP_001106639	PPP1R2	protein phosphatase inhibitor 2 [Canis lupus familiaris]	1	22.8	P41236
XP_860745	PPME1	protein phosphatase methylesterase 1 [Canis lupus familiaris]	2	42.3	Q9Y570
XP_533061	LOC475852; S100A11	protein S100-A11 [Canis lupus familiaris]	4	48.1	P31949
XP_022276475	S100A8	protein S100-A8 isoform X1 [Canis lupus familiaris]	2	10.4	P05109
XP_850437	SEC13	protein SEC13 homolog isoform X1 [Canis lupus familiaris]	1	35.5	P55735
XP_005633996	SUGT1	protein SGT1 homolog [Canis lupus familiaris]	2	38.3	Q9Y2Z0
XP_022279009	SLFN14; LOC491140	protein SLFN14 [Canis lupus familiaris]	2	105.6	P0C7P3
XP_545076	TFG	protein TFG isoform X1 [Canis lupus familiaris]	2	43.3	Q92734
XP_022277656	SEC23A	protein transport protein Sec23A isoform X1 [Canis lupus familiaris]	1	88.5	Q15436
XP_005619095	LOC100855957; SEC24C	protein transport protein Sec24C isoform X1 [Canis lupus familiaris]	1	121.2	P53992
XP_532856	TSSC1; EIPR1	protein TSSC1 isoform X1 [Canis lupus familiaris]	1	43.5	Q53HC9
XP_022276375	TTYH3	protein tweety homolog 3 [Canis lupus familiaris]	1	63.9	Q9C0H2
XP_013973573	PTP4A1	protein tyrosine phosphatase type IVA 1 [Canis lupus familiaris]	1	19.8	Q93096
XP_540438	UNC13D	protein unc-13 homolog D isoform X1 [Canis lupus familiaris]	12	123.2	Q70J99
XP_003434424	UNC45A	protein unc-45 homolog A isoform X1 [Canis lupus familiaris]	1	103.6	Q9H3U1
XP_005616684	YIF1B	protein YIF1B isoform X1 [Canis lupus familiaris]	1	34.2	Q5BJH7
XP_533447	PCMT1	protein-L-isoaspartate(D-aspartate) O-methyltransferase isoform X1 [Canis lupus familiaris]	5	30.3	P22061
XP_005632791	F2RL3	proteinase-activated receptor 4 [Canis lupus familiaris]	1	41.6	Q96RI0
XP_022271518	PLP2	proteolipid protein 2 [Canis lupus familiaris]	1	10.6	Q04941
XP_003639742	LOC100856539; F2	prothrombin [Canis lupus familiaris]	32	70.3	P00734
XP_022264546	SRC	proto-oncogene tyrosine-protein kinase Src isoform X1 [Canis lupus familiaris]	17	62.1	P12931
XP_542134	VAV1	proto-oncogene vav isoform X1 [Canis lupus familiaris]	5	98.4	P15498
XP_536461	FAT2	protocadherin Fat 2 [Canis lupus familiaris]	1	480.2	Q9NYQ8
XP_853313	HDHD1; PUDP	pseudouridine-5'-phosphatase [Canis lupus familiaris]	1	25.5	Q08623
XP_532617	PNP	purine nucleoside phosphorylase [Canis lupus familiaris]	22	32.3	P00491
XP_537659	NPEPPS	puromycin-sensitive aminopeptidase isoform X1 [Canis lupus familiaris]	27	96.9	P55786
XP_005627970	TATDN1	putative deoxyribonuclease TATDN1 isoform X1 [Canis lupus familiaris]	1	36.5	Q6P1N9
XP_022283775	HYI	putative hydroxypyruvate isomerase isoform X4 [Canis lupus familiaris]	4	32.7	Q5T013
XP_532892	PTRHD1	putative peptidyl-tRNA hydrolase PTRHD1 [Canis lupus familiaris]	1	15.9	Q6GMV3
XP_005636570	PLBD2	putative phospholipase B-like 2 [Canis lupus familiaris]	1	67	Q8NHP8
XP_022262231	PXK	PX domain-containing protein kinase-like protein isoform X16 [Canis lupus familiaris]	2	66.1	Q7Z7A4
XP_013965253	PDXK	pyridoxal kinase isoform X1 [Canis lupus familiaris]	1	32.2	O00764
XP_013975520	PROSC; PLPBP	pyridoxal phosphate homeostasis protein isoform X1 [Canis lupus familiaris]	3	30.5	O94903
XP_537661	PNPO	pyridoxine-5'-phosphate oxidase isoform X1 [Canis lupus familiaris]	1	30	Q9NVS9
XP_533778	PDHB	pyruvate dehydrogenase E1 component subunit beta, mitochondrial isoform X1 [Canis lupus familiaris]	2	39.2	P11177
XP_013964909	PKM	pyruvate kinase PKM isoform X1 [Canis lupus familiaris]	35	64.3	P14618
XP_022268508	PKM	pyruvate kinase PKM isoform X2 [Canis lupus familiaris]	36	64.5	P14618
NP_001239326	CRYZ	quinone oxidoreductase [Canis lupus familiaris]	1	35.5	Q08257
XP_022260207	TP53I3	quinone oxidoreductase PIG3 [Canis lupus familiaris]	5	35.4	Q53FA7
NP_001003185	GDI1	rab GDP dissociation inhibitor alpha [Canis lupus familiaris]	37	50.5	P31150
NP_001003184	GDI2	rab GDP dissociation inhibitor beta [Canis lupus familiaris]	29	50.3	P50395
XP_005619917	ANKFY1	rabankyrin-5 isoform X1 [Canis lupus familiaris]	1	128.8	Q9P2R3
XP_022276846	AKT3	RAC-gamma serine/threonine-protein kinase isoform X1 [Canis lupus familiaris]	2	59.9	Q9Y243
XP_022274049	RDX	radixin isoform X1 [Canis lupus familiaris]	11	71	P35241
XP_542329	LAMTOR1	ragulator complex protein LAMTOR1 [Canis lupus familiaris]	1	17.8	Q6IAA8
XP_005622770	LAMTOR2	ragulator complex protein LAMTOR2 isoform X1 [Canis lupus familiaris]	1	15.8	Q9Y2Q5
XP_022283789	LOC102156511, REPS1	ralBP1-associated Eps domain-containing protein 1-like [Canis lupus familiaris]	1	86.4	Q96D71
XP_546874	RANBP10	ran-binding protein 10 isoform X1 [Canis lupus familiaris]	1	67.1	Q6VN20
XP_005636631	RANBP1	ran-specific GTPase-activating protein isoform X1 [Canis lupus familiaris]	7	24.1	P43487
XP_022269141	RAP1GDS1	rap1 GTPase-GDP dissociation stimulator 1 [Canis lupus familiaris]	7	69.6	P52306
XP_005634195	RASA3	ras GTPase-activating protein 3 isoform X1 [Canis lupus familiaris]	28	95.7	Q14644
XP_536199	IQGAP1	ras GTPase-activating-like protein IQGAP1 [Canis lupus familiaris]	16	189	P46940
XP_005618244	IQGAP2	ras GTPase-activating-like protein IQGAP2 isoform X1 [Canis lupus familiaris]	13	178.1	Q13576
XP_005631575	RASGRP2	RAS guanyl-releasing protein 2 isoform X1 [Canis lupus familiaris]	6	68.9	Q7LDG7
XP_535177	RSU1	ras suppressor protein 1 isoform X1 [Canis lupus familiaris]	14	31.5	Q15404
XP_005621078	RAC1	ras-related C3 botulinum toxin substrate 1 isoform X1 [Canis lupus familiaris]	5	23.5	P63000
NP_001003274	RAC1	ras-related C3 botulinum toxin substrate 1 precursor [Canis lupus familiaris]	8	21.4	P63000
XP_852073	RRAGB	ras-related GTP-binding protein B isoform X1 [Canis lupus familiaris]	1	43.2	Q5VZM2
XP_533617	RRAS	ras-related protein R-Ras [Canis lupus familiaris]	1	23.6	P10301
NP_001003277	RAB10	ras-related protein Rab-10 [Canis lupus familiaris]	5	22.5	P61026
NP_001003276	RAB11A	ras-related protein Rab-11A [Canis lupus familiaris]	11	24.4	P62491
XP_854399	RAB11B	ras-related protein Rab-11B [Canis lupus familiaris]	9	24.5	Q15907
NP_001300788	RAB13	ras-related protein Rab-13 [Canis lupus familiaris]	3	22.7	P51153
XP_532048	RAB14	ras-related protein Rab-14 [Canis lupus familiaris]	14	23.9	P61106
XP_005617019	RAB18	ras-related protein Rab-18 isoform X1 [Canis lupus familiaris]	1	20.6	Q9NP72
NP_001003153	RAB1A	ras-related protein Rab-1A [Canis lupus familiaris]	6	22.7	P62820
XP_022261337	RAB1B	ras-related protein Rab-1B isoform X1 [Canis lupus familiaris]	7	23.2	Q9H0U4
XP_003431485	RAB21	ras-related protein Rab-21, partial [Canis lupus familiaris]	1	23.5	Q9UL25
NP_001041595	RAB27A	ras-related protein Rab-27A [Canis lupus familiaris]	6	25	P51159
NP_001003318	RAB2A	ras-related protein Rab-2A [Canis lupus familiaris]	3	23.5	P61019
XP_022263295	RAB30	ras-related protein Rab-30 [Canis lupus familiaris]	2	23	Q15771
XP_022280399	LOC100856634; RAB32	ras-related protein Rab-32 [Canis lupus familiaris]	2	23.1	Q13637
XP_005618897	RAB4A	ras-related protein Rab-4A isoform X1 [Canis lupus familiaris]	5	25.6	P20338
XP_531627	RAB5B	ras-related protein Rab-5B [Canis lupus familiaris]	3	23.7	P61020
NP_001003261	RAB5C	ras-related protein Rab-5C [Canis lupus familiaris]	3	23.4	P51148
NP_001003316	RAB7A	ras-related protein Rab-7a [Canis lupus familiaris]	6	23.5	P51149
NP_001003152	RAB8A	ras-related protein Rab-8A [Canis lupus familiaris]	4	23.7	P61006
XP_005638551	RAB8B	ras-related protein Rab-8B [Canis lupus familiaris]	2	23.8	Q92930
XP_013976304	RALA	ras-related protein Ral-A [Canis lupus familiaris]	5	23.5	P11233
XP_005631961	RALB	ras-related protein Ral-B [Canis lupus familiaris]	4	23.4	P11234
XP_863066	RAP1A	ras-related protein Rap-1A isoform X2 [Canis lupus familiaris]	11	21	P62834
XP_851250	RAP1B	ras-related protein Rap-1b [Canis lupus familiaris]	16	20.8	P61224
XP_005634148	RAP2A	ras-related protein Rap-2a [Canis lupus familiaris]	4	33.4	P10114
XP_022264475	RAP2B	ras-related protein Rap-2b [Canis lupus familiaris]	5	13.3	P61225
XP_538176	RAP2C	ras-related protein Rap-2c isoform X1 [Canis lupus familiaris]	2	20.7	Q9Y3L5
XP_005626337	GNB2L1; RACK1	receptor of activated protein C kinase 1 [Canis lupus familiaris]	4	35.1	P63244
XP_005622335	PTPRC	receptor-type tyrosine-protein phosphatase C isoform X1 [Canis lupus familiaris]	1	147.6	P08575
XP_022261134	PTPRJ	receptor-type tyrosine-protein phosphatase eta isoform X1 [Canis lupus familiaris]	8	135.4	Q12913
XP_022267459	RGS10	regulator of G-protein signaling 10 isoform X1 [Canis lupus familiaris]	3	20.7	O43665
XP_849782	RGS18	regulator of G-protein signaling 18 [Canis lupus familiaris]	3	27.7	Q9NS28
XP_013962712	RGS19	regulator of G-protein signaling 19 isoform X1 [Canis lupus familiaris]	1	24.7	P49795
XP_005623664	RGS6	regulator of G-protein signaling 6 isoform X1 [Canis lupus familiaris]	1	63.1	P49758
XP_003435545	LOC100682978; ATP6AP2	renin receptor isoform X2 [Canis lupus familiaris]	2	39.4	O75787
XP_005631099	RTN3	reticulon-3 isoform X1 [Canis lupus familiaris]	3	112.6	O95197
XP_022280458	RTN4	reticulon-4 isoform X1 [Canis lupus familiaris]	1	108.5	Q9NQC3
XP_022280022	LOC111097621, RTN4	reticulon-4-like [Canis lupus familiaris]	1	21.6	Q9NQC3
XP_005629711	RARRES2	retinoic acid receptor responder protein 2 [Canis lupus familiaris]	1	18.6	Q99969
XP_022279623	SCPEP1	retinoid-inducible serine carboxypeptidase [Canis lupus familiaris]	4	57.2	Q9HB40
XP_534969	RBP4	retinol-binding protein 4 [Canis lupus familiaris]	10	22.9	P02753
XP_013971707	ARHGDIA	rho GDP-dissociation inhibitor 1 [Canis lupus familiaris]	11	23.4	P52565
XP_543793	ARHGDIB	rho GDP-dissociation inhibitor 2 [Canis lupus familiaris]	4	22.8	P52566
XP_005631109	ARHGAP1	rho GTPase-activating protein 1 isoform X1 [Canis lupus familiaris]	13	50.6	Q07960
NP_001273896	ARHGAP18	rho GTPase-activating protein 18 [Canis lupus familiaris]	5	74.5	Q8N392
XP_022263015	HMHA1; ARHGAP45	rho GTPase-activating protein 45 isoform X1 [Canis lupus familiaris]	4	125.7	Q92619
NP_001002995	ARHGEF2	rho guanine nucleotide exchange factor 2 isoform A [Canis lupus familiaris]	3	111.4	Q92974
XP_853451	RHOF	rho-related GTP-binding protein RhoF [Canis lupus familiaris]	2	23.1	Q9HBH0
XP_542335	RHOG	rho-related GTP-binding protein RhoG [Canis lupus familiaris]	2	28.2	P84095
XP_022283380	RNASE4	ribonuclease 4 isoform X1 [Canis lupus familiaris]	3	22.7	P34096
XP_005631766	RNH1	ribonuclease inhibitor [Canis lupus familiaris]	11	46.4	P13489
XP_003639654	LOC100856455; RPIA	ribose-5-phosphate isomerase isoform X1 [Canis lupus familiaris]	5	33.3	P49247
XP_850853	PRPS1	ribose-phosphate pyrophosphokinase 1 [Canis lupus familiaris]	2	34.8	P60891
XP_861314	RPE	ribulose-phosphate 3-epimerase isoform X1 [Canis lupus familiaris]	3	25	Q96AT9
XP_005636175	RILPL2	RILP-like protein 2 isoform X1 [Canis lupus familiaris]	2	24.4	Q969X0
XP_022276133	RTCD1; RTCA	RNA 3'-terminal phosphate cyclase isoform X1 [Canis lupus familiaris]	1	41.3	O00442
XP_848712	RUVBL1	ruvB-like 1 [Canis lupus familiaris]	3	50.2	Q9Y265
XP_533625	RUVBL2	ruvB-like 2 [Canis lupus familiaris]	7	51.1	Q9Y230
NP_001273996	MAT2A	S-adenosylmethionine synthase [Canis lupus familiaris]	3	43.6	P31153
XP_005633938	ESD	S-formylglutathione hydrolase [Canis lupus familiaris]	15	31.4	P10768
XP_013973265	MTAP	S-methyl-5'-thioadenosine phosphorylase isoform X1 [Canis lupus familiaris]	8	35.1	Q13126
NP_001239337	SKP1	S-phase kinase-associated protein 1 [Canis lupus familiaris]	3	18.6	P63208
XP_022262242	SLMAP	sarcolemmal membrane-associated protein isoform X1 [Canis lupus familiaris]	1	99.1	Q14BN4
NP_001003214	ATP2A2	sarcoplasmic/endoplasmic reticulum calcium ATPase 2 [Canis lupus familiaris]	13	109.6	P16615
XP_022279203	ATP2A3	sarcoplasmic/endoplasmic reticulum calcium ATPase 3 isoform X4 [Canis lupus familiaris]	26	113.3	Q93084
XP_548166	SCRN2	secernin-2 [Canis lupus familiaris]	11	46.6	Q96FV2
XP_545529	SCRN3	secernin-3 [Canis lupus familiaris]	1	48.2	Q0VDG4
XP_005635938	SPP2	secreted phosphoprotein 24 [Canis lupus familiaris]	1	22.7	Q13103
XP_859726	SCAMP1	secretory carrier-associated membrane protein 1 isoform X1 [Canis lupus familiaris]	2	37.9	O15126
XP_005638688	SCAMP1	secretory carrier-associated membrane protein 2 isoform X1 [Canis lupus familiaris]	3	41.8	O15127
XP_851948	SCAMP3	secretory carrier-associated membrane protein 3 isoform X1 [Canis lupus familiaris]	4	38.2	O14828
XP_548339	SHPK	sedoheptulokinase isoform X1 [Canis lupus familiaris]	10	50.7	Q9UHJ6
NP_001108590	SEPP1; SELENOP	selenoprotein P precursor [Canis lupus familiaris]	1	45.3	P49908
XP_540234	SPR	sepiapterin reductase [Canis lupus familiaris]	4	28.6	P35270
XP_022269346	SEPT11	septin-11 isoform X1 [Canis lupus familiaris]	7	49.6	Q9NVA2
XP_851909	SEPT2	septin-2 [Canis lupus familiaris]	11	41.5	Q15019
XP_005641798	SEPT6	septin-6 isoform X1 [Canis lupus familiaris]	16	49.5	Q14141
XP_022283282	SEPT7	septin-7 isoform X1 [Canis lupus familiaris]	16	49.4	Q16181
XP_022279604	SEPT9	septin-9 [Canis lupus familiaris]	2	76.9	Q9UHD8
XP_022280799	SQSTM1	sequestosome-1 isoform X3 [Canis lupus familiaris]	1	47.9	Q13501
XP_851767	SRGN	serglycin [Canis lupus familiaris]	2	17.3	P10124
XP_005620199	SHMT1	serine hydroxymethyltransferase, cytosolic [Canis lupus familiaris]	14	53.4	P34896
XP_849244	SHMT2	serine hydroxymethyltransferase, mitochondrial [Canis lupus familiaris]	1	56.2	P34897
XP_541308	SPTLC1	serine palmitoyltransferase 1 isoform X1 [Canis lupus familiaris]	1	52.8	O15269
XP_543790	STRAP	serine-threonine kinase receptor-associated protein isoform X1 [Canis lupus familiaris]	9	38.5	Q9Y3F4
XP_022263812	STK24	serine/threonine-protein kinase 24 [Canis lupus familiaris]	6	49.5	Q9Y6E0
XP_549261	MST4; STK26	serine/threonine-protein kinase 26 isoform X1 [Canis lupus familiaris]	5	46.5	Q9P289
XP_532280	STK3	serine/threonine-protein kinase 3 isoform X1 [Canis lupus familiaris]	1	56.2	Q13188
XP_538887	STK38	serine/threonine-protein kinase 38 isoform X1 [Canis lupus familiaris]	1	54.1	Q15208
XP_534432	STK4	serine/threonine-protein kinase 4 isoform X1 [Canis lupus familiaris]	2	55.5	Q13043
XP_005623889	CDC42BPB	serine/threonine-protein kinase MRCK beta isoform X1 [Canis lupus familiaris]	10	195.9	Q9Y5S2
XP_849432	PAK2	serine/threonine-protein kinase PAK 2 isoform X1 [Canis lupus familiaris]	5	57.9	Q13177
XP_022266372	TAOK3	serine/threonine-protein kinase TAO3 isoform X1 [Canis lupus familiaris]	6	105.4	Q9H2K8
XP_003433530	WNK1	serine/threonine-protein kinase WNK1 isoform X22 [Canis lupus familiaris]	2	279.6	Q9H4A3
XP_013963009	PPP2R2A	serine/threonine-protein phosphatase 2A 55 kDa regulatory subunit B alpha isoform isoform X1 [Canis lupus familiaris]	3	51.7	P63151
XP_005627426	PPP2R5D	serine/threonine-protein phosphatase 2A 56 kDa regulatory subunit delta isoform [Canis lupus familiaris]	1	70.1	Q14738
XP_537472	PPP2R5E	serine/threonine-protein phosphatase 2A 56 kDa regulatory subunit epsilon isoform isoform X1 [Canis lupus familiaris]	1	54.7	Q16537
XP_005616279	PPP2R1A; LOC484335	serine/threonine-protein phosphatase 2A 65 kDa regulatory subunit A alpha isoform isoform X1 [Canis lupus familiaris]	10	65.4	P30153
XP_850993	PPP2R1A; LOC484335	serine/threonine-protein phosphatase 2A 65 kDa regulatory subunit A alpha isoform isoform X2 [Canis lupus familiaris]	17	65.3	P30153
XP_548424	PPP2R4; PTPA	serine/threonine-protein phosphatase 2A activator isoform X1 [Canis lupus familiaris]	10	36.8	Q15257
NP_001003063	PPP2CA	serine/threonine-protein phosphatase 2A catalytic subunit alpha isoform [Canis lupus familiaris]	5	35.6	P67775
XP_539988	PPP2CB	serine/threonine-protein phosphatase 2A catalytic subunit beta isoform [Canis lupus familiaris]	5	35.6	P62714
NP_001184025	PPP3CA	serine/threonine-protein phosphatase 2B catalytic subunit alpha isoform [Canis lupus familiaris]	2	58.7	Q08209
XP_022260894	PPP5C	serine/threonine-protein phosphatase 5 [Canis lupus familiaris]	4	54	P53041
XP_851294	PPP6C	serine/threonine-protein phosphatase 6 catalytic subunit isoform X1 [Canis lupus familiaris]	2	35.1	O00743
XP_022279960	PPP6R2	serine/threonine-protein phosphatase 6 regulatory subunit 2 [Canis lupus familiaris]	2	104.1	O75170
XP_022261276	PPP6R3	serine/threonine-protein phosphatase 6 regulatory subunit 3 isoform X1 [Canis lupus familiaris]	1	98.7	Q5H9R7
XP_536969	CPPED1	serine/threonine-protein phosphatase CPPED1 [Canis lupus familiaris]	5	35	Q9BRF8
XP_543346	PGAM5	serine/threonine-protein phosphatase PGAM5, mitochondrial isoform X1 [Canis lupus familiaris]	1	32	Q96HS1
NP_001003064	PPP1CA	serine/threonine-protein phosphatase PP1-alpha catalytic subunit [Canis lupus familiaris]	11	37.5	P62136
NP_001003034	PPP1CB	serine/threonine-protein phosphatase PP1-beta catalytic subunit [Canis lupus familiaris]	9	37.2	P62140
XP_005636058	PPP1CC	serine/threonine-protein phosphatase PP1-gamma catalytic subunit isoform X1 [Canis lupus familiaris]	10	38.5	P36873
XP_534268	TF; LOC477072	serotransferrin [Canis lupus familiaris]	58	78.1	P02787
XP_005634506	LOC477071; TF	serotransferrin isoform X1 [Canis lupus familiaris]	27	77.2	P02787
XP_005640036	SERPINB9	serpin B9 isoform X1 [Canis lupus familiaris]	10	48.2	P50453
NP_001159360	SERPINH1	serpin H1 precursor [Canis lupus familiaris]	2	46.6	P50454
XP_005628024	ALB	serum albumin isoform X1 [Canis lupus familiaris]	68	68.6	P02768
NP_001003026	ALB	serum albumin precursor [Canis lupus familiaris]	69	68.6	P02768
XP_005627830	SH3BGRL2; LOC474977	SH3 domain-binding glutamic acid-rich-like protein 2 [Canis lupus familiaris]	9	32	Q9UJC5
XP_854998	SH3BGRL3	SH3 domain-binding glutamic acid-rich-like protein 3 [Canis lupus familiaris]	2	10.4	Q9H299
XP_005641587	SH3BGRL	SH3 domain-binding glutamic acid-rich-like protein isoform X2 [Canis lupus familiaris]	5	12.8	O75368
XP_005641226	SH3KBP1	SH3 domain-containing kinase-binding protein 1 isoform X6 [Canis lupus familiaris]	3	78	Q96B97
XP_547561	SHC1	SHC-transforming protein 1 [Canis lupus familiaris]	1	62.2	P29353
XP_546553	TRPC6	short transient receptor potential channel 6 [Canis lupus familiaris]	5	106.3	Q9Y210
XP_005636365	ACADS	short-chain specific acyl-CoA dehydrogenase, mitochondrial, partial [Canis lupus familiaris]	2	43.9	P16219
XP_858869	SIAE	sialate O-acetylesterase isoform X1 [Canis lupus familiaris]	6	57.1	Q9HAT2
XP_538746	NANS	sialic acid synthase [Canis lupus familiaris]	8	40.2	Q9NR45
XP_022273391	SFXN1	sideroflexin-1 isoform X1 [Canis lupus familiaris]	2	38.7	Q9H9B4
XP_005634507	SRPRB	signal recognition particle receptor subunit beta [Canis lupus familiaris]	2	29.8	Q9Y5M8
XP_848353	STAT1; LOC488449	signal transducer and activator of transcription 1-alpha/beta [Canis lupus familiaris]	2	87.2	P42224
XP_022278689	STAT3	signal transducer and activator of transcription 3 isoform X1 [Canis lupus familiaris]	3	88	P40763
XP_548091	STAT5A	signal transducer and activator of transcription 5A isoform X1 [Canis lupus familiaris]	1	90.6	P42229
XP_013972034	STAT5B; LOC490969	signal transducer and activator of transcription 5B isoform X1 [Canis lupus familiaris]	3	90.1	P51692
XP_022279679	STAT6	signal transducer and activator of transcription 6 isoform X1 [Canis lupus familiaris]	1	94	P42226
XP_005640941	CD84	SLAM family member 5 isoform X1 [Canis lupus familiaris]	2	37.7	Q9UIB8
XP_022261958	SGTA	small glutamine-rich tetratricopeptide repeat-containing protein alpha isoform X1 [Canis lupus familiaris]	3	34.2	O43765
XP_022268928	LOC100856530; SUMO3	small ubiquitin-related modifier 3 isoform X1 [Canis lupus familiaris]	1	15.3	P55854
NP_001104241	SLC6A4	sodium-dependent serotonin transporter [Canis lupus familiaris]	1	70.3	P31645
NP_001003306	ATP1A1	sodium/potassium-transporting ATPase subunit alpha-1 precursor [Canis lupus familiaris]	4	112.6	P05023
XP_005634705	ATP1B3	sodium/potassium-transporting ATPase subunit beta-3, partial [Canis lupus familiaris]	1	29.6	P54709
NP_001003308	SLC2A3	solute carrier family 2, facilitated glucose transporter member 3 precursor [Canis lupus familiaris]	5	54.2	P11169
XP_544659	SORD	sorbitol dehydrogenase [Canis lupus familiaris]	1	38.1	Q00796
XP_005628534	SRI	sorcin isoform X1 [Canis lupus familiaris]	3	31.3	P30626
XP_022276065	SORT1	sortilin isoform X1 [Canis lupus familiaris]	2	93.7	Q99523
XP_022268566	SNX1	sorting nexin-1 isoform X1 [Canis lupus familiaris]	2	63.9	Q13596
XP_003640265	LOC100855626; SNX12	sorting nexin-12 [Canis lupus familiaris]	2	18.9	Q9UMY4
XP_022280917	SNX2	sorting nexin-2 isoform X1 [Canis lupus familiaris]	1	46.6	O60749
XP_022260709	SNX27	sorting nexin-27 isoform X1 [Canis lupus familiaris]	2	63.3	Q96L92
XP_535771	SNX4	sorting nexin-4 [Canis lupus familiaris]	1	47.2	O95219
XP_547770	SNX6	sorting nexin-6 isoform X1 [Canis lupus familiaris]	2	46.6	Q9UNH7
XP_005615596	SNX9	sorting nexin-9 isoform X1 [Canis lupus familiaris]	4	69	Q9Y5X1
XP_022271035	SPTA1	spectrin alpha chain, erythrocytic 1 [Canis lupus familiaris]	37	272.2	P02549
XP_013972487	SPTAN1	spectrin alpha chain, non-erythrocytic 1 isoform X1 [Canis lupus familiaris]	57	288.9	Q13813
XP_005625339	SPTAN1	spectrin alpha chain, non-erythrocytic 1 isoform X2 [Canis lupus familiaris]	22	288.4	Q13813
XP_022277476	SPTB	spectrin beta chain, erythrocytic isoform X1 [Canis lupus familiaris]	36	267.6	P11277
XP_022280457	SPTBN1	spectrin beta chain, non-erythrocytic 1 isoform X1 [Canis lupus familiaris]	28	274.3	Q01082
XP_539483	SKAP2	src kinase-associated phosphoprotein 2 isoform X1 [Canis lupus familiaris]	5	41	O75563
XP_005630613	STAMBP	STAM-binding protein isoform X1 [Canis lupus familiaris]	1	48.1	O95630
XP_532436	SND1	staphylococcal nuclease domain-containing protein 1 [Canis lupus familiaris]	19	101.9	Q7KZF4
XP_866126	STMN1	stathmin isoform X2 [Canis lupus familiaris]	1	17.3	P16949
XP_544006	SLK	STE20-like serine/threonine-protein kinase isoform X1 [Canis lupus familiaris]	3	143.5	Q9H2G2
XP_531923	HSPA9	stress-70 protein, mitochondrial [Canis lupus familiaris]	6	73.6	P38646
XP_854960	STIP1	stress-induced-phosphoprotein 1 [Canis lupus familiaris]	21	67.2	P31948
XP_022260336	STRN	striatin [Canis lupus familiaris]	1	78.2	O43815
NP_001121569	CXCL12	stromal cell-derived factor 1 isoform 1 precursor [Canis lupus familiaris]	1	10.6	P48061
XP_537746	SDF2	stromal cell-derived factor 2 [Canis lupus familiaris]	1	23.1	Q99470
XP_850810	SDF2L1	stromal cell-derived factor 2-like protein 1 [Canis lupus familiaris]	1	23.6	Q9HCN8
XP_005633633	STIM1	stromal interaction molecule 1 isoform X1 [Canis lupus familiaris]	1	88.8	Q13586
XP_013965792	SDHA	succinate dehydrogenase [ubiquinone] flavoprotein subunit, mitochondrial isoform X1 [Canis lupus familiaris]	2	73.1	P31040
XP_532985	SUCLG1	succinate--CoA ligase [ADP/GDP-forming] subunit alpha, mitochondrial [Canis lupus familiaris]	2	36.1	P53597
XP_013977083	SUCLG2	succinate--CoA ligase [GDP-forming] subunit beta, mitochondrial isoform X1 [Canis lupus familiaris]	3	48.9	Q96I99
XP_013968267	OXCT1	succinyl-CoA:3-ketoacid coenzyme A transferase 1, mitochondrial [Canis lupus familiaris]	4	64.7	P55809
XP_541796	SUMF1	sulfatase-modifying factor 1 isoform X1 [Canis lupus familiaris]	1	40.5	Q8NBK3
XP_022275229	SUMF2	sulfatase-modifying factor 2 isoform X1 [Canis lupus familiaris]	1	37.1	Q8NBJ7
XP_005638434	SQRDL; SQOR	sulfide:quinone oxidoreductase, mitochondrial isoform X1 [Canis lupus familiaris]	3	49.9	Q9Y6N5
NP_001003035	SOD1	superoxide dismutase [Cu-Zn] [Canis lupus familiaris]	5	15.9	P00441
XP_533463	SOD2	superoxide dismutase [Mn], mitochondrial [Canis lupus familiaris]	5	24.8	P04179
XP_022280648	SUSD1	sushi domain-containing protein 1 isoform X1 [Canis lupus familiaris]	1	87	Q6UWL2
XP_022272232	LOC608858; YKT6	synaptobrevin homolog YKT6 [Canis lupus familiaris]	1	23.3	O15498
XP_005638363	SNAP23	synaptosomal-associated protein 23 [Canis lupus familiaris]	7	23.4	O00161
XP_022271364	SYTL4	synaptotagmin-like protein 4 isoform X1 [Canis lupus familiaris]	7	76.1	Q96C24
XP_005615540	STX11	syntaxin-11 isoform X1 [Canis lupus familiaris]	4	33.6	O75558
XP_535342	STX12	syntaxin-12 [Canis lupus familiaris]	2	31.4	Q86Y82
XP_022266018	STX2	syntaxin-2 isoform X1 [Canis lupus familiaris]	1	37.8	P32856
XP_547039	STX4	syntaxin-4 [Canis lupus familiaris]	2	34.3	Q12846
XP_022272846	STX7; LOC483987	syntaxin-7 isoform X1 [Canis lupus familiaris]	4	33.7	O15400
NP_001003216	STXBP2	syntaxin-binding protein 2 [Canis lupus familiaris]	11	66.5	Q15833
XP_547249	STXBP3	syntaxin-binding protein 3 isoform X1 [Canis lupus familiaris]	1	67.7	O00186
XP_857475	SDCBP	syntenin-1 isoform X1 [Canis lupus familiaris]	1	32.4	O00560
XP_541181	TCP1	T-complex protein 1 subunit alpha isoform X1 [Canis lupus familiaris]	25	60.2	P17987
XP_005625672	CCT2	T-complex protein 1 subunit beta isoform X1 [Canis lupus familiaris]	22	61.6	P78371
XP_003639378	LOC100855692; CCT4	T-complex protein 1 subunit delta [Canis lupus familiaris]	23	58	P50991
XP_013965795	CCT5	T-complex protein 1 subunit epsilon [Canis lupus familiaris]	19	59.6	P48643
XP_852889	LOC100856782; CCT7	T-complex protein 1 subunit eta [Canis lupus familiaris]	22	59.4	Q99832
XP_537245	CCT3	T-complex protein 1 subunit gamma isoform X1 [Canis lupus familiaris]	16	60.6	P49368
XP_005638858	CCT8	T-complex protein 1 subunit theta isoform X1 [Canis lupus familiaris]	15	60.4	P50990
XP_535576	CCT8	T-complex protein 1 subunit theta isoform X2 [Canis lupus familiaris]	19	59.7	P50990
XP_022276360	LOC606787; CCT6A	T-complex protein 1 subunit zeta [Canis lupus familiaris]	14	63.6	P40227
XP_013970643	LOC480059	T-complex protein 1 subunit zeta-like [Canis lupus familiaris]	5	57.9	P40227
XP_003639438	LOC100856393; TLN1	talin-1 isoform X2 [Canis lupus familiaris]	114	269.6	Q9Y490
XP_022268409	TLN2	talin-2 isoform X1 [Canis lupus familiaris]	13	271.4	Q9Y4G6
NP_001041566	TAPBP	tapasin precursor [Canis lupus familiaris]	1	47.7	O15533
XP_003431555	TOM1	target of Myb protein 1 isoform X1 [Canis lupus familiaris]	1	53.6	O60784
XP_548255	TAF15	TATA-binding protein-associated factor 2N [Canis lupus familiaris]	1	59.4	Q92804
XP_003639313	LOC100856105; TAX1BP3	tax1-binding protein 3 [Canis lupus familiaris]	1	13.7	O14907
XP_537821	TBC1D13	TBC1 domain family member 13 [Canis lupus familiaris]	1	46.7	Q9NVG8
XP_013970162	TBC1D24	TBC1 domain family member 24 isoform X1 [Canis lupus familiaris]	1	62.8	Q9ULP9
XP_013977261	CLEC3B	tetranectin [Canis lupus familiaris]	2	19.3	P05452
XP_853199	TSPAN14	tetraspanin-14 [Canis lupus familiaris]	1	30.6	Q8NG11
XP_022266675	TSPAN9	tetraspanin-9 isoform X3 [Canis lupus familiaris]	4	34.4	O75954
XP_005618151	TTC37	tetratricopeptide repeat protein 37 [Canis lupus familiaris]	1	175.1	Q6PGP7
XP_859333	THTPA	thiamine-triphosphatase isoform X1 [Canis lupus familiaris]	2	25.3	Q9BU02
XP_022262967	THOP1	thimet oligopeptidase isoform X1 [Canis lupus familiaris]	7	78.4	P52888
XP_852280	TXNDC12; LOC609843	thioredoxin domain-containing protein 12 isoform X1 [Canis lupus familiaris]	1	19	O95881
XP_005620372	TXNDC17	thioredoxin domain-containing protein 17 [Canis lupus familiaris]	2	14.9	Q9BRA2
XP_013966048	TXNDC5	thioredoxin domain-containing protein 5 [Canis lupus familiaris]	3	36.3	Q8NBS9
XP_531785	TXNDC9	thioredoxin domain-containing protein 9 [Canis lupus familiaris]	1	26.5	O14530
NP_001116145	TXNRD1	thioredoxin reductase 1, cytoplasmic [Canis lupus familiaris]	13	71.5	Q16881
NP_001243414	TXNRD1	thioredoxin-dependent peroxide reductase, mitochondrial [Canis lupus familiaris]	3	28.1	P30048
XP_022281407	TXNRD1	thioredoxin-like isoform X1 [Canis lupus familiaris]	6	20.6	P10599
XP_541090	TXNL1	thioredoxin-like protein 1 [Canis lupus familiaris]	9	32.3	O43396
XP_853432	TMX1	thioredoxin-related transmembrane protein 1 [Canis lupus familiaris]	1	31.5	Q9H3N1
XP_005625965	TST	thiosulfate sulfurtransferase [Canis lupus familiaris]	2	40.8	Q16762
XP_536509	TARS	threonine--tRNA ligase, cytoplasmic [Canis lupus familiaris]	10	83.6	P26639
XP_544610	THBS1	thrombospondin-1 [Canis lupus familiaris]	78	129.5	P07996
XP_013975424	TBXAS1	thromboxane-A synthase isoform X1 [Canis lupus familiaris]	14	60.5	P24557
XP_005624968	LOC100683370; LOC102152706	thymosin beta-4 [Canis lupus familiaris]	2	5.1	P62328
XP_013969459	TJP2	tight junction protein ZO-2 isoform X1 [Canis lupus familiaris]	11	141.4	Q9UDY2
XP_537207	TIPRL	TIP41-like protein isoform X1 [Canis lupus familiaris]	2	31.4	O75663
NP_001003243	TFPI	tissue factor pathway inhibitor [Canis lupus familiaris]	2	43.9	P10646
XP_005625116	TOR4A	torsin-4A [Canis lupus familiaris]	2	46.4	Q9NXH8
XP_013965845	TNIK	TRAF2 and NCK-interacting protein kinase isoform X1 [Canis lupus familiaris]	3	152.1	Q9UKE5
XP_544914	TRAPPC10	trafficking protein particle complex subunit 10 isoform X1 [Canis lupus familiaris]	1	141.5	P48553
XP_539594	TRAPPC3	trafficking protein particle complex subunit 3 isoform X1 [Canis lupus familiaris]	4	20.3	O43617
XP_537419	TRAPPC6B	trafficking protein particle complex subunit 6B isoform X1 [Canis lupus familiaris]	2	18	Q86SZ2
XP_005630552	TGOLN2; LOC475772	trans-Golgi network integral membrane protein 2 isoform X1 [Canis lupus familiaris]	2	45.1	O43493
XP_533146	LOC100855463; TALDO1; LOC475937	transaldolase [Canis lupus familiaris]	12	37.5	P37837
XP_005617331	PURA	transcriptional activator protein Pur-alpha [Canis lupus familiaris]	3	34.9	Q00577
XP_013967509	PURB	transcriptional activator protein Pur-beta [Canis lupus familiaris]	2	32.6	Q96QR8
NP_001003309	TGFB1	transforming growth factor beta-1 precursor [Canis lupus familiaris]	19	44.2	P01137
XP_005621286	TGFB1I1	transforming growth factor beta-1-induced transcript 1 protein isoform X3 [Canis lupus familiaris]	5	50.1	O43294
XP_005632367	RHOA	transforming protein RhoA isoform X1 [Canis lupus familiaris]	5	21.8	P61586
XP_852741	TAGLN2	transgelin-2 [Canis lupus familiaris]	22	22.4	P37802
XP_852626	VCP	transitional endoplasmic reticulum ATPase isoform X1 [Canis lupus familiaris]	34	89.2	P55072
XP_005632479	TKT	transketolase [Canis lupus familiaris]	31	63.1	P29401
XP_005636171	EIF2B1	translation initiation factor eIF-2B subunit alpha [Canis lupus familiaris]	1	33.9	Q14232
XP_005633960	TPT1	translationally-controlled tumor protein [Canis lupus familiaris]	5	19.6	P13693
XP_003639748	LOC100856243; TSN	translin [Canis lupus familiaris]	3	26.1	Q15631
XP_536345	TSNAX	translin-associated protein X [Canis lupus familiaris]	1	33	Q99598
XP_005641052	SSR4	translocon-associated protein subunit delta isoform X1 [Canis lupus familiaris]	2	26.7	P51571
XP_545686	TMCC2	transmembrane and coiled-coil domains protein 2 isoform X1 [Canis lupus familiaris]	1	78.9	O75069
XP_538565	TMED9; LOC481444	transmembrane emp24 domain-containing protein 9 [Canis lupus familiaris]	2	27	Q9BVK6
XP_022261550	TMEM109	transmembrane protein 109 isoform X1 [Canis lupus familiaris]	1	29.4	Q9BVC6
XP_534047	TMEM9B	transmembrane protein 9B isoform X1 [Canis lupus familiaris]	1	22.5	Q9NQ34
XP_535270	TNPO1	transportin-1 [Canis lupus familiaris]	3	106.1	Q92973
XP_013974531	TNPO3	transportin-3 isoform X1 [Canis lupus familiaris]	2	104.2	Q9Y5L0
XP_537290	TTR	transthyretin [Canis lupus familiaris]	7	15.9	P02766
XP_022281735	TREML1; LOC474898	trem-like transcript 1 protein isoform X1 [Canis lupus familiaris]	10	56	Q86YW5
XP_003639634	LOC100856745; HADHA	trifunctional enzyme subunit alpha, mitochondrial [Canis lupus familiaris]	2	82.9	P40939
XP_849696	HADHB	trifunctional enzyme subunit beta, mitochondrial isoform X1 [Canis lupus familiaris]	2	51.2	P55084
XP_005638901	LOC100856570, GART	trifunctional purine biosynthetic protein adenosine-3 [Canis lupus familiaris]	20	108.2	P22102
XP_013972843	TRIOBP	TRIO and F-actin-binding protein isoform X1 [Canis lupus familiaris]	2	244.7	Q9H2D6
XP_013976740	DAK; TKFC	triokinase/FMN cyclase isoform X1 [Canis lupus familiaris]	8	59.4	Q3LXA3
NP_001183983	TPI1	triosephosphate isomerase [Canis lupus familiaris]	24	26.7	P60174
NP_001013869	TPP1	tripeptidyl-peptidase 1 precursor [Canis lupus familiaris]	2	61.3	O14773
XP_005634119	LOC100855853; TPP2	tripeptidyl-peptidase 2 isoform X1 [Canis lupus familiaris]	10	139.8	P29144
XP_531754	LOC474524; RTCB	tRNA-splicing ligase RtcB homolog isoform X1 [Canis lupus familiaris]	1	55.1	Q9Y3I0
XP_544679	TMOD3	tropomodulin-3 [Canis lupus familiaris]	5	39.6	Q9NYL9
XP_013964943	TPM1	tropomyosin alpha-1 chain isoform X1 [Canis lupus familiaris]	10	36.5	P09493
XP_864981	TPM1	tropomyosin alpha-1 chain isoform X11 [Canis lupus familiaris]	24	32.9	P09493
XP_013964948	TPM1	tropomyosin alpha-1 chain isoform X14 [Canis lupus familiaris]	10	32.4	P09493
XP_865093	TPM1	tropomyosin alpha-1 chain isoform X19 [Canis lupus familiaris]	23	28.7	P09493
XP_005638544	TPM1	tropomyosin alpha-1 chain isoform X8 [Canis lupus familiaris]	23	32.6	P09493
NP_001239140	TPM3	tropomyosin alpha-3 chain [Canis lupus familiaris]	23	28.9	P06753
XP_005622310	TPM3	tropomyosin alpha-3 chain isoform X6 [Canis lupus familiaris]	28	29	P06753
XP_003432953	TPM4	tropomyosin alpha-4 chain isoform X3 [Canis lupus familiaris]	36	28.5	P67936
XP_852943	TPM2	tropomyosin beta chain isoform X1 [Canis lupus familiaris]	17	32.8	P07951
XP_537554	WARS	tryptophan--tRNA ligase, cytoplasmic [Canis lupus familiaris]	10	53.8	P23381
XP_013977827	TUBAL3	tubulin alpha chain-like 3 isoform X1 [Canis lupus familiaris]	5	49.7	A6NHL2
XP_022276492	LOC100855995	tubulin alpha chain-like isoform X1 [Canis lupus familiaris]	7	52.5	A6NHL2
NP_001301019	TUBA1A	tubulin alpha-1A chain [Canis lupus familiaris]	26	50.1	Q71U36
XP_003640008	LOC100856405; TUBA1C	tubulin alpha-1C chain [Canis lupus familiaris]	28	49.9	Q9BQE3
XP_536077	TUBA4A	tubulin alpha-4A chain isoform X1 [Canis lupus familiaris]	31	49.9	P68366
XP_543889	TUBA8	tubulin alpha-8 chain isoform X1 [Canis lupus familiaris]	16	50	Q9NY65
XP_532060	TUBB	tubulin beta chain [Canis lupus familiaris]	30	49.6	P07437
XP_005635298	TUBB1	tubulin beta-1 chain isoform X1 [Canis lupus familiaris]	29	65.6	Q9H4B7
XP_856151	TUBB2B; LOC478702	tubulin beta-2B chain [Canis lupus familiaris]	26	49.9	Q9BVA1
XP_005620593	TUBB3	tubulin beta-3 chain [Canis lupus familiaris]	17	50.4	Q13509
XP_005633030	LOC100855815; TUBB4A	tubulin beta-4A chain [Canis lupus familiaris]	21	49.6	P04350
XP_005625117	TUBB4B; LOC102153202	tubulin beta-4B chain isoform X2 [Canis lupus familiaris]	30	49.8	P68371
XP_013965975	LOC102152648	tubulin beta-4B chain-like [Canis lupus familiaris]	3	8.6	P04350
XP_860433	TUBB6	tubulin beta-6 chain [Canis lupus familiaris]	17	49.8	Q9BUF5
XP_531703	TTLL12	tubulin--tyrosine ligase-like protein 12 [Canis lupus familiaris]	20	73.9	Q14166
XP_533685	TBCB	tubulin-folding cofactor B isoform X1 [Canis lupus familiaris]	8	27.4	Q99426
XP_022273030	TBCA	tubulin-specific chaperone A [Canis lupus familiaris]	1	17.1	O75347
XP_022272210	TBCD	tubulin-specific chaperone D, partial [Canis lupus familiaris]	2	128.2	Q9BTW9
XP_005626399	TNFAIP8	tumor necrosis factor alpha-induced protein 8 isoform X1 [Canis lupus familiaris]	3	24.2	O95379
XP_013969589	TRADD	tumor necrosis factor receptor type 1-associated DEATH domain protein isoform X1 [Canis lupus familiaris]	1	37.6	Q15628
XP_022264696	TPD52L2	tumor protein D54 isoform X1 [Canis lupus familiaris]	1	29	O43399
XP_543726	TWF1	twinfilin-1 [Canis lupus familiaris]	9	40.1	Q12792
XP_022262353	TWF2; TLR9	twinfilin-2 [Canis lupus familiaris]	17	39.4	Q6IBS0
XP_535324	YARS	tyrosine--tRNA ligase, cytoplasmic isoform X1 [Canis lupus familiaris]	7	63	P54577
XP_005641623	BTK	tyrosine-protein kinase BTK [Canis lupus familiaris]	12	76.3	Q06187
XP_005638682	CSK	tyrosine-protein kinase CSK [Canis lupus familiaris]	5	50.6	P41240
XP_544467	FGR	tyrosine-protein kinase Fgr [Canis lupus familiaris]	2	59.3	P09769
XP_854467	FYN	tyrosine-protein kinase Fyn isoform X1 [Canis lupus familiaris]	5	60.7	P06241
XP_535078	LYN	tyrosine-protein kinase Lyn isoform X1 [Canis lupus familiaris]	9	58.7	P07948
XP_005638056	LYN	tyrosine-protein kinase Lyn isoform X2 [Canis lupus familiaris]	12	56.2	P07948
XP_022277720	SYK	tyrosine-protein kinase SYK isoform X1 [Canis lupus familiaris]	5	74.9	P43405
XP_005636307	PTPN11	tyrosine-protein phosphatase non-receptor type 11 isoform X1 [Canis lupus familiaris]	2	68.4	Q06124
XP_005631049	PTPN12	tyrosine-protein phosphatase non-receptor type 12 isoform X1 [Canis lupus familiaris]	8	85.6	Q05209
XP_022266794	PTPN6	tyrosine-protein phosphatase non-receptor type 6 isoform X1 [Canis lupus familiaris]	4	67.8	P29350
XP_022281563	LSM2	U6 snRNA-associated Sm-like protein LSm2 [Canis lupus familiaris]	1	10.8	Q9Y333
XP_537306	USP14	ubiquitin carboxyl-terminal hydrolase 14 isoform X1 [Canis lupus familiaris]	8	61.4	P54578
XP_022263678	USP47	ubiquitin carboxyl-terminal hydrolase 47 [Canis lupus familiaris]	3	160.6	Q96K76
XP_543845	USP5	ubiquitin carboxyl-terminal hydrolase 5 isoform X1 [Canis lupus familiaris]	12	98.8	P45974
XP_005634030	UCHL3	ubiquitin carboxyl-terminal hydrolase isozyme L3 isoform X2 [Canis lupus familiaris]	5	33.2	P15374
XP_013976121	FAM63A; MINDY1	ubiquitin carboxyl-terminal hydrolase MINDY-1 isoform X1 [Canis lupus familiaris]	1	50.6	Q8N5J2
XP_022263158	FAM188A; MINDY3	ubiquitin carboxyl-terminal hydrolase MINDY-3 isoform X1 [Canis lupus familiaris]	2	31	Q9H8M7
XP_850373	UFD1L; UFD1	ubiquitin recognition factor in ER-associated degradation protein 1 [Canis lupus familiaris]	1	34.4	Q92890
XP_547387	YOD1	ubiquitin thioesterase OTU1 isoform X1 [Canis lupus familiaris]	1	37.8	Q5VVQ6
XP_022261462	LOC100855636; OTUB1	ubiquitin thioesterase OTUB1 isoform X1 [Canis lupus familiaris]	8	32	Q96FW1
NP_001239157	RPS27A	ubiquitin-40S ribosomal protein S27a [Canis lupus familiaris]	2	18	P62979
XP_005619714	UBASH3B	ubiquitin-associated and SH3 domain-containing protein B [Canis lupus familiaris]	1	71.3	Q8TF42
XP_022281221	UBAP1	ubiquitin-associated protein 1 isoform X1 [Canis lupus familiaris]	1	58.6	Q9NZ09
XP_005642515	LOC478495; UBE2D3	ubiquitin-conjugating enzyme E2 D3 [Canis lupus familiaris]	4	16.7	P61077
XP_003434442	UBE2K	ubiquitin-conjugating enzyme E2 K isoform X1 [Canis lupus familiaris]	1	22.4	P61086
XP_534767	UBE2L3	ubiquitin-conjugating enzyme E2 L3 isoform X1 [Canis lupus familiaris]	4	17.9	P68036
NP_001239060	UBE2N	ubiquitin-conjugating enzyme E2 N [Canis lupus familiaris]	5	17.1	P61088
XP_851403	LOC609108, UBE2N	ubiquitin-conjugating enzyme E2 N-like [Canis lupus familiaris]	1	25.1	P61088
NP_001192025	UBE2V1	ubiquitin-conjugating enzyme E2 variant 1 [Canis lupus familiaris]	6	16.5	Q13404
XP_022267931	UBE2V2	ubiquitin-conjugating enzyme E2 variant 2 isoform X1 [Canis lupus familiaris]	8	18.6	Q15819
XP_536135	UFC1	ubiquitin-fold modifier-conjugating enzyme 1 [Canis lupus familiaris]	2	19.4	Q9Y3C8
XP_013966859	UBA1	ubiquitin-like modifier-activating enzyme 1 [Canis lupus familiaris]	33	119.3	P22314
XP_532390	UBA6	ubiquitin-like modifier-activating enzyme 6 isoform X1 [Canis lupus familiaris]	3	117.8	A0AVT1
XP_535740	ATG3	ubiquitin-like-conjugating enzyme ATG3 [Canis lupus familiaris]	2	35.5	Q9NT62
XP_533174	UBE2L6	ubiquitin/ISG15-conjugating enzyme E2 L6 isoform X1 [Canis lupus familiaris]	2	17.5	O14933
XP_005631672	UBXN1	UBX domain-containing protein 1 [Canis lupus familiaris]	1	33.3	Q04323
XP_022269094	LOC100855555; GALE	UDP-glucose 4-epimerase [Canis lupus familiaris]	4	38.2	Q14376
XP_022261710	UGGT1	UDP-glucose:glycoprotein glucosyltransferase 1 isoform X1 [Canis lupus familiaris]	4	176.3	Q9NYU2
XP_022280251	UXS1	UDP-glucuronic acid decarboxylase 1 isoform X1 [Canis lupus familiaris]	3	43.9	Q8NBZ7
XP_852849	CMPK1	UMP-CMP kinase isoform X1 [Canis lupus familiaris]	8	25.8	P30085
XP_850015	C4H1orf198	uncharacterized protein C1orf198 homolog isoform X1 [Canis lupus familiaris]	1	36.6	Q9H425
XP_022282716	LOC100855769; PAICS	uncharacterized protein KIAA1211 isoform X3 [Canis lupus familiaris]	4	232.2	P22234
XP_003639307	LOC100855443; MYO1C	unconventional myosin-Ic isoform X1 [Canis lupus familiaris]	12	121.9	O00159
XP_849816	C27H12orf10	UPF0160 protein MYG1, mitochondrial [Canis lupus familiaris]	2	42.9	Q9HB07
XP_022261632	LOC483828; C19H4orf33	UPF0462 protein C4orf33 homolog isoform X1 [Canis lupus familiaris]	1	34.5	Q8N1A6
XP_533512	C1H9orf64	UPF0553 protein C9orf64 homolog [Canis lupus familiaris]	4	38.8	Q5T6V5
XP_536703	C5H1orf123	UPF0587 protein C1orf123 homolog isoform X1 [Canis lupus familiaris]	1	22.1	Q9NWV4
XP_005619416	LOC100856615; C4H5orf51	UPF0600 protein C5orf51 homolog [Canis lupus familiaris]	1	33.6	A6NDU8
XP_540844	C18H11orf68	UPF0696 protein C11orf68 homolog [Canis lupus familiaris]	1	31.6	Q9H3H3
XP_535769	UMPS	uridine 5'-monophosphate synthase [Canis lupus familiaris]	5	52.4	P11172
XP_532602	UROD	uroporphyrinogen decarboxylase isoform X1 [Canis lupus familiaris]	4	40.8	P06132
XP_022267444	UROS	uroporphyrinogen-III synthase isoform X1 [Canis lupus familiaris]	13	28.6	P10746
XP_005626208	UGP2	UTP--glucose-1-phosphate uridylyltransferase isoform X1 [Canis lupus familiaris]	4	56.9	Q16851
XP_013968352	C4H10orf54; VSIR	V-type immunoglobulin domain-containing suppressor of T-cell activation [Canis lupus familiaris]	2	34.6	Q9H7M9
XP_013972026	ATP6V0A1	V-type proton ATPase 116 kDa subunit a isoform X1 [Canis lupus familiaris]	5	99.6	Q93050
XP_545103	ATP6V1A	V-type proton ATPase catalytic subunit A [Canis lupus familiaris]	9	68.4	P38606
XP_543263	ATP6V1B2	V-type proton ATPase subunit B, brain isoform [Canis lupus familiaris]	6	56.5	P21281
XP_537484	ATP6V1D	V-type proton ATPase subunit D [Canis lupus familiaris]	2	28.3	Q9Y5K8
XP_536816	ATP6V0D1	V-type proton ATPase subunit d 1 [Canis lupus familiaris]	3	40.4	P61421
XP_005637441	ATP6V1E1	V-type proton ATPase subunit E 1 [Canis lupus familiaris]	2	26.2	P36543
XP_539060	LOC481939	V-type proton ATPase subunit G 1-like [Canis lupus familiaris]	1	14.7	O75348
XP_544082	ATP6V1H	V-type proton ATPase subunit H isoform X1 [Canis lupus familiaris]	2	55.8	Q9UI12
XP_853625	ATP6AP1	V-type proton ATPase subunit S1 [Canis lupus familiaris]	1	51.5	Q15904
XP_003639898	LOC100856310; VPS16	vacuolar protein sorting-associated protein 16 homolog isoform X1 [Canis lupus familiaris]	2	94.8	Q9H269
XP_544627	VPS18	vacuolar protein sorting-associated protein 18 homolog isoform X1 [Canis lupus familiaris]	1	110.1	Q9P253
XP_005619021	VPS26A	vacuolar protein sorting-associated protein 26A isoform X1 [Canis lupus familiaris]	13	41.8	O75436
XP_849245	VPS28	vacuolar protein sorting-associated protein 28 homolog isoform X1 [Canis lupus familiaris]	1	25.5	Q9UK41
NP_001273798	VPS29	vacuolar protein sorting-associated protein 29 isoform 1 [Canis lupus familiaris]	4	20.9	Q9UBQ0
XP_532570	VPS35	vacuolar protein sorting-associated protein 35 isoform X1 [Canis lupus familiaris]	13	91.6	Q96QK1
XP_540924	VPS37C	vacuolar protein sorting-associated protein 37C [Canis lupus familiaris]	1	38.7	A5D8V6
XP_005615402	VPS4B	vacuolar protein sorting-associated protein 4B [Canis lupus familiaris]	1	49.2	O75351
XP_860959	VTA1	vacuolar protein sorting-associated protein VTA1 homolog [Canis lupus familiaris]	2	33.8	Q9NP79
XP_849270	VPS25	vacuolar protein-sorting-associated protein 25 [Canis lupus familiaris]	1	20.7	Q9BRG1
XP_548183	SNF8	vacuolar-sorting protein SNF8 isoform X1 [Canis lupus familiaris]	2	28.8	Q96H20
XP_538837	VARS	valine--tRNA ligase [Canis lupus familiaris]	4	140.3	P26640
NP_001003256	VASP	vasodilator-stimulated phosphoprotein [Canis lupus familiaris]	12	40.4	P50552
XP_005615785	VASP	vasodilator-stimulated phosphoprotein isoform X1 [Canis lupus familiaris]	13	40.5	P50552
XP_535473	SLC27A2	very long-chain acyl-CoA synthetase [Canis lupus familiaris]	1	70.2	O14975
XP_003433671	VTI1A	vesicle transport through interaction with t-SNAREs homolog 1A isoform X2 [Canis lupus familiaris]	1	25.2	Q96AJ9
XP_005620536	VAMP3	vesicle-associated membrane protein 3 [Canis lupus familiaris]	5	11.5	Q15836
XP_539938	VAMP5	vesicle-associated membrane protein 5 [Canis lupus familiaris]	1	12.7	O95183
XP_855489	VAMP7	vesicle-associated membrane protein 7 isoform X1 [Canis lupus familiaris]	5	25.3	P51809
XP_013976017	VAMP8	vesicle-associated membrane protein 8 [Canis lupus familiaris]	3	11.5	Q9BV40
XP_022277344	VAPA	vesicle-associated membrane protein-associated protein A isoform X1 [Canis lupus familiaris]	1	33.9	Q9P0L0
XP_013971057	VAPA	vesicle-associated membrane protein-associated protein A isoform X2 [Canis lupus familiaris]	1	32.5	Q9P0L0
XP_013971058	VAPA	vesicle-associated membrane protein-associated protein A isoform X3 [Canis lupus familiaris]	1	29.2	Q9P0L0
XP_534466	VAPB	vesicle-associated membrane protein-associated protein B/C isoform X3 [Canis lupus familiaris]	1	27.1	O95292
XP_548044	NSF	vesicle-fusing ATPase [Canis lupus familiaris]	1	83.5	P46459
XP_533025	SEC22B; LOC475816	vesicle-trafficking protein SEC22b [Canis lupus familiaris]	2	24.7	O75396
NP_001003258	LMAN2	vesicular integral-membrane protein VIP36 precursor [Canis lupus familiaris]	4	40.2	Q12907
XP_536395	VCL	vinculin [Canis lupus familiaris]	79	127.2	P18206
XP_005628336	GC	vitamin D-binding protein [Canis lupus familiaris]	19	52.9	P02774
XP_005621301	VKORC1	vitamin K epoxide reductase complex subunit 1 isoform X1 [Canis lupus familiaris]	1	18	Q9BQB6
XP_022269453	PROS1	vitamin K-dependent protein S [Canis lupus familiaris]	24	114.2	P07225
XP_854040	VTN	vitronectin [Canis lupus familiaris]	10	53.7	P04004
XP_013973193	VDAC1	voltage-dependent anion-selective channel protein 1 [Canis lupus familiaris]	3	30.7	P21796
XP_851742	VDAC2	voltage-dependent anion-selective channel protein 2 [Canis lupus familiaris]	4	31.6	P45880
NP_001238894	VDAC3	voltage-dependent anion-selective channel protein 3 isoform 1 [Canis lupus familiaris]	3	30.7	Q9Y277
XP_022266547	VWF	von Willebrand factor isoform X1 [Canis lupus familiaris]	9	322.3	P04275
XP_005640388	WIPF1	WAS/WASL-interacting protein family member 1 [Canis lupus familiaris]	1	50.9	O43516
XP_532327	KIAA0196; WASHC5	WASH complex subunit 5 [Canis lupus familiaris]	1	134.2	Q12768
NP_001124309	WDR1	WD repeat-containing protein 1 [Canis lupus familiaris]	41	66.3	O75083
XP_013967122	WDR13	WD repeat-containing protein 13 isoform X1 [Canis lupus familiaris]	2	53.7	Q9H1Z4
XP_022263891	WDR37	WD repeat-containing protein 37 isoform X1 [Canis lupus familiaris]	1	56.4	Q9Y2I8
XP_538149	WDR44	WD repeat-containing protein 44 [Canis lupus familiaris]	1	101.1	Q5JSH3
XP_536215	WDR61	WD repeat-containing protein 61 [Canis lupus familiaris]	2	33.5	Q9GZS3
XP_548986	WAS	wiskott-Aldrich syndrome protein [Canis lupus familiaris]	4	52.9	P42768
XP_005617771	WASF2	wiskott-Aldrich syndrome protein family member 2 [Canis lupus familiaris]	3	54.3	Q9Y6W5
XP_849363	WBP2	WW domain-binding protein 2 isoform X1 [Canis lupus familiaris]	2	28	Q969T9
XP_864026	XPNPEP1	xaa-Pro aminopeptidase 1 isoform X1 [Canis lupus familiaris]	10	74.6	Q9NQW7
XP_533702	PEPD	xaa-Pro dipeptidase isoform X1 [Canis lupus familiaris]	9	54.8	P12955
NP_001008714	XYLT2	xylosyltransferase 2 [Canis lupus familiaris]	2	96.7	Q9H1B5
XP_005619923	ZZEF1	zinc finger ZZ-type and EF-hand domain-containing protein 1 isoform X1 [Canis lupus familiaris]	1	330.1	O43149
NP_001274074	AZGP1	zinc-alpha-2-glycoprotein precursor [Canis lupus familiaris]	4	35.8	P25311
XP_005629790	ZYX	zyxin [Canis lupus familiaris]	8	58.1	Q15942
