# Supplementary material for: Proteomic profiling of the thrombin-activated canine platelet secretome (CAPS)
Source: PLoS One. 2019 Nov 13;14(11):e0224891. doi: 10.1371/journal.pone.0224891 (PMC6853320; doi:10.1371/journal.pone.0224891)
Supplement: S4 Table — GO-annotations that were significantly enriched for the 693 CAPS proteins found in at least 2/3 dogs with a stim/control ratio ≥ 2. (XLSX) [file pone.0224891.s007.xlsx]

## Sheet: Table S4_Sign. Go-a CellCom
Table S4. Significantly enriched Go-annotations for Cellular Compartment.
Go-annotations that were significantly enriched for the 693 CAPS proteins found in at least 2/3 dogs with a stim/control ratio ≥ 2.
GO ID	Term	Proteins with annotation (#)	Annotated CAPS proteins (#)	Proteins expected by chance (#)	P
GO:0005615	extracellular space	1297	107	22.65	< 1e-30
GO:0044421	extracellular region part	1646	116	28.74	< 1e-30
GO:0005576	extracellular region	2043	123	35.68	< 1e-30
GO:0005737	cytoplasm	13564	323	236.87	2.2e-16
GO:0000502	proteasome complex	57	13	1	1.4e-11
GO:0099503	secretory vesicle	503	34	8.78	2.2e-11
GO:1905369	endopeptidase complex	59	13	1.03	2.3e-11
GO:0043209	myelin sheath	195	21	3.41	3.7e-11
GO:0031091	platelet alpha granule	24	9	0.42	1.4e-10
GO:0005577	fibrinogen complex	11	7	0.19	1.5e-10
GO:0005829	cytosol	4476	132	78.16	2.4e-10
GO:0044444	cytoplasmic part	10744	251	187.62	1.5e-09
GO:0031012	extracellular matrix	507	31	8.85	2.0e-09
GO:0005773	vacuole	549	31	9.59	1.3e-08
GO:0031982	vesicle	1990	70	34.75	1.6e-08
GO:1905368	peptidase complex	105	13	1.83	3.9e-08
GO:0030141	secretory granule	314	22	5.48	4.3e-08
GO:0005764	lysosome	400	25	6.99	4.9e-08
GO:0000323	lytic vacuole	402	25	7.02	5.3e-08
GO:0098552	side of membrane	556	29	9.71	2.0e-07
