# Supplementary material for: Proteomic profiling of the thrombin-activated canine platelet secretome (CAPS)
Source: PLoS One. 2019 Nov 13;14(11):e0224891. doi: 10.1371/journal.pone.0224891 (PMC6853320; doi:10.1371/journal.pone.0224891)
Supplement: S6 Table — The top 100 most abundantly secreted platelet proteins in dogs are compared with those of humans [29] and mice [47]. Noteworthy differences are highlighted in bold. (XLSX) [file pone.0224891.s009.xlsx]

## Sheet: Table S6_Top 100_3 species
Table S6. Comparison of the top 100 most abundantly secreated platelet proteins in dogs, human (Parsons et al. 2018) and mice (Martín-Granado et al. 2017).
Top 100 most abundant CAPS proteins		Top 100 most abundant secreated human proteins (non-core)		Top 100 most abundant secreated murine proteins
1	thrombospondin-1	1	Serum albumin	1	Serum albumin
2	fibrinogen alpha chain	2	Thrombospondin-1	2	Thrombospondin 1
3	fibrinogen beta chain	3	Platelet basic protein	3	Serotransferrin
4	fibrinogen gamma chain isoform X1	4	Talin-1	4	Platelet factor 4
5	fibronectin isoform X7	5	Complement C3	5	Alpha-2-macroglobulin
6	serum albumin precursor	6	Filamin-A	6	Actin, cytoplasmic 1
7	gelsolin	7	Serotransferrin	7	Talin-1
8	platelet basic protein precursor	8	Myosin-9	8	Actin, cytoplasmic 2
9	C-C motif chemokine 14	9	Actin, cytoplasmic 2	9	Apolipoprotein A-I
10	profilin-1	10	von Willebrand factor	10	Hemoglobin subunit alpha
11	metalloproteinase inhibitor 1 isoform X1	11	Multimerin-1	11	Protein Fga
12	tubulin beta-4B chain isoform X2	12	Alpha-2-macroglobulin	12	Beta-globin
13	cofilin-1	13	Platelet factor 4 variant	13	Ig mu chain C region (Fragment)
14	tubulin alpha-4A chain isoform X1	14	Uncharacterized protein	14	Hemopexin
15	peptidyl-prolyl cis-trans isomerase A	15	Alpha-1-antitrypsin	15	Beta-2-glycoprotein 1
16	trem-like transcript 1 protein isoform X1	16	Gelsolin	16	von Willebrand factor
17	tubulin beta-1 chain isoform X1	17	Coagulation factor V	17	Complement C3
18	pleckstrin	18	Alpha-actinin-1	18	MCG1051009
19	phosphoglycerate kinase 1	19	Fibrinogen alpha chain	19	Plasminogen
20	nidogen-1	20	Latent-transforming growth factor beta-binding protein 1	20	Vitamin D-binding protein
21	alpha-enolase	21	Apolipoprotein A-I	21	Beta-actin-like protein 2
22	glia-derived nexin	22	Apolipoprotein B-100	22	Myosin-9
23	fermitin family homolog 3	23	Haptoglobin	23	Chemokine (C-X-C motif) ligand 7. isoform CRA_b
24	serotransferrin	24	Amyloid beta A4 protein	24	Fibrinogen beta chain
25	actin, alpha cardiac muscle 1	25	Fibrinogen beta chain	25	Carboxylesterase 1C
26	plasminogen activator inhibitor 1 precursor	26	Tropomyosin alpha-4 chain	26	Filamin, alpha (Fragment)
27	adenylyl cyclase-associated protein 1 isoform X2	27	Complement C4-A	27	Alpha-enolase
28	transgelin-2	28	Vinculin	28	Fructose-bisphosphate aldolase A
29	coagulation factor XIII A chain	29	Platelet glycoprotein V	29	Lysozyme C-2
30	glyceraldehyde-3-phosphate dehydrogenase	30	Fibrinogen gamma chain	30	Murinoglobulin-1
31	integrin alpha-IIb isoform X1	31	Ig kappa chain C region	31	Alpha-1-antitrypsin 1-3
32	complement C3	32	Nidogen-1	32	Isoform LMW of Kininogen-1
33	prothrombin	33	SPARC	33	Peptidyl-prolyl cis-trans isomerase A
34	glutathione S-transferase pi 1	34	Hemoglobin subunit beta	34	Tubulin alpha-4A chain
35	neuroserpin isoform X1	35	Hemoglobin subunit alpha	35	Heat shock cognate 71 kDa protein
36	serum albumin isoform X1	36	Plasminogen	36	Vinculin
37	cytosolic 5'-nucleotidase 3A isoform X1	37	Glyceraldehyde-3-phosphate dehydrogenase	37	Fibrinogen gamma chain
38	carbonic anhydrase 1	38	Ceruloplasmin	38	Protein Ces1b
39	transforming growth factor beta-1 precursor	39	Vitamin D-binding protein	39	Alpha-2-HS-glycoprotein
40	ras suppressor protein 1 isoform X1	40	Hemopexin	40	Profilin-1
41	vitamin K-dependent protein S	41	Pyruvate kinase PKM	41	Complement factor H
42	myotrophin	42	Complement factor H	42	Antileukoproteinase
43	tubulin beta chain	43	Vitamin K-dependent protein S	43	WD repeat-containing protein 1
44	coronin-1B	44	Fibronectin	44	Myosin light polypeptide 6
45	platelet glycoprotein Ib beta chain	45	Prothrombin	45	Ceruloplasmin
46	integrin-linked protein kinase	46	Alpha-enolase	46	MCG114299 (Fragment)
47	rho GDP-dissociation inhibitor 1	47	Fructose-bisphosphate aldolase A	47	Ig heavy chain V region AC38 205.12
48	alpha-actinin-1 isoform X4	48	Fermitin family homolog 3	48	Platelet glycoprotein Ib alpha chain
49	peptidyl-prolyl cis-trans isomerase B	49	Ig mu chain C region	49	Isoform 3 of Latent-transforming growth factor beta-binding protein 1
50	haptoglobin-like	50	Tubulin alpha-4A chain	50	Apolipoprotein A-IV
51	fructose-bisphosphate aldolase A	51	Coagulation factor XIII A chain	51	Alpha-1-antitrypsin 1-4
52	vasodilator-stimulated phosphoprotein isoform X1	52	Tubulin beta-1 chain	52	Tubulin beta-1 chain
53	beta-parvin isoform X1	53	Ig gamma-3 chain C region	53	78 kDa glucose-regulated protein
54	peroxiredoxin-2 isoform X1	54	Clusterin	54	Tubulin alpha-8 chain
55	metalloproteinase inhibitor 2 precursor	55	Calumenin	55	Alpha-1-antitrypsin 1-5
56	ras-related protein Rap-1b	56	Heparanase	56	Cofilin-1
57	carbonic anhydrase 2	57	Heat shock cognate 71 kDa protein	57	Transitional endoplasmic reticulum ATPase
58	fibulin-2 isoform X1	58	Transforming growth factor beta-1	58	Protein 1300017J02Rik
59	multimerin-1 isoform X1	59	Profilin-1	59	Isoform 2 of Tropomyosin alpha-3 chain
60	twinfilin-2	60	Cofilin-1	60	Alpha-1-antitrypsin 1-2
61	antithrombin-III	61	WD repeat-containing protein 1	61	Galectin-3-binding protein
62	peroxiredoxin-1 isoform X1	62	Ig alpha-1 chain C region	62	Multimerin-1
63	serotransferrin isoform X1	63	Thymosin beta-4	63	Isoform Short of Thymosin beta-4
64	L-lactate dehydrogenase A chain isoform X1	64	78 kDa glucose-regulated protein	64	14-3-3 protein zeta/delta
65	immunoglobulin lambda-1 light chain isoform X34	65	Alpha-1B-glycoprotein	65	Metalloproteinase inhibitor 3
66	coronin-1C	66	Inter-alpha-trypsin inhibitor heavy chain H4	66	Tropomyosin alpha-3 chain
67	6-phosphogluconate dehydrogenase, decarboxylating	67	Integrin alpha-IIb	67	Destrin
68	SH3 domain-binding glutamic acid-rich-like protein 2	68	Inter-alpha-trypsin inhibitor heavy chain H2	68	Apolipoprotein A-II
69	transthyretin	69	Alpha-1-acid glycoprotein 1	69	Ubiquitin-like modifier-activating enzyme 1
70	nucleoside diphosphate kinase B	70	Moesin	70	Alpha-actinin-4
71	twinfilin-1	71	Phosphoglycerate kinase 1	71	Tropomyosin alpha-4 chain
72	LIM and senescent cell antigen-like-containing domain protein 1 isoform X2	72	14-3-3 protein zeta/delta	72	Sorbitol dehydrogenase
73	F-actin-capping protein subunit alpha-1	73	Tubulin beta chain	73	L-lactate dehydrogenase A chain
74	EH domain-containing protein 3	74	Pleckstrin	74	Vitamin K-dependent protein S
75	EMILIN-1, partial	75	Ig lambda-2 chain C regions	75	Coagulation factor V
76	alpha-1-antitrypsin isoform X1	76	Ig gamma-4 chain C region	76	Triosephosphate isomerase
77	kininogen-1 isoform X2	77	Histidine-rich glycoprotein	77	Complement C4-B
78	extracellular matrix protein 1	78	Platelet factor 4	78	14-3-3 protein eta
79	serine protease 57	79	Tropomyosin alpha-3 chain	79	Alpha-1B-glycoprotein
80	beta-actin-like protein 2	80	Complement factor B	80	Pyruvate kinase PKM
81	dynein light chain 2, cytoplasmic isoform X1	81	Alpha-1-antichymotrypsin	81	Apolipoprotein C-III
82	elongation factor 1-gamma	82	Integrin-linked protein kinase	82	Afamin
83	glutathione reductase, mitochondrial isoform X1	83	Transgelin-2	83	Extracellular matrix protein 1
84	plasminogen precursor	84	Platelet glycoprotein Ib alpha chain	84	Tubulin beta-4A chain
85	alpha-2-antiplasmin isoform X2	85	Nidogen-2	85	Transforming growth factor beta-1
86	ubiquitin-40S ribosomal protein S27a	86	Plasminogen activator inhibitor 1	86	PDZ and LIM domain protein 1
87	rab GDP dissociation inhibitor beta	87	Peptidyl-prolyl cis-trans isomerase A	87	CD5 antigen-like
88	microtubule-associated protein RP/EB family member 1	88	Metalloproteinase inhibitor 1	88	Zyx protein
89	beta-2-microglobulin isoform X1	89	Adenylyl cyclase-associated protein 1	89	Thrombospondin-2
90	phosphatidylethanolamine-binding protein 1	90	Plasma protease C1 inhibitor	90	Antithrombin-III (Fragment)
91	adenylate kinase isoenzyme 1	91	Peroxiredoxin-6	91	Protein Ighg2b (Fragment)
92	L-xylulose reductase	92	Ig gamma-2 chain C region	92	Bridging integrator 2
93	CD44 antigen isoform X1	93	Kininogen-1	93	SH3 domain-binding glutamic acid-rich-like protein 3
94	vitamin D-binding protein	94	Proactivator polypeptide	94	Trem-like transcript 1 protein
95	eukaryotic translation initiation factor 5A-1	95	Vitronectin	95	S-formylglutathione hydrolase (Fragment)
96	pigment epithelium-derived factor isoform X1	96	Triosephosphate isomerase	96	Pro-neuropeptide Y
97	thioredoxin-like isoform X1	97	Peptidyl-prolyl cis-trans isomerase B	97	Protein Igkv5-39
98	myosin regulatory light polypeptide 9 isoform X1	98	Apolipoprotein A-IV	98	Protein disulfide-isomerase A3
99	aldose reductase	99	Lysyl oxidase homolog 3	99	Haptoglobin
100	beta-arrestin-1 isoform X2	100	Ras suppressor protein 1	100	C-X-C motif chemokine 5
