# Supplementary material for: Proteomic profiling of the thrombin-activated canine platelet secretome (CAPS)
Source: PLoS One. 2019 Nov 13;14(11):e0224891. doi: 10.1371/journal.pone.0224891 (PMC6853320; doi:10.1371/journal.pone.0224891)
Supplement: S8 Table — All protein raw data files generated from Dog 2 (D2). (XLSX) [file pone.0224891.s011.xlsx]

## Sheet: D2 Soluble (D2S)
Checked	Protein FDR Confidence: Combined	Master	Accession	Description	Exp. q-value: Combined	Contaminant	Sum PEP Score	Coverage [%]	# Peptides	# PSMs	# Unique Peptides	# Protein Groups	# AAs	MW [kDa]	calc. pI	Score Sequest HT: Sequest HT	# Peptides (by Search Engine): Sequest HT	Biological Process	Cellular Component	Molecular Function	Pfam IDs	Entrez Gene ID	Ensembl Gene ID	Gene Symbol	Chromosome	KEGG Pathways	WikiPathways	# Razor Peptides	Abundance Ratio: (F38, Sample) / (F37, Control)	Abundance Ratio Adj. P-Value: (F38, Sample) / (F37, Control)	Abundance Ratio Variability [%]: (F38, Sample) / (F37, Control)	Abundances (Grouped): F37, Control	Abundances (Grouped): F38, Sample	Abundance: F37: Control	Abundance: F38: Sample	Found in Sample: [S37] F37: Control	Found in Sample: [S38] F38: Sample
TRUE	High	Master Protein	XP_003639438.1	talin-1 isoform X2 [Canis lupus familiaris]	0	FALSE	1869.65	70	136	1207	125	1	2541	269.6	6.14	3482.16	136	cell organization and biogenesis;regulation of biological process;response to stimulus	cytoskeleton	protein binding;structural molecule activity	Pf00373, Pf01608, Pf02174, Pf08913, Pf09141, Pf09379	100856393	ENSCAFG00000002154.4	LOC100856393; TLN1	11	HTLV-I infection; Focal adhesion; Rap1 signaling pathway; Platelet activation		11	2.95	0.941227	44.7	50.5	149.5	4.68654e+08	1.38904e+09	High	High
	Checked	Confidence	Sequence	Modifications	Contaminant	Qvality PEP	Qvality q-value	# Protein Groups	# Proteins	# PSMs	Master Protein Accessions	Master Protein Descriptions	# Missed Cleavages	Theo. MH+ [Da]	# Razor Quan Results	Abundance Ratio: (F38, Sample) / (F37, Control)	Abundance Ratio Adj. P-Value: (F38, Sample) / (F37, Control)	Abundance Ratio Variability [%]: (F38, Sample) / (F37, Control)	Abundances (Grouped): F37, Control	Abundances (Grouped): F38, Sample	Quan Info	Found in Sample: [S37] F37: Control	Found in Sample: [S38] F38: Sample	Confidence (by Search Engine): Sequest HT	Percolator q-Value (by Search Engine): Sequest HT	Percolator PEP (by Search Engine): Sequest HT	XCorr (by Search Engine): Sequest HT	Top Apex RT [min]	Quan Usage
	TRUE	High	QAAASATQTIAAAQHAASTPK		FALSE	1.28411e-06	0	1	2	5	XP_003639438.1	talin-1 isoform X2 [Canis lupus familiaris]	0	1995.03	0	2.424	0.96324	0	58.4	141.6		High	High	High	0	3.032e-08	4.74	35.97	Used
	TRUE	High	QELAVFCSPEPPAK	1xCarbamidomethyl [C7]	FALSE	4.80163e-05	0	1	2	1	XP_003639438.1	talin-1 isoform X2 [Canis lupus familiaris]	0	1572.77	0	3.532	0.86723	0	44.1	155.9		Peak Found	High	High	0	2.275e-06	3.47	50.5	Used
	TRUE	High	QEDVIATANLSR		FALSE	0.000214037	0	2	5	4	XP_003639438.1; XP_022268409.1	talin-1 isoform X2 [Canis lupus familiaris] talin-2 isoform X1 [Canis lupus familiaris]	0	1316.68	0	2.765	0.94752	0	53.1	146.9	Shared	High	High	High	0	9.105e-05	3.3	36.77	Used
	TRUE	High	MVAAATNNLCEAANAAVQGHASQEK	1xCarbamidomethyl [C10]	FALSE	0.000619708	0	1	2	3	XP_003639438.1	talin-1 isoform X2 [Canis lupus familiaris]	0	2556.19	0	4.79	0.586767	0	34.5	165.5		High	High	High	0	8.148e-05	4.86	48.54	Used
	TRUE	High	MVAAATNNLCEAANAAVQGHASQEK	1xCarbamidomethyl [C10]; 1xDeamidated [Q/N]	FALSE	0.000222144	0	1	2	7	XP_003639438.1	talin-1 isoform X2 [Canis lupus familiaris]	0	2557.18	0	100	1.0185e-16			200		Not Found	High	High	0	1.703e-05	4.67	46.9	Used
	TRUE	High	MVAAATNNLCEAANAAVQGHASQEK	1xCarbamidomethyl [C10]; 1xOxidation [M1]	FALSE	7.53766e-06	0	1	2	7	XP_003639438.1	talin-1 isoform X2 [Canis lupus familiaris]	0	2572.19	0	2.32	0.968761	0	60.2	139.8		High	High	High	0	2.501e-07	4.5	43.88	Used
	TRUE	High	MVAAATNNLCEAANAAVQGHASQEK	1xCarbamidomethyl [C10]; 1xDeamidated [N/Q]; 1xOxidation [M1]	FALSE	3.26178e-05	0	1	2	27	XP_003639438.1	talin-1 isoform X2 [Canis lupus familiaris]	0	2573.17	0	2.493	0.971442	0	57.3	142.7		High	High	High	0	7.622e-06	4.09	42.87	Used
	TRUE	High	MVGGIAQIIAAQEEMLR	2xOxidation [M1; M15]	FALSE	7.94041e-06	0	1	2	2	XP_003639438.1	talin-1 isoform X2 [Canis lupus familiaris]	0	1861.95	0	2.056	0.999595	0	65.4	134.6		High	High	High	0	2.654e-07	4.7	81.63	Used
	TRUE	High	NGNLPEFGEAIATASK	1xDeamidated [N]	FALSE	9.77846e-06	0	1	2	4	XP_003639438.1	talin-1 isoform X2 [Canis lupus familiaris]	0	1619.79	0	2.61	0.952519	0	55.4	144.6		High	High	High	0	4.88e-06	3.57	71.25	Used
	TRUE	High	NGNLPEFGEAIATASK		FALSE	0.0003683	0	1	2	3	XP_003639438.1	talin-1 isoform X2 [Canis lupus familiaris]	0	1618.81	0	2.719	0.951443	0	53.8	146.2		High	High	High	0	2.582e-05	3.07	60.19	Used
	TRUE	High	KSTVLQQQYNR		FALSE	0.00126474	0	1	2	2	XP_003639438.1	talin-1 isoform X2 [Canis lupus familiaris]	1	1364.73	0	0.973	0.648152	0	101.4	98.6		High	High	High	0	0.0001128	3.28	16.38	Used
	TRUE	High	LAQAAQSSVATITR	1xDeamidated [Q]	FALSE	3.59285e-05	0	1	2	2	XP_003639438.1	talin-1 isoform X2 [Canis lupus familiaris]	0	1417.76	0	2.49	0.96229	0	57.3	142.7		Peak Found	High	High	0	2.616e-06	3.63	34.69	Used
	TRUE	High	LAQAAQSSVATITR		FALSE	6.33572e-07	0	1	2	11	XP_003639438.1	talin-1 isoform X2 [Canis lupus familiaris]	0	1416.78	0	2.855	0.906716	0	51.9	148.1		High	High	High	0	1.301e-08	5.48	31.71	Used
	TRUE	High	LASQAKPAAVAAENEEIGAHIK		FALSE	9.39642e-07	0	1	2	6	XP_003639438.1	talin-1 isoform X2 [Canis lupus familiaris]	0	2218.18	0	2.866	0.904639	0	51.7	148.3		High	High	High	0	2.08e-08	5.01	35.6	Used
	TRUE	High	LLSDSLPPSTGTFQEAQSR		FALSE	5.56841e-08	0	1	2	17	XP_003639438.1	talin-1 isoform X2 [Canis lupus familiaris]	0	2034.01	0	2.272	0.981535	0	61.1	138.9		High	High	High	0	7.159e-10	5.23	54.68	Used
	TRUE	High	LLSDSLPPSTGTFQEAQSR	1xDeamidated [Q]	FALSE	0.00122771	0	1	2	2	XP_003639438.1	talin-1 isoform X2 [Canis lupus familiaris]	0	2035	0						No Quan Values	Not Found	High	High	3.868e-05	0.0005984	3.56		Not Used
	TRUE	High	IPEALAGPPSDFGLFLSDDDPKK		FALSE	8.08072e-05	0	1	2	6	XP_003639438.1	talin-1 isoform X2 [Canis lupus familiaris]	1	2429.22	0	4.031	0.682772	0	39.8	160.2		High	High	High	0	4.235e-06	4.34	82.91	Used
	TRUE	High	IPEALAGPPSDFGLFLSDDDPK		FALSE	0.000692797	0	1	2	2	XP_003639438.1	talin-1 isoform X2 [Canis lupus familiaris]	0	2301.13	0	100	1.0185e-16			200		High	High	High	0	5.518e-05	4.69	93.26	Used
	TRUE	High	LNEAAAGLNQAATELVQASR		FALSE	5.09304e-08	0	1	2	6	XP_003639438.1	talin-1 isoform X2 [Canis lupus familiaris]	0	2027.05	0	2.727	0.924002	0	53.7	146.3		High	High	High	0	1.877e-06	4.91	73.09	Used
	TRUE	High	LNEAAAGLNQAATELVQASR	1xDeamidated [Q/N]	FALSE	1.73721e-07	0	1	2	16	XP_003639438.1	talin-1 isoform X2 [Canis lupus familiaris]	0	2028.04	0						No Quan Values	High	High	High	0	2.779e-09	5.35		Not Used
	TRUE	High	LGAASLGAEDPETQVVLINAVK	1xDeamidated [N/Q]	FALSE	9.51692e-05	0	1	2	5	XP_003639438.1	talin-1 isoform X2 [Canis lupus familiaris]	0	2196.18	0						Not Reliable	High	High	High	0	5.138e-06	4.42		Not Used
	TRUE	High	LGAASLGAEDPETQVVLINAVK		FALSE	2.02659e-05	0	1	2	5	XP_003639438.1	talin-1 isoform X2 [Canis lupus familiaris]	0	2195.19	0	2.787	0.893884	0	52.8	147.2		High	High	High	0	8.148e-07	4.96	74.89	Used
	TRUE	High	IGITNHDEYSLVR		FALSE	7.82319e-06	0	1	2	10	XP_003639438.1	talin-1 isoform X2 [Canis lupus familiaris]	0	1516.78	0	2.961	0.889116	0	50.5	149.5		High	High	High	0	2.605e-07	3.73	42.57	Used
	TRUE	High	LLAALLEDEGGSGRPLLQAAK	1xDeamidated [Q18]	FALSE	0.00118295	0	1	2	1	XP_003639438.1	talin-1 isoform X2 [Canis lupus familiaris]	0	2123.17	0						Not Reliable	High	Not Found	High	0	0.0001036	3.49		Not Used
	TRUE	High	LLAALLEDEGGSGRPLLQAAK		FALSE	6.47865e-07	0	1	2	12	XP_003639438.1	talin-1 isoform X2 [Canis lupus familiaris]	0	2122.19	0	2.677	0.923765	0	54.4	145.6		High	High	High	0	1.334e-08	4.81	73.5	Used
	TRUE	High	LKPLPGETMEK		FALSE	0.00135218	0	1	2	2	XP_003639438.1	talin-1 isoform X2 [Canis lupus familiaris]	0	1242.68	0	2.484	0.961074	0	57.4	142.6		High	High	High	0	0.000122	2.78	25.2	Used
	TRUE	High	ILAQATSDLVNAIKADAEGESDLENSR	1xDeamidated [Q/N]	FALSE	4.86064e-06	0	1	2	6	XP_003639438.1	talin-1 isoform X2 [Canis lupus familiaris]	1	2831.39	0						No Quan Values	High	High	High	3.868e-05	0.0003038	4.5		Not Used
	TRUE	High	ILAQATSDLVNAIKADAEGESDLENSR		FALSE	9.48631e-09	0	1	2	6	XP_003639438.1	talin-1 isoform X2 [Canis lupus familiaris]	1	2830.41	0	2.314	0.983921	0	60.3	139.7		High	High	High	0	8.64e-11	5.83	89.58	Used
	TRUE	High	ILAQATSDLVNAIK		FALSE	9.07768e-06	0	1	2	5	XP_003639438.1	talin-1 isoform X2 [Canis lupus familiaris]	0	1456.84	0	2.955	0.891937	0	50.6	149.4		High	High	High	0	3.116e-07	4.18	71.43	Used
	TRUE	High	LHTDDELNWLDHGR		FALSE	6.86124e-05	0	1	2	6	XP_003639438.1	talin-1 isoform X2 [Canis lupus familiaris]	0	1720.8	0	5.848	0.248717	0	29.2	170.8		High	High	High	0	7.337e-05	3.68	49.69	Used
	TRUE	High	VGDDPAVWQLK		FALSE	0.000713703	0	1	2	4	XP_003639438.1	talin-1 isoform X2 [Canis lupus familiaris]	0	1227.64	0	3.861	0.533122	0	41.1	158.9		High	High	High	3.868e-05	0.0002759	3.19	52.08	Used
	TRUE	High	VGAIPANALDDGQWSQGLISAAR	1xDeamidated [Q/N]	FALSE	3.77475e-06	0	1	2	19	XP_003639438.1	talin-1 isoform X2 [Canis lupus familiaris]	0	2311.17	0						No Quan Values	High	High	High	0	2.448e-05	4.65		Not Used
	TRUE	High	VGAIPANALDDGQWSQGLISAAR		FALSE	2.14955e-08	0	1	2	18	XP_003639438.1	talin-1 isoform X2 [Canis lupus familiaris]	0	2310.18	0	3.186	0.851252	0	47.8	152.2		High	High	High	0	1.206e-09	4.82	80.53	Used
	TRUE	High	VLGEAMTGISQNAKNGNLPEFGEAIATASK	2xDeamidated [N/Q]; 1xOxidation [M6]	FALSE	0.00014114	0	1	2	7	XP_003639438.1	talin-1 isoform X2 [Canis lupus familiaris]	1	3036.48	0						Not Reliable	High	High	High	0	8.245e-06	5.29		Not Used
	TRUE	High	VLGEAMTGISQNAKNGNLPEFGEAIATASK	1xDeamidated [N15]; 1xOxidation [M6]	FALSE	0.000107193	0	1	2	2	XP_003639438.1	talin-1 isoform X2 [Canis lupus familiaris]	1	3035.5	0	2.663	0.944271	0	54.6	145.4		High	High	High	0	5.93e-06	4.36	65.68	Used
	TRUE	High	VLGEAMTGISQNAK	1xOxidation [M6]	FALSE	0.000241076	0	1	2	5	XP_003639438.1	talin-1 isoform X2 [Canis lupus familiaris]	0	1434.73	0	1.248	0.88844	0	89	111		High	High	High	0	1.566e-05	3.47	25.31	Used
	TRUE	High	VLGEAMTGISQNAK	1xDeamidated [Q/N]	FALSE	1.52364e-06	0	1	2	2	XP_003639438.1	talin-1 isoform X2 [Canis lupus familiaris]	0	1419.71	0	5.273	0.443848	0	31.9	168.1		Peak Found	High	High	0	3.717e-08	4.42	40.63	Used
	TRUE	High	VLGEAMTGISQNAK		FALSE	2.09775e-06	0	1	2	2	XP_003639438.1	talin-1 isoform X2 [Canis lupus familiaris]	0	1418.73	0	5.356	0.492066	0	31.5	168.5		High	High	High	0	5.451e-08	4.63	39.45	Used
	TRUE	High	TVTDMLMTICAR	1xCarbamidomethyl [C10]; 2xOxidation [M5; M7]	FALSE	7.61403e-05	0	1	2	1	XP_003639438.1	talin-1 isoform X2 [Canis lupus familiaris]	0	1443.66	0	0.558	0.210787	0	128.4	71.6		High	Peak Found	High	0	3.94e-06	3.68	42.31	Used
	TRUE	High	TVTDMLMTICAR	1xCarbamidomethyl [C10]; 1xOxidation [M]	FALSE	0.000263574	0	1	2	3	XP_003639438.1	talin-1 isoform X2 [Canis lupus familiaris]	0	1427.67	0	100	1.0185e-16			200		Not Found	High	High	0	1.74e-05	2.97	53.92	Used
	TRUE	High	VAGSVTELIQAAEAMKGTEWVDPEDPTVIAENELLGAAAAIEAAAK	2xDeamidated [Q10; N32]; 1xOxidation [M15]	FALSE	6.94563e-06	0	1	2	6	XP_003639438.1	talin-1 isoform X2 [Canis lupus familiaris]	1	4668.31	0						No Quan Values	High	High	High	0	6.377e-06	5.2		Not Used
	TRUE	High	VAGSVTELIQAAEAMKGTEWVDPEDPTVIAENELLGAAAAIEAAAK	1xDeamidated [N/Q]; 1xOxidation [M15]	FALSE	3.94699e-06	0	1	2	7	XP_003639438.1	talin-1 isoform X2 [Canis lupus familiaris]	1	4667.33	0	6.211	0.301119	0	27.7	172.3		High	High	High	0	1.343e-07	6.38	127.15	Used
	TRUE	High	VAGSVTELIQAAEAMKGTEWVDPEDPTVIAENELLGAAAAIEAAAK	1xOxidation [M15]	FALSE	5.91308e-05	0	1	2	6	XP_003639438.1	talin-1 isoform X2 [Canis lupus familiaris]	1	4666.34	0	1.548	0.937525	0	78.5	121.5		High	High	High	0	2.909e-06	4.93	127.14	Used
	TRUE	High	VAGSVTELIQAAEAMK	1xOxidation [M15]	FALSE	1.76797e-06	0	1	2	5	XP_003639438.1	talin-1 isoform X2 [Canis lupus familiaris]	0	1633.85	0	3.196	0.90023	0	47.7	152.3		High	High	High	0	4.425e-08	4.7	72.51	Used
	TRUE	High	VAGSVTELIQAAEAMK		FALSE	2.20984e-06	0	1	2	2	XP_003639438.1	talin-1 isoform X2 [Canis lupus familiaris]	0	1617.85	0	5.099	0.437612	0	32.8	167.2		High	High	High	0	5.766e-08	4.01	87.82	Used
	TRUE	High	YDQATDTILTVTENIFSSMGDAGEMVR	1xDeamidated [Q/N]; 2xOxidation [M19; M25]	FALSE	2.6812e-06	0	1	2	12	XP_003639438.1	talin-1 isoform X2 [Canis lupus familiaris]	0	2997.33	0						No Quan Values	High	High	High	0	7.286e-08	5.44		Not Used
	TRUE	High	YDQATDTILTVTENIFSSMGDAGEMVR	2xOxidation [M19; M25]	FALSE	2.90974e-06	0	1	2	7	XP_003639438.1	talin-1 isoform X2 [Canis lupus familiaris]	0	2996.35	0	2.185	0.985351	0	62.8	137.2		High	High	High	0	8.001e-08	5.11	106.77	Used
	TRUE	High	YDQATDTILTVTENIFSSMGDAGEMVR	1xDeamidated [N/Q]; 1xOxidation [M]	FALSE	1.87132e-07	0	1	2	7	XP_003639438.1	talin-1 isoform X2 [Canis lupus familiaris]	0	2981.34	0						No Quan Values	High	High	High	0	3.033e-09	6.51		Not Used
	TRUE	High	YDQATDTILTVTENIFSSMGDAGEMVR	1xOxidation [M]	FALSE	6.38301e-07	0	1	2	4	XP_003639438.1	talin-1 isoform X2 [Canis lupus familiaris]	0	2980.36	0	100	1.0185e-16			200		High	High	High	0	1.315e-08	5.31	124.54	Used
	TRUE	High	VQELGHGCAALVTK	1xCarbamidomethyl [C8]	FALSE	5.27495e-06	0	1	2	4	XP_003639438.1	talin-1 isoform X2 [Canis lupus familiaris]	0	1482.77	0	2.486	0.954234	0	57.4	142.6		High	High	High	0	1.627e-07	3.51	27.06	Used
	TRUE	High	VLVQNAAGSQEKLAQAAQSSVATITR		FALSE	4.09651e-06	0	1	2	2	XP_003639438.1	talin-1 isoform X2 [Canis lupus familiaris]	1	2641.43	0	1.715	0.951443	0	73.7	126.3		High	High	High	0	1.206e-07	4.45	63.21	Used
	TRUE	High	VLVQNAAGSQEK		FALSE	4.10742e-05	0	1	2	1	XP_003639438.1	talin-1 isoform X2 [Canis lupus familiaris]	0	1243.66	0	2.251	0.982536	0	61.5	138.5		Peak Found	High	High	0	1.891e-06	3.28	15.81	Used
	TRUE	High	VLVEDTKVLVQNAAGSQEK		FALSE	1.91354e-07	0	1	2	3	XP_003639438.1	talin-1 isoform X2 [Canis lupus familiaris]	1	2028.1	0	2.187	0.98923	0	62.8	137.2		High	High	High	0	3.123e-09	5.26	48.82	Used
	TRUE	High	VLVQNAAGSQEKLAQAAQSSVATITR	1xDeamidated [Q/N]	FALSE	3.66413e-06	0	1	2	6	XP_003639438.1	talin-1 isoform X2 [Canis lupus familiaris]	1	2642.41	0						Not Reliable	High	High	High	0	4.893e-07	4.39		Not Used
	TRUE	High	VVAPTISSPVCQEQLVEAGR	1xCarbamidomethyl [C11]; 1xDeamidated [Q]	FALSE	0.000135989	0	1	2	5	XP_003639438.1	talin-1 isoform X2 [Canis lupus familiaris]	0	2141.09	0						Not Reliable	Not Found	High	High	0	1.264e-05	4.56		Not Used
	TRUE	High	VVAPTISSPVCQEQLVEAGR	1xCarbamidomethyl [C11]	FALSE	3.03438e-07	0	1	2	9	XP_003639438.1	talin-1 isoform X2 [Canis lupus familiaris]	0	2140.11	0	3.403	0.811182	0	45.4	154.6		High	High	High	0	5.389e-09	5.43	58.47	Used
	TRUE	High	VSQMAQYFEPLTLAAVGAASK	1xDeamidated [Q]; 1xOxidation [M4]	FALSE	0.000177729	0	1	2	2	XP_003639438.1	talin-1 isoform X2 [Canis lupus familiaris]	0	2199.1	0						Not Reliable	High	Not Found	High	0	1.142e-05	5.45		Not Used
	TRUE	High	VSQMAQYFEPLTLAAVGAASK	1xOxidation [M4]	FALSE	3.18798e-08	0	1	2	8	XP_003639438.1	talin-1 isoform X2 [Canis lupus familiaris]	0	2198.12	0	2.534	0.926251	0	56.6	143.4		High	High	High	0	3.667e-10	6.34	80.9	Used
	TRUE	High	VSQMAQYFEPLTLAAVGAASK		FALSE	5.73979e-05	0	1	2	5	XP_003639438.1	talin-1 isoform X2 [Canis lupus familiaris]	0	2182.12	0	4.705	0.541649	0	35.1	164.9		High	High	High	0	2.817e-06	5.52	94.03	Used
	TRUE	High	VSHVLAALQAGNR		FALSE	0.000331893	0	1	2	1	XP_003639438.1	talin-1 isoform X2 [Canis lupus familiaris]	0	1335.75	0	4.094	0.595831	0	39.3	160.7		Peak Found	High	High	0	2.275e-05	3.34	37.61	Used
	TRUE	High	SGASGPENFQMGSMPPAQQQITSGQMHR	1xDeamidated [Q/N]; 3xOxidation [M11; M14; M26]	FALSE	9.77273e-09	0	1	2	27	XP_003639438.1	talin-1 isoform X2 [Canis lupus familiaris]	0	3008.29	0	2.278	0.981535	0	61	139		High	High	High	0	1.282e-10	6.31	31.62	Used
	TRUE	High	SGASGPENFQMGSMPPAQQQITSGQMHR	3xOxidation [M11; M14; M26]	FALSE	1.64469e-08	0	1	2	8	XP_003639438.1	talin-1 isoform X2 [Canis lupus familiaris]	0	3007.31	0	2.428	0.955347	0	58.3	141.7		High	High	High	0	1.665e-10	6.67	29.98	Used
	TRUE	High	SGASGPENFQMGSMPPAQQQITSGQMHR	1xDeamidated [Q/N]; 2xOxidation [M14; M]	FALSE	0.000133982	0	1	2	16	XP_003639438.1	talin-1 isoform X2 [Canis lupus familiaris]	0	2992.3	0						No Quan Values	High	High	High	3.868e-05	0.0002665	4.65		Not Used
	TRUE	High	SGASGPENFQMGSMPPAQQQITSGQMHR	2xOxidation [M14; M]	FALSE	4.6458e-09	0	1	2	8	XP_003639438.1	talin-1 isoform X2 [Canis lupus familiaris]	0	2991.31	0	4.728	0.529291	0	34.9	165.1		High	High	High	0	3.684e-11	4.82	35.1	Used
	TRUE	High	SGASGPENFQMGSMPPAQQQITSGQMHR	1xDeamidated [Q]; 1xOxidation [M14]	FALSE	2.36911e-05	0	1	2	2	XP_003639438.1	talin-1 isoform X2 [Canis lupus familiaris]	0	2976.3	0						No Quan Values	Not Found	High	High	0	9.782e-07	4.22		Not Used
	TRUE	High	SKDHFGLEGDEESTMLEDSVSPKK	1xOxidation [M15]	FALSE	0.0010582	0	1	2	5	XP_003639438.1	talin-1 isoform X2 [Canis lupus familiaris]	2	2681.22	0	3.526	0.781372	0	44.2	155.8		High	High	High	0.004581	0.04774	3.78	42.33	Used
	TRUE	High	SKDHFGLEGDEESTMLEDSVSPK	1xOxidation [M15]	FALSE	2.08221e-06	0	1	2	9	XP_003639438.1	talin-1 isoform X2 [Canis lupus familiaris]	1	2553.13	0	6.124	0.157912	0	28.1	171.9		High	High	High	0	2.581e-07	5.21	47.75	Used
	TRUE	High	QVAASTAQLLVACK	1xCarbamidomethyl [C13]	FALSE	0.000172521	0	2	5	5	XP_003639438.1; XP_022268409.1	talin-1 isoform X2 [Canis lupus familiaris] talin-2 isoform X1 [Canis lupus familiaris]	0	1459.79	0	6.379	0.263598	0	27.1	172.9	Shared	High	High	High	0	1.049e-05	3.75	46.05	Used
	TRUE	High	QKLHTDDELNWLDHGR		FALSE	0.000218865	0	1	2	2	XP_003639438.1	talin-1 isoform X2 [Canis lupus familiaris]	1	1976.96	0	10.021	0.0737652	0	18.1	181.9		Peak Found	High	High	0	1.392e-05	2.49	43.94	Used
	TRUE	High	QNLLQAAGNVGQASGELLQQIGESDTDPHFQDVLMQLAK	1xDeamidated [N/Q]; 1xOxidation [M35]	FALSE	3.57372e-07	0	1	1	23	XP_003639438.1	talin-1 isoform X2 [Canis lupus familiaris]	0	4181.05	0	3.728	0.857752	0	42.3	157.7		High	High	High	0	1.379e-06	5.09	111.49	Used
	TRUE	High	QNLLQAAGNVGQASGELLQQIGESDTDPHFQDVLMQLAK	1xOxidation [M35]	FALSE	2.60262e-06	0	1	1	8	XP_003639438.1	talin-1 isoform X2 [Canis lupus familiaris]	0	4180.06	0	2.97	0.93345	0	50.4	149.6		High	High	High	0	7.025e-08	4.44	111.56	Used
	TRUE	High	QNLLQAAGNVGQASGELLQQIGESDTDPHFQDVLMQLAK	1xDeamidated [Q]	FALSE	9.56273e-06	0	1	1	10	XP_003639438.1	talin-1 isoform X2 [Canis lupus familiaris]	0	4165.05	0						No Quan Values	High	High	High	0	6.445e-07	5.41		Not Used
	TRUE	High	QNLLQAAGNVGQASGELLQQIGESDTDPHFQDVLMQLAK		FALSE	1.78116e-06	0	1	1	3	XP_003639438.1	talin-1 isoform X2 [Canis lupus familiaris]	0	4164.07	0	100	1.0185e-16			200		High	High	High	0	4.475e-08	4.57	114.59	Used
	TRUE	High	RVAGSVTELIQAAEAMKGTEWVDPEDPTVIAENELLGAAAAIEAAAK	1xOxidation [M16]	FALSE	8.14103e-05	0	1	2	1	XP_003639438.1	talin-1 isoform X2 [Canis lupus familiaris]	2	4822.45	0	100	1.0185e-16			200		Not Found	High	High	0	4.262e-06	4.51	122.41	Used
	TRUE	High	RQFVQSAKEVANSTANLVK		FALSE	0.00125538	0	1	2	1	XP_003639438.1	talin-1 isoform X2 [Canis lupus familiaris]	2	2090.14	0						No Quan Values	High	Not Found	High	0	0.0001115	2.31		Not Used
	TRUE	High	RLLSDSLPPSTGTFQEAQSR		FALSE	3.3176e-07	0	1	2	9	XP_003639438.1	talin-1 isoform X2 [Canis lupus familiaris]	1	2190.11	0	5.877	0.329905	0	29.1	170.9		High	High	High	0	6.001e-09	5.22	52.23	Used
	TRUE	High	TEDSGLQSQVIAAATQCALSTSQLVACTK	2xCarbamidomethyl [C17; C27]; 2xDeamidated [Q16; Q]	FALSE	0.000672504	0	1	2	3	XP_003639438.1	talin-1 isoform X2 [Canis lupus familiaris]	0	3040.44	0						Not Reliable	Not Found	High	High	0.00244	0.02532	4.14		Not Used
	TRUE	High	TEDSGLQSQVIAAATQCALSTSQLVACTK	2xCarbamidomethyl [C17; C27]; 1xDeamidated [Q]	FALSE	9.56273e-06	0	1	2	8	XP_003639438.1	talin-1 isoform X2 [Canis lupus familiaris]	0	3039.46	0						No Quan Values	High	High	High	0	4.156e-06	6.21		Not Used
	TRUE	High	TEDSGLQSQVIAAATQCALSTSQLVACTK	2xCarbamidomethyl [C17; C27]	FALSE	1.45326e-07	0	1	2	6	XP_003639438.1	talin-1 isoform X2 [Canis lupus familiaris]	0	3038.48	0	3.375	0.872594	0	45.7	154.3		High	High	High	3.868e-05	0.000443	4.41	97.28	Used
	TRUE	High	TLSHPQQMALLDQTR	1xDeamidated [Q]; 1xOxidation [M8]	FALSE	0.000336865	0	1	2	2	XP_003639438.1	talin-1 isoform X2 [Canis lupus familiaris]	0	1755.87	0						Not Reliable	High	Not Found	High	0	2.319e-05	3.76		Not Used
	TRUE	High	TLSHPQQMALLDQTR	1xOxidation [M8]	FALSE	8.85372e-07	0	1	2	7	XP_003639438.1	talin-1 isoform X2 [Canis lupus familiaris]	0	1754.89	0	1.929	0.996599	0	68.3	131.7		High	High	High	0	1.642e-07	4.36	29.73	Used
	TRUE	High	TLSHPQQMALLDQTR		FALSE	3.91775e-06	0	1	2	2	XP_003639438.1	talin-1 isoform X2 [Canis lupus familiaris]	0	1738.89	0	5.119	0.431365	0	32.7	167.3		High	High	High	0	6.673e-05	4.29	41.8	Used
	TRUE	High	TLREQGVEEHETLLLR		FALSE	5.81035e-06	0	1	2	13	XP_003639438.1	talin-1 isoform X2 [Canis lupus familiaris]	1	1923.03	0	3.633	0.722333	0	43.2	156.8		High	High	High	0	3.009e-06	4.15	41.59	Used
	TRUE	High	TIMVDDSKTVTDMLMTICAR	1xCarbamidomethyl [C18]; 3xOxidation [M3; M13; M15]	FALSE	4.68323e-06	0	1	2	6	XP_003639438.1	talin-1 isoform X2 [Canis lupus familiaris]	1	2349.08	0	4.388	0.539491	0	37.1	162.9		High	High	High	0	1.415e-07	5.18	57.21	Used
	TRUE	High	TMQFEPSTMVYDACR	1xCarbamidomethyl [C14]; 2xOxidation [M2; M9]	FALSE	0.000687667	0	1	2	6	XP_003639438.1	talin-1 isoform X2 [Canis lupus familiaris]	0	1867.77	0	4.496	0.538331	0	36.4	163.6		High	High	High	0	8.222e-05	4.37	41.31	Used
	TRUE	High	TMQFEPSTMVYDACR	1xCarbamidomethyl [C14]; 1xOxidation [M]	FALSE	0.000440238	0	1	2	5	XP_003639438.1	talin-1 isoform X2 [Canis lupus familiaris]	0	1851.77	0	100	1.0185e-16			200		High	High	High	0	6.897e-05	3.9	53.48	Used
	TRUE	High	TMLESAGGLIQTAR	1xOxidation [M2]	FALSE	3.99543e-07	0	1	2	5	XP_003639438.1	talin-1 isoform X2 [Canis lupus familiaris]	0	1463.75	1	3.173	0.811373	0	47.9	152.1		High	High	High	0	7.511e-09	5.23	43.94	Used
	TRUE	High	TMLESAGGLIQTAR		FALSE	2.45231e-06	0	1	2	4	XP_003639438.1	talin-1 isoform X2 [Canis lupus familiaris]	0	1447.76	0	4.035	0.663891	0	39.7	160.3		High	High	High	0	6.554e-08	4.26	56.65	Used
	TRUE	High	TKEVIQEWSLTNIKR		FALSE	0.000376606	0	1	2	4	XP_003639438.1	talin-1 isoform X2 [Canis lupus familiaris]	2	1845.02	0	6.321	0.23377	0	27.3	172.7		High	High	High	0	2.649e-05	3.34	48.73	Used
	TRUE	High	TKEVIQEWSLTNIK		FALSE	5.2498e-05	0	1	2	1	XP_003639438.1	talin-1 isoform X2 [Canis lupus familiaris]	1	1688.92	0	9.991	0.0473772	0	18.2	181.8		Peak Found	High	High	0	2.529e-06	3.73	57.71	Used
	TRUE	High	TLAESALQLLYTAK		FALSE	1.73358e-05	0	1	2	7	XP_003639438.1	talin-1 isoform X2 [Canis lupus familiaris]	0	1521.85	0	2.817	0.912038	0	52.4	147.6		High	High	High	0	1.214e-06	4.08	90.69	Used
	TRUE	High	SNTSPEELGPLANQLTSDYGR	1xDeamidated [Q/N]	FALSE	1.99667e-05	0	1	2	10	XP_003639438.1	talin-1 isoform X2 [Canis lupus familiaris]	0	2250.05	0						No Quan Values	High	High	High	0	8.445e-07	5.31		Not Used
	TRUE	High	SNTSPEELGPLANQLTSDYGR		FALSE	6.96014e-08	0	1	2	8	XP_003639438.1	talin-1 isoform X2 [Canis lupus familiaris]	0	2249.07	0	2.427	0.955455	0	58.4	141.6		High	High	High	0	9.304e-10	5.59	69.56	Used
	TRUE	High	DDILNGSHPVSFDK	1xDeamidated [N5]	FALSE	0.000898611	0	1	2	3	XP_003639438.1	talin-1 isoform X2 [Canis lupus familiaris]	0	1544.72	0	9.569	0.0470778	0	18.9	181.1		High	High	High	0	7.507e-05	3.49	45.33	Used
	TRUE	High	DDILNGSHPVSFDK		FALSE	8.38681e-05	0	1	2	7	XP_003639438.1	talin-1 isoform X2 [Canis lupus familiaris]	0	1543.74	0	28.524	0.000855103	0	6.8	193.2		High	High	High	0	4.422e-06	3.6	44.07	Used
	TRUE	High	DKAPGQLECETAIAALNSCLR	2xCarbamidomethyl [C9; C19]	FALSE	0.000210877	0	1	2	4	XP_003639438.1	talin-1 isoform X2 [Canis lupus familiaris]	1	2317.13	0	4.17	0.76127	0	38.7	161.3		High	High	High	0	4.248e-05	4.13	69.25	Used
	TRUE	High	DHFGLEGDEESTMLEDSVSPK	1xOxidation [M13]	FALSE	0.00172769	0	1	2	4	XP_003639438.1	talin-1 isoform X2 [Canis lupus familiaris]	0	2338	0	7.967	0.132828	0	22.3	177.7		High	High	High	3.868e-05	0.0004849	3.93	55.42	Used
	TRUE	High	DLDQASLAAVSQQLAPR		FALSE	1.05052e-06	0	1	2	3	XP_003639438.1	talin-1 isoform X2 [Canis lupus familiaris]	0	1782.93	0	3.027	0.901982	0	49.7	150.3		High	High	High	0	2.386e-08	4.7	73.34	Used
	TRUE	High	GLAGAVSELLR		FALSE	0.000362864	0	1	2	6	XP_003639438.1	talin-1 isoform X2 [Canis lupus familiaris]	0	1085.63	0	1.974	0.997468	0	67.3	132.7		High	High	High	0	3.517e-05	3.72	73.43	Used
	TRUE	High	AVEGCVSASQAATEDGQLLR	1xCarbamidomethyl [C5]; 1xDeamidated [Q]	FALSE	6.73811e-09	0	1	2	7	XP_003639438.1	talin-1 isoform X2 [Canis lupus familiaris]	0	2062.97	0						Not Reliable	High	High	High	0	8.198e-10	5.53		Not Used
	TRUE	High	AVEGCVSASQAATEDGQLLR	1xCarbamidomethyl [C5]	FALSE	2.67962e-09	0	1	2	15	XP_003639438.1	talin-1 isoform X2 [Canis lupus familiaris]	0	2061.99	0	2.945	0.88844	0	50.7	149.3		High	High	High	0	1.951e-09	5.97	47.06	Used
	TRUE	High	AVASAAAALVLK		FALSE	7.90245e-05	0	1	2	8	XP_003639438.1	talin-1 isoform X2 [Canis lupus familiaris]	0	1084.67	0	2.831	0.909986	0	52.2	147.8		High	High	High	0	4.14e-06	4.02	53.2	Used
	TRUE	High	AVAEQIPLLVQGVR		FALSE	1.95262e-05	0	1	2	6	XP_003639438.1	talin-1 isoform X2 [Canis lupus familiaris]	0	1492.88	0	2.626	0.937809	0	55.2	144.8		High	High	High	0	7.806e-07	4.74	69.35	Used
	TRUE	High	AVAAGNSCRQEDVIATANLSR	1xCarbamidomethyl [C8]; 1xDeamidated [N/Q]	FALSE	4.35919e-05	0	2	5	4	XP_003639438.1; XP_022268409.1	talin-1 isoform X2 [Canis lupus familiaris] talin-2 isoform X1 [Canis lupus familiaris]	1	2204.07	0	2.289	0.983075	0	60.8	139.2	Shared	High	High	High	0	5.323e-05	4.56	40.88	Used
	TRUE	High	AVTDSINQLITMCTQQAPGQKECDNALRELETVR	2xCarbamidomethyl [C13; C23]; 1xDeamidated [Q/N]; 1xOxidation [M12]	FALSE	0.000803822	0	1	2	5	XP_003639438.1	talin-1 isoform X2 [Canis lupus familiaris]	2	3906.86	0						No Quan Values	High	High	High	0	6.587e-05	3.96		Not Used
	TRUE	High	AVTDSINQLITMCTQQAPGQKECDNALR	2xCarbamidomethyl [C13; C23]; 1xOxidation [M12]	FALSE	0.000281815	0	1	2	1	XP_003639438.1	talin-1 isoform X2 [Canis lupus familiaris]	1	3178.49	0	6.109	0.279368	0	28.1	171.9		Peak Found	High	High	0	1.882e-05	4.19	66.18	Used
	TRUE	High	AVTDSINQLITMCTQQAPGQK	1xCarbamidomethyl [C13]; 1xDeamidated [N/Q]; 1xOxidation [M12]	FALSE	0.000269519	0	1	2	7	XP_003639438.1	talin-1 isoform X2 [Canis lupus familiaris]	0	2321.11	0						Not Reliable	High	High	High	0.000382	0.002823	3.91		Not Used
	TRUE	High	AVTDSINQLITMCTQQAPGQK	1xCarbamidomethyl [C13]; 1xOxidation [M12]	FALSE	0.000484905	0	1	2	4	XP_003639438.1	talin-1 isoform X2 [Canis lupus familiaris]	0	2320.13	0	3.061	0.921458	0	49.2	150.8		High	High	High	0	3.602e-05	4.16	67.8	Used
	TRUE	High	AVTDSINQLITMCTQQAPGQK	1xCarbamidomethyl [C13]; 1xDeamidated [N/Q]	FALSE	0.000135989	0	1	2	4	XP_003639438.1	talin-1 isoform X2 [Canis lupus familiaris]	0	2305.12	0						Not Reliable	Not Found	High	High	3.868e-05	0.0005324	3.41		Not Used
	TRUE	High	AVSSAIAQLLGEVAQGNENYAGIAAR	1xDeamidated [Q/N]	FALSE	7.2238e-08	0	1	2	15	XP_003639438.1	talin-1 isoform X2 [Canis lupus familiaris]	0	2574.32	0						No Quan Values	High	High	High	0	1.797e-09	6.24		Not Used
	TRUE	High	AVSSAIAQLLGEVAQGNENYAGIAAR		FALSE	1.00409e-09	0	1	2	12	XP_003639438.1	talin-1 isoform X2 [Canis lupus familiaris]	0	2573.33	0	2.806	0.913002	0	52.5	147.5		High	High	High	0	5.949e-12	6.54	103.43	Used
	TRUE	High	AVAAGNSCRQEDVIATANLSR	1xCarbamidomethyl [C8]	FALSE	1.07422e-06	0	2	5	6	XP_003639438.1; XP_022268409.1	talin-1 isoform X2 [Canis lupus familiaris] talin-2 isoform X1 [Canis lupus familiaris]	1	2203.09	0	2.524	0.952701	0	56.8	143.2	Shared	High	High	High	0	2.448e-08	4.61	35.84	Used
	TRUE	High	ASVPTIQDQASAMQLSQCAK	1xCarbamidomethyl [C18]; 1xOxidation [M13]	FALSE	1.60077e-07	0	1	2	5	XP_003639438.1	talin-1 isoform X2 [Canis lupus familiaris]	0	2150.02	0	2.743	0.9125	0	53.4	146.6		High	High	High	0	2.512e-09	4.6	42.56	Used
	TRUE	High	ASVPTIQDQASAMQLSQCAK	1xCarbamidomethyl [C18]	FALSE	9.49188e-06	0	1	2	4	XP_003639438.1	talin-1 isoform X2 [Canis lupus familiaris]	0	2134.03	0	4.867	0.473043	0	34.1	165.9		High	High	High	0	3.912e-06	4.13	52.37	Used
	TRUE	High	GHMPPLTSAQQALTGTINSSMQAVQAAQATLDDFDTLPPLGQDAASK	1xDeamidated [Q/N]; 1xOxidation [M3]	FALSE	2.4957e-05	0	1	2	2	XP_003639438.1	talin-1 isoform X2 [Canis lupus familiaris]	0	4811.31	0						No Quan Values	Not Found	High	High	0	4.924e-06	6.22		Not Used
	TRUE	High	GHMPPLTSAQQALTGTINSSMQAVQAAQATLDDFDTLPPLGQDAASK	2xDeamidated [Q]; 1xOxidation [M]	FALSE	0.00011292	0	1	2	4	XP_003639438.1	talin-1 isoform X2 [Canis lupus familiaris]	0	4812.3	0	0.01	1.0185e-16		200			High	High	High	0	6.31e-06	5.46	117.91	Used
	TRUE	High	GHMPPLTSAQQALTGTINSSMQAVQAAQATLDDFDTLPPLGQDAASK	2xOxidation [M3; M21]	FALSE	6.15004e-07	0	1	2	3	XP_003639438.1	talin-1 isoform X2 [Canis lupus familiaris]	0	4826.32	0	2.819	0.925244	0	52.4	147.6		High	High	High	0	1.26e-08	5.37	108.92	Used
	TRUE	High	FGQDFSTFLEAGVEMAGQAPSQEDR		FALSE	0.000583933	0	1	2	2	XP_003639438.1	talin-1 isoform X2 [Canis lupus familiaris]	0	2717.21	0	100	1.0185e-16			200		Not Found	High	High	0	4.473e-05	3.15	99.47	Used
	TRUE	High	FGQDFSTFLEAGVEMAGQAPSQEDR	1xDeamidated [Q]	FALSE	0.00128367	0	1	2	3	XP_003639438.1	talin-1 isoform X2 [Canis lupus familiaris]	0	2718.2	0						Not Reliable	Not Found	High	High	0.000111	0.0008246	3.47		Not Used
	TRUE	High	FGQDFSTFLEAGVEMAGQAPSQEDR	1xOxidation [M15]	FALSE	3.26863e-07	0	1	2	7	XP_003639438.1	talin-1 isoform X2 [Canis lupus familiaris]	0	2733.21	0	2.783	0.932024	0	52.9	147.1		High	High	High	0	5.916e-09	5.36	87.82	Used
	TRUE	High	FGQDFSTFLEAGVEMAGQAPSQEDR	1xDeamidated [Q]; 1xOxidation [M15]	FALSE	8.44941e-05	0	1	2	9	XP_003639438.1	talin-1 isoform X2 [Canis lupus familiaris]	0	2734.19	0						Not Reliable	High	High	High	0	7.427e-06	3.95		Not Used
	TRUE	High	ELLENPVQPINDMSYFGCLDSVMENSK	1xCarbamidomethyl [C18]; 2xOxidation [M13; M23]	FALSE	2.36911e-05	0	1	2	2	XP_003639438.1	talin-1 isoform X2 [Canis lupus familiaris]	0	3161.41	0	2.74	0.928773	0	53.5	146.5		High	High	High	0	9.757e-07	4.06	82.63	Used
	TRUE	High	FGQDFSTFLEAGVEMAGQAPSQEDRAQVVSNLK	1xDeamidated [Q/N]	FALSE	0.000331893	0	1	2	7	XP_003639438.1	talin-1 isoform X2 [Canis lupus familiaris]	1	3557.69	0						No Quan Values	High	High	High	0	2.405e-05	4.79		Not Used
	TRUE	High	FGQDFSTFLEAGVEMAGQAPSQEDRAQVVSNLK	2xDeamidated [Q3; N/Q]	FALSE	1.45326e-07	0	1	2	2	XP_003639438.1	talin-1 isoform X2 [Canis lupus familiaris]	1	3558.67	0						No Quan Values	Not Found	High	High	0	2.254e-09	5.08		Not Used
	TRUE	High	FGQDFSTFLEAGVEMAGQAPSQEDRAQVVSNLK	1xOxidation [M15]	FALSE	1.71157e-07	0	1	2	7	XP_003639438.1	talin-1 isoform X2 [Canis lupus familiaris]	1	3572.7	0	2.086	0.998309	0	64.8	135.2		High	High	High	0	6.21e-08	5.06	85.16	Used
	TRUE	High	FGQDFSTFLEAGVEMAGQAPSQEDRAQVVSNLK	1xDeamidated [Q/N]; 1xOxidation [M15]	FALSE	2.50093e-07	0	1	2	16	XP_003639438.1	talin-1 isoform X2 [Canis lupus familiaris]	1	3573.68	0						No Quan Values	High	High	High	0	2.44e-08	6.65		Not Used
	TRUE	High	FGQDFSTFLEAGVEMAGQAPSQEDRAQVVSNLK	2xDeamidated [Q/N]; 1xOxidation [M15]	FALSE	1.12324e-06	0	1	2	4	XP_003639438.1	talin-1 isoform X2 [Canis lupus familiaris]	1	3574.66	0						No Quan Values	High	High	High	0	2.575e-08	4.67		Not Used
	TRUE	High	FGQDFSTFLEAGVEMAGQAPSQEDRAQVVSNLK		FALSE	0.000207765	0	1	2	3	XP_003639438.1	talin-1 isoform X2 [Canis lupus familiaris]	1	3556.7	0	100	1.0185e-16			200		High	High	High	0	1.306e-05	5.16	95.21	Used
	TRUE	High	FFYSDQNVDSRDPVQLNLLYVQAR		FALSE	5.37955e-07	0	2	4	2	XP_003639438.1; XP_022268409.1	talin-1 isoform X2 [Canis lupus familiaris] talin-2 isoform X1 [Canis lupus familiaris]	1	2887.44	0	16.554	0.0195347	0	11.4	188.6	Shared	Peak Found	High	High	0	1.075e-08	4.76	82.07	Used
	TRUE	High	FFYSDQNVDSR		FALSE	0.000324573	0	2	4	1	XP_003639438.1; XP_022268409.1	talin-1 isoform X2 [Canis lupus familiaris] talin-2 isoform X1 [Canis lupus familiaris]	0	1377.61	0						No Quan Values	High	Not Found	High	0	2.221e-05	3.16		Not Used
	TRUE	High	ERIPEALAGPPSDFGLFLSDDDPKK		FALSE	5.09594e-05	0	1	2	3	XP_003639438.1	talin-1 isoform X2 [Canis lupus familiaris]	2	2714.37	0	2.174	0.996599	0	63	137		High	High	High	0	2.449e-06	5.44	77.42	Used
	TRUE	High	ERIPEALAGPPSDFGLFLSDDDPK		FALSE	5.40829e-05	0	1	2	3	XP_003639438.1	talin-1 isoform X2 [Canis lupus familiaris]	1	2586.27	0	10.125	0.0458651	0	18	182		High	High	High	0	2.005e-05	4.19	85.78	Used
	TRUE	High	EVANSTANLVK		FALSE	0.00206461	0	2	5	2	XP_003639438.1; XP_022268409.1	talin-1 isoform X2 [Canis lupus familiaris] talin-2 isoform X1 [Canis lupus familiaris]	0	1145.62	0	1.539	0.91546	0	78.8	121.2	Shared	High	High	High	0	0.0002008	3.15	22.56	Used
	TRUE	High	EADESLNFEEQILEAAK	1xDeamidated [Q/N]	FALSE	0.000382247	0	1	2	4	XP_003639438.1	talin-1 isoform X2 [Canis lupus familiaris]	0	1936.9	0						No Quan Values	High	High	High	3.868e-05	0.0003492	4.22		Not Used
	TRUE	High	EADESLNFEEQILEAAK		FALSE	4.04446e-08	0	1	2	10	XP_003639438.1	talin-1 isoform X2 [Canis lupus familiaris]	0	1935.92	0	2.419	0.950527	0	58.5	141.5		High	High	High	0	5.344e-09	6.04	82.8	Used
	TRUE	High	EAAYHPEVAPDVR		FALSE	0.000606043	0	1	2	7	XP_003639438.1	talin-1 isoform X2 [Canis lupus familiaris]	0	1453.71	0	2.465	0.951443	0	57.7	142.3		High	High	High	3.868e-05	0.0003815	2.44	26.8	Used
	TRUE	High	EGISQEALHTQMLTAVQEISHLIEPLASAAR	1xDeamidated [Q]; 1xOxidation [M12]	FALSE	4.9466e-05	0	1	2	3	XP_003639438.1	talin-1 isoform X2 [Canis lupus familiaris]	0	3360.71	0	0.01	1.0185e-16		200			High	High	High	0	2.358e-06	5.06	100.04	Used
	TRUE	High	EGISQEALHTQMLTAVQEISHLIEPLASAAR	1xOxidation [M12]	FALSE	3.98705e-05	0	1	2	5	XP_003639438.1	talin-1 isoform X2 [Canis lupus familiaris]	0	3359.73	0	4.868	0.500205	0	34.1	165.9		High	High	High	0	1.264e-05	3.5	100.21	Used
	TRUE	High	EGISQEALHTQMLTAVQEISHLIEPLASAAR	1xDeamidated [Q]	FALSE	5.70929e-07	0	1	2	4	XP_003639438.1	talin-1 isoform X2 [Canis lupus familiaris]	0	3344.72	0	100	1.0185e-16			200		Not Found	High	High	0	1.148e-08	5.64	118.34	Used
	TRUE	High	EGISQEALHTQMLTAVQEISHLIEPLASAAR		FALSE	6.59333e-06	0	1	2	3	XP_003639438.1	talin-1 isoform X2 [Canis lupus familiaris]	0	3343.73	0	5.532	0.327173	0	30.6	169.4		Peak Found	High	High	0	2.126e-07	4.62	118.35	Used
	TRUE	High	ALEATTEHIRQELAVFCSPEPPAK	1xCarbamidomethyl [C17]	FALSE	5.64006e-06	0	1	2	4	XP_003639438.1	talin-1 isoform X2 [Canis lupus familiaris]	1	2694.36	0	3.507	0.753881	0	44.4	155.6		High	High	High	0	1.766e-07	4.53	70.51	Used
	TRUE	High	GTEWVDPEDPTVIAENELLGAAAAIEAAAK		FALSE	5.86595e-08	0	1	2	9	XP_003639438.1	talin-1 isoform X2 [Canis lupus familiaris]	0	3051.52	0	3.363	0.851039	0	45.8	154.2		High	High	High	0	2.421e-09	6.89	128.12	Used
	TRUE	High	GTEWVDPEDPTVIAENELLGAAAAIEAAAK	1xDeamidated [N16]	FALSE	3.0119e-07	0	1	2	8	XP_003639438.1	talin-1 isoform X2 [Canis lupus familiaris]	0	3052.5	0	100	1.0185e-16			200		High	High	High	0	4.301e-08	5.53	128.14	Used
	TRUE	High	GVAALTSDPAVQAIVLDTASDVLDKASSLIEEAK	1xDeamidated [Q12]	FALSE	0.00154559	0	1	2	2	XP_003639438.1	talin-1 isoform X2 [Canis lupus familiaris]	1	3398.78	0						No Quan Values	High	High	High	0	0.000143	3.29		Not Used
	TRUE	High	AIAVTVQEMVTK	1xOxidation [M9]	FALSE	2.7902e-05	0	1	2	7	XP_003639438.1	talin-1 isoform X2 [Canis lupus familiaris]	0	1305.71	0	2.346	0.972782	0	59.8	140.2		High	High	High	0	1.334e-06	4.72	35.36	Used
	TRUE	High	AIAVTVQEMVTK		FALSE	0.000102516	0	1	2	2	XP_003639438.1	talin-1 isoform X2 [Canis lupus familiaris]	0	1289.71	0	4.537	0.538331	0	36.1	163.9		High	High	High	0	5.639e-06	3.55	53.34	Used
	TRUE	High	GVGAAATAVTQALNELLQHVK		FALSE	2.47061e-06	0	1	2	6	XP_003639438.1	talin-1 isoform X2 [Canis lupus familiaris]	0	2091.16	0	2.273	0.984821	0	61.1	138.9		High	High	High	0	9.749e-08	4.47	111.33	Used
	TRUE	High	ALCGFTEAAAQAAYLVGVSDPNSQAGQQGLVEPTQFAR	1xCarbamidomethyl [C3]	FALSE	1.23136e-05	0	1	2	2	XP_003639438.1	talin-1 isoform X2 [Canis lupus familiaris]	0	3922.9	0	2.796	0.944759	0	52.7	147.3		High	High	High	0	4.475e-07	4.37	100.79	Used
	TRUE	High	GVAALTSDPAVQAIVLDTASDVLDK	1xDeamidated [Q12]	FALSE	5.02071e-05	0	1	2	3	XP_003639438.1	talin-1 isoform X2 [Canis lupus familiaris]	0	2470.29	0						Not Reliable	High	High	High	0	1.006e-05	4.01		Not Used
	TRUE	High	GTQACITAASAVSGIIADLDTTIMFATAGTLNR	1xCarbamidomethyl [C5]; 1xOxidation [M24]	FALSE	2.99759e-06	0	1	2	1	XP_003639438.1	talin-1 isoform X2 [Canis lupus familiaris]	0	3327.66	0	100	1.0185e-16			200		Not Found	High	High	0	8.344e-08	5.31	133.25	Used
	TRUE	High	GTQACITAASAVSGIIADLDTTIMFATAGTLNR	1xCarbamidomethyl [C5]; 1xDeamidated [N32]; 1xOxidation [M24]	FALSE	2.44575e-07	0	1	2	2	XP_003639438.1	talin-1 isoform X2 [Canis lupus familiaris]	0	3328.64	0						No Quan Values	High	High	High	0	1.462e-07	6.26		Not Used
	TRUE	High	ALDGAFTEENR		FALSE	7.33614e-05	0	1	2	2	XP_003639438.1	talin-1 isoform X2 [Canis lupus familiaris]	0	1222.57	0	2.303	0.97791	0	60.5	139.5		High	High	High	0	5.595e-06	4.02	32.22	Used
	TRUE	High	ALCGFTEAAAQAAYLVGVSDPNSQAGQQGLVEPTQFAR	1xCarbamidomethyl [C3]; 2xDeamidated [Q/N]	FALSE	9.2137e-06	0	1	2	6	XP_003639438.1	talin-1 isoform X2 [Canis lupus familiaris]	0	3924.87	0						No Quan Values	High	High	High	0	3.437e-07	5.36		Not Used
	TRUE	High	ALCGFTEAAAQAAYLVGVSDPNSQAGQQGLVEPTQFAR	1xCarbamidomethyl [C3]; 1xDeamidated [Q/N]	FALSE	1.80785e-06	0	1	2	8	XP_003639438.1	talin-1 isoform X2 [Canis lupus familiaris]	0	3923.89	0	2.757	0.9534	0	53.2	146.8		High	High	High	0	4.529e-08	5.86	100.73	Used
	TRUE	High	GVAALTSDPAVQAIVLDTASDVLDK		FALSE	1.72794e-09	0	1	2	6	XP_003639438.1	talin-1 isoform X2 [Canis lupus familiaris]	0	2469.31	0	3.126	0.86723	0	48.5	151.5		High	High	High	0	1.131e-11	5.66	107	Used
	TRUE	High	GVAALTSDPAVQAIVLDTASDVLDKASSLIEEAK		FALSE	3.0881e-06	0	1	2	3	XP_003639438.1	talin-1 isoform X2 [Canis lupus familiaris]	1	3397.79	0	4.036	0.676858	0	39.7	160.3		High	High	High	0	8.627e-08	5.09	132.46	Used
	TRUE	High	ALGDLISATK		FALSE	0.00167713	0	1	2	2	XP_003639438.1	talin-1 isoform X2 [Canis lupus familiaris]	0	988.567	0	2.77	0.915963	0	53	147		High	High	High	0	0.000158	2.7	47.13	Used
	TRUE	High	GSQAQPDSPSAQLALIAASQSFLQPGGK		FALSE	2.6812e-06	0	1	2	9	XP_003639438.1	talin-1 isoform X2 [Canis lupus familiaris]	0	2754.41	0	2.132	0.981535	0	63.9	136.1		High	High	High	0	6.844e-07	4.99	91.91	Used
	TRUE	High	GSQAQPDSPSAQLALIAASQSFLQPGGK	1xDeamidated [Q]	FALSE	1.65352e-06	0	1	2	8	XP_003639438.1	talin-1 isoform X2 [Canis lupus familiaris]	0	2755.39	0						Not Reliable	High	High	High	0	1.616e-07	4.81		Not Used
	TRUE	High	AGALQCSPSDAYTK	1xCarbamidomethyl [C6]	FALSE	8.83492e-05	0	1	2	5	XP_003639438.1	talin-1 isoform X2 [Canis lupus familiaris]	0	1468.67	0	1.98	0.996433	0	67.1	132.9		High	High	High	0	0.0001092	3.98	25.22	Used
	TRUE	High	AHATGAGPAGRYDQATDTILTVTENIFSSMGDAGEMVR	1xDeamidated [N25]; 2xOxidation [M30; M36]	FALSE	0.000122545	0	1	2	2	XP_003639438.1	talin-1 isoform X2 [Canis lupus familiaris]	1	3943.81	0	0.01	1.0185e-16		200			High	High	High	0	6.982e-06	4.67	91.91	Used
	TRUE	High	APGQLECETAIAALNSCLR	2xCarbamidomethyl [C7; C17]	FALSE	1.73358e-05	0	1	2	2	XP_003639438.1	talin-1 isoform X2 [Canis lupus familiaris]	0	2074.01	0	5.455	0.329905	0	31	169		Peak Found	High	High	0	6.772e-07	3.82	73.68	Used
	TRUE	High	AQEACGPLEMDSALSVVQNLER	1xCarbamidomethyl [C5]; 1xDeamidated [Q/N]; 1xOxidation [M10]	FALSE	6.30561e-06	0	1	2	6	XP_003639438.1	talin-1 isoform X2 [Canis lupus familiaris]	0	2434.12	0						Not Reliable	High	High	High	0	1.478e-06	4.22		Not Used
	TRUE	High	AQEACGPLEMDSALSVVQNLER	1xCarbamidomethyl [C5]; 1xOxidation [M10]	FALSE	4.7534e-06	0	1	2	5	XP_003639438.1	talin-1 isoform X2 [Canis lupus familiaris]	0	2433.14	0	2.313	0.97791	0	60.4	139.6		High	High	High	0	1.445e-07	4.05	78.16	Used
	TRUE	High	AQEACGPLEMDSALSVVQNLER	1xCarbamidomethyl [C5]	FALSE	1.59742e-05	0	1	2	3	XP_003639438.1	talin-1 isoform X2 [Canis lupus familiaris]	0	2417.14	0	5.448	0.374399	0	31	169		High	High	High	0	6.137e-07	4.58	91.54	Used
	TRUE	High	AQEACGPLEMDSALSVVQNLER	1xCarbamidomethyl [C5]; 1xDeamidated [Q/N]	FALSE	1.35635e-05	0	1	2	6	XP_003639438.1	talin-1 isoform X2 [Canis lupus familiaris]	0	2418.13	0						Not Reliable	High	High	High	0	5.025e-07	4.64		Not Used
	TRUE	High	AAAFEDQENETVVVKEK		FALSE	9.12103e-07	0	1	2	4	XP_003639438.1	talin-1 isoform X2 [Canis lupus familiaris]	1	1906.94	0	2.41	0.956967	0	58.7	141.3		High	High	High	0	2.017e-08	4.22	31.29	Used
	TRUE	High	AAAFEDQENETVVVKEK	1xDeamidated [Q/N]	FALSE	2.84555e-06	0	1	2	3	XP_003639438.1	talin-1 isoform X2 [Canis lupus familiaris]	1	1907.92	0	1.983	0.993944	0	67.1	132.9		High	High	High	0	7.81e-08	4.7	33.65	Used
	TRUE	High	ASAGPQPLLVQSCK	1xCarbamidomethyl [C13]	FALSE	5.65506e-05	0	1	2	7	XP_003639438.1	talin-1 isoform X2 [Canis lupus familiaris]	0	1455.76	0	3.451	0.692529	0	44.9	155.1		High	High	High	0	2.764e-06	4.1	34.27	Used
	TRUE	High	AAAFEDQENETVVVK		FALSE	6.57573e-07	0	1	2	12	XP_003639438.1	talin-1 isoform X2 [Canis lupus familiaris]	0	1649.8	0	3.465	0.730119	0	44.8	155.2		High	High	High	0	1.673e-08	4.96	38.25	Used
	TRUE	High	AAAFEDQENETVVVK	1xDeamidated [N/Q]	FALSE	9.2137e-06	0	1	2	5	XP_003639438.1	talin-1 isoform X2 [Canis lupus familiaris]	0	1650.79	0	4.867	0.540988	0	34.1	165.9		High	High	High	0	3.178e-07	4.09	40.01	Used
	TRUE	High	AATAPLLEAVDNLSAFASNPEFSSIPAQISPEGR		FALSE	4.95702e-07	0	1	2	9	XP_003639438.1	talin-1 isoform X2 [Canis lupus familiaris]	0	3470.74	0	1.672	0.966493	0	74.9	125.1		High	High	High	0	6.458e-07	5.4	117.69	Used
	TRUE	High	AATAPLLEAVDNLSAFASNPEFSSIPAQISPEGR	1xDeamidated [N/Q]	FALSE	8.83492e-05	0	1	2	11	XP_003639438.1	talin-1 isoform X2 [Canis lupus familiaris]	0	3471.73	0	100	1.0185e-16			200		High	High	High	0	1.334e-05	5.41	117.65	Used
	TRUE	High	AATAPLLEAVDNLSAFASNPEFSSIPAQISPEGR	2xDeamidated [N12; N19]	FALSE	0.000554327	0	1	2	1	XP_003639438.1	talin-1 isoform X2 [Canis lupus familiaris]	0	3472.71	0						Not Reliable	Not Found	High	High	0	4.213e-05	4.71		Not Used
	TRUE	High	ALSTDPAAPNLK		FALSE	0.000149791	0	1	2	4	XP_003639438.1	talin-1 isoform X2 [Canis lupus familiaris]	0	1197.65	0	2.739	0.917433	0	53.5	146.5		High	High	High	0.004138	0.04309	3.25	30.97	Used
	TRUE	High	ACEFAGFQCQIQFGPHNEQK	2xCarbamidomethyl [C2; C9]	FALSE	6.27551e-05	0	1	2	7	XP_003639438.1	talin-1 isoform X2 [Canis lupus familiaris]	0	2396.05	0	4.991	0.424921	0	33.4	166.6		High	High	High	0	0.000121	4.03	58.63	Used
	TRUE	High	ACEFAGFQCQIQFGPHNEQK	2xCarbamidomethyl [C2; C9]; 1xDeamidated [N/Q]	FALSE	0.000344463	0	1	2	8	XP_003639438.1	talin-1 isoform X2 [Canis lupus familiaris]	0	2397.04	0						Not Reliable	High	High	High	0.002766	0.02701	3.16		Not Used
	TRUE	High	ANQAIQMACQSLGEPGCTQAQVLSAATIVAK	2xCarbamidomethyl [C9; C17]; 1xDeamidated [Q/N]; 1xOxidation [M7]	FALSE	1.09552e-07	0	1	2	8	XP_003639438.1	talin-1 isoform X2 [Canis lupus familiaris]	0	3233.56	0						Not Reliable	High	High	High	0	7.977e-06	5.07		Not Used
	TRUE	High	ANQAIQMACQSLGEPGCTQAQVLSAATIVAK	2xCarbamidomethyl [C9; C17]; 1xOxidation [M7]	FALSE	6.46134e-08	0	1	2	2	XP_003639438.1	talin-1 isoform X2 [Canis lupus familiaris]	0	3232.58	0	2.734	0.961074	0	53.6	146.4		High	High	High	0	8.532e-10	4.52	73.48	Used
	TRUE	High	ANQAIQMACQSLGEPGCTQAQVLSAATIVAK	2xCarbamidomethyl [C9; C17]; 1xDeamidated [Q21]	FALSE	1.52772e-05	0	1	2	1	XP_003639438.1	talin-1 isoform X2 [Canis lupus familiaris]	0	3217.56	0						No Quan Values	Not Found	High	High	0	5.807e-07	5.53		Not Used
	TRUE	High	ANQAIQMACQSLGEPGCTQAQVLSAATIVAK	2xCarbamidomethyl [C9; C17]	FALSE	6.41347e-08	0	1	2	2	XP_003639438.1	talin-1 isoform X2 [Canis lupus familiaris]	0	3216.58	0	4.67	0.471829	0	35.3	164.7		High	High	High	0	8.432e-10	5.64	80.22	Used
	TRUE	High	NLGTALAELR		FALSE	0.00269676	0.000122897	1	2	3	XP_003639438.1	talin-1 isoform X2 [Canis lupus familiaris]	0	1057.6	0	2.547	0.949057	0	56.4	143.6		High	High	High	3.868e-05	0.0002765	3.12	57.6	Used
	TRUE	High	AAMEPIVISAK		FALSE	0.00294776	0.000122897	1	2	2	XP_003639438.1	talin-1 isoform X2 [Canis lupus familiaris]	0	1129.63	1	5.912	0.487193	0	28.9	171.1		High	High	High	0.000111	0.0008866	2.79	43.24	Used
	TRUE	High	ELLENPVQPINDMSYFGCLDSVMENSK	1xCarbamidomethyl [C18]; 1xOxidation [M23]	FALSE	0.0058261	0.000122897	1	2	1	XP_003639438.1	talin-1 isoform X2 [Canis lupus familiaris]	0	3145.42	0						No Quan Values	Not Found	High	High	3.868e-05	0.0006868	3.74		Not Used
	TRUE	High	EQGVEEHETLLLR		FALSE	0.00509996	0.000122897	1	2	4	XP_003639438.1	talin-1 isoform X2 [Canis lupus familiaris]	0	1552.8	0	7.384	0.205293	0	23.9	176.1		High	High	High	3.868e-05	0.0005865	2.37	39.26	Used
	TRUE	High	MVAAATNNLCEAANAAVQGHASQEKLISSAK	1xCarbamidomethyl [C10]; 1xOxidation [M1]	FALSE	0.0025603	0.000122897	1	2	2	XP_003639438.1	talin-1 isoform X2 [Canis lupus familiaris]	1	3171.55	0	1.141	0.725202	0	93.4	106.6		High	High	High	3.868e-05	0.0002602	2.49	53.2	Used
	TRUE	High	ELLENPVQPINDMSYFGCLDSVMENSK	1xCarbamidomethyl [C18]; 1xDeamidated [N/Q]; 2xOxidation [M13; M23]	FALSE	0.00324603	0.000122897	1	2	4	XP_003639438.1	talin-1 isoform X2 [Canis lupus familiaris]	0	3162.4	0						No Quan Values	High	High	High	3.868e-05	0.0003454	3.93		Not Used
	TRUE	High	DDILNGSHPVSFDKACEFAGFQCQIQFGPHNEQK	2xCarbamidomethyl [C16; C23]	FALSE	0.00227372	0.000122897	1	2	1	XP_003639438.1	talin-1 isoform X2 [Canis lupus familiaris]	1	3920.78	0						No Quan Values	Not Found	High	High	3.868e-05	0.0002256	4.31		Not Used
	TRUE	High	VEHGSVALPAIMR	1xOxidation [M12]	FALSE	0.00480682	0.000122897	1	2	2	XP_003639438.1	talin-1 isoform X2 [Canis lupus familiaris]	0	1395.74	0	100	1.0185e-16			200		High	High	High	3.868e-05	0.0005452	3.49	35.65	Used
	TRUE	High	TLREQGVEEHETLLLRR		FALSE	0.00217471	0.000122897	1	2	3	XP_003639438.1	talin-1 isoform X2 [Canis lupus familiaris]	2	2079.13	0	7.597	0.14844	0	23.3	176.7		Peak Found	High	High	3.868e-05	0.0002135	3.76	37.52	Used
	TRUE	High	AVTDSINQLITMCTQQAPGQKECDNALR	2xCarbamidomethyl [C13; C23]; 1xDeamidated [Q/N]; 1xOxidation [M12]	FALSE	0.00423839	0.000122897	1	2	3	XP_003639438.1	talin-1 isoform X2 [Canis lupus familiaris]	1	3179.48	0						No Quan Values	High	High	High	3.868e-05	0.0004728	4.16		Not Used
	TRUE	High	AHATGAGPAGRYDQATDTILTVTENIFSSMGDAGEMVR	2xOxidation [M30; M36]	FALSE	0.00265705	0.000122897	1	2	2	XP_003639438.1	talin-1 isoform X2 [Canis lupus familiaris]	1	3942.82	0	4.271	0.666937	0	37.9	162.1		High	High	High	3.868e-05	0.0004513	3.75	91.74	Used
	TRUE	High	VMVTNVTSLLK		FALSE	0.00344435	0.000122897	2	5	1	XP_003639438.1; XP_022268409.1	talin-1 isoform X2 [Canis lupus familiaris] talin-2 isoform X1 [Canis lupus familiaris]	0	1204.7	0	5.071	0.529769	0	32.9	167.1	Shared	Peak Found	High	High	3.868e-05	0.0003697	2.98	63.77	Used
	TRUE	High	RVAGSVTELIQAAEAMKGTEWVDPEDPTVIAENELLGAAAAIEAAAK	1xDeamidated [N/Q]; 1xOxidation [M16]	FALSE	0.00327019	0.000122897	1	2	2	XP_003639438.1	talin-1 isoform X2 [Canis lupus familiaris]	2	4823.43	0						No Quan Values	Not Found	High	High	3.868e-05	0.0003464	4.16		Not Used
	TRUE	High	RVAGSVTELIQAAEAMK	1xOxidation [M16]	FALSE	0.00234222	0.000122897	1	2	2	XP_003639438.1	talin-1 isoform X2 [Canis lupus familiaris]	1	1789.95	0	2.842	0.937806	0	52.1	147.9		High	High	High	3.868e-05	0.0002333	3.42	66.21	Used
	TRUE	High	QNLLQAAGNVGQASGELLQQIGESDTDPHFQDVLMQLAK	2xDeamidated [Q]	FALSE	0.00292598	0.000122897	1	1	3	XP_003639438.1	talin-1 isoform X2 [Canis lupus familiaris]	0	4166.03	0						No Quan Values	Not Found	High	High	3.868e-05	0.0003031	3		Not Used
	TRUE	High	AGFLDLKDFLPK		FALSE	0.00352179	0.000122897	1	2	7	XP_003639438.1	talin-1 isoform X2 [Canis lupus familiaris]	1	1363.76	0	6.273	0.188867	0	27.5	172.5		High	High	High	3.868e-05	0.0003778	3.09	87.81	Used
	TRUE	High	VLVEDTKVLVQNAAGSQEK	1xDeamidated [N12]	FALSE	0.00281947	0.000122897	1	2	2	XP_003639438.1	talin-1 isoform X2 [Canis lupus familiaris]	1	2029.08	0	1.936	0.972782	0	68.1	131.9		High	High	High	3.868e-05	0.0002904	3.95	41.95	Used
	TRUE	High	DKAPGQLECETAIAALNSCLR	2xCarbamidomethyl [C9; C19]; 1xDeamidated [Q/N]	FALSE	0.00553225	0.000122897	1	2	4	XP_003639438.1	talin-1 isoform X2 [Canis lupus familiaris]	1	2318.11	0						No Quan Values	High	High	High	0.0003009	0.00174	3.57		Not Used
	TRUE	High	VLGEAMTGISQNAK	1xDeamidated [N/Q]; 1xOxidation [M6]	FALSE	0.00423839	0.000122897	1	2	3	XP_003639438.1	talin-1 isoform X2 [Canis lupus familiaris]	0	1435.71	0	1.602	0.9534	0	76.9	123.1		High	High	High	0.0001441	0.001106	4.37	26.85	Used
	TRUE	High	VLGEAMTGISQNAKNGNLPEFGEAIATASK	1xDeamidated [N]	FALSE	0.00449703	0.000122897	1	2	4	XP_003639438.1	talin-1 isoform X2 [Canis lupus familiaris]	1	3019.5	0	100	1.0185e-16			200		High	High	High	3.868e-05	0.0005045	3.33	73.72	Used
	TRUE	High	ALEATTEHIRQELAVFCSPEPPAK	1xCarbamidomethyl [C17]; 1xDeamidated [Q11]	FALSE	0.0037093	0.000122897	1	2	2	XP_003639438.1	talin-1 isoform X2 [Canis lupus familiaris]	1	2695.34	0						Not Reliable	High	High	High	3.868e-05	0.0004011	3.46		Not Used
	TRUE	High	ALDYYMLRNGDTMEYR	1xDeamidated [N9]; 2xOxidation [M6; M13]	FALSE	0.00248545	0.000122897	1	2	2	XP_003639438.1	talin-1 isoform X2 [Canis lupus familiaris]	1	2043.88	0	9.363	0.0424842	0	19.3	180.7		High	High	High	3.868e-05	0.0002516	2.77	45.62	Used
	TRUE	High	KSKDHFGLEGDEESTMLEDSVSPK	1xOxidation [M16]	FALSE	0.0058261	0.000122897	1	2	1	XP_003639438.1	talin-1 isoform X2 [Canis lupus familiaris]	2	2681.22	0	8.849	0.0823146	0	20.3	179.7		Peak Found	High	High	3.868e-05	0.000684	3.03	44.16	Used
	TRUE	High	KFFYSDQNVDSRDPVQLNLLYVQAR		FALSE	0.00545103	0.000122897	2	4	4	XP_003639438.1; XP_022268409.1	talin-1 isoform X2 [Canis lupus familiaris] talin-2 isoform X1 [Canis lupus familiaris]	2	3015.53	0	4.84	0.597815	0	34.2	165.8	Shared	High	High	High	0.0006391	0.005767	3.12	75.57	Used
	TRUE	High	EVIQEWSLTNIKR		FALSE	0.00705978	0.000354561	1	2	1	XP_003639438.1	talin-1 isoform X2 [Canis lupus familiaris]	1	1615.88	0	17.278	0.00154712	0	10.9	189.1		Peak Found	High	High	0.000111	0.0008584	2.79	55.2	Used
	TRUE	High	GHMPPLTSAQQALTGTINSSMQAVQAAQATLDDFDTLPPLGQDAASK	1xDeamidated [Q]; 2xOxidation [M3; M21]	FALSE	0.00716477	0.000354561	1	2	15	XP_003639438.1	talin-1 isoform X2 [Canis lupus familiaris]	0	4827.31	0	33.595	2.12546e-05	0	5.8	194.2		High	High	High	0.0006918	0.006322	4.41	108.42	Used
	TRUE	High	AAMEPIVISAK	1xOxidation [M3]	FALSE	0.0079444	0.000354561	1	2	3	XP_003639438.1	talin-1 isoform X2 [Canis lupus familiaris]	0	1145.62	0	2.016	0.993944	0	66.3	133.7		High	High	High	0.0001441	0.000992	3.13	31.59	Used
	TRUE	High	TYGVSFFLVK		FALSE	0.00754461	0.000354561	2	4	2	XP_003639438.1; XP_022268409.1	talin-1 isoform X2 [Canis lupus familiaris] talin-2 isoform X1 [Canis lupus familiaris]	0	1160.64	0	4.474	0.528899	0	36.5	163.5	Shared	High	High	High	0.00244	0.02536	2.31	76.12	Used
	TRUE	High	ASAGPQPLLVQSCK	1xCarbamidomethyl [C13]; 1xDeamidated [Q6]	FALSE	0.00685434	0.000354561	1	2	1	XP_003639438.1	talin-1 isoform X2 [Canis lupus familiaris]	0	1456.75	0						No Quan Values	Not Found	High	High	0.000111	0.0008335	3.19		Not Used
	TRUE	High	AQEACGPLEMDSALSVVQNLERDLQEVK	1xCarbamidomethyl [C5]	FALSE	0.00818222	0.000462635	1	2	1	XP_003639438.1	talin-1 isoform X2 [Canis lupus familiaris]	1	3129.52	0	100	1.0185e-16			200		Not Found	High	High	0.0001441	0.001024	2.53	112.74	Used
	TRUE	High	KFFYSDQNVDSRDPVQLNLLYVQAR	1xDeamidated [N/Q]	FALSE	0.00848943	0.000462635	2	4	2	XP_003639438.1; XP_022268409.1	talin-1 isoform X2 [Canis lupus familiaris] talin-2 isoform X1 [Canis lupus familiaris]	2	3016.52	0						Not Reliable	High	Not Found	High	0.0006159	0.005491	3.43		Not Used
	TRUE	High	FFYSDQNVDSRDPVQLNLLYVQAR	1xDeamidated [N17]	FALSE	0.00927417	0.000462635	2	4	1	XP_003639438.1; XP_022268409.1	talin-1 isoform X2 [Canis lupus familiaris] talin-2 isoform X1 [Canis lupus familiaris]	1	2888.42	0						Not Reliable	Not Found	High	High	0.0001441	0.001182	3.22		Not Used
	TRUE	High	EGAETFADHREGILK		FALSE	0.0118221	0.000668784	1	2	1	XP_003639438.1	talin-1 isoform X2 [Canis lupus familiaris]	1	1672.83	0	7.7	0.0939047	0	23	177		Peak Found	High	High	0.0002414	0.001581	2.85	31.9	Used
	TRUE	High	SIAAATSALVK		FALSE	0.0134921	0.000869148	2	5	6	XP_003639438.1; XP_022268409.1	talin-1 isoform X2 [Canis lupus familiaris] talin-2 isoform X1 [Canis lupus familiaris]	0	1031.61	0	2.065	0.996433	0	65.3	134.7	Shared	High	High	High	0.0004923	0.003868	3.71	39.46	Used
	TRUE	High	AGALQCSPSDAYTKK	1xCarbamidomethyl [C6]	FALSE	0.0131019	0.000869148	1	2	2	XP_003639438.1	talin-1 isoform X2 [Canis lupus familiaris]	1	1596.77	0	1.54	0.931366	0	78.7	121.3		Peak Found	High	High	0.001019	0.009124	3	19.13	Used
	TRUE	High	ALDYYMLR	1xOxidation [M6]	FALSE	0.0137922	0.000869148	1	2	4	XP_003639438.1	talin-1 isoform X2 [Canis lupus familiaris]	0	1060.51	0	0.752	0.344368	0	114.2	85.8		High	High	High	0.001189	0.011	2.4	44.83	Used
	TRUE	High	ILAQATSDLVNAIKADAEGESDLENSRK		FALSE	0.0155076	0.000959113	1	2	2	XP_003639438.1	talin-1 isoform X2 [Canis lupus familiaris]	2	2958.5	0	3.247	0.850379	0	47.1	152.9		High	High	High	0.0003274	0.002207	3.36	82.27	Used
	TRUE	High	RAIADMLR		FALSE	0.0168072	0.000959113	1	2	1	XP_003639438.1	talin-1 isoform X2 [Canis lupus familiaris]	1	945.53	0	4.111	0.621795	0	39.1	160.9		Peak Found	High	High	0.0003274	0.002386	3.18	33.69	Used
	TRUE	High	ILAQATSDLVNAIKADAEGESDLENSRK	1xDeamidated [Q/N]	FALSE	0.0176895	0.00105199	1	2	2	XP_003639438.1	talin-1 isoform X2 [Canis lupus familiaris]	2	2959.49	0						Not Reliable	High	High	High	0.0003551	0.002527	4.09		Not Used
	TRUE	High	MVAAATNNLCEAANAAVQGHASQEK	1xCarbamidomethyl [C10]; 2xDeamidated [N14; Q18]; 1xOxidation [M1]	FALSE	0.0195927	0.00114223	1	2	1	XP_003639438.1	talin-1 isoform X2 [Canis lupus familiaris]	0	2574.16	0						Not Reliable	Not Found	High	High	0.000382	0.002878	3.33		Not Used
	TRUE	High	TSTPEDFIR		FALSE	0.02032	0.00124489	1	2	2	XP_003639438.1	talin-1 isoform X2 [Canis lupus familiaris]	0	1065.52	0	2.99	0.863975	0	50.1	149.9		High	High	High	0.0004396	0.002992	2.56	38.91	Used
	TRUE	High	TIMVDDSKTVTDMLMTICAR	1xCarbamidomethyl [C18]; 2xOxidation [M13; M]	FALSE	0.0218551	0.00133488	1	2	2	XP_003639438.1	talin-1 isoform X2 [Canis lupus familiaris]	1	2333.09	0	1.529	0.947402	0	79.1	120.9		Peak Found	High	High	0.0004396	0.003256	2.99	64.98	Used
	TRUE	High	ALDYYMLR		FALSE	0.0206183	0.00133488	1	2	1	XP_003639438.1	talin-1 isoform X2 [Canis lupus familiaris]	0	1044.52	0	100	1.0185e-16			200		Not Found	High	High	0.0004396	0.003034	2.49	55.75	Used
	TRUE	High	KFFYSDQNVDSR		FALSE	0.0240216	0.00141272	2	4	1	XP_003639438.1; XP_022268409.1	talin-1 isoform X2 [Canis lupus familiaris] talin-2 isoform X1 [Canis lupus familiaris]	1	1505.7	0						No Quan Values	Not Found	High	High	0.0004923	0.003666	2.69		Not Used
	TRUE	High	ACKEAAYHPEVAPDVR	1xCarbamidomethyl [C2]	FALSE	0.0249097	0.00141272	1	2	1	XP_003639438.1	talin-1 isoform X2 [Canis lupus familiaris]	1	1812.87	0	1.558	0.921991	0	78.2	121.8		Peak Found	High	High	0.0004923	0.003817	1.88	22.85	Used
	TRUE	High	TMQFEPSTMVYDACR	1xCarbamidomethyl [C14]; 1xDeamidated [Q3]; 2xOxidation [M2; M9]	FALSE	0.0252738	0.00141272	1	2	1	XP_003639438.1	talin-1 isoform X2 [Canis lupus familiaris]	0	1868.75	0						Not Reliable	High	Not Found	High	0.0005224	0.003889	2.88		Not Used
	TRUE	High	GIWLEAGK		FALSE	0.0307299	0.00155626	1	2	4	XP_003639438.1	talin-1 isoform X2 [Canis lupus familiaris]	0	873.483	0	5.157	0.493536	0	32.5	167.5		High	High	High	0.0006391	0.005677	2.29	43.93	Used
	TRUE	High	TMQFEPSTMVYDACR	1xCarbamidomethyl [C14]; 1xDeamidated [Q3]	FALSE	0.0275707	0.00155626	1	2	1	XP_003639438.1	talin-1 isoform X2 [Canis lupus familiaris]	0	1836.76	0						No Quan Values	Not Found	High	High	0.0005656	0.004333	3.19		Not Used
	TRUE	High	RLLSDSLPPSTGTFQEAQSR	1xDeamidated [Q]	FALSE	0.0325564	0.00155626	1	2	3	XP_003639438.1	talin-1 isoform X2 [Canis lupus familiaris]	1	2191.1	0						No Quan Values	Not Found	High	High	0.007603	0.08253	4.17		Not Used
	TRUE	High	LVQRLEHAAK		FALSE	0.0335089	0.00164767	1	2	1	XP_003639438.1	talin-1 isoform X2 [Canis lupus familiaris]	1	1164.68	0	0.791	0.47595	0	111.7	88.3		Peak Found	High	High	0.0006159	0.005472	1.88	17.99	Used
	TRUE	High	ELMEEKKEEVTGTLR		FALSE	0.0342411	0.00164767	1	2	1	XP_003639438.1	talin-1 isoform X2 [Canis lupus familiaris]	2	1791.92	0						No Quan Values	Not Found	High	High	0.0006159	0.005619	1.83		Not Used
	TRUE	High	AIADMLR		FALSE	0.0357524	0.0017272	1	2	2	XP_003639438.1	talin-1 isoform X2 [Canis lupus familiaris]	0	789.429	0	3.914	0.775873	0	40.7	159.3		High	High	High	0.0006391	0.005943	1.98	41.14	Used
	TRUE	High	VMVTNVTSLLK	1xOxidation [M2]	FALSE	0.0347378	0.0017272	2	5	4	XP_003639438.1; XP_022268409.1	talin-1 isoform X2 [Canis lupus familiaris] talin-2 isoform X1 [Canis lupus familiaris]	0	1220.69	0	2.368	0.954234	0	59.4	140.6	Shared	High	High	High	0.001487	0.01509	2.15	57.53	Used
	TRUE	High	SKDHFGLEGDEESTMLEDSVSPKK		FALSE	0.0433944	0.00214677	1	2	1	XP_003639438.1	talin-1 isoform X2 [Canis lupus familiaris]	2	2665.23	0	100	1.0185e-16			200		Not Found	High	High	0.0008725	0.007545	2.01	49.74	Used
	TRUE	High	ELLENPVQPINDMSYFGCLDSVMENSK	1xCarbamidomethyl [C18]; 1xDeamidated [N/Q]; 1xOxidation [M23]	FALSE	0.0459474	0.00223013	1	2	2	XP_003639438.1	talin-1 isoform X2 [Canis lupus familiaris]	0	3146.4	0						No Quan Values	Not Found	High	High	0.001165	0.01079	4.01		Not Used
	TRUE	High	AGFLDLKDFLPKEYVK		FALSE	0.0486447	0.00247114	1	2	1	XP_003639438.1	talin-1 isoform X2 [Canis lupus familiaris]	2	1883.03	0	16.418	0.00250786	0	11.5	188.5		Peak Found	High	High	0.001019	0.008676	2.9	83.85	Used
	TRUE	High	GVAALTSDPAVQAIVLDTASDVLDKASSLIEEAKK		FALSE	0.0533541	0.00263766	1	2	4	XP_003639438.1	talin-1 isoform X2 [Canis lupus familiaris]	2	3525.89	0	2.211	0.982086	0	62.3	137.7		High	High	High	0.001069	0.009776	3.19	124.42	Used
	TRUE	High	LASQAKPAAVAAENEEIGAHIK	1xDeamidated [N14]	FALSE	0.0610252	0.00305311	1	2	1	XP_003639438.1	talin-1 isoform X2 [Canis lupus familiaris]	0	2219.17	0	1.46	0.915963	0	81.3	118.7		High	Peak Found	High	0.001262	0.01158	2.14	32.65	Used
	TRUE	High	ALDYYMLRNGDTMEYRK	1xDeamidated [N9]; 2xOxidation [M6; M13]	FALSE	0.0663956	0.00352149	1	2	1	XP_003639438.1	talin-1 isoform X2 [Canis lupus familiaris]	2	2171.97	0	100	1.0185e-16			200		Not Found	High	High	0.001365	0.01285	2.82	37.52	Used
	TRUE	High	DDILNGSHPVSFDKACEFAGFQCQIQFGPHNEQK	2xCarbamidomethyl [C16; C23]; 1xDeamidated [Q/N]	FALSE	0.0697304	0.00352149	1	2	4	XP_003639438.1	talin-1 isoform X2 [Canis lupus familiaris]	1	3921.76	0	100	1.0185e-16			200		Not Found	High	High	0.001365	0.0137	3.79	74.04	Used
	TRUE	High	DKAPGQLECETAIAALNSCLRDLDQASLAAVSQQLAPR	2xCarbamidomethyl [C9; C19]	FALSE	0.0712071	0.00352149	1	2	1	XP_003639438.1	talin-1 isoform X2 [Canis lupus familiaris]	2	4081.04	0	3.104	0.901982	0	48.7	151.3		Peak Found	High	High	0.001365	0.01411	2.68	108.28	Used
	TRUE	High	EGISQEALHTQMLTAVQEISHLIEPLASAAR	2xDeamidated [Q11; Q17]	FALSE	0.0732216	0.00368941	1	2	1	XP_003639438.1	talin-1 isoform X2 [Canis lupus familiaris]	0	3345.7	0						Not Reliable	Not Found	High	High	0.001412	0.01452	3.79		Not Used
	TRUE	High	GHMPPLTSAQQALTGTINSSMQAVQAAQATLDDFDTLPPLGQDAASK	2xDeamidated [Q/N]; 2xOxidation [M3; M21]	FALSE	0.0812581	0.00434595	1	2	6	XP_003639438.1	talin-1 isoform X2 [Canis lupus familiaris]	0	4828.29	0						No Quan Values	Not Found	High	High	0.003013	0.0295	4.16		Not Used
	TRUE	High	GVAALTSDPAVQAIVLDTASDVLDKASSLIEEAKK	1xDeamidated [Q12]	FALSE	0.0882673	0.00489416	1	2	2	XP_003639438.1	talin-1 isoform X2 [Canis lupus familiaris]	2	3526.87	0	100	1.0185e-16			200		High	High	High	0.00244	0.0252	3.36	124.31	Used
	TRUE	High	MVAAATNNLCEAANAAVQGHASQEKLISSAK	1xCarbamidomethyl [C10]; 1xDeamidated [N/Q]; 1xOxidation [M1]	FALSE	0.0846958	0.00489416	1	2	5	XP_003639438.1	talin-1 isoform X2 [Canis lupus familiaris]	1	3172.54	0						No Quan Values	Not Found	High	High	0.004933	0.05177	3.63		Not Used
	TRUE	High	AVSSAIAQLLGEVAQGNENYAGIAAR	2xDeamidated [Q8; N19]	FALSE	0.0984778	0.00551938	1	2	2	XP_003639438.1	talin-1 isoform X2 [Canis lupus familiaris]	0	2575.3	0						No Quan Values	Not Found	High	High	0.002036	0.02138	3.28		Not Used
	TRUE	High	QNLLQAAGNVGQASGELLQQIGESDTDPHFQDVLMQLAK	2xDeamidated [Q5; Q12]; 1xOxidation [M35]	FALSE	0.137648	0.0088242	1	1	1	XP_003639438.1	talin-1 isoform X2 [Canis lupus familiaris]	0	4182.03	0						No Quan Values	Not Found	High	High	0.003215	0.03361	2.6		Not Used
	TRUE	High	ECANGYLELLDHVLLTLQKPSPELK	1xCarbamidomethyl [C2]; 1xDeamidated [N4]	FALSE	0.148889	0.00946945	1	2	1	XP_003639438.1	talin-1 isoform X2 [Canis lupus familiaris]	0	2881.5	0						Not Reliable	Not Found	High	High	0.003463	0.03734	2.23		Not Used
TRUE	High	Master Protein	XP_867483.1	filamin-A [Canis lupus familiaris]	0	FALSE	1820.77	75	163	1257	159	1	2646	280.5	6.11	3731.12	163			protein binding	Pf00307, Pf00630	481084		FLNA	X	MAPK signaling pathway; Focal adhesion; Proteoglycans in cancer; Salmonella infection	MAPK signaling pathway; Androgen receptor signaling pathway	4	1.324	0.841051	28.82	85	115	1.79761e+09	2.43222e+09	High	High
	Checked	Confidence	Sequence	Modifications	Contaminant	Qvality PEP	Qvality q-value	# Protein Groups	# Proteins	# PSMs	Master Protein Accessions	Master Protein Descriptions	# Missed Cleavages	Theo. MH+ [Da]	# Razor Quan Results	Abundance Ratio: (F38, Sample) / (F37, Control)	Abundance Ratio Adj. P-Value: (F38, Sample) / (F37, Control)	Abundance Ratio Variability [%]: (F38, Sample) / (F37, Control)	Abundances (Grouped): F37, Control	Abundances (Grouped): F38, Sample	Quan Info	Found in Sample: [S37] F37: Control	Found in Sample: [S38] F38: Sample	Confidence (by Search Engine): Sequest HT	Percolator q-Value (by Search Engine): Sequest HT	Percolator PEP (by Search Engine): Sequest HT	XCorr (by Search Engine): Sequest HT	Top Apex RT [min]	Quan Usage
	TRUE	High	LVSNHSLHETSSVFVDSLTK	1xDeamidated [N4]	FALSE	1.30335e-06	0	1	1	12	XP_867483.1	filamin-A [Canis lupus familiaris]	0	2201.11	0	1.513	0.921991	0	79.6	120.4		High	High	High	0	6.059e-07	4.28	57.15	Used
	TRUE	High	LVSNHSLHETSSVFVDSLTK		FALSE	6.99747e-06	0	1	1	13	XP_867483.1	filamin-A [Canis lupus familiaris]	0	2200.12	0	1.606	0.951443	0	76.7	123.3		High	High	High	0	2.28e-07	4.03	54.11	Used
	TRUE	High	MDCQECPEGYRVTYTPMAPGSYLISIK	2xCarbamidomethyl [C3; C6]; 1xDeamidated [Q4]; 2xOxidation [M1; M17]	FALSE	4.25169e-06	0	1	1	2	XP_867483.1	filamin-A [Canis lupus familiaris]	1	3199.41	0						Not Reliable	High	High	High	0	1.266e-07	5.41		Not Used
	TRUE	High	LRNGHVGISFVPKETGEHLVHVK	1xDeamidated [N3]	FALSE	0.000237518	0	1	1	3	XP_867483.1	filamin-A [Canis lupus familiaris]	2	2554.39	0	1.835	0.981535	0	70.5	129.5		High	High	High	0	1.535e-05	3.06	45.7	Used
	TRUE	High	LQVEPAVDTSGVQCYGPGIEGQGVFR	1xCarbamidomethyl [C14]; 1xDeamidated [Q]	FALSE	2.31684e-05	0	1	1	6	XP_867483.1	filamin-A [Canis lupus familiaris]	0	2764.32	0						Not Reliable	High	High	High	0	1.53e-05	5.58		Not Used
	TRUE	High	LQVEPAVDTSGVQCYGPGIEGQGVFR	1xCarbamidomethyl [C14]	FALSE	2.60806e-08	0	1	1	4	XP_867483.1	filamin-A [Canis lupus familiaris]	0	2763.34	0	1.511	0.933258	0	79.7	120.3		High	High	High	0	6.163e-09	5.79	71.91	Used
	TRUE	High	ITGPSGTAVPCKVEPGLGADNSVVR	1xCarbamidomethyl [C11]; 1xDeamidated [N21]	FALSE	9.30697e-05	0	1	1	4	XP_867483.1	filamin-A [Canis lupus familiaris]	1	2482.26	0	4.525	0.500014	0	36.2	163.8		High	High	High	0	4.998e-06	4.41	47.55	Used
	TRUE	High	ITGPSGTAVPCKVEPGLGADNSVVR	1xCarbamidomethyl [C11]	FALSE	8.74636e-06	0	1	1	9	XP_867483.1	filamin-A [Canis lupus familiaris]	1	2481.28	0	1.109	0.721	0	94.9	105.1		High	High	High	0	2.994e-07	4.51	46.28	Used
	TRUE	High	LTVSSLQESGLKVNQPASFAVSLNGAK	2xDeamidated [N14; N24]	FALSE	0.000203182	0	1	1	1	XP_867483.1	filamin-A [Canis lupus familiaris]	1	2747.45	0						Not Reliable	Not Found	High	High	0	1.269e-05	3.96		Not Used
	TRUE	High	LTVSSLQESGLKVNQPASFAVSLNGAK	1xDeamidated [N24]	FALSE	4.64853e-06	0	1	1	4	XP_867483.1	filamin-A [Canis lupus familiaris]	1	2746.46	0	1.13	0.818524	0	93.9	106.1		High	High	High	0	1.406e-07	4.21	70.52	Used
	TRUE	High	LTVSSLQESGLKVNQPASFAVSLNGAK		FALSE	3.14273e-05	0	1	1	2	XP_867483.1	filamin-A [Canis lupus familiaris]	1	2745.48	0	1.331	0.891583	0	85.8	114.2		High	High	High	0	1.371e-06	4.02	69.21	Used
	TRUE	High	LTVSSLQESGLK		FALSE	5.65506e-05	0	1	1	4	XP_867483.1	filamin-A [Canis lupus familiaris]	0	1261.7	0	1.671	0.951443	0	74.9	125.1		High	High	High	0	2.755e-06	3.35	43.34	Used
	TRUE	High	NGQHVASSPIPVVISQSEIGDASR	1xDeamidated [Q/N]	FALSE	3.73678e-07	0	1	1	17	XP_867483.1	filamin-A [Canis lupus familiaris]	0	2449.23	0	1.066	0.679866	0	96.8	103.2		High	High	High	0	7.415e-09	5.33	65.1	Used
	TRUE	High	MSCMDNKDGSCSVEYIPYEAGTYSLNVTYGGHQVPGSPFK	2xCarbamidomethyl [C3; C11]; 2xDeamidated [N26; N/Q]; 2xOxidation [M1; M4]	FALSE	2.45886e-05	0	1	1	3	XP_867483.1	filamin-A [Canis lupus familiaris]	1	4479.9	0						No Quan Values	High	High	High	0	1.028e-06	5.45		Not Used
	TRUE	High	NGQHVASSPIPVVISQSEIGDASR		FALSE	2.29355e-06	0	1	1	4	XP_867483.1	filamin-A [Canis lupus familiaris]	0	2448.25	0	0.942	0.535101	0	103	97		High	High	High	0	2.301e-07	5.06	56.88	Used
	TRUE	High	NGHVGISFVPK	1xDeamidated [N1]	FALSE	0.000179056	0	1	1	4	XP_867483.1	filamin-A [Canis lupus familiaris]	0	1155.62	0	2.33	0.972782	0	60.1	139.9		High	High	High	0	1.099e-05	3.31	43.87	Used
	TRUE	High	NGHVGISFVPK		FALSE	0.00041482	0	1	1	3	XP_867483.1	filamin-A [Canis lupus familiaris]	0	1154.63	0	1.496	0.927788	0	80.1	119.9		High	High	High	0	2.98e-05	3.52	35.54	Used
	TRUE	High	NGQHVASSPIPVVISQSEIGDASR	2xDeamidated [Q3; Q/N]	FALSE	7.55762e-05	0	1	1	5	XP_867483.1	filamin-A [Canis lupus familiaris]	0	2450.22	0						Not Reliable	High	High	High	0	0.0001875	5.03		Not Used
	TRUE	High	KTHIQDNHDGTYTVAYVPDVTGR	1xDeamidated [Q/N]	FALSE	3.59285e-05	0	1	1	15	XP_867483.1	filamin-A [Canis lupus familiaris]	1	2588.24	0	1.316	0.893884	0	86.4	113.6		High	High	High	0	6.346e-06	4.76	42.73	Used
	TRUE	High	KTHIQDNHDGTYTVAYVPDVTGR		FALSE	4.27198e-07	0	1	1	14	XP_867483.1	filamin-A [Canis lupus familiaris]	1	2587.25	0	1.28	0.85536	0	87.7	112.3		High	High	High	0	8.169e-09	5.2	41.49	Used
	TRUE	High	IANLQTDLSDGLR		FALSE	1.03778e-05	0	1	1	7	XP_867483.1	filamin-A [Canis lupus familiaris]	0	1415.75	0	1.383	0.89783	0	83.9	116.1		High	High	High	0	3.666e-07	4.34	55.66	Used
	TRUE	High	HTAMVSWGGVSIPNSPFR	1xOxidation [M4]	FALSE	3.36732e-07	0	1	1	5	XP_867483.1	filamin-A [Canis lupus familiaris]	0	1958.95	0	1.504	0.944686	0	79.9	120.1		High	High	High	0	6.12e-09	3.93	67.09	Used
	TRUE	High	HTAMVSWGGVSIPNSPFR		FALSE	0.00180639	0	1	1	4	XP_867483.1	filamin-A [Canis lupus familiaris]	0	1942.96	0	2.863	0.91535	0	51.8	148.2		High	High	High	0	0.0001714	3.49	73.02	Used
	TRUE	High	KNGQHVASSPIPVVISQSEIGDASR	1xDeamidated [N/Q]	FALSE	3.98705e-05	0	1	1	6	XP_867483.1	filamin-A [Canis lupus familiaris]	1	2577.33	0	0.964	0.589823	0	101.8	98.2		High	High	High	0	1.83e-06	3.68	54.59	Used
	TRUE	High	KNGQHVASSPIPVVISQSEIGDASR		FALSE	0.00204935	0	1	1	2	XP_867483.1	filamin-A [Canis lupus familiaris]	1	2576.34	0	0.883	0.434643	0	106.2	93.8		High	Peak Found	High	0.000111	0.0009434	3	50.45	Used
	TRUE	High	LLGWIQNKLPQLPITNFSR	1xDeamidated [N/Q]	FALSE	0.00184707	0	1	1	7	XP_867483.1	filamin-A [Canis lupus familiaris]	1	2239.26	0						Not Reliable	High	Not Found	High	0	0.0001762	3.37		Not Used
	TRUE	High	LLGWIQNKLPQLPITNFSR		FALSE	0.000107193	0	1	1	5	XP_867483.1	filamin-A [Canis lupus familiaris]	1	2238.28	0	0.879	0.458756	0	106.4	93.6		High	High	High	0	7.887e-06	3.92	93.15	Used
	TRUE	High	IPEISIQDMTAQVTSPSGK	1xDeamidated [Q]; 1xOxidation [M9]	FALSE	3.82108e-07	0	1	1	4	XP_867483.1	filamin-A [Canis lupus familiaris]	0	2019	0						Not Reliable	High	High	High	0	2.161e-07	4.77		Not Used
	TRUE	High	IPEISIQDMTAQVTSPSGK	1xOxidation [M9]	FALSE	3.6893e-09	0	1	1	7	XP_867483.1	filamin-A [Canis lupus familiaris]	0	2018.01	0	1.249	0.88844	0	88.9	111.1		High	High	High	0	2.805e-11	5.73	53.31	Used
	TRUE	High	IPEISIQDMTAQVTSPSGK		FALSE	3.92593e-08	0	1	1	2	XP_867483.1	filamin-A [Canis lupus familiaris]	0	2002.02	0	1.892	0.988239	0	69.2	130.8		High	High	High	0	4.722e-10	4.7	73.7	Used
	TRUE	High	LIALLEVLSQK		FALSE	0.00130288	0	2	12	3	XP_867483.1; XP_539385.1	filamin-A [Canis lupus familiaris] filamin-C isoform X1 [Canis lupus familiaris]	0	1226.77	0	1.693	0.956776	0	74.3	125.7	Shared	High	High	High	0	0.0001328	3.17	92.72	Used
	TRUE	High	VGEPGHGGDPGLVSAYGAGLEGGVTGSPAEFIVNTSNAGAGALSVTIDGPSK	2xDeamidated [N34; N37]	FALSE	0.000638409	0	1	1	3	XP_867483.1	filamin-A [Canis lupus familiaris]	0	4796.32	0	100	1.0185e-16			200		Not Found	High	High	0	0.0001547	4.6	95.46	Used
	TRUE	High	VGEPGHGGDPGLVSAYGAGLEGGVTGSPAEFIVNTSNAGAGALSVTIDGPSK	1xDeamidated [N]	FALSE	4.2809e-09	0	1	1	7	XP_867483.1	filamin-A [Canis lupus familiaris]	0	4795.33	0	0.908	0.503897	0	104.8	95.2		High	High	High	0	3.344e-11	6.99	95.53	Used
	TRUE	High	VGEPGHGGDPGLVSAYGAGLEGGVTGSPAEFIVNTSNAGAGALSVTIDGPSK		FALSE	1.28068e-07	0	1	1	3	XP_867483.1	filamin-A [Canis lupus familiaris]	0	4794.35	0	0.773	0.394396	0	112.8	87.2		High	High	High	0	1.935e-09	5.43	95.56	Used
	TRUE	High	VKETADFKVYTK		FALSE	1.64565e-05	0	1	1	4	XP_867483.1	filamin-A [Canis lupus familiaris]	2	1428.77	0	0.809	0.417914	0	110.6	89.4		High	High	High	0	4.185e-06	3.46	23.41	Used
	TRUE	High	VKAFGPGLQGGSAGSPAR		FALSE	5.08242e-06	0	1	1	5	XP_867483.1	filamin-A [Canis lupus familiaris]	1	1656.88	0	1.002	0.617418	0	99.9	100.1		High	High	High	0	1.562e-07	4.56	28.32	Used
	TRUE	High	VHSPSGALEECYVTEIDQDKYAVR	1xCarbamidomethyl [C11]	FALSE	2.03083e-07	0	1	1	10	XP_867483.1	filamin-A [Canis lupus familiaris]	1	2766.3	0	1.227	0.830623	0	89.8	110.2		High	High	High	0	2.246e-08	5.42	56.1	Used
	TRUE	High	VHSPSGALEECYVTEIDQDK	1xCarbamidomethyl [C11]; 1xDeamidated [Q18]	FALSE	0.0005971	0	1	1	2	XP_867483.1	filamin-A [Canis lupus familiaris]	0	2278.02	0						Not Reliable	High	High	High	0	4.616e-05	3.2		Not Used
	TRUE	High	VHSPSGALEECYVTEIDQDK	1xCarbamidomethyl [C11]	FALSE	0.000107193	0	1	1	2	XP_867483.1	filamin-A [Canis lupus familiaris]	0	2277.03	0	1.156	0.736911	0	92.8	107.2		High	High	High	0	3.971e-05	3.98	52.44	Used
	TRUE	High	VGSAADIPINISETDLSLLTATVVPPSGREEPCLLKR	1xCarbamidomethyl [C33]	FALSE	0.00172769	0	1	1	2	XP_867483.1	filamin-A [Canis lupus familiaris]	2	3919.08	0	1.334	0.90139	0	85.7	114.3		High	High	High	0	0.0001628	4.42	97.42	Used
	TRUE	High	VGSAADIPINISETDLSLLTATVVPPSGR	1xDeamidated [N10]	FALSE	4.97029e-06	0	1	1	5	XP_867483.1	filamin-A [Canis lupus familiaris]	0	2894.54	0						Not Reliable	High	High	High	0	1.527e-07	4.24		Not Used
	TRUE	High	VGSAADIPINISETDLSLLTATVVPPSGR		FALSE	1.96195e-06	0	1	1	7	XP_867483.1	filamin-A [Canis lupus familiaris]	0	2893.55	0	1.435	0.917433	0	82.1	117.9		High	High	High	0	5.02e-08	4.6	108.62	Used
	TRUE	High	VHGPGIQSGTTNKPNKFTVETR		FALSE	0.000167465	0	1	1	3	XP_867483.1	filamin-A [Canis lupus familiaris]	1	2368.24	0	0.991	0.599265	0	100.5	99.5		High	High	High	0	1.014e-05	2.99	25.15	Used
	TRUE	High	VKMDCQECPEGYR	2xCarbamidomethyl [C5; C8]	FALSE	0.000682575	0	1	1	2	XP_867483.1	filamin-A [Canis lupus familiaris]	1	1671.69	0	1.351	0.903757	0	85.1	114.9		High	High	High	0.0003009	0.001784	2.58	20.62	Used
	TRUE	High	VKMDCQECPEGYRVTYTPMAPGSYLISIK	2xCarbamidomethyl [C5; C8]; 2xOxidation [M3; M19]	FALSE	0.00137242	0	1	1	2	XP_867483.1	filamin-A [Canis lupus familiaris]	2	3425.59	0	1.059	0.684036	0	97.2	102.8		High	High	High	0	0.000124	2.13	62.05	Used
	TRUE	High	VEPGLGADNSVVR		FALSE	0.000542102	0	1	1	2	XP_867483.1	filamin-A [Canis lupus familiaris]	0	1312.69	0	1.363	0.880585	0	84.6	115.4		High	High	High	0	4.087e-05	2.4	32.93	Used
	TRUE	High	VDINTEDLEDGTCR	1xCarbamidomethyl [C13]	FALSE	4.12708e-06	0	1	1	2	XP_867483.1	filamin-A [Canis lupus familiaris]	0	1636.71	0	1.491	0.935672	0	80.3	119.7		High	High	High	0	1.223e-07	4.83	42.31	Used
	TRUE	High	VDVGKDQEFTVK		FALSE	0.000130056	0	1	1	3	XP_867483.1	filamin-A [Canis lupus familiaris]	1	1364.71	0	1.109	0.721888	0	94.8	105.2		High	High	High	0	7.443e-06	3.42	28.37	Used
	TRUE	High	VAQPAITDNKDGTVTVR		FALSE	5.83809e-07	0	1	1	10	XP_867483.1	filamin-A [Canis lupus familiaris]	1	1784.95	0	1.224	0.829635	0	89.9	110.1		High	High	High	0	1.176e-08	3.81	28.85	Used
	TRUE	High	VANPSGNLTETYVQDCGDGTYK	1xCarbamidomethyl [C16]; 1xDeamidated [Q/N]	FALSE	9.95114e-05	0	1	1	4	XP_867483.1	filamin-A [Canis lupus familiaris]	0	2390.05	0						Not Reliable	High	High	High	0	6.14e-05	3.83		Not Used
	TRUE	High	VANPSGNLTETYVQDCGDGTYK	1xCarbamidomethyl [C16]	FALSE	7.35169e-07	0	1	1	4	XP_867483.1	filamin-A [Canis lupus familiaris]	0	2389.06	0	1.698	0.971647	0	74.1	125.9		High	High	High	0	1.558e-08	4.73	47.88	Used
	TRUE	High	YGGQPVPNFPSKLQVEPAVDTSGVQCYGPGIEGQGVFR	1xCarbamidomethyl [C26]; 2xDeamidated [Q25; Q]	FALSE	2.53309e-05	0	1	1	3	XP_867483.1	filamin-A [Canis lupus familiaris]	1	4036.94	0						No Quan Values	High	High	High	0	2.152e-05	6.15		Not Used
	TRUE	High	YGGQPVPNFPSKLQVEPAVDTSGVQCYGPGIEGQGVFR	1xCarbamidomethyl [C26]; 1xDeamidated [Q/N]	FALSE	8.03788e-07	0	1	1	10	XP_867483.1	filamin-A [Canis lupus familiaris]	1	4035.95	0	0.01	1.0185e-16		200			High	High	High	0	1.726e-08	6.94	79.08	Used
	TRUE	High	YGGQPVPNFPSKLQVEPAVDTSGVQCYGPGIEGQGVFR	1xCarbamidomethyl [C26]	FALSE	6.64254e-06	0	1	1	4	XP_867483.1	filamin-A [Canis lupus familiaris]	1	4034.97	0	1.219	0.86723	0	90.1	109.9		High	High	High	0	9.72e-06	5.45	79.12	Used
	TRUE	High	YGGQPVPNFPSK		FALSE	5.82579e-05	0	1	1	5	XP_867483.1	filamin-A [Canis lupus familiaris]	0	1290.65	0	1.465	0.918385	0	81.1	118.9		High	High	High	0	1.193e-05	3.74	37.7	Used
	TRUE	High	YGGPYHIGGSPFK		FALSE	3.16619e-05	0	1	1	10	XP_867483.1	filamin-A [Canis lupus familiaris]	0	1379.67	0	1.516	0.934212	0	79.5	120.5		High	High	High	0	1.385e-06	3.9	42.12	Used
	TRUE	High	YGGDEIPFSPYR		FALSE	0.000161354	0	1	1	4	XP_867483.1	filamin-A [Canis lupus familiaris]	0	1400.65	0	1.072	0.683084	0	96.5	103.5		High	High	High	0	9.633e-06	3.72	58.4	Used
	TRUE	High	WGDEHIPGSPYR		FALSE	0.000939583	0	1	1	6	XP_867483.1	filamin-A [Canis lupus familiaris]	0	1413.65	0	2.091	0.993944	0	64.7	135.3		High	High	High	0	7.879e-05	3.3	39.51	Used
	TRUE	High	YKGQHVPGSPFQFTVGPLGEGGAHK		FALSE	2.24894e-05	0	1	1	7	XP_867483.1	filamin-A [Canis lupus familiaris]	1	2595.31	0	1.32	0.87214	0	86.2	113.8		High	High	High	0.0002414	0.001477	3.46	54.66	Used
	TRUE	High	YTPVQQGPVGINVTYGGDPIPK	2xDeamidated [Q5; N12]	FALSE	0.000878799	0	1	1	2	XP_867483.1	filamin-A [Canis lupus familiaris]	0	2302.16	0	0.01	1.0185e-16		200			High	High	High	3.868e-05	0.0002309	4.1	67.01	Used
	TRUE	High	YTPVQQGPVGINVTYGGDPIPK		FALSE	3.18798e-08	0	1	1	6	XP_867483.1	filamin-A [Canis lupus familiaris]	0	2300.19	1	1.377	0.895884	0	84.1	115.9		High	High	High	0	8.317e-09	5.49	64.83	Used
	TRUE	High	YNEQHIPGSPFTAR		FALSE	0.00035486	0	1	1	9	XP_867483.1	filamin-A [Canis lupus familiaris]	0	1616.78	0	1.714	0.968761	0	73.7	126.3		High	High	High	3.868e-05	0.0003992	3.69	38.03	Used
	TRUE	High	VRVHGPGIQSGTTNKPNKFTVETR	1xDeamidated [N/Q]	FALSE	0.000132989	0	1	1	7	XP_867483.1	filamin-A [Canis lupus familiaris]	2	2624.39	0	1.169	0.784505	0	92.2	107.8		High	High	High	0	7.653e-06	4.56	29.45	Used
	TRUE	High	VRVHGPGIQSGTTNKPNKFTVETR		FALSE	0.000382247	0	1	1	6	XP_867483.1	filamin-A [Canis lupus familiaris]	2	2623.41	0	1.096	0.708476	0	95.4	104.6		High	High	High	3.868e-05	0.0002989	4.1	27.98	Used
	TRUE	High	VRVHGPGIQSGTTNKPNK		FALSE	7.01602e-05	0	1	1	3	XP_867483.1	filamin-A [Canis lupus familiaris]	1	1890.03	0	0.658	0.225194	0	120.7	79.3		High	High	High	0	3.567e-06	5.31	13.65	Used
	TRUE	High	VRAWGPGLEGGVVGK		FALSE	9.23802e-05	0	1	1	2	XP_867483.1	filamin-A [Canis lupus familiaris]	1	1481.82	0	1.607	0.954513	0	76.7	123.3		High	High	High	0	4.977e-06	4.03	43.42	Used
	TRUE	High	VQVQDNEGCPVDATVKDNGNGTYSCSYVPR	2xCarbamidomethyl [C9; C25]; 3xDeamidated [N20; Q/N]	FALSE	1.50115e-06	0	1	1	8	XP_867483.1	filamin-A [Canis lupus familiaris]	1	3332.43	0	0.01	1.0185e-16		200			High	High	High	0	3.633e-08	6.32	47.73	Used
	TRUE	High	VQVQDNEGCPVDATVKDNGNGTYSCSYVPR	2xCarbamidomethyl [C9; C25]; 2xDeamidated [N/Q]	FALSE	7.64611e-09	0	1	1	13	XP_867483.1	filamin-A [Canis lupus familiaris]	1	3331.45	0	1.064	0.733788	0	96.9	103.1		High	High	High	0	8.772e-09	6.52	47.27	Used
	TRUE	High	VQVQDNEGCPVDATVKDNGNGTYSCSYVPR	2xCarbamidomethyl [C9; C25]; 1xDeamidated [Q/N]	FALSE	1.21248e-08	0	1	1	19	XP_867483.1	filamin-A [Canis lupus familiaris]	1	3330.46	0	1.328	0.873994	0	85.9	114.1		High	High	High	0	1.204e-10	7.51	46.09	Used
	TRUE	High	VQVQDNEGCPVDATVKDNGNGTYSCSYVPR	2xCarbamidomethyl [C9; C25]	FALSE	8.74123e-09	0	1	1	2	XP_867483.1	filamin-A [Canis lupus familiaris]	1	3329.48	0	1.189	0.831926	0	91.4	108.6		High	High	High	0	7.838e-11	6.64	44.25	Used
	TRUE	High	VQVQDNEGCPVDATVK	1xCarbamidomethyl [C9]; 1xDeamidated [Q/N]	FALSE	3.61003e-06	0	1	1	3	XP_867483.1	filamin-A [Canis lupus familiaris]	0	1759.82	0						No Quan Values	High	Not Found	High	0	1.039e-07	4.7		Not Used
	TRUE	High	VQVQDNEGCPVDATVK	1xCarbamidomethyl [C9]	FALSE	7.60979e-08	0	1	1	5	XP_867483.1	filamin-A [Canis lupus familiaris]	0	1758.83	0	1.748	0.972782	0	72.8	127.2		High	High	High	0	1.039e-09	5.72	29.55	Used
	TRUE	High	VNQPASFAVSLNGAK	1xDeamidated [N12]	FALSE	2.19347e-06	0	1	1	13	XP_867483.1	filamin-A [Canis lupus familiaris]	0	1503.78	0	1.456	0.92397	0	81.4	118.6		High	High	High	0	5.723e-08	4.96	49.24	Used
	TRUE	High	VNQPASFAVSLNGAK		FALSE	1.12624e-05	0	1	1	6	XP_867483.1	filamin-A [Canis lupus familiaris]	0	1502.8	0	1.577	0.947402	0	77.6	122.4		High	High	High	0	4.024e-07	4.03	47.73	Used
	TRUE	High	VSGLGEKVDVGKDQEFTVK		FALSE	0.000853061	0	1	1	4	XP_867483.1	filamin-A [Canis lupus familiaris]	2	2035.07	0	1.521	0.937525	0	79.3	120.7		High	High	High	0.0005656	0.004292	2.78	39.99	Used
	TRUE	High	VSGQGLHEGHTFEPAEFIIDTR		FALSE	1.3973e-05	0	1	1	9	XP_867483.1	filamin-A [Canis lupus familiaris]	0	2440.19	0	1.29	0.861797	0	87.3	112.7		High	High	High	0	5.235e-07	4.42	62.2	Used
	TRUE	High	VSGQGLHEGHTFEPAEFIIDTR	1xDeamidated [Q4]	FALSE	0.000149791	0	1	1	3	XP_867483.1	filamin-A [Canis lupus familiaris]	0	2441.17	0						Not Reliable	High	High	High	0	1.17e-05	3.87		Not Used
	TRUE	High	VTCTVCTPDGSEVDVDVVENEDGTFDIFYTAPQPGK	2xCarbamidomethyl [C3; C6]; 1xDeamidated [N20]	FALSE	0.000230558	0	1	1	4	XP_867483.1	filamin-A [Canis lupus familiaris]	0	3962.75	0	1.308	0.868065	0	86.6	113.4		High	High	High	0	1.474e-05	4.58	95.94	Used
	TRUE	High	VTCTVCTPDGSEVDVDVVENEDGTFDIFYTAPQPGK	2xCarbamidomethyl [C3; C6]	FALSE	0.000390868	0	1	1	2	XP_867483.1	filamin-A [Canis lupus familiaris]	0	3961.76	0						No Quan Values	High	High	High	0	2.788e-05	5.36		Not Used
	TRUE	High	VTAQGPGLEPSGNIANK	1xDeamidated [N]	FALSE	0.000203182	0	1	1	3	XP_867483.1	filamin-A [Canis lupus familiaris]	0	1653.84	0	1.618	0.947402	0	76.4	123.6		High	High	High	0	7.198e-05	4.43	32.98	Used
	TRUE	High	VTAQGPGLEPSGNIANK		FALSE	5.01785e-08	0	1	1	13	XP_867483.1	filamin-A [Canis lupus familiaris]	0	1652.86	0	1.489	0.925611	0	80.4	119.6		High	High	High	0	6.34e-10	5.33	31.16	Used
	TRUE	High	VTYTPMAPGSYLISIK	1xOxidation [M6]	FALSE	0.000107993	0	1	1	4	XP_867483.1	filamin-A [Canis lupus familiaris]	0	1756.92	0	1.405	0.906884	0	83.2	116.8		High	High	High	0	5.996e-06	3.02	68.04	Used
	TRUE	High	VTVLFAGQHIAK		FALSE	0.000470699	0	1	1	4	XP_867483.1	filamin-A [Canis lupus familiaris]	0	1283.75	0	1.724	0.969279	0	73.4	126.6		High	High	High	0	3.464e-05	3.15	40.74	Used
	TRUE	High	SEAGLPAEVHIQDHGDGTHTITYIPLCPGAYTVTIK	1xCarbamidomethyl [C27]; 1xDeamidated [Q12]	FALSE	0.000708418	0	1	1	4	XP_867483.1	filamin-A [Canis lupus familiaris]	0	3862.9	0	0.01	1.0185e-16		200			High	High	High	0	9.635e-05	3.76	73.43	Used
	TRUE	High	SEAGLPAEVHIQDHGDGTHTITYIPLCPGAYTVTIK	1xCarbamidomethyl [C27]	FALSE	4.47887e-06	0	1	1	9	XP_867483.1	filamin-A [Canis lupus familiaris]	0	3861.91	0	1.996	0.99995	0	66.8	133.2		High	High	High	0	1.342e-07	4.01	73.48	Used
	TRUE	High	SAGQGEVLVYVEDPAGHQEEAKVTANNDKNR	1xDeamidated [Q/N]	FALSE	0.000156625	0	1	1	12	XP_867483.1	filamin-A [Canis lupus familiaris]	2	3326.59	0	1.634	0.951443	0	75.9	124.1		High	High	High	0	1.717e-05	4.71	43.91	Used
	TRUE	High	SAGQGEVLVYVEDPAGHQEEAKVTANNDKNR		FALSE	0.000672504	0	1	1	7	XP_867483.1	filamin-A [Canis lupus familiaris]	2	3325.6	0	1.405	0.915681	0	83.2	116.8		High	High	High	0.001003	0.008341	3.78	41.56	Used
	TRUE	High	SAGQGEVLVYVEDPAGHQEEAK	1xDeamidated [Q]	FALSE	0.000101756	0	1	1	3	XP_867483.1	filamin-A [Canis lupus familiaris]	0	2314.08	0						Not Reliable	High	High	High	0	5.594e-06	3.67		Not Used
	TRUE	High	SAGQGEVLVYVEDPAGHQEEAK		FALSE	5.35399e-06	0	1	1	6	XP_867483.1	filamin-A [Canis lupus familiaris]	0	2313.1	0	1.428	0.910224	0	82.4	117.6		High	High	High	0	1.663e-07	4	48.26	Used
	TRUE	High	SADFVVEAIGDDVGTLGFSVEGPSQAK	1xDeamidated [Q25]	FALSE	2.04052e-08	0	1	1	12	XP_867483.1	filamin-A [Canis lupus familiaris]	0	2696.29	0						No Quan Values	High	High	High	0	2.163e-10	6.01		Not Used
	TRUE	High	SADFVVEAIGDDVGTLGFSVEGPSQAK		FALSE	8.89073e-11	0	1	1	14	XP_867483.1	filamin-A [Canis lupus familiaris]	0	2695.31	0	1.269	0.851252	0	88.1	111.9		High	High	High	0	4.247e-12	6.78	100.39	Used
	TRUE	High	RAEFTVETR		FALSE	0.000768767	0	1	1	2	XP_867483.1	filamin-A [Canis lupus familiaris]	1	1108.57	0	0.697	0.193338	0	117.9	82.1		High	High	High	0.001437	0.01491	2.95	20.12	Used
	TRUE	High	QMQLENVSVALEFLDR	1xOxidation [M2]	FALSE	2.00621e-06	0	1	8	2	XP_867483.1	filamin-A [Canis lupus familiaris]	0	1907.95	0	1.829	0.973781	0	70.7	129.3		High	High	High	0	5.161e-08	3.75	89.19	Used
	TRUE	High	RLTVSSLQESGLKVNQPASFAVSLNGAK	2xDeamidated [Q/N]	FALSE	0.000510805	0	1	1	5	XP_867483.1	filamin-A [Canis lupus familiaris]	2	2903.55	0						No Quan Values	Not Found	High	High	0	0.000139	4.09		Not Used
	TRUE	High	RLTVSSLQESGLKVNQPASFAVSLNGAK	1xDeamidated [N/Q]	FALSE	1.48294e-05	0	1	1	7	XP_867483.1	filamin-A [Canis lupus familiaris]	2	2902.56	0	1.268	0.871923	0	88.2	111.8		High	High	High	0	5.625e-07	4.38	65.89	Used
	TRUE	High	RLTVSSLQESGLKVNQPASFAVSLNGAK		FALSE	4.04679e-05	0	1	1	2	XP_867483.1	filamin-A [Canis lupus familiaris]	2	2901.58	0	1.335	0.900844	0	85.6	114.4		High	High	High	0	1.853e-06	4.42	64.96	Used
	TRUE	High	RLTVSSLQESGLK		FALSE	8.76947e-05	0	1	1	5	XP_867483.1	filamin-A [Canis lupus familiaris]	1	1417.8	0	1.75	0.972782	0	72.7	127.3		High	High	High	0	4.669e-06	3.24	38.14	Used
	TRUE	High	RLRNGHVGISFVPK	1xDeamidated [N4]	FALSE	0.000430529	0	1	1	2	XP_867483.1	filamin-A [Canis lupus familiaris]	2	1580.9	0	1.597	0.948589	0	77	123		High	High	High	0	3.122e-05	3.6	40.24	Used
	TRUE	High	RAPSVANVGSHCNLSLKIPEISIQDMTAQVTSPSGK	1xCarbamidomethyl [C12]; 2xDeamidated [N13; N/Q]; 1xOxidation [M26]	FALSE	0.00168963	0	1	1	5	XP_867483.1	filamin-A [Canis lupus familiaris]	2	3810.9	0	1.024	0.646786	0	98.8	101.2		High	High	High	0	0.0001581	4.85	63.75	Used
	TRUE	High	RAPSVANVGSHCNLSLKIPEISIQDMTAQVTSPSGK	1xCarbamidomethyl [C12]; 1xDeamidated [N/Q]; 1xOxidation [M26]	FALSE	6.01435e-07	0	1	1	8	XP_867483.1	filamin-A [Canis lupus familiaris]	2	3809.92	0	0.994	0.638494	0	100.3	99.7		High	High	High	0	3.17e-08	5.31	62.22	Used
	TRUE	High	RAPSVANVGSHCNLSLKIPEISIQDMTAQVTSPSGK	1xCarbamidomethyl [C12]; 1xOxidation [M26]	FALSE	1.1037e-07	0	1	1	1	XP_867483.1	filamin-A [Canis lupus familiaris]	2	3808.93	0	0.91	0.431365	0	104.7	95.3		Peak Found	High	High	0	1.621e-09	5.97	62.31	Used
	TRUE	High	RAPSVANVGSHCNLSLK	1xCarbamidomethyl [C12]	FALSE	1.55061e-05	0	1	1	3	XP_867483.1	filamin-A [Canis lupus familiaris]	1	1809.94	0	1.499	0.943124	0	80	120		High	High	High	0	5.893e-07	3.94	30.3	Used
	TRUE	High	TFSVWYVPEVTGTHK		FALSE	0.000780279	0	1	1	7	XP_867483.1	filamin-A [Canis lupus familiaris]	0	1750.88	0	1.573	0.94752	0	77.7	122.3		High	High	High	0	6.321e-05	4.03	67.35	Used
	TRUE	High	THEAEIVEGENHTYCIR	1xCarbamidomethyl [C15]; 1xDeamidated [N11]	FALSE	8.40464e-07	0	1	1	3	XP_867483.1	filamin-A [Canis lupus familiaris]	0	2058.92	0	1.168	0.80403	0	92.3	107.7		High	Peak Found	High	0	1.826e-08	4.73	33.59	Used
	TRUE	High	THEAEIVEGENHTYCIR	1xCarbamidomethyl [C15]	FALSE	4.58948e-08	0	1	1	8	XP_867483.1	filamin-A [Canis lupus familiaris]	0	2057.93	0	1.051	0.659111	0	97.5	102.5		High	High	High	0	5.674e-10	5.18	32.81	Used
	TRUE	High	TGVELGKPTHFTINAK	1xDeamidated [N14]	FALSE	5.05819e-05	0	1	1	3	XP_867483.1	filamin-A [Canis lupus familiaris]	0	1713.92	0	1.246	0.881628	0	89	111		High	High	High	0.0007936	0.007392	2.97	39.01	Used
	TRUE	High	TGVELGKPTHFTINAK		FALSE	7.72811e-05	0	1	1	6	XP_867483.1	filamin-A [Canis lupus familiaris]	0	1712.93	0	1.23	0.830623	0	89.7	110.3		High	High	High	0	0.0001327	3.72	37.23	Used
	TRUE	High	TGVAVNKPAEFTVDAK		FALSE	5.69727e-05	0	1	1	7	XP_867483.1	filamin-A [Canis lupus familiaris]	0	1646.87	0	1.367	0.891937	0	84.5	115.5		High	High	High	0	5.951e-05	4.26	35.35	Used
	TRUE	High	SPFSVGVSPSLDLSK		FALSE	0.00027153	0	1	1	4	XP_867483.1	filamin-A [Canis lupus familiaris]	0	1519.8	0	1.178	0.79073	0	91.8	108.2		High	High	High	0	9.24e-05	4.65	66.05	Used
	TRUE	High	SPFEVYVDKSQGDASKVTAQGPGLEPSGNIANK	1xDeamidated [Q]	FALSE	1.3463e-05	0	1	1	4	XP_867483.1	filamin-A [Canis lupus familiaris]	2	3391.67	0	100	1.0185e-16			200		High	High	High	0	4.986e-07	5.04	55.76	Used
	TRUE	High	SPFEVYVDKSQGDASKVTAQGPGLEPSGNIANK		FALSE	0.000474211	0	1	1	2	XP_867483.1	filamin-A [Canis lupus familiaris]	2	3390.68	0	0.374	0.0180103	0	145.6	54.4		High	Peak Found	High	0	3.51e-05	3.99	55.81	Used
	TRUE	High	SPFEVYVDKSQGDASK		FALSE	2.1714e-07	0	1	1	9	XP_867483.1	filamin-A [Canis lupus familiaris]	1	1756.84	0	1.327	0.876065	0	85.9	114.1		High	High	High	0	1.32e-08	5.44	38.86	Used
	TRUE	High	SPYTVTVGQACNPGACR	2xCarbamidomethyl [C11; C16]; 1xDeamidated [Q9]	FALSE	0.000492168	0	1	1	1	XP_867483.1	filamin-A [Canis lupus familiaris]	0	1838.82	0						Not Reliable	High	Not Found	High	0	3.655e-05	4		Not Used
	TRUE	High	SPYTVTVGQACNPGACR	2xCarbamidomethyl [C11; C16]	FALSE	9.48631e-09	0	1	1	5	XP_867483.1	filamin-A [Canis lupus familiaris]	0	1837.83	0	1.487	0.925441	0	80.4	119.6		High	High	High	0	8.664e-11	5.43	36.34	Used
	TRUE	High	GDAVRDVDIIDHHDNTYTVK		FALSE	8.51247e-05	0	1	1	7	XP_867483.1	filamin-A [Canis lupus familiaris]	1	2283.1	0	1.191	0.800878	0	91.3	108.7		High	High	High	0.0001441	0.001068	3.57	38.56	Used
	TRUE	High	GDAVRDVDIIDHHDNTYTVK	1xDeamidated [N15]	FALSE	0.000144324	0	1	1	3	XP_867483.1	filamin-A [Canis lupus familiaris]	1	2284.08	0	1.062	0.703256	0	97	103		High	High	High	0	9.572e-05	4.77	39.63	Used
	TRUE	High	DGSCGVAYVVQEPGDYEVSVKFNEEHIPDSPFVVPVASPSGDAR	1xCarbamidomethyl [C4]; 1xDeamidated [N23]	FALSE	0.000774501	0	1	1	1	XP_867483.1	filamin-A [Canis lupus familiaris]	1	4707.18	0						Not Reliable	High	Not Found	High	0	6.278e-05	5.05		Not Used
	TRUE	High	DGSCGVAYVVQEPGDYEVSVK	1xCarbamidomethyl [C4]; 1xDeamidated [Q11]	FALSE	2.46401e-07	0	1	1	2	XP_867483.1	filamin-A [Canis lupus familiaris]	0	2259.01	0						Not Reliable	High	High	High	0	4.215e-09	5.44		Not Used
	TRUE	High	DGSCGVAYVVQEPGDYEVSVK	1xCarbamidomethyl [C4]	FALSE	0.000145401	0	1	1	5	XP_867483.1	filamin-A [Canis lupus familiaris]	0	2258.03	0	1.606	0.954976	0	76.7	123.3		High	High	High	0	8.51e-06	5.21	62.35	Used
	TRUE	High	DAGEGLLAVQITDPEGKPK	1xDeamidated [Q10]	FALSE	0.00184707	0	1	1	2	XP_867483.1	filamin-A [Canis lupus familiaris]	0	1939	0						Not Reliable	High	Not Found	High	0	0.000177	3.3		Not Used
	TRUE	High	DAGEGLLAVQITDPEGKPK		FALSE	8.51247e-05	0	1	1	9	XP_867483.1	filamin-A [Canis lupus familiaris]	0	1938.02	0	1.279	0.85536	0	87.8	112.2		High	High	High	0	4.519e-06	3.9	57.74	Used
	TRUE	High	DAGEGGLSLAIEGPSK		FALSE	2.77533e-07	0	1	1	5	XP_867483.1	filamin-A [Canis lupus familiaris]	0	1500.75	0	1.599	0.9534	0	76.9	123.1		High	High	High	0	4.867e-09	5.04	54.83	Used
	TRUE	High	DAEMPATEKDLAEDAPWK	1xOxidation [M4]	FALSE	0.000905313	0	1	1	2	XP_867483.1	filamin-A [Canis lupus familiaris]	1	2032.92	0	1.486	0.934212	0	80.4	119.6		High	High	High	0	7.54e-05	3.94	49.35	Used
	TRUE	High	DAEMPATEKDLAEDAPWKK	1xOxidation [M4]	FALSE	4.64853e-06	0	1	1	5	XP_867483.1	filamin-A [Canis lupus familiaris]	2	2161.01	0	1.289	0.876065	0	87.4	112.6		High	High	High	0	1.403e-07	4.29	40.59	Used
	TRUE	High	DAGYGGLSLSIEGPSKVDINTEDLEDGTCR	1xCarbamidomethyl [C29]; 1xDeamidated [N20]	FALSE	3.06522e-06	0	1	1	3	XP_867483.1	filamin-A [Canis lupus familiaris]	1	3169.45	0						No Quan Values	High	High	High	0	8.561e-08	5.54		Not Used
	TRUE	High	DAGYGGLSLSIEGPSKVDINTEDLEDGTCR	1xCarbamidomethyl [C29]	FALSE	1.75383e-09	0	1	1	3	XP_867483.1	filamin-A [Canis lupus familiaris]	1	3168.46	0	1.012	0.67242	0	99.4	100.6		High	High	High	0	1.151e-11	6.94	75.92	Used
	TRUE	High	DAGYGGLSLSIEGPSK		FALSE	8.81164e-06	0	1	1	1	XP_867483.1	filamin-A [Canis lupus familiaris]	0	1550.77	0	1.239	0.868348	0	89.3	110.7		Peak Found	High	High	0	2.999e-07	3.87	62.41	Used
	TRUE	High	FVPAEMGMHTVSVK	1xOxidation [M8]	FALSE	0.000379416	0	1	1	2	XP_867483.1	filamin-A [Canis lupus familiaris]	0	1548.75	0	1.666	0.966987	0	75	125		High	High	High	0	2.67e-05	3.55	35.24	Used
	TRUE	High	DNGNGTYSCSYVPR	1xCarbamidomethyl [C9]; 1xDeamidated [N]	FALSE	2.96122e-05	0	1	1	7	XP_867483.1	filamin-A [Canis lupus familiaris]	0	1590.65	0	1.641	0.946088	0	75.7	124.3		High	High	High	0	3.203e-06	3.88	35.44	Used
	TRUE	High	DNGNGTYSCSYVPR	1xCarbamidomethyl [C9]	FALSE	2.68836e-05	0	1	1	3	XP_867483.1	filamin-A [Canis lupus familiaris]	0	1589.66	0	1.603	0.94752	0	76.8	123.2		High	High	High	0	1.142e-06	3.64	32.06	Used
	TRUE	High	DKGEYTLVVK		FALSE	0.00117419	0	1	1	7	XP_867483.1	filamin-A [Canis lupus familiaris]	1	1151.63	0	1.152	0.801005	0	93	107		High	High	High	0	0.0001028	3	29.44	Used
	TRUE	High	GAGSYTIMVLFADQATPTSPIR		FALSE	4.08557e-07	0	1	1	6	XP_867483.1	filamin-A [Canis lupus familiaris]	0	2296.16	0	1.475	0.93345	0	80.8	119.2		High	High	High	0	5.343e-08	5.78	95.24	Used
	TRUE	High	GAGSYTIMVLFADQATPTSPIR	1xDeamidated [Q14]	FALSE	9.53721e-07	0	1	1	6	XP_867483.1	filamin-A [Canis lupus familiaris]	0	2297.15	0						Not Reliable	High	High	High	0	1.458e-06	4.67		Not Used
	TRUE	High	GAGSYTIMVLFADQATPTSPIR	1xDeamidated [Q14]; 1xOxidation [M8]	FALSE	4.16897e-05	0	1	1	3	XP_867483.1	filamin-A [Canis lupus familiaris]	0	2313.14	0						No Quan Values	High	High	High	0	1.923e-06	4.76		Not Used
	TRUE	High	GAGTGGLGLAVEGPSEAK		FALSE	3.32649e-06	0	1	1	17	XP_867483.1	filamin-A [Canis lupus familiaris]	0	1570.81	0	1.436	0.9125	0	82.1	117.9		High	High	High	0	1.114e-07	5.58	43.28	Used
	TRUE	High	GAGSYTIMVLFADQATPTSPIR	1xOxidation [M8]	FALSE	4.65824e-08	0	1	1	12	XP_867483.1	filamin-A [Canis lupus familiaris]	0	2312.16	0	1.036	0.657328	0	98.2	101.8		High	High	High	0	5.806e-10	5.95	83.44	Used
	TRUE	High	DLGDGVYGFEYYPMVPGTYTVTITWGGQNIGR	1xOxidation [M14]	FALSE	0.00196008	0	1	1	2	XP_867483.1	filamin-A [Canis lupus familiaris]	0	3542.66	0	1.214	0.787952	0	90.3	109.7		High	High	High	0	0.0001897	4.11	108.11	Used
	TRUE	High	CSYQPTMEGVHTVHVTFAGVPIPR	1xCarbamidomethyl [C1]; 1xOxidation [M7]	FALSE	0.00015317	0	1	1	3	XP_867483.1	filamin-A [Canis lupus familiaris]	0	2699.31	0	1.032	0.680247	0	98.4	101.6		High	High	High	0	9.078e-06	3.16	58.8	Used
	TRUE	High	GKPDVQFSGLAK		FALSE	6.00168e-05	0	1	1	7	XP_867483.1	filamin-A [Canis lupus familiaris]	0	1246.68	0	1.1	0.71226	0	95.2	104.8		High	High	High	0	2.984e-06	3.69	30.95	Used
	TRUE	High	GKVTCTVCTPDGSEVDVDVVENEDGTFDIFYTAPQPGK	2xCarbamidomethyl [C5; C8]; 1xDeamidated [N/Q]	FALSE	9.80424e-05	0	1	1	6	XP_867483.1	filamin-A [Canis lupus familiaris]	1	4147.86	0						No Quan Values	High	High	High	0	8.264e-06	4.99		Not Used
	TRUE	High	GKVTCTVCTPDGSEVDVDVVENEDGTFDIFYTAPQPGK	2xCarbamidomethyl [C5; C8]; 2xDeamidated [N22; Q35]	FALSE	5.35399e-06	0	1	1	3	XP_867483.1	filamin-A [Canis lupus familiaris]	1	4148.85	0						No Quan Values	High	High	High	0	1.664e-07	5.64		Not Used
	TRUE	High	GKVTCTVCTPDGSEVDVDVVENEDGTFDIFYTAPQPGK	2xCarbamidomethyl [C5; C8]	FALSE	0.000269519	0	1	1	2	XP_867483.1	filamin-A [Canis lupus familiaris]	1	4146.88	0	1.007	0.628825	0	99.6	100.4		High	High	High	0	1.787e-05	4.61	89.16	Used
	TRUE	High	CSYQPTMEGVHTVHVTFAGVPIPR	1xCarbamidomethyl [C1]; 1xDeamidated [Q4]; 1xOxidation [M7]	FALSE	6.18287e-05	0	1	1	1	XP_867483.1	filamin-A [Canis lupus familiaris]	0	2700.29	0						Not Reliable	Not Found	High	High	0	3.09e-06	4.03		Not Used
	TRUE	High	CSGPGLSPGMVR	1xCarbamidomethyl [C1]	FALSE	0.00146729	0	1	1	1	XP_867483.1	filamin-A [Canis lupus familiaris]	0	1217.58	0	1.973	0.981535	0	67.3	132.7		High	Peak Found	High	0	0.0001337	3.25	32.71	Used
	TRUE	High	AYGPGIEPTGNMVK	1xOxidation [M12]	FALSE	3.53981e-05	0	1	1	10	XP_867483.1	filamin-A [Canis lupus familiaris]	0	1449.7	0	0.999	0.596006	0	100.1	99.9		High	High	High	0	1.579e-06	4.02	30.08	Used
	TRUE	High	AYGPGIEPTGNMVK	1xDeamidated [N11]; 1xOxidation [M12]	FALSE	1.95262e-05	0	1	1	4	XP_867483.1	filamin-A [Canis lupus familiaris]	0	1450.69	0	1.428	0.900844	0	82.4	117.6		High	High	High	0	7.783e-07	4.78	33.07	Used
	TRUE	High	FADQHVPGSPFSVK		FALSE	0.000181738	0	1	1	5	XP_867483.1	filamin-A [Canis lupus familiaris]	0	1515.76	0	1.284	0.857233	0	87.6	112.4		High	High	High	0	1.117e-05	3.32	43.14	Used
	TRUE	High	DVDIIDHHDNTYTVK		FALSE	0.000859424	0	1	1	4	XP_867483.1	filamin-A [Canis lupus familiaris]	0	1784.84	0	1.749	0.971647	0	72.8	127.2		High	High	High	0	7.654e-05	3.16	36.11	Used
	TRUE	High	EAGAGGLAIAVEGPSK		FALSE	1.4212e-07	0	1	1	10	XP_867483.1	filamin-A [Canis lupus familiaris]	0	1426.75	0	1.55	0.945496	0	78.4	121.6		High	High	High	0	2.194e-09	4.76	44.49	Used
	TRUE	High	EGPYSISVLYGEEEVPR		FALSE	1.78966e-07	0	1	1	7	XP_867483.1	filamin-A [Canis lupus familiaris]	0	1923.93	0	1.198	0.807348	0	91	109		High	High	High	0	2.877e-09	5.35	70.76	Used
	TRUE	High	EATTEFSVDAR		FALSE	3.36026e-05	0	1	1	3	XP_867483.1	filamin-A [Canis lupus familiaris]	0	1225.57	0	0.981	0.589636	0	101	99		High	High	High	0	1.486e-06	3.69	31.25	Used
	TRUE	High	EAMQQADDWLGIPQVITPEEIVDPNVDEHSVMTYLSQFPK	2xDeamidated [Q/N]; 2xOxidation [M3; M32]	FALSE	6.66016e-05	0	1	1	8	XP_867483.1	filamin-A [Canis lupus familiaris]	0	4604.14	0						No Quan Values	High	High	High	3.868e-05	0.0004111	4.21		Not Used
	TRUE	High	EAMQQADDWLGIPQVITPEEIVDPNVDEHSVMTYLSQFPK	1xDeamidated [Q/N]; 2xOxidation [M3; M32]	FALSE	1.65352e-06	0	1	1	12	XP_867483.1	filamin-A [Canis lupus familiaris]	0	4603.15	0	0.01	1.0185e-16		200			High	High	High	0	2.431e-05	5.34	111.73	Used
	TRUE	High	EAMQQADDWLGIPQVITPEEIVDPNVDEHSVMTYLSQFPK	2xOxidation [M3; M32]	FALSE	1.16891e-05	0	1	1	7	XP_867483.1	filamin-A [Canis lupus familiaris]	0	4602.17	0	1.111	0.763998	0	94.7	105.3		High	High	High	0	4.223e-07	5.49	111.69	Used
	TRUE	High	EAMQQADDWLGIPQVITPEEIVDPNVDEHSVMTYLSQFPK	2xDeamidated [Q/N]; 1xOxidation [M]	FALSE	0.00139296	0	1	1	11	XP_867483.1	filamin-A [Canis lupus familiaris]	0	4588.14	0						No Quan Values	High	High	High	3.868e-05	0.0004339	4.54		Not Used
	TRUE	High	EAMQQADDWLGIPQVITPEEIVDPNVDEHSVMTYLSQFPK	1xDeamidated [N/Q]; 1xOxidation [M]	FALSE	0.000619708	0	1	1	9	XP_867483.1	filamin-A [Canis lupus familiaris]	0	4587.16	0	100	1.0185e-16			200		High	High	High	0	4.831e-05	4.19	113.23	Used
	TRUE	High	EAMQQADDWLGIPQVITPEEIVDPNVDEHSVMTYLSQFPK	1xOxidation [M]	FALSE	5.27495e-06	0	1	1	7	XP_867483.1	filamin-A [Canis lupus familiaris]	0	4586.17	0	1.953	0.996599	0	67.7	132.3		High	High	High	0	1.548e-05	4.48	118.47	Used
	TRUE	High	EEGPYEVEVTYDGVPVPGSPFPVEALPPTKPSK		FALSE	0.000140095	0	1	1	3	XP_867483.1	filamin-A [Canis lupus familiaris]	0	3511.75	0	0.816	0.379593	0	110.1	89.9		High	High	High	0	8.143e-06	3.72	83.36	Used
	TRUE	High	FNEEHIPDSPFVVPVASPSGDAR		FALSE	1.40773e-05	0	1	1	9	XP_867483.1	filamin-A [Canis lupus familiaris]	0	2467.19	0	1.72	0.969279	0	73.5	126.5		High	High	High	3.868e-05	0.0004392	3.69	67.99	Used
	TRUE	High	ALGALVDSCAPGLCPDWDSWDASKPVNNAR	2xCarbamidomethyl [C9; C14]; 2xDeamidated [N27; N28]	FALSE	7.55762e-05	0	1	1	4	XP_867483.1	filamin-A [Canis lupus familiaris]	0	3244.47	0						Not Reliable	High	High	High	0	3.914e-06	3.93		Not Used
	TRUE	High	ALGALVDSCAPGLCPDWDSWDASKPVNNAR	2xCarbamidomethyl [C9; C14]; 1xDeamidated [N]	FALSE	0.000150909	0	1	1	23	XP_867483.1	filamin-A [Canis lupus familiaris]	0	3243.48	0	1.925	0.980718	0	68.4	131.6		High	High	High	0	8.916e-06	4.74	80.96	Used
	TRUE	High	ALGALVDSCAPGLCPDWDSWDASKPVNNAR	2xCarbamidomethyl [C9; C14]	FALSE	8.49003e-06	0	1	1	7	XP_867483.1	filamin-A [Canis lupus familiaris]	0	3242.5	0	1.88	0.985827	0	69.4	130.6		High	High	High	0	7.941e-07	4.97	78.69	Used
	TRUE	High	AGNNMLLVGVHGPR	1xDeamidated [N]; 1xOxidation [M5]	FALSE	0.000729795	0	1	1	8	XP_867483.1	filamin-A [Canis lupus familiaris]	0	1451.74	0	0.9	0.468488	0	105.3	94.7		High	High	High	0	5.838e-05	3.39	35.83	Used
	TRUE	High	AGNNMLLVGVHGPR	1xOxidation [M5]	FALSE	7.82319e-06	0	1	1	13	XP_867483.1	filamin-A [Canis lupus familiaris]	0	1450.76	0	1.207	0.815488	0	90.6	109.4		High	High	High	0	2.602e-07	4.64	32.31	Used
	TRUE	High	AGNNMLLVGVHGPR		FALSE	4.01681e-05	0	1	1	6	XP_867483.1	filamin-A [Canis lupus familiaris]	0	1434.76	0	2.914	0.913002	0	51.1	148.9		High	High	High	0	1.893e-06	3.27	41.5	Used
	TRUE	High	AFGPGLQGGSAGSPAR		FALSE	2.23696e-07	0	1	1	12	XP_867483.1	filamin-A [Canis lupus familiaris]	0	1429.72	0	1.581	0.948589	0	77.5	122.5		High	High	High	0	3.764e-09	4.56	31.44	Used
	TRUE	High	AFGPGLQGGSAGSPAR	1xDeamidated [Q7]	FALSE	4.63612e-07	0	1	1	4	XP_867483.1	filamin-A [Canis lupus familiaris]	0	1430.7	0	1.056	0.679	0	97.3	102.7		High	High	High	0	2.77e-05	4.48	33.91	Used
	TRUE	High	AGVAPLQVK		FALSE	0.00162805	0	1	1	2	XP_867483.1	filamin-A [Canis lupus familiaris]	0	882.541	0	0.582	0.144305	0	126.4	73.6		High	High	High	0	0.0001523	3.12	27.03	Used
	TRUE	High	AHEPTYFTVDCTEAGQGDVSIGIK	1xCarbamidomethyl [C11]; 1xDeamidated [Q16]	FALSE	0.000905313	0	1	1	7	XP_867483.1	filamin-A [Canis lupus familiaris]	0	2596.19	0	0.223	0.000598899	0	163.6	36.4		High	High	High	0	9.081e-05	3.72	62.12	Used
	TRUE	High	AHEPTYFTVDCTEAGQGDVSIGIK	1xCarbamidomethyl [C11]	FALSE	4.09409e-09	0	1	1	14	XP_867483.1	filamin-A [Canis lupus familiaris]	0	2595.2	0	1.145	0.791589	0	93.3	106.7		High	High	High	0	3.175e-11	5.89	60.24	Used
	TRUE	High	AHVVPCFDASKVK	1xCarbamidomethyl [C6]	FALSE	1.53912e-05	0	1	1	1	XP_867483.1	filamin-A [Canis lupus familiaris]	1	1457.76	0	0.651	0.311097	0	121.1	78.9		High	Peak Found	High	0	5.853e-07	3.33	29.68	Used
	TRUE	High	AHVVPCFDASK	1xCarbamidomethyl [C6]	FALSE	0.00144566	0	1	1	3	XP_867483.1	filamin-A [Canis lupus familiaris]	0	1230.59	0	0.957	0.568207	0	102.2	97.8		High	High	High	3.868e-05	0.0002256	2.74	28.11	Used
	TRUE	High	APSVANVGSHCNLSLKIPEISIQDMTAQVTSPSGK	1xCarbamidomethyl [C11]; 1xDeamidated [N6]; 1xOxidation [M25]	FALSE	0.000932627	0	1	1	2	XP_867483.1	filamin-A [Canis lupus familiaris]	1	3653.81	0	1.106	0.659357	0	94.9	105.1		High	High	High	0	7.817e-05	3.6	66.52	Used
	TRUE	High	ASGPGLNTTGVPASLPVEFTIDAKDAGEGLLAVQITDPEGKPK	1xDeamidated [Q34]	FALSE	3.84153e-05	0	1	1	3	XP_867483.1	filamin-A [Canis lupus familiaris]	1	4262.21	0	0.01	1.0185e-16		200			High	High	High	0	1.744e-06	4.19	95.87	Used
	TRUE	High	ASGPGLNTTGVPASLPVEFTIDAKDAGEGLLAVQITDPEGKPK		FALSE	0.000809819	0	1	1	2	XP_867483.1	filamin-A [Canis lupus familiaris]	1	4261.22	0	0.841	0.50798	0	108.7	91.3		High	High	High	0	6.592e-05	3.61	95.93	Used
	TRUE	High	ASGPGLNTTGVPASLPVEFTIDAK	1xDeamidated [N7]	FALSE	6.91245e-05	0	1	1	6	XP_867483.1	filamin-A [Canis lupus familiaris]	0	2343.21	0	1.308	0.852451	0	86.7	113.3		High	High	High	0	3.505e-06	3.99	84.12	Used
	TRUE	High	ASGPGLNTTGVPASLPVEFTIDAK		FALSE	1.55802e-06	0	1	1	12	XP_867483.1	filamin-A [Canis lupus familiaris]	0	2342.22	0	1.452	0.915963	0	81.6	118.4		High	High	High	0	5.641e-07	4.82	81.68	Used
	TRUE	High	GLVEPVDVVDNADGTQTVNYVPSR		FALSE	1.11724e-08	0	1	1	21	XP_867483.1	filamin-A [Canis lupus familiaris]	0	2544.26	0	1.263	0.85017	0	88.4	111.6		High	High	High	0	1.116e-10	6.72	67.46	Used
	TRUE	High	GLVEPVDVVDNADGTQTVNYVPSR	2xDeamidated [N19; N/Q]	FALSE	1.11724e-08	0	1	1	6	XP_867483.1	filamin-A [Canis lupus familiaris]	0	2546.23	0						Not Reliable	High	High	High	0	2.606e-08	5.69		Not Used
	TRUE	High	GLVEPVDVVDNADGTQTVNYVPSR	1xDeamidated [N/Q]	FALSE	1.06849e-08	0	1	1	29	XP_867483.1	filamin-A [Canis lupus familiaris]	0	2545.24	0	1.347	0.86723	0	85.2	114.8		High	High	High	0	1.002e-10	6.13	69.94	Used
	TRUE	High	GQHVPGSPFQFTVGPLGEGGAHK		FALSE	0.000453525	0	2	5	1	XP_867483.1; XP_539385.1	filamin-A [Canis lupus familiaris] filamin-C isoform X1 [Canis lupus familiaris]	0	2304.15	0	1.14	0.790343	0	93.5	106.5	Shared	High	Peak Found	High	0	3.304e-05	4.42	58.46	Used
	TRUE	High	ANLPQSFQVDTSK		FALSE	2.23228e-05	0	1	1	7	XP_867483.1	filamin-A [Canis lupus familiaris]	0	1434.72	0	1.245	0.83765	0	89.1	110.9		High	High	High	0	9.092e-07	4.01	41.87	Used
	TRUE	High	YNEQHIPGSPFTAR	1xDeamidated [N/Q]	FALSE	0.0037093	0.000122897	1	1	5	XP_867483.1	filamin-A [Canis lupus familiaris]	0	1617.77	0	1.547	0.917433	0	78.5	121.5		High	High	High	3.868e-05	0.0004031	2.58	42.57	Used
	TRUE	High	YTPVQQGPVGINVTYGGDPIPK	1xDeamidated [Q/N]	FALSE	0.0023249	0.000122897	1	1	6	XP_867483.1	filamin-A [Canis lupus familiaris]	0	2301.18	0						No Quan Values	High	High	High	3.868e-05	0.0003574	4.46		Not Used
	TRUE	High	YAPSEAGLHEMDIR		FALSE	0.00408431	0.000122897	1	1	1	XP_867483.1	filamin-A [Canis lupus familiaris]	0	1588.74	0	2.732	0.966591	0	53.6	146.4		Peak Found	High	High	3.868e-05	0.0004499	3.53	40.53	Used
	TRUE	High	AEFTVETR		FALSE	0.00509996	0.000122897	1	1	2	XP_867483.1	filamin-A [Canis lupus familiaris]	0	952.473	0	1.27	0.903377	0	88.1	111.9		High	High	High	3.868e-05	0.0005863	2.43	25.69	Used
	TRUE	High	YKGQHVPGSPFQFTVGPLGEGGAHKVR		FALSE	0.00509996	0.000122897	1	1	2	XP_867483.1	filamin-A [Canis lupus familiaris]	2	2850.48	0	0.871	0.474258	0	106.9	93.1		High	High	High	0.001069	0.009653	2.45	51.9	Used
	TRUE	High	ANLPQSFQVDTSK	1xDeamidated [Q8]	FALSE	0.00382088	0.000122897	1	1	3	XP_867483.1	filamin-A [Canis lupus familiaris]	0	1435.71	0	2.808	0.951443	0	52.5	147.5		High	High	High	3.868e-05	0.0006232	3.43	44.41	Used
	TRUE	High	CAPGVVGPTEADIDFDIIR	1xCarbamidomethyl [C1]	FALSE	0.00502505	0.000122897	1	1	2	XP_867483.1	filamin-A [Canis lupus familiaris]	0	2045	0	1.32	0.837064	0	86.2	113.8		High	High	High	3.868e-05	0.0005787	3.13	80.27	Used
	TRUE	High	ALTQTGGPHVK		FALSE	0.00265705	0.000122897	1	1	2	XP_867483.1	filamin-A [Canis lupus familiaris]	0	1108.61	0	0.897	0.617418	0	105.4	94.6		High	High	High	3.868e-05	0.0002705	2.56	13.12	Used
	TRUE	High	SPFEVYVDK		FALSE	0.00360097	0.000122897	1	1	3	XP_867483.1	filamin-A [Canis lupus familiaris]	0	1083.54	0	2.336	0.972782	0	60	140		High	High	High	3.868e-05	0.0005529	3.53	45.92	Used
	TRUE	High	SPFEVKVGTECGNQK	1xCarbamidomethyl [C11]	FALSE	0.00339366	0.000122897	1	1	2	XP_867483.1	filamin-A [Canis lupus familiaris]	1	1679.81	0	0.747	0.295412	0	114.5	85.5		High	High	High	3.868e-05	0.0003632	3.29	30.37	Used
	TRUE	High	THIQDNHDGTYTVAYVPDVTGR		FALSE	0.00315119	0.000122897	1	1	5	XP_867483.1	filamin-A [Canis lupus familiaris]	0	2459.16	0	1.252	0.862717	0	88.8	111.2		High	High	High	3.868e-05	0.0003328	3.21	45.53	Used
	TRUE	High	TPCEEILVK	1xCarbamidomethyl [C3]	FALSE	0.00390675	0.000122897	1	1	6	XP_867483.1	filamin-A [Canis lupus familiaris]	0	1088.57	0	1.785	0.975274	0	71.8	128.2		High	High	High	7.665e-05	0.0007644	3.27	33.65	Used
	TRUE	High	TGLKAHEPTYFTVDCTEAGQGDVSIGIK	1xCarbamidomethyl [C15]; 1xDeamidated [Q20]	FALSE	0.00405416	0.000122897	1	1	1	XP_867483.1	filamin-A [Canis lupus familiaris]	1	2995.44	0						Not Reliable	High	Not Found	High	3.868e-05	0.0004473	2.92		Not Used
	TRUE	High	TASAPQHGALAGSTDASK		FALSE	0.0029918	0.000122897	1	1	2	XP_867483.1	filamin-A [Canis lupus familiaris]	0	1669.81	0	0.716	0.200449	0	116.5	83.5		High	High	High	3.868e-05	0.0003115	3.54	12.94	Used
	TRUE	High	EAGAGGLAIAVEGPSKAEISFEDR		FALSE	0.00220722	0.000122897	1	1	1	XP_867483.1	filamin-A [Canis lupus familiaris]	1	2374.19	0	1.169	0.785225	0	92.2	107.8		High	Peak Found	High	3.868e-05	0.0002186	3.08	65.06	Used
	TRUE	High	EAGAGGLAIAVEGPSKAEISFEDRK		FALSE	0.00344435	0.000122897	1	1	3	XP_867483.1	filamin-A [Canis lupus familiaris]	2	2502.28	0	1.213	0.871923	0	90.4	109.6		High	High	High	0.00206	0.02149	2.95	56.78	Used
	TRUE	High	VTCTVCTPDGSEVDVDVVENEDGTFDIFYTAPQPGK	2xCarbamidomethyl [C3; C6]; 2xDeamidated [N20; Q33]	FALSE	0.00477138	0.000122897	1	1	2	XP_867483.1	filamin-A [Canis lupus familiaris]	0	3963.73	0						No Quan Values	High	High	High	3.868e-05	0.0005403	4.02		Not Used
	TRUE	High	VGSAADIPINISETDLSLLTATVVPPSGREEPCLLK	1xCarbamidomethyl [C33]	FALSE	0.00346997	0.000122897	1	1	6	XP_867483.1	filamin-A [Canis lupus familiaris]	1	3762.98	0	1.356	0.914812	0	84.9	115.1		High	High	High	3.868e-05	0.0004815	3.69	104.83	Used
	TRUE	High	FNEEHIPDSPFVVPVASPSGDAR	1xDeamidated [N2]	FALSE	0.0030365	0.000122897	1	1	4	XP_867483.1	filamin-A [Canis lupus familiaris]	0	2468.17	0						Not Reliable	High	High	High	0.002104	0.0219	3.44		Not Used
	TRUE	High	FVPAEMGMHTVSVK	2xOxidation [M6; M8]	FALSE	0.00541086	0.000122897	1	1	2	XP_867483.1	filamin-A [Canis lupus familiaris]	0	1564.75	0	0.69	0.214849	0	118.3	81.7		High	High	High	3.868e-05	0.0006286	3.11	23.45	Used
	TRUE	High	LRNGHVGISFVPK	1xDeamidated [N3]	FALSE	0.00498801	0.000122897	1	1	4	XP_867483.1	filamin-A [Canis lupus familiaris]	1	1424.8	0	1.907	0.980834	0	68.8	131.2		High	High	High	3.868e-05	0.0005703	3.31	40.23	Used
	TRUE	High	LPQLPITNFSR		FALSE	0.00324603	0.000122897	1	1	4	XP_867483.1	filamin-A [Canis lupus familiaris]	0	1285.73	0	1.449	0.921991	0	81.7	118.3		High	High	High	0.0002414	0.001401	2.93	66.99	Used
	TRUE	High	MDCQECPEGYRVTYTPMAPGSYLISIK	2xCarbamidomethyl [C3; C6]; 1xOxidation [M17]	FALSE	0.00308187	0.000122897	1	1	2	XP_867483.1	filamin-A [Canis lupus familiaris]	1	3182.43	0	1.348	0.890884	0	85.2	114.8		High	High	High	3.868e-05	0.0003249	3.55	69.97	Used
	TRUE	High	MDCQECPEGYRVTYTPMAPGSYLISIK	2xCarbamidomethyl [C3; C6]; 2xOxidation [M1; M17]	FALSE	0.00480682	0.000122897	1	1	2	XP_867483.1	filamin-A [Canis lupus familiaris]	1	3198.43	0	1.415	0.887358	0	82.8	117.2		High	High	High	3.868e-05	0.0005484	4.36	68.63	Used
	TRUE	High	KDGSCGVAYVVQEPGDYEVSVK	1xCarbamidomethyl [C5]; 1xDeamidated [Q12]	FALSE	0.00281947	0.000122897	1	1	1	XP_867483.1	filamin-A [Canis lupus familiaris]	1	2387.11	0						Not Reliable	Not Found	High	High	3.868e-05	0.0002921	3.52		Not Used
	TRUE	High	QMQLENVSVALEFLDRESIK	1xOxidation [M2]	FALSE	0.00737943	0.000354561	1	8	2	XP_867483.1	filamin-A [Canis lupus familiaris]	1	2365.21	0	1.494	0.938188	0	80.2	119.8		High	High	High	0.000111	0.0009042	2.91	85.87	Used
	TRUE	High	THIQDNHDGTYTVAYVPDVTGR	1xDeamidated [N6]	FALSE	0.0083652	0.000462635	1	1	1	XP_867483.1	filamin-A [Canis lupus familiaris]	0	2460.14	0						No Quan Values	Not Found	High	High	0.0001441	0.001052	2.43		Not Used
	TRUE	High	IANLQTDLSDGLR	1xDeamidated [N/Q]	FALSE	0.00962197	0.000575709	1	1	3	XP_867483.1	filamin-A [Canis lupus familiaris]	0	1416.73	0						No Quan Values	High	High	High	0.003013	0.02947	3.21		Not Used
	TRUE	High	AYGPGIEPTGNMVK		FALSE	0.00948133	0.000575709	1	1	2	XP_867483.1	filamin-A [Canis lupus familiaris]	0	1433.71	0	2.918	0.905702	0	51.1	148.9		High	High	High	0.0001793	0.001217	2.75	40.25	Used
	TRUE	High	FVPREEGPYEVEVTYDGVPVPGSPFPVEALPPTKPSK		FALSE	0.0108241	0.000668784	1	1	8	XP_867483.1	filamin-A [Canis lupus familiaris]	1	4011.04	0	1.44	0.913301	0	82	118		High	High	High	0.000714	0.006502	4.25	79.73	Used
	TRUE	High	SPFEVYVDKSQGDASK	1xDeamidated [Q11]	FALSE	0.0118221	0.000668784	1	1	1	XP_867483.1	filamin-A [Canis lupus familiaris]	1	1757.82	0						Not Reliable	High	Not Found	High	0.0002414	0.001572	3.19		Not Used
	TRUE	High	AALRVQVQDNEGCPVDATVK	1xCarbamidomethyl [C13]	FALSE	0.0116496	0.000668784	1	1	2	XP_867483.1	filamin-A [Canis lupus familiaris]	1	2170.09	0	2.014	0.99995	0	66.4	133.6		High	High	High	0.001412	0.01482	2.7	40.2	Used
	TRUE	High	ASGPGLNTTGVPASLPVEFTIDAKDAGEGLLAVQITDPEGKPK	2xDeamidated [N7; Q34]	FALSE	0.0107448	0.000668784	1	1	1	XP_867483.1	filamin-A [Canis lupus familiaris]	1	4263.19	0						No Quan Values	High	Not Found	High	0.0002414	0.001416	3.91		Not Used
	TRUE	High	DLGDGVYGFEYYPMVPGTYTVTITWGGQNIGR	1xDeamidated [N/Q]; 1xOxidation [M14]	FALSE	0.0146251	0.000869148	1	1	6	XP_867483.1	filamin-A [Canis lupus familiaris]	0	3543.64	0						No Quan Values	High	High	High	0.0003009	0.002025	3.92		Not Used
	TRUE	High	LRNGHVGISFVPK		FALSE	0.012911	0.000869148	1	1	2	XP_867483.1	filamin-A [Canis lupus familiaris]	1	1423.82	0	1.838	0.974814	0	70.5	129.5		High	High	High	0.0003009	0.001751	3.36	37.07	Used
	TRUE	High	VKMDCQECPEGYRVTYTPMAPGSYLISIK	2xCarbamidomethyl [C5; C8]; 1xDeamidated [Q6]; 2xOxidation [M3; M19]	FALSE	0.012911	0.000869148	1	1	1	XP_867483.1	filamin-A [Canis lupus familiaris]	2	3426.57	0						Not Reliable	High	Not Found	High	0.0003009	0.001744	3.58		Not Used
	TRUE	High	RIANLQTDLSDGLR		FALSE	0.0132956	0.000869148	1	1	2	XP_867483.1	filamin-A [Canis lupus familiaris]	1	1571.85	0	2.144	0.988239	0	63.6	136.4		Peak Found	High	High	0.0003009	0.001815	2.97	49.88	Used
	TRUE	High	LLGWIQNK		FALSE	0.0128166	0.000869148	2	12	2	XP_867483.1; XP_539385.1	filamin-A [Canis lupus familiaris] filamin-C isoform X1 [Canis lupus familiaris]	0	971.567	0	1.855	0.983921	0	70.1	129.9	Shared	High	Peak Found	High	0.001799	0.01741	2.52	52.31	Used
	TRUE	High	LIALLEVLSQKK		FALSE	0.0136914	0.000869148	1	1	2	XP_867483.1	filamin-A [Canis lupus familiaris]	1	1354.87	0	1.681	0.969279	0	74.6	125.4		High	High	High	0.0003009	0.001877	3.05	78.4	Used
	TRUE	High	ATAGEAGQFHVDCSSAGSAELTIEIR	1xCarbamidomethyl [C13]	FALSE	0.0158519	0.000959113	1	1	1	XP_867483.1	filamin-A [Canis lupus familiaris]	0	2677.25	0						No Quan Values	High	Not Found	High	0.0003274	0.00223	2.78		Not Used
	TRUE	High	LYNVSYLLK		FALSE	0.01506	0.000959113	1	1	8	XP_867483.1	filamin-A [Canis lupus familiaris]	0	1112.64	0	1.749	0.971647	0	72.7	127.3		High	High	High	0.0003274	0.002103	2.32	63.8	Used
	TRUE	High	ENGVYLIDVK		FALSE	0.0162037	0.000959113	1	1	2	XP_867483.1	filamin-A [Canis lupus familiaris]	0	1149.62	0	1.569	0.932052	0	77.9	122.1		High	High	High	0.0003274	0.002279	3.33	51.17	Used
	TRUE	High	VHGPGIQSGTTNKPNK		FALSE	0.0163227	0.000959113	1	1	2	XP_867483.1	filamin-A [Canis lupus familiaris]	0	1634.86	0	0.75	0.401486	0	114.3	85.7		High	High	High	0.001365	0.01262	1.92	12.36	Used
	TRUE	High	AEISCTDNQDGTCSVSYLPVLPGDYSILVK	2xCarbamidomethyl [C5; C13]; 1xDeamidated [N/Q]	FALSE	0.0163227	0.000959113	1	1	3	XP_867483.1	filamin-A [Canis lupus familiaris]	0	3302.54	0	1.471	0.925686	0	80.9	119.1		High	High	High	0.0003274	0.002316	2.99	94.07	Used
	TRUE	High	VGSAADIPINISETDLSLLTATVVPPSGREEPCLLK	1xCarbamidomethyl [C33]; 1xDeamidated [N10]	FALSE	0.01506	0.000959113	1	1	3	XP_867483.1	filamin-A [Canis lupus familiaris]	1	3763.97	0						No Quan Values	High	High	High	0.0003274	0.002103	3.38		Not Used
	TRUE	High	VHSPSGALEECYVTEIDQDKYAVR	1xCarbamidomethyl [C11]; 1xDeamidated [Q18]	FALSE	0.0183474	0.00105199	1	1	2	XP_867483.1	filamin-A [Canis lupus familiaris]	1	2767.29	0						No Quan Values	Not Found	High	High	0.0003551	0.002639	3.28		Not Used
	TRUE	High	VEYTPYEEGLHSVDVTYDGSPVPSSPFQVPVTEGCDPSR	1xCarbamidomethyl [C35]	FALSE	0.0179498	0.00105199	1	1	2	XP_867483.1	filamin-A [Canis lupus familiaris]	0	4296.96	0						No Quan Values	High	High	High	0.0003551	0.002594	3.11		Not Used
	TRUE	High	KRAEFTVETR		FALSE	0.0235037	0.00141272	1	1	2	XP_867483.1	filamin-A [Canis lupus familiaris]	2	1236.67	0	0.456	0.0814617	0	137.3	62.7		High	High	High	0.000466	0.003546	2.65	16.96	Used
	TRUE	High	LSPFMADIR		FALSE	0.0221755	0.00141272	1	1	2	XP_867483.1	filamin-A [Canis lupus familiaris]	0	1049.54	0	2.606	0.951443	0	55.5	144.5		High	High	High	0.0004923	0.003846	2.64	56.56	Used
	TRUE	High	VAQPAITDNKDGTVTVR	1xDeamidated [N9]	FALSE	0.0316303	0.00155626	1	1	1	XP_867483.1	filamin-A [Canis lupus familiaris]	1	1785.93	0	1.235	0.827804	0	89.5	110.5		High	Peak Found	High	0.0005892	0.005079	2.52	29.69	Used
	TRUE	High	EAMQQADDWLGIPQVITPEEIVDPNVDEHSVMTYLSQFPK	1xDeamidated [Q37]	FALSE	0.0305087	0.00155626	1	1	1	XP_867483.1	filamin-A [Canis lupus familiaris]	0	4571.16	0						No Quan Values	High	Not Found	High	0.0005656	0.004896	2.59		Not Used
	TRUE	High	FIPRENGVYLIDVK	1xDeamidated [N6]	FALSE	0.0279728	0.00155626	1	1	2	XP_867483.1	filamin-A [Canis lupus familiaris]	1	1663.91	0	1.404	0.915963	0	83.2	116.8		Peak Found	High	High	0.0005656	0.004378	3.73	60.65	Used
	TRUE	High	DGSCGVAYVVQEPGDYEVSVKFNEEHIPDSPFVVPVASPSGDAR	1xCarbamidomethyl [C4]	FALSE	0.0285868	0.00155626	1	1	2	XP_867483.1	filamin-A [Canis lupus familiaris]	1	4706.2	0	2.237	0.993944	0	61.8	138.2		High	High	High	0.0006391	0.006028	4.3	88.67	Used
	TRUE	High	CAPGVVGPTEADIDFDIIRNDNDTFTVK	1xCarbamidomethyl [C1]	FALSE	0.0305087	0.00155626	1	1	2	XP_867483.1	filamin-A [Canis lupus familiaris]	1	3079.47	0	1.149	0.781372	0	93.1	106.9		High	Peak Found	High	0.0005656	0.004865	2.84	81.37	Used
	TRUE	High	NGHVGISFVPKETGEHLVHVK	1xDeamidated [N1]	FALSE	0.0337513	0.00164767	1	1	1	XP_867483.1	filamin-A [Canis lupus familiaris]	1	2285.2	0	1.527	0.927788	0	79.2	120.8		Peak Found	High	High	0.0006159	0.005491	2.3	46	Used
	TRUE	High	CSGPGLSPGMVR	1xCarbamidomethyl [C1]; 1xOxidation [M10]	FALSE	0.0367958	0.0017272	1	1	1	XP_867483.1	filamin-A [Canis lupus familiaris]	0	1233.57	0	0.46	0.0859252	0	137	63		High	Peak Found	High	0.0006664	0.006107	2.25	24.04	Used
	TRUE	High	SAGQGEVLVYVEDPAGHQEEAKVTANNDKNR	2xDeamidated [N/Q]	FALSE	0.0365322	0.0017272	1	1	2	XP_867483.1	filamin-A [Canis lupus familiaris]	2	3327.57	0						No Quan Values	Not Found	High	High	0.0006664	0.006057	3.7		Not Used
	TRUE	High	KNGQHVASSPIPVVISQSEIGDASR	2xDeamidated [Q4; N/Q]	FALSE	0.0360105	0.0017272	1	1	2	XP_867483.1	filamin-A [Canis lupus familiaris]	1	2578.31	0						Not Reliable	High	Not Found	High	0.001308	0.01193	2.94		Not Used
	TRUE	High	VDINTEDLEDGTCRVTYCPTEPGNYIINIK	2xCarbamidomethyl [C13; C18]; 2xDeamidated [N4; N24]	FALSE	0.0373286	0.00179291	1	1	1	XP_867483.1	filamin-A [Canis lupus familiaris]	1	3501.6	0						No Quan Values	High	Not Found	High	0.0006918	0.006236	4.37		Not Used
	TRUE	High	GTVEPQLEAR		FALSE	0.040686	0.00179291	1	1	2	XP_867483.1	filamin-A [Canis lupus familiaris]	0	1099.57	0	0.792	0.312884	0	111.6	88.4		High	High	High	0.000714	0.006958	2.48	23.74	Used
	TRUE	High	IECDDKGDGSCDVR	2xCarbamidomethyl [C3; C11]	FALSE	0.0395355	0.00179291	2	5	1	XP_867483.1; XP_539385.1	filamin-A [Canis lupus familiaris] filamin-C isoform X1 [Canis lupus familiaris]	1	1625.65	0	0.075	7.04054e-07	0	186	14	Shared	High	Peak Found	High	0.000714	0.006724	2.15	12.54	Used
	TRUE	High	TGVAVNKPAEFTVDAKHGGK		FALSE	0.0409787	0.00179291	1	1	1	XP_867483.1	filamin-A [Canis lupus familiaris]	1	2026.07	0	0.866	0.566067	0	107.2	92.8		High	Peak Found	High	0.000714	0.006975	2.5	24.78	Used
	TRUE	High	NGHVGISFVPKETGEHLVHVKK		FALSE	0.0459474	0.00223013	1	1	1	XP_867483.1	filamin-A [Canis lupus familiaris]	2	2412.31	0	1.303	0.885703	0	86.8	113.2		Peak Found	High	High	0.000924	0.008067	2.39	38.98	Used
	TRUE	High	SQGDASKVTAQGPGLEPSGNIANK		FALSE	0.0507666	0.00247114	1	1	1	XP_867483.1	filamin-A [Canis lupus familiaris]	1	2326.16	0	0.819	0.372239	0	109.9	90.1		High	Peak Found	High	0.001019	0.009108	2.65	30.79	Used
	TRUE	High	RAPSVANVGSHCNLSLKIPEISIQDMTAQVTSPSGK	1xCarbamidomethyl [C12]; 3xDeamidated [N7; N13; Q24]; 1xOxidation [M26]	FALSE	0.0507666	0.00247114	1	1	2	XP_867483.1	filamin-A [Canis lupus familiaris]	2	3811.88	0						No Quan Values	High	High	High	0.001019	0.009179	4.09		Not Used
	TRUE	High	MDCQECPEGYRVTYTPMAPGSYLISIK	2xCarbamidomethyl [C3; C6]; 1xDeamidated [Q4]; 1xOxidation [M17]	FALSE	0.056866	0.00288862	1	1	2	XP_867483.1	filamin-A [Canis lupus familiaris]	1	3183.41	0						No Quan Values	High	High	High	0.001165	0.01052	3.23		Not Used
	TRUE	High	MSCMDNKDGSCSVEYIPYEAGTYSLNVTYGGHQVPGSPFK	2xCarbamidomethyl [C3; C11]; 2xOxidation [M1; M4]	FALSE	0.0576757	0.00288862	1	1	2	XP_867483.1	filamin-A [Canis lupus familiaris]	1	4477.94	0	1.736	0.966493	0	73.1	126.9		High	High	High	0.001165	0.0107	3.41	73.58	Used
	TRUE	High	DGSCSVEYIPYEAGTYSLNVTYGGHQVPGSPFKVPVHDVTDASK	1xCarbamidomethyl [C4]; 1xDeamidated [Q/N]	FALSE	0.0627681	0.00330152	1	1	3	XP_867483.1	filamin-A [Canis lupus familiaris]	1	4729.2	0	2.615	0.966764	0	55.3	144.7		High	High	High	0.005489	0.05601	3.17	77.88	Used
	TRUE	High	FNEEHIPDSPFVVPVASPSGDARR		FALSE	0.0650127	0.00347184	1	1	1	XP_867483.1	filamin-A [Canis lupus familiaris]	1	2623.29	0	1.122	0.833023	0	94.3	105.7		Peak Found	High	High	0.001358	0.01248	3.44	60.21	Used
	TRUE	High	GAGSGDLKVTVK		FALSE	0.0692446	0.00352149	1	1	1	XP_867483.1	filamin-A [Canis lupus familiaris]	1	1131.64	0	0.824	0.518064	0	109.7	90.3		Peak Found	High	High	0.001365	0.01358	2.65	18.31	Used
	TRUE	High	DGSCGVAYVVQEPGDYEVSVKFNEEHIPDSPFVVPVASPSGDAR	1xCarbamidomethyl [C4]; 2xDeamidated [Q11; N23]	FALSE	0.0742486	0.00368941	1	1	2	XP_867483.1	filamin-A [Canis lupus familiaris]	1	4708.17	0						No Quan Values	High	Not Found	High	0.004783	0.05052	3.1		Not Used
	TRUE	High	LSPFMADIR	1xOxidation [M5]	FALSE	0.0758144	0.00394384	1	1	1	XP_867483.1	filamin-A [Canis lupus familiaris]	0	1065.54	0	1.892	0.988223	0	69.1	130.9		Peak Found	High	High	0.001487	0.01523	2.1	45.79	Used
	TRUE	High	VTYCPTEPGNYIINIK	1xCarbamidomethyl [C4]	FALSE	0.0806978	0.00426327	1	1	1	XP_867483.1	filamin-A [Canis lupus familiaris]	0	1881.94	0	1.303	0.881792	0	86.8	113.2		Peak Found	High	High	0.001627	0.01652	1.98	65.3	Used
	TRUE	High	YWPQEAGEYAVHVLCNSEDIR	1xCarbamidomethyl [C15]; 1xDeamidated [Q4]	FALSE	0.0841137	0.00484774	1	1	3	XP_867483.1	filamin-A [Canis lupus familiaris]	0	2537.14	0						No Quan Values	High	High	High	0.001799	0.01741	2.22		Not Used
	TRUE	High	YWPQEAGEYAVHVLCNSEDIR	1xCarbamidomethyl [C15]	FALSE	0.0858712	0.00489416	1	1	1	XP_867483.1	filamin-A [Canis lupus familiaris]	0	2536.16	0	2.269	0.995062	0	61.2	138.8		Peak Found	High	High	0.001812	0.01786	1.96	83.99	Used
	TRUE	High	VEPGLGADNSVVR	1xDeamidated [N9]	FALSE	0.0882673	0.00489416	1	1	1	XP_867483.1	filamin-A [Canis lupus familiaris]	0	1313.67	0	1.263	0.827134	0	88.4	111.6		High	Peak Found	High	0.001836	0.01865	1.97	34.14	Used
	TRUE	High	VKASGPGLNTTGVPASLPVEFTIDAK		FALSE	0.0945286	0.0054371	1	1	2	XP_867483.1	filamin-A [Canis lupus familiaris]	1	2569.39	0	1.276	0.871923	0	87.9	112.1		High	High	High	0.004643	0.04857	2.96	72.54	Used
	TRUE	High	LSPFMADIREAPQDFHPDRVK	1xOxidation [M5]	FALSE	0.102577	0.00598419	1	1	1	XP_867483.1	filamin-A [Canis lupus familiaris]	2	2485.23	0	0.618	0.164103	0	123.6	76.4		High	Peak Found	High	0.002191	0.02257	2.06	50.54	Used
	TRUE	High	DAEMPATEKDLAEDAPWK		FALSE	0.10683	0.0062977	1	1	1	XP_867483.1	filamin-A [Canis lupus familiaris]	1	2016.92	0	2.751	0.951443	0	53.3	146.7		Peak Found	High	High	0.002282	0.02386	3.33	57.99	Used
	TRUE	High	AYGPGIEPTGNMVKK	1xOxidation [M12]	FALSE	0.113509	0.00684023	1	1	1	XP_867483.1	filamin-A [Canis lupus familiaris]	1	1577.8	0	0.65	0.272003	0	121.2	78.8		High	Peak Found	High	0.002536	0.02592	1.54	22.09	Used
	TRUE	High	LQVEPAVDTSGVQCYGPGIEGQGVFREATTEFSVDAR	1xCarbamidomethyl [C14]; 1xDeamidated [Q22]	FALSE	0.115044	0.00708172	1	1	1	XP_867483.1	filamin-A [Canis lupus familiaris]	1	3970.88	0						No Quan Values	Not Found	High	High	0.002604	0.02627	1.81		Not Used
	TRUE	High	VEYTPYEEGLHSVDVTYDGSPVPSSPFQVPVTEGCDPSR	1xCarbamidomethyl [C35]; 1xDeamidated [Q28]	FALSE	0.124647	0.00825293	1	1	1	XP_867483.1	filamin-A [Canis lupus familiaris]	0	4297.94	0						No Quan Values	Not Found	High	High	0.003013	0.02941	3.57		Not Used
	TRUE	High	YAPSEAGLHEMDIR	1xOxidation [M11]	FALSE	0.134956	0.0088242	1	1	1	XP_867483.1	filamin-A [Canis lupus familiaris]	0	1604.74	0	1.552	0.93345	0	78.4	121.6		Peak Found	High	High	0.003215	0.03278	2.15	28.26	Used
	TRUE	High	AWGPGLEGGVVGK		FALSE	0.135848	0.0088242	1	1	2	XP_867483.1	filamin-A [Canis lupus familiaris]	0	1226.65	0	1.558	0.947402	0	78.2	121.8		High	High	High	0.003215	0.03287	3.06	48.83	Used
	TRUE	High	ENGVYLIDVKFNGTHIPGSPFK	1xDeamidated [N12]	FALSE	0.134956	0.0088242	1	1	1	XP_867483.1	filamin-A [Canis lupus familiaris]	1	2433.24	0						No Quan Values	High	Not Found	High	0.003215	0.03267	2.83		Not Used
	TRUE	High	DAEMPATEKDLAEDAPWKK		FALSE	0.151821	0.00993029	1	1	2	XP_867483.1	filamin-A [Canis lupus familiaris]	2	2145.02	0	2.292	0.972782	0	60.7	139.3		High	High	High	0.003574	0.03836	2.58	49.09	Used
TRUE	High	Master Protein	NP_001104237.1	myosin-9 [Canis lupus familiaris]	0	FALSE	1336.76	60	133	696	133	1	1960	226.3	5.6	1885.37	133	cell differentiation;cell organization and biogenesis;cellular component movement;metabolic process;regulation of biological process;transport	cytoplasm;cytoskeleton;cytosol;membrane;nucleus	catalytic activity;motor activity;nucleotide binding;protein binding;transporter activity	Pf00063, Pf01496, Pf01576, Pf01765, Pf02736, Pf03962, Pf04111, Pf04156, Pf05266, Pf05701, Pf05911, Pf06637, Pf07888, Pf09726, Pf11068, Pf11559, Pf12128, Pf13094	481280		MYH9	10	Tight junction		0	1.885	0.943445	42.26	69.4	130.6	3.48885e+08	6.5626e+08	High	High
	Checked	Confidence	Sequence	Modifications	Contaminant	Qvality PEP	Qvality q-value	# Protein Groups	# Proteins	# PSMs	Master Protein Accessions	Master Protein Descriptions	# Missed Cleavages	Theo. MH+ [Da]	# Razor Quan Results	Abundance Ratio: (F38, Sample) / (F37, Control)	Abundance Ratio Adj. P-Value: (F38, Sample) / (F37, Control)	Abundance Ratio Variability [%]: (F38, Sample) / (F37, Control)	Abundances (Grouped): F37, Control	Abundances (Grouped): F38, Sample	Quan Info	Found in Sample: [S37] F37: Control	Found in Sample: [S38] F38: Sample	Confidence (by Search Engine): Sequest HT	Percolator q-Value (by Search Engine): Sequest HT	Percolator PEP (by Search Engine): Sequest HT	XCorr (by Search Engine): Sequest HT	Top Apex RT [min]	Quan Usage
	TRUE	High	MKSMEAEMIQLQEELAAAER	1xDeamidated [Q]; 3xOxidation [M1; M4; M8]	FALSE	0.000530148	0	1	1	5	NP_001104237.1	myosin-9 [Canis lupus familiaris]	1	2357.07	0						Not Reliable	High	High	High	0	4.002e-05	3.48		Not Used
	TRUE	High	MKSMEAEMIQLQEELAAAER	3xOxidation [M1; M4; M8]	FALSE	1.5164e-05	0	1	1	2	NP_001104237.1	myosin-9 [Canis lupus familiaris]	1	2356.08	0	1.247	0.875665	0	89	111		High	High	High	0	5.771e-07	4.25	53.62	Used
	TRUE	High	MKSMEAEMIQLQEELAAAER	2xOxidation [M4; M8]	FALSE	8.94367e-06	0	1	1	1	NP_001104237.1	myosin-9 [Canis lupus familiaris]	1	2340.09	0						No Quan Values	Not Found	High	High	0	3.059e-07	4.76		Not Used
	TRUE	High	MEDGVGCLETAEEAK	1xCarbamidomethyl [C7]; 1xOxidation [M1]	FALSE	6.57573e-07	0	1	1	2	NP_001104237.1	myosin-9 [Canis lupus familiaris]	0	1654.69	0	2.022	0.998523	0	66.2	133.8		High	High	High	0	1.363e-08	4.62	35.68	Used
	TRUE	High	IRELESQISELQEDLESER		FALSE	1.46803e-06	0	1	1	7	NP_001104237.1	myosin-9 [Canis lupus familiaris]	1	2303.14	0	1.684	0.961074	0	74.5	125.5		High	High	High	0	3.681e-08	5.01	77.45	Used
	TRUE	High	LQLQEQLQAETELCAEAEELR	1xCarbamidomethyl [C14]; 1xDeamidated [Q]	FALSE	3.52096e-07	0	1	1	4	NP_001104237.1	myosin-9 [Canis lupus familiaris]	0	2502.2	0						No Quan Values	Not Found	High	High	0	6.431e-09	5.66		Not Used
	TRUE	High	LQLQEQLQAETELCAEAEELR	1xCarbamidomethyl [C14]	FALSE	1.10666e-06	0	1	1	1	NP_001104237.1	myosin-9 [Canis lupus familiaris]	0	2501.22	0						No Quan Values	Not Found	High	High	0	2.528e-08	4.57		Not Used
	TRUE	High	LQKDLEGLGQRYEEK		FALSE	0.00135218	0	1	1	2	NP_001104237.1	myosin-9 [Canis lupus familiaris]	2	1805.94	0	1.18	0.789085	0	91.7	108.3		High	High	High	0.0001441	0.001116	2.32	32.28	Used
	TRUE	High	LQVELDNVMGLLTQSDSK	1xDeamidated [N/Q]; 1xOxidation [M9]	FALSE	0.000310412	0	1	1	2	NP_001104237.1	myosin-9 [Canis lupus familiaris]	0	2007	0						Not Reliable	High	Not Found	High	0	2.104e-05	4.39		Not Used
	TRUE	High	LQVELDNVMGLLTQSDSK	1xOxidation [M9]	FALSE	1.74084e-09	0	1	1	7	NP_001104237.1	myosin-9 [Canis lupus familiaris]	0	2006.01	0	1.314	0.869642	0	86.4	113.6		High	High	High	0	2.818e-11	6.77	75.98	Used
	TRUE	High	LQVELDNVMGLLTQSDSK		FALSE	3.56417e-08	0	1	1	1	NP_001104237.1	myosin-9 [Canis lupus familiaris]	0	1990.02	0	2.683	0.947402	0	54.3	145.7		Peak Found	High	High	0	4.209e-10	5.28	94.65	Used
	TRUE	High	LQQLFNHTMFILEQEEYQR	1xDeamidated [Q]; 1xOxidation [M9]	FALSE	0.000430529	0	1	15	2	NP_001104237.1	myosin-9 [Canis lupus familiaris]	0	2484.19	0						Not Reliable	High	Not Found	High	3.868e-05	0.000248	5		Not Used
	TRUE	High	LQQLFNHTMFILEQEEYQR	1xOxidation [M9]	FALSE	2.29968e-05	0	1	15	2	NP_001104237.1	myosin-9 [Canis lupus familiaris]	0	2483.2	0	2.543	0.952487	0	56.5	143.5		High	High	High	0	9.474e-07	4.05	69.78	Used
	TRUE	High	LQQELDDLLVDLDHQR		FALSE	2.31684e-05	0	1	1	3	NP_001104237.1	myosin-9 [Canis lupus familiaris]	0	1949.99	0	1.962	0.995556	0	67.5	132.5		High	High	High	0	9.557e-07	4.17	81.53	Used
	TRUE	High	LTKDFSALESQLQDTQELLQEENR	1xDeamidated [Q]	FALSE	0.000379416	0	1	1	2	NP_001104237.1	myosin-9 [Canis lupus familiaris]	1	2836.38	0						Not Reliable	Not Found	High	High	0	3.851e-05	4.16		Not Used
	TRUE	High	LTKDFSALESQLQDTQELLQEENR		FALSE	0.000526221	0	1	1	2	NP_001104237.1	myosin-9 [Canis lupus familiaris]	1	2835.4	0						No Quan Values	High	High	High	0	3.95e-05	3.89		Not Used
	TRUE	High	LTEMETLQSQLMAEKLQLQEQLQAETELCAEAEELRAR	1xCarbamidomethyl [C29]; 2xDeamidated [Q]; 2xOxidation [M4; M12]	FALSE	0.00191692	0	1	1	3	NP_001104237.1	myosin-9 [Canis lupus familiaris]	2	4495.15	0						No Quan Values	High	High	High	0	0.000185	4.44		Not Used
	TRUE	High	LTEMETLQSQLMAEK	1xDeamidated [Q]; 2xOxidation [M4; M12]	FALSE	2.90974e-06	0	1	1	2	NP_001104237.1	myosin-9 [Canis lupus familiaris]	0	1784.83	0						Not Reliable	Not Found	High	High	0	8.031e-08	5.32		Not Used
	TRUE	High	LTEMETLQSQLMAEK	2xOxidation [M4; M12]	FALSE	5.1832e-07	0	1	1	5	NP_001104237.1	myosin-9 [Canis lupus familiaris]	0	1783.85	0	1.776	0.972782	0	72.1	127.9		High	High	High	0	2.454e-08	4.9	43.23	Used
	TRUE	High	LTEMETLQSQLMAEK	1xOxidation [M]	FALSE	1.03501e-06	0	1	1	4	NP_001104237.1	myosin-9 [Canis lupus familiaris]	0	1767.85	0	14.444	0.00491611	0	12.9	187.1		High	High	High	0	1.942e-07	4.24	58.82	Used
	TRUE	High	ITDVIIGFQACCR	2xCarbamidomethyl [C11; C12]	FALSE	1.0771e-05	0	1	1	2	NP_001104237.1	myosin-9 [Canis lupus familiaris]	0	1552.76	0	3.493	0.791617	0	44.5	155.5		High	High	High	0	3.829e-07	3.83	62	Used
	TRUE	High	NKHEAMITDLEER	1xOxidation [M6]	FALSE	5.26086e-07	0	1	1	7	NP_001104237.1	myosin-9 [Canis lupus familiaris]	1	1601.76	0	1.123	0.791617	0	94.2	105.8		High	High	High	0	1.043e-08	4.33	23.67	Used
	TRUE	High	NKHEAMITDLEER		FALSE	1.64565e-05	0	1	1	2	NP_001104237.1	myosin-9 [Canis lupus familiaris]	1	1585.76	0	2.552	0.970852	0	56.3	143.7		High	High	High	0	1.607e-05	4.15	32.69	Used
	TRUE	High	NLPIYSEEIVEMYK	1xOxidation [M12]	FALSE	6.04647e-05	0	1	1	4	NP_001104237.1	myosin-9 [Canis lupus familiaris]	0	1743.85	0	2.422	0.969279	0	58.4	141.6		High	High	High	0	3.002e-06	3.56	69.63	Used
	TRUE	High	NLPIYSEEIVEMYK		FALSE	0.00022885	0	1	1	2	NP_001104237.1	myosin-9 [Canis lupus familiaris]	0	1727.86	0	4.191	0.689128	0	38.5	161.5		High	High	High	0	1.467e-05	3.23	79.33	Used
	TRUE	High	QAQQERDELADEIANSSGK	1xDeamidated [N15]	FALSE	0.000128136	0	1	1	4	NP_001104237.1	myosin-9 [Canis lupus familiaris]	1	2089.96	0	1.982	0.99894	0	67.1	132.9		High	High	High	0	7.333e-06	3.88	31.41	Used
	TRUE	High	QAQQERDELADEIANSSGK		FALSE	2.02659e-05	0	1	1	11	NP_001104237.1	myosin-9 [Canis lupus familiaris]	1	2088.98	0	1.649	0.966301	0	75.5	124.5		High	High	High	0	8.146e-07	3.75	36.92	Used
	TRUE	High	MQQNIQELEEQLEEEESARQK	1xOxidation [M1]	FALSE	0.000150909	0	1	1	2	NP_001104237.1	myosin-9 [Canis lupus familiaris]	1	2605.2	0	1.231	0.85335	0	89.6	110.4		High	High	High	0	0.0001218	3.63	60.62	Used
	TRUE	High	MQQNIQELEEQLEEEESAR	1xDeamidated [Q/N]; 1xOxidation [M1]	FALSE	2.58873e-08	0	1	1	5	NP_001104237.1	myosin-9 [Canis lupus familiaris]	0	2350.04	0						Not Reliable	High	Not Found	High	0	2.862e-10	6.19		Not Used
	TRUE	High	MQQNIQELEEQLEEEESAR	1xOxidation [M1]	FALSE	3.48554e-08	0	1	1	4	NP_001104237.1	myosin-9 [Canis lupus familiaris]	0	2349.05	0	1.583	0.951443	0	77.4	122.6		High	High	High	0	4.09e-10	5.64	70.1	Used
	TRUE	High	MQQNIQELEEQLEEEESAR	1xDeamidated [Q/N]	FALSE	1.33912e-07	0	1	1	13	NP_001104237.1	myosin-9 [Canis lupus familiaris]	0	2334.04	0						No Quan Values	High	High	High	0	2.041e-09	5.62		Not Used
	TRUE	High	MQQNIQELEEQLEEEESAR		FALSE	3.03438e-07	0	1	1	3	NP_001104237.1	myosin-9 [Canis lupus familiaris]	0	2333.06	0	3.896	0.676382	0	40.8	159.2		High	High	High	0	5.413e-09	4.76	74.12	Used
	TRUE	High	IAEFTTNLMEEEEKSK	1xOxidation [M9]	FALSE	4.41275e-06	0	1	1	4	NP_001104237.1	myosin-9 [Canis lupus familiaris]	1	1914.9	0	2.133	0.988239	0	63.8	136.2		High	High	High	0	1.324e-07	3.85	40.05	Used
	TRUE	High	IAEFTTNLMEEEEK	1xOxidation [M9]	FALSE	2.18303e-05	0	1	1	2	NP_001104237.1	myosin-9 [Canis lupus familiaris]	0	1699.77	0	1.348	0.85335	0	85.2	114.8		High	High	High	0	8.891e-07	4	46.15	Used
	TRUE	High	LDPHLVLDQLR		FALSE	0.000436977	0	1	7	2	NP_001104237.1	myosin-9 [Canis lupus familiaris]	0	1318.75	0	2.776	0.947402	0	53	147		High	High	High	0	3.166e-05	2.5	63.07	Used
	TRUE	High	IAQLEEQLDNETKER		FALSE	1.00468e-06	0	1	1	5	NP_001104237.1	myosin-9 [Canis lupus familiaris]	1	1815.91	0	1.346	0.885993	0	85.3	114.7		High	High	High	0	2.251e-08	4.93	38.62	Used
	TRUE	High	IAQLEEQLDNETK		FALSE	2.58334e-06	0	1	1	5	NP_001104237.1	myosin-9 [Canis lupus familiaris]	0	1530.76	0	1.809	0.979889	0	71.2	128.8		High	High	High	0	6.947e-08	4.79	41.25	Used
	TRUE	High	IAQLEEELEEEQGNTELVNDRLK	1xDeamidated [N/Q]	FALSE	0.000583933	0	1	1	7	NP_001104237.1	myosin-9 [Canis lupus familiaris]	1	2700.32	0	2.176	0.981535	0	63	137		High	High	High	3.868e-05	0.0002337	4.05	67.84	Used
	TRUE	High	IAQLEEELEEEQGNTELVNDRLK		FALSE	3.0734e-05	0	1	1	3	NP_001104237.1	myosin-9 [Canis lupus familiaris]	1	2699.34	0	2.2	0.984541	0	62.5	137.5		High	High	High	0	1.332e-06	4.41	65.17	Used
	TRUE	High	IAQLEEELEEEQGNTELVNDR	1xDeamidated [N/Q]	FALSE	9.51173e-08	0	1	1	9	NP_001104237.1	myosin-9 [Canis lupus familiaris]	0	2459.14	0						No Quan Values	High	High	High	0	5.391e-09	5.65		Not Used
	TRUE	High	IAQLEEELEEEQGNTELVNDR		FALSE	1.06057e-08	0	1	1	5	NP_001104237.1	myosin-9 [Canis lupus familiaris]	0	2458.16	0	2.008	0.998523	0	66.5	133.5		High	High	High	0	9.901e-11	6.31	65.36	Used
	TRUE	High	KEEELQAALAR		FALSE	0.000746249	0	1	5	4	NP_001104237.1	myosin-9 [Canis lupus familiaris]	1	1257.68	0	1.532	0.947402	0	79	121		High	High	High	0.000111	0.0008917	3.66	28.11	Used
	TRUE	High	KFDQLLAEEKTISAK		FALSE	0.000571056	0	1	1	1	NP_001104237.1	myosin-9 [Canis lupus familiaris]	2	1720.95	0	0.742	0.249506	0	114.8	85.2		High	Peak Found	High	0	4.346e-05	3.05	46.36	Used
	TRUE	High	KANLQIDQINTDLNLER	1xDeamidated [Q/N]	FALSE	1.69889e-07	0	1	1	3	NP_001104237.1	myosin-9 [Canis lupus familiaris]	1	1999.05	0						Not Reliable	Not Found	High	High	0	4.885e-08	5.5		Not Used
	TRUE	High	KANLQIDQINTDLNLER		FALSE	1.09032e-06	0	1	1	4	NP_001104237.1	myosin-9 [Canis lupus familiaris]	1	1998.06	0	1.766	0.977108	0	72.3	127.7		High	High	High	0	2.484e-08	5.02	57.73	Used
	TRUE	High	KAEAQLQELQVK		FALSE	7.37136e-06	0	1	1	4	NP_001104237.1	myosin-9 [Canis lupus familiaris]	1	1384.78	0	1.536	0.947912	0	78.9	121.1		High	High	High	0	4.946e-06	4.25	29.05	Used
	TRUE	High	KMQQNIQELEEQLEEEESAR	1xDeamidated [Q/N]; 1xOxidation [M2]	FALSE	2.6812e-06	0	1	1	13	NP_001104237.1	myosin-9 [Canis lupus familiaris]	1	2478.13	0						Not Reliable	High	High	High	0	7.269e-08	5.96		Not Used
	TRUE	High	KMQQNIQELEEQLEEEESAR	1xOxidation [M2]	FALSE	2.00621e-06	0	1	1	3	NP_001104237.1	myosin-9 [Canis lupus familiaris]	1	2477.15	0	2.003	0.997468	0	66.6	133.4		High	High	High	0	5.148e-08	5.58	60.92	Used
	TRUE	High	KMQQNIQELEEQLEEEESAR	1xDeamidated [Q/N]	FALSE	0.00148925	0	1	1	7	NP_001104237.1	myosin-9 [Canis lupus familiaris]	1	2462.14	0						No Quan Values	High	High	High	0	0.0001368	3.9		Not Used
	TRUE	High	KMQQNIQELEEQLEEEESAR		FALSE	0.00128367	0	1	1	3	NP_001104237.1	myosin-9 [Canis lupus familiaris]	1	2461.15	0	2.964	0.921991	0	50.4	149.6		High	High	High	0	0.0001146	4.59	70.54	Used
	TRUE	High	KMEDGVGCLETAEEAKR	1xCarbamidomethyl [C8]	FALSE	1.35635e-05	0	1	1	4	NP_001104237.1	myosin-9 [Canis lupus familiaris]	2	1922.89	0	2.974	0.907849	0	50.3	149.7		High	High	High	0	5.02e-07	5.05	30.56	Used
	TRUE	High	KMEDGVGCLETAEEAK	1xCarbamidomethyl [C8]; 1xOxidation [M2]	FALSE	0.000166225	0	1	1	1	NP_001104237.1	myosin-9 [Canis lupus familiaris]	1	1782.79	0	1.634	0.956967	0	75.9	124.1		Peak Found	High	High	0	9.983e-06	4.37	28.08	Used
	TRUE	High	KRHEMPPHIYAITDTAYR	1xOxidation [M5]	FALSE	8.263e-05	0	1	1	5	NP_001104237.1	myosin-9 [Canis lupus familiaris]	2	2215.11	0	1.365	0.903377	0	84.6	115.4		High	High	High	0	4.359e-06	4.13	37.01	Used
	TRUE	High	KQELEEICHDLEAR	1xCarbamidomethyl [C8]	FALSE	0.000261622	0	1	1	4	NP_001104237.1	myosin-9 [Canis lupus familiaris]	1	1769.85	0	1.517	0.94752	0	79.5	120.5		High	High	High	0	5.031e-05	3.11	45	Used
	TRUE	High	KLEGDSTDLNDQIAELQAQIAELK	1xDeamidated [Q/N]	FALSE	7.17429e-05	0	1	1	7	NP_001104237.1	myosin-9 [Canis lupus familiaris]	1	2643.34	0						No Quan Values	High	High	High	0	3.683e-06	4.06		Not Used
	TRUE	High	KLEEDQIIMEDQNCK	1xCarbamidomethyl [C14]; 1xOxidation [M9]	FALSE	3.26863e-07	0	1	1	5	NP_001104237.1	myosin-9 [Canis lupus familiaris]	1	1908.87	0	1.727	0.971647	0	73.3	126.7		High	High	High	0	5.906e-09	4.53	29.71	Used
	TRUE	High	KLEEDQIIMEDQNCK	1xCarbamidomethyl [C14]	FALSE	2.22633e-06	0	1	1	2	NP_001104237.1	myosin-9 [Canis lupus familiaris]	1	1892.87	0	3.35	0.871923	0	46	154		High	High	High	0	5.808e-08	4.53	35.86	Used
	TRUE	High	KKMQQNIQELEEQLEEEESAR	1xDeamidated [Q/N]; 1xOxidation [M3]	FALSE	8.7045e-05	0	1	1	6	NP_001104237.1	myosin-9 [Canis lupus familiaris]	2	2606.23	0						Not Reliable	High	High	High	0	1.414e-05	4.88		Not Used
	TRUE	High	KKMQQNIQELEEQLEEEESAR	1xOxidation [M3]	FALSE	9.42156e-06	0	1	1	4	NP_001104237.1	myosin-9 [Canis lupus familiaris]	2	2605.24	0	1.799	0.985351	0	71.5	128.5		High	High	High	0	1.566e-06	5.61	55.5	Used
	TRUE	High	KKMEDGVGCLETAEEAK	1xCarbamidomethyl [C9]; 1xOxidation [M3]	FALSE	9.87741e-05	0	1	1	2	NP_001104237.1	myosin-9 [Canis lupus familiaris]	2	1910.88	0	1.54	0.951443	0	78.7	121.3		High	High	High	0.0002414	0.001525	3.48	23.02	Used
	TRUE	High	KKAEAQLQELQVK		FALSE	0.000146487	0	1	1	4	NP_001104237.1	myosin-9 [Canis lupus familiaris]	2	1512.87	0	1.192	0.826736	0	91.3	108.7		High	High	High	0	0.0001384	3.85	25.03	Used
	TRUE	High	IIGLDQVAGMSETALPGAFK		FALSE	1.04772e-07	0	1	1	3	NP_001104237.1	myosin-9 [Canis lupus familiaris]	0	2018.06	0	5.172	0.479084	0	32.4	167.6		High	High	High	0	1.516e-09	4.83	89.93	Used
	TRUE	High	IIGLDQVAGMSETALPGAFK	1xOxidation [M10]	FALSE	2.46401e-07	0	1	1	5	NP_001104237.1	myosin-9 [Canis lupus familiaris]	0	2034.06	0	2.259	0.980765	0	61.4	138.6		High	High	High	0	4.222e-09	4.69	77.79	Used
	TRUE	High	IMGIPEEEQMGLLR	2xOxidation [M2; M10]	FALSE	0.00204935	0	1	1	3	NP_001104237.1	myosin-9 [Canis lupus familiaris]	0	1647.81	0	1.771	0.972285	0	72.2	127.8		High	High	High	0	0.0002	3.31	52.08	Used
	TRUE	High	IMGIPEEEQMGLLR	1xOxidation [M10]	FALSE	6.66016e-05	0	1	1	2	NP_001104237.1	myosin-9 [Canis lupus familiaris]	0	1631.81	0	3.457	0.853413	0	44.9	155.1		High	High	High	0	3.364e-06	3.2	62.81	Used
	TRUE	High	IMGIPEEEQMGLLR		FALSE	0.000123459	0	1	1	1	NP_001104237.1	myosin-9 [Canis lupus familiaris]	0	1615.82	0	7.133	0.225069	0	24.6	175.4		Peak Found	High	High	0	7.042e-06	2.89	73.11	Used
	TRUE	High	INFDVNGYIVGANIETYLLEK	2xDeamidated [N6; N13]	FALSE	0.000187225	0	1	1	2	NP_001104237.1	myosin-9 [Canis lupus familiaris]	0	2387.2	0						No Quan Values	High	High	High	0	1.15e-05	4.3		Not Used
	TRUE	High	INFDVNGYIVGANIETYLLEK	1xDeamidated [N]	FALSE	2.33414e-05	0	1	1	9	NP_001104237.1	myosin-9 [Canis lupus familiaris]	0	2386.22	0	2.311	0.981535	0	60.4	139.6		High	High	High	0	9.639e-07	5	107.3	Used
	TRUE	High	INFDVNGYIVGANIETYLLEK		FALSE	4.53384e-07	0	1	1	4	NP_001104237.1	myosin-9 [Canis lupus familiaris]	0	2385.23	0	1.956	0.988239	0	67.7	132.3		High	High	High	0	8.701e-09	5.4	106.63	Used
	TRUE	High	LEEDQIIMEDQNCK	1xCarbamidomethyl [C13]; 1xOxidation [M8]	FALSE	1.14312e-05	0	1	1	2	NP_001104237.1	myosin-9 [Canis lupus familiaris]	0	1780.77	0	2.011	0.983813	0	66.4	133.6		High	High	High	0	4.116e-07	3.81	35.83	Used
	TRUE	High	LEEDQIIMEDQNCK	1xCarbamidomethyl [C13]	FALSE	3.68162e-07	0	1	1	1	NP_001104237.1	myosin-9 [Canis lupus familiaris]	0	1764.78	0	100	1.0185e-16			200		Not Found	High	High	0	6.835e-09	5.22	42.58	Used
	TRUE	High	LKNKHEAMITDLEER	1xOxidation [M8]	FALSE	1.50115e-06	0	1	1	7	NP_001104237.1	myosin-9 [Canis lupus familiaris]	2	1842.94	0	1.245	0.881628	0	89.1	110.9		High	High	High	0	3.644e-08	4.69	25.63	Used
	TRUE	High	LLEDRIAEFTTNLMEEEEKSK	1xOxidation [M14]	FALSE	8.20179e-05	0	1	1	4	NP_001104237.1	myosin-9 [Canis lupus familiaris]	2	2541.24	0	1.095	0.657328	0	95.5	104.5		High	High	High	0	4.323e-06	5.01	75.63	Used
	TRUE	High	LKKLEEDQIIMEDQNCK	1xCarbamidomethyl [C16]; 1xOxidation [M11]	FALSE	4.07699e-05	0	1	1	2	NP_001104237.1	myosin-9 [Canis lupus familiaris]	2	2150.05	0	1.479	0.930313	0	80.7	119.3		High	High	High	0	1.879e-06	4.52	31.13	Used
	TRUE	High	LKKLEEDQIIMEDQNCK	1xCarbamidomethyl [C16]	FALSE	0.000484905	0	1	1	1	NP_001104237.1	myosin-9 [Canis lupus familiaris]	2	2134.05	0						Not Reliable	Not Found	High	High	0	3.607e-05	2.61		Not Used
	TRUE	High	TVGQLYKEQLAK		FALSE	0.000408698	0	1	1	3	NP_001104237.1	myosin-9 [Canis lupus familiaris]	1	1377.77	0	1.762	0.970198	0	72.4	127.6		High	High	High	0	2.941e-05	3.16	30.08	Used
	TRUE	High	TRLQQELDDLLVDLDHQR		FALSE	1.31659e-05	0	1	1	2	NP_001104237.1	myosin-9 [Canis lupus familiaris]	1	2207.14	0	0.01	1.0185e-16		200			High	High	High	0	4.843e-07	4.45	94.56	Used
	TRUE	High	TQLEELEDELQATEDAK	1xDeamidated [Q]	FALSE	0.000440238	0	1	11	2	NP_001104237.1	myosin-9 [Canis lupus familiaris]	0	1962.9	0						No Quan Values	Not Found	High	High	3.868e-05	0.0002193	3.59		Not Used
	TRUE	High	VEDMAELTCLNEASVLHNLK	1xCarbamidomethyl [C9]; 1xOxidation [M4]	FALSE	4.04679e-05	0	1	7	3	NP_001104237.1	myosin-9 [Canis lupus familiaris]	0	2302.11	0	3.118	0.8818	0	48.6	151.4		High	High	High	0	1.858e-06	3.64	64.29	Used
	TRUE	High	VISGVLQLGNIVFK		FALSE	0.00120961	0	1	1	2	NP_001104237.1	myosin-9 [Canis lupus familiaris]	0	1486.9	0	2.851	0.937525	0	51.9	148.1		High	High	High	0	0.0001063	3.24	91.02	Used
	TRUE	High	YEEKVAAYDKLEK		FALSE	0.000967929	0	1	1	4	NP_001104237.1	myosin-9 [Canis lupus familiaris]	2	1585.81	0	1.107	0.719137	0	94.9	105.1		High	High	High	0	8.206e-05	3.19	24.92	Used
	TRUE	High	YKASITALEAK		FALSE	0.0019894	0	1	1	4	NP_001104237.1	myosin-9 [Canis lupus familiaris]	1	1194.67	0	1.363	0.900844	0	84.6	115.4		High	High	High	0	0.0001934	3.28	30.35	Used
	TRUE	High	YLYVDKNFINNPLAQADWAAK		FALSE	0.000344463	0	1	1	2	NP_001104237.1	myosin-9 [Canis lupus familiaris]	1	2454.25	0	3.312	0.884304	0	46.4	153.6		Peak Found	High	High	0	2.384e-05	4.48	80.03	Used
	TRUE	High	VISGVLQLGNIVFKK		FALSE	1.43948e-05	0	1	1	3	NP_001104237.1	myosin-9 [Canis lupus familiaris]	1	1614.99	0	2.195	0.983813	0	62.6	137.4		High	High	High	0	3.337e-05	4.31	78.09	Used
	TRUE	High	VSHLLGINVTDFTR		FALSE	3.38534e-05	0	1	1	6	NP_001104237.1	myosin-9 [Canis lupus familiaris]	0	1571.85	0	2.25	0.97791	0	61.5	138.5		High	High	High	0	7.421e-05	3.41	66.66	Used
	TRUE	High	SGFEPASLKEEVGEEAIVELVENGKK	1xDeamidated [N23]	FALSE	4.26302e-05	0	1	1	5	NP_001104237.1	myosin-9 [Canis lupus familiaris]	2	2789.41	0	4.076	0.667772	0	39.4	160.6		High	High	High	0.0005892	0.00543	3.53	78.33	Used
	TRUE	High	QTLENERGELANEVK		FALSE	2.62905e-05	0	1	1	3	NP_001104237.1	myosin-9 [Canis lupus familiaris]	1	1729.87	0	1.459	0.923268	0	81.3	118.7		High	High	High	0	1.114e-06	4.46	31.46	Used
	TRUE	High	QLAAENRLTEMETLQSQLMAEK	2xOxidation [M11; M19]	FALSE	5.91308e-05	0	1	1	2	NP_001104237.1	myosin-9 [Canis lupus familiaris]	1	2566.25	0	1.468	0.901982	0	81	119		High	High	High	0	2.918e-06	4.54	48.82	Used
	TRUE	High	QKHSQAVEELAEQLEQTKR		FALSE	0.000417915	0	1	1	1	NP_001104237.1	myosin-9 [Canis lupus familiaris]	2	2252.16	0	1.647	0.96324	0	75.6	124.4		Peak Found	High	High	0	2.995e-05	2.05	50.06	Used
	TRUE	High	QLLQANPILEAFGNAK	1xDeamidated [Q/N]	FALSE	5.05819e-05	0	1	9	8	NP_001104237.1	myosin-9 [Canis lupus familiaris]	0	1727.93	0	100	1.0185e-16			200		High	High	High	0	1.625e-05	4.73	88.86	Used
	TRUE	High	QLLQANPILEAFGNAK		FALSE	2.09775e-06	0	1	9	6	NP_001104237.1	myosin-9 [Canis lupus familiaris]	0	1726.95	0	1.854	0.989578	0	70.1	129.9		High	High	High	0	5.575e-08	5.14	86.37	Used
	TRUE	High	RQLEEAEEEAQRANASR		FALSE	1.39357e-06	0	1	1	3	NP_001104237.1	myosin-9 [Canis lupus familiaris]	2	1986.96	0	1.424	0.907849	0	82.5	117.5		High	High	High	0	3.344e-08	4.05	25.76	Used
	TRUE	High	RQAQQERDELADEIANSSGK		FALSE	0.000163771	0	1	1	3	NP_001104237.1	myosin-9 [Canis lupus familiaris]	2	2245.08	0	1.875	0.981535	0	69.6	130.4		High	High	High	0	0.0001083	3.78	33.87	Used
	TRUE	High	RHEMPPHIYAITDTAYR	1xOxidation [M4]	FALSE	0.00196008	0	1	1	6	NP_001104237.1	myosin-9 [Canis lupus familiaris]	1	2087.01	0	2.125	0.996599	0	64	136		High	High	High	0.001093	0.01	2.59	39.18	Used
	TRUE	High	TEMEDLMSSKDDVGKSVHELEK	2xOxidation [M3; M7]	FALSE	0.001123	0	1	1	3	NP_001104237.1	myosin-9 [Canis lupus familiaris]	2	2539.15	0	1.09	0.742413	0	95.7	104.3		High	High	High	0.0001441	0.0009916	3.3	33.92	Used
	TRUE	High	TEMEDLMSSKDDVGK		FALSE	1.45023e-05	0	1	1	2	NP_001104237.1	myosin-9 [Canis lupus familiaris]	1	1684.74	0	3.827	0.695152	0	41.4	158.6		Peak Found	High	High	0	5.468e-07	4.23	39.66	Used
	TRUE	High	TELEDTLDSTAAQQELR		FALSE	0.000510805	0	1	1	1	NP_001104237.1	myosin-9 [Canis lupus familiaris]	0	1919.92	0						No Quan Values	High	Not Found	High	0	3.816e-05	2.94		Not Used
	TRUE	High	TLEEEARTHEAQIQEMR		FALSE	4.55808e-05	0	1	1	1	NP_001104237.1	myosin-9 [Canis lupus familiaris]	1	2070.99	0	2.484	0.971442	0	57.4	142.6		Peak Found	High	High	0	2.131e-06	3.58	41.98	Used
	TRUE	High	SMEAEMIQLQEELAAAER		FALSE	1.56218e-05	0	1	1	1	NP_001104237.1	myosin-9 [Canis lupus familiaris]	0	2048.96	0						No Quan Values	Not Found	High	High	0	5.949e-07	4.19		Not Used
	TRUE	High	SMEAEMIQLQEELAAAER	1xOxidation [M]	FALSE	4.98068e-08	0	1	1	9	NP_001104237.1	myosin-9 [Canis lupus familiaris]	0	2064.96	0	3.157	0.883181	0	48.1	151.9		High	High	High	0	6.236e-10	5.4	79.32	Used
	TRUE	High	SMEAEMIQLQEELAAAER	1xDeamidated [Q]; 1xOxidation [M6]	FALSE	2.47061e-06	0	1	1	2	NP_001104237.1	myosin-9 [Canis lupus familiaris]	0	2065.94	0						Not Reliable	Not Found	High	High	0	2.151e-07	4.79		Not Used
	TRUE	High	SMMQDREDQSILCTGESGAGKTENTK	1xCarbamidomethyl [C13]; 2xOxidation [M2; M3]	FALSE	7.12114e-05	0	1	1	2	NP_001104237.1	myosin-9 [Canis lupus familiaris]	2	2905.26	0	1.635	0.948589	0	75.9	124.1		High	High	High	0	3.63e-06	4.69	24.48	Used
	TRUE	High	SMMQDREDQSILCTGESGAGK	1xCarbamidomethyl [C13]; 2xOxidation [M2; M3]	FALSE	5.05819e-05	0	1	1	3	NP_001104237.1	myosin-9 [Canis lupus familiaris]	1	2331.98	0	1.965	0.995062	0	67.5	132.5		High	High	High	0	1.384e-05	3.88	27.34	Used
	TRUE	High	SMMQDREDQSILCTGESGAGK	1xCarbamidomethyl [C13]; 1xDeamidated [Q4]; 1xOxidation [M]	FALSE	0.00154559	0	1	1	2	NP_001104237.1	myosin-9 [Canis lupus familiaris]	1	2316.97	0						Not Reliable	High	Not Found	High	0	0.0001424	3.91		Not Used
	TRUE	High	SMMQDREDQSILCTGESGAGK	1xCarbamidomethyl [C13]; 1xOxidation [M]	FALSE	0.000101002	0	1	1	4	NP_001104237.1	myosin-9 [Canis lupus familiaris]	1	2315.99	0	3.949	0.661979	0	40.4	159.6		High	High	High	0	5.534e-06	4.29	31.87	Used
	TRUE	High	SMMQDREDQSILCTGESGAGK	1xCarbamidomethyl [C13]	FALSE	0.000341912	0	1	1	1	NP_001104237.1	myosin-9 [Canis lupus familiaris]	1	2300	0	100	1.0185e-16			200		Not Found	High	High	0	2.365e-05	3.87	39.6	Used
	TRUE	High	SMEAEMIQLQEELAAAER	1xDeamidated [Q]; 2xOxidation [M2; M6]	FALSE	1.1651e-09	0	1	1	6	NP_001104237.1	myosin-9 [Canis lupus familiaris]	0	2081.94	0						Not Reliable	High	High	High	0	7.107e-12	7.45		Not Used
	TRUE	High	SMEAEMIQLQEELAAAER	2xOxidation [M2; M6]	FALSE	1.63251e-08	0	1	1	5	NP_001104237.1	myosin-9 [Canis lupus familiaris]	0	2080.95	0	1.125	0.820891	0	94.1	105.9		High	High	High	0	3.89e-10	5.08	62.2	Used
	TRUE	High	DFSALESQLQDTQELLQEENR	1xDeamidated [Q]	FALSE	2.55735e-07	0	1	1	5	NP_001104237.1	myosin-9 [Canis lupus familiaris]	0	2494.16	0						Not Reliable	High	High	High	0	2.792e-08	5.9		Not Used
	TRUE	High	DFSALESQLQDTQELLQEENR		FALSE	3.53776e-08	0	1	1	5	NP_001104237.1	myosin-9 [Canis lupus familiaris]	0	2493.17	0	2.153	0.999573	0	63.4	136.6		High	High	High	0	4.178e-10	5.97	96.84	Used
	TRUE	High	DFSALESQLQDTQELLQEENRQK		FALSE	6.46498e-05	0	1	1	5	NP_001104237.1	myosin-9 [Canis lupus familiaris]	1	2749.33	0	1.582	0.954234	0	77.5	122.5		High	High	High	0	6.705e-06	4.07	86.88	Used
	TRUE	High	DLGEELEALKTELEDTLDSTAAQQELR	1xDeamidated [Q]	FALSE	9.07768e-06	0	1	1	13	NP_001104237.1	myosin-9 [Canis lupus familiaris]	1	3018.46	0						Not Reliable	High	High	High	0	1.426e-05	4.49		Not Used
	TRUE	High	DLGEELEALKTELEDTLDSTAAQQELR		FALSE	5.10668e-07	0	1	1	6	NP_001104237.1	myosin-9 [Canis lupus familiaris]	1	3017.48	0	2.098	0.989293	0	64.6	135.4		High	High	High	0	1.002e-08	6.09	123.93	Used
	TRUE	High	ELESQISELQEDLESER		FALSE	3.21177e-08	0	1	1	4	NP_001104237.1	myosin-9 [Canis lupus familiaris]	0	2033.95	0	1.879	0.988239	0	69.5	130.5		High	High	High	0	3.694e-10	5.56	77.99	Used
	TRUE	High	ELEDATETADAMNR		FALSE	1.76797e-06	0	1	1	2	NP_001104237.1	myosin-9 [Canis lupus familiaris]	0	1565.67	0	3.75	0.737835	0	42.1	157.9		High	High	High	0	4.423e-08	4.77	33.11	Used
	TRUE	High	FLSNGHVTIPGQQDKDMFQETMEAMR	1xDeamidated [Q/N]; 2xOxidation [M22; M]	FALSE	0.000588289	0	1	1	12	NP_001104237.1	myosin-9 [Canis lupus familiaris]	1	3043.36	0	3.237	0.86723	0	47.2	152.8		High	High	High	3.868e-05	0.0002832	4.62	56.97	Used
	TRUE	High	FLSNGHVTIPGQQDKDMFQETMEAMR	1xDeamidated [N/Q]; 3xOxidation [M17; M22; M25]	FALSE	8.53057e-07	0	1	1	8	NP_001104237.1	myosin-9 [Canis lupus familiaris]	1	3059.35	0	1.732	0.970516	0	73.2	126.8		High	High	High	0	1.861e-08	4.78	48.7	Used
	TRUE	High	FLSNGHVTIPGQQDKDMFQETMEAMR	3xOxidation [M17; M22; M25]	FALSE	0.00201915	0	1	1	2	NP_001104237.1	myosin-9 [Canis lupus familiaris]	1	3058.37	0	1.554	0.94863	0	78.3	121.7		High	High	High	0	0.0001966	3.6	45.01	Used
	TRUE	High	ALEEAMEQKAELER	1xOxidation [M6]	FALSE	0.00025776	0	1	1	5	NP_001104237.1	myosin-9 [Canis lupus familiaris]	1	1662.8	0	1.005	0.623715	0	99.8	100.2		High	High	High	0	1.686e-05	3.17	23.08	Used
	TRUE	High	ALEEAMEQKAELER		FALSE	5.43421e-06	0	1	1	4	NP_001104237.1	myosin-9 [Canis lupus familiaris]	1	1646.81	0	3.319	0.85335	0	46.3	153.7		High	High	High	0	1.687e-07	4.11	37.75	Used
	TRUE	High	AEAQLQELQVK		FALSE	0.00109012	0	1	1	2	NP_001104237.1	myosin-9 [Canis lupus familiaris]	0	1256.68	0	100	1.0185e-16			200		High	High	High	0	9.46e-05	3.5	37.06	Used
	TRUE	High	ALEQQVEEMKTQLEELEDELQATEDAKLR	1xDeamidated [Q12]; 1xOxidation [M9]	FALSE	0.000751816	0	1	1	1	NP_001104237.1	myosin-9 [Canis lupus familiaris]	2	3433.65	0	1.835	0.968761	0	70.5	129.5		Peak Found	High	High	0	6.058e-05	4.06	85.12	Used
	TRUE	High	ALEQQVEEMKTQLEELEDELQATEDAKLR	1xOxidation [M9]	FALSE	0.000460318	0	1	1	4	NP_001104237.1	myosin-9 [Canis lupus familiaris]	2	3432.67	0	0.775	0.269261	0	112.7	87.3		High	High	High	3.868e-05	0.0003943	3.63	84.83	Used
	TRUE	High	ALEQQVEEMKTQLEELEDELQATEDAK	1xDeamidated [Q]; 1xOxidation [M9]	FALSE	5.15554e-09	0	1	1	12	NP_001104237.1	myosin-9 [Canis lupus familiaris]	1	3164.47	0	100	1.0185e-16			200		High	High	High	0	6.032e-10	7.31	86.25	Used
	TRUE	High	ALEQQVEEMKTQLEELEDELQATEDAK	1xOxidation [M9]	FALSE	1.43864e-08	0	1	1	4	NP_001104237.1	myosin-9 [Canis lupus familiaris]	1	3163.48	0	1.442	0.917433	0	81.9	118.1		High	High	High	0	1.54e-10	6.42	86.44	Used
	TRUE	High	ALEQQVEEMK		FALSE	0.00156871	0	1	1	1	NP_001104237.1	myosin-9 [Canis lupus familiaris]	0	1204.59	0	3.349	0.88844	0	46	154		Peak Found	High	High	0	0.0001451	3.32	33.22	Used
	TRUE	High	ALELDSNLYR		FALSE	0.00049954	0	1	1	2	NP_001104237.1	myosin-9 [Canis lupus familiaris]	0	1193.62	0	2.391	0.966493	0	59	141		High	High	High	0	3.705e-05	3.18	50.18	Used
	TRUE	High	ADFCIIHYAGK	1xCarbamidomethyl [C4]	FALSE	0.00172769	0	1	7	3	NP_001104237.1	myosin-9 [Canis lupus familiaris]	0	1294.62	0	2.436	0.975027	0	58.2	141.8		Peak Found	High	High	0	0.0001636	2.95	46.34	Used
	TRUE	High	HEMPPHIYAITDTAYR	1xOxidation [M3]	FALSE	0.000104052	0	1	1	4	NP_001104237.1	myosin-9 [Canis lupus familiaris]	0	1930.91	0	1.799	0.981535	0	71.5	128.5		High	High	High	0	5.714e-06	3.7	41.34	Used
	TRUE	High	AGKLDPHLVLDQLR		FALSE	8.51247e-05	0	1	7	1	NP_001104237.1	myosin-9 [Canis lupus familiaris]	1	1574.9	0						No Quan Values	Not Found	High	High	0	4.524e-06	3.22		Not Used
	TRUE	High	AKQTLENERGELANEVK		FALSE	2.23228e-05	0	1	1	5	NP_001104237.1	myosin-9 [Canis lupus familiaris]	2	1929	0	1.536	0.94728	0	78.9	121.1		High	High	High	0	9.129e-07	4.48	27.58	Used
	TRUE	High	AGVLAHLEEER		FALSE	0.0011655	0	1	7	4	NP_001104237.1	myosin-9 [Canis lupus familiaris]	0	1223.64	0	2.351	0.975831	0	59.7	140.3		High	High	High	0	0.0001018	2.74	38.56	Used
	TRUE	High	AQTKEQADFAIEALAK		FALSE	1.03009e-05	0	1	9	10	NP_001104237.1	myosin-9 [Canis lupus familiaris]	1	1733.91	0	1.6	0.9534	0	76.9	123.1		High	High	High	0	3.643e-07	4.03	49.4	Used
	TRUE	High	HSQAVEELAEQLEQTKR		FALSE	0.000109611	0	1	1	5	NP_001104237.1	myosin-9 [Canis lupus familiaris]	1	1996.01	0	0.015	8.80854e-14	0	197.1	2.9		High	High	High	0	1.052e-05	3.44	55.44	Used
	TRUE	High	HSQAVEELAEQLEQTK		FALSE	4.84766e-07	0	1	1	4	NP_001104237.1	myosin-9 [Canis lupus familiaris]	0	1839.91	0	2.033	0.99995	0	65.9	134.1		High	High	High	0	9.422e-09	4.8	61.21	Used
	TRUE	High	ANLQIDQINTDLNLER		FALSE	2.07665e-07	0	1	1	6	NP_001104237.1	myosin-9 [Canis lupus familiaris]	0	1869.97	0	1.647	0.96324	0	75.6	124.4		High	High	High	0	1.218e-08	4.74	67.62	Used
	TRUE	High	ELEDATETADAMNR	1xOxidation [M12]	FALSE	0.0029697	0.000122897	1	1	3	NP_001104237.1	myosin-9 [Canis lupus familiaris]	0	1581.67	0	0.745	0.407841	0	114.6	85.4		High	High	High	0.0002414	0.001441	2.65	21.21	Used
	TRUE	High	EQADFAIEALAK		FALSE	0.00480682	0.000122897	1	9	8	NP_001104237.1	myosin-9 [Canis lupus familiaris]	0	1305.67	0	2.492	0.934212	0	57.3	142.7		High	High	High	3.868e-05	0.0005466	3.28	60.39	Used
	TRUE	High	VDYKADEWLMK	1xOxidation [M10]	FALSE	0.00379268	0.000122897	1	7	4	NP_001104237.1	myosin-9 [Canis lupus familiaris]	1	1413.67	2	3.497	0.862525	0	44.5	155.5		High	High	High	0.0001441	0.00104	3.36	42.27	Used
	TRUE	High	TEMEDLMSSKDDVGK	1xOxidation [M7]	FALSE	0.00480682	0.000122897	1	1	2	NP_001104237.1	myosin-9 [Canis lupus familiaris]	1	1700.74	0	1.835	0.969279	0	70.6	129.4		Peak Found	High	High	3.868e-05	0.0005459	2.67	25.12	Used
	TRUE	High	RKLEGDSTDLNDQIAELQAQIAELK	1xDeamidated [N/Q]	FALSE	0.00317463	0.000122897	1	1	2	NP_001104237.1	myosin-9 [Canis lupus familiaris]	2	2799.44	0						Not Reliable	Not Found	High	High	3.868e-05	0.0003339	3.75		Not Used
	TRUE	High	VRTELADKVTK		FALSE	0.00265705	0.000122897	1	1	1	NP_001104237.1	myosin-9 [Canis lupus familiaris]	2	1259.73	0	0.583	0.153759	0	126.4	73.6		High	Peak Found	High	3.868e-05	0.000272	3.01	16.02	Used
	TRUE	High	DKADFCIIHYAGK	1xCarbamidomethyl [C6]	FALSE	0.00368192	0.000122897	1	1	5	NP_001104237.1	myosin-9 [Canis lupus familiaris]	1	1537.75	0	2.483	0.962109	0	57.4	142.6		High	High	High	0.0002414	0.001348	3.21	41.95	Used
	TRUE	High	DLEGLGQRYEEK		FALSE	0.00290436	0.000122897	1	1	2	NP_001104237.1	myosin-9 [Canis lupus familiaris]	1	1436.7	0	2.146	0.993944	0	63.6	136.4		High	High	High	0.001358	0.01241	3.11	34.92	Used
	TRUE	High	VKLQEMEGTVK		FALSE	0.00227372	0.000122897	1	1	3	NP_001104237.1	myosin-9 [Canis lupus familiaris]	1	1261.68	0	2.37	0.968761	0	59.3	140.7		High	High	High	3.868e-05	0.0002264	2.75	27.65	Used
	TRUE	High	DFSALESQLQDTQELLQEENRQK	1xDeamidated [Q/N]	FALSE	0.00222366	0.000122897	1	1	12	NP_001104237.1	myosin-9 [Canis lupus familiaris]	1	2750.31	0						Not Reliable	High	High	High	3.868e-05	0.0002216	3.95		Not Used
	TRUE	High	DLKITDVIIGFQACCR	2xCarbamidomethyl [C14; C15]	FALSE	0.00430163	0.000122897	1	1	1	NP_001104237.1	myosin-9 [Canis lupus familiaris]	1	1908.97	0	2.157	0.99995	0	63.3	136.7		Peak Found	High	High	3.868e-05	0.0004811	2.98	83.83	Used
	TRUE	High	IAQLEEELEEEQGNTELVNDRLKK		FALSE	0.00301407	0.000122897	1	1	1	NP_001104237.1	myosin-9 [Canis lupus familiaris]	2	2827.43	0	0.762	0.296052	0	113.5	86.5		High	Peak Found	High	3.868e-05	0.0003163	3.35	57.9	Used
	TRUE	High	KMEDGVGCLETAEEAK	1xCarbamidomethyl [C8]	FALSE	0.00334372	0.000122897	1	1	1	NP_001104237.1	myosin-9 [Canis lupus familiaris]	1	1766.79	0	4.507	0.661979	0	36.3	163.7		Peak Found	High	High	3.868e-05	0.0003576	4.06	34.65	Used
	TRUE	High	KLEGDSTDLNDQIAELQAQIAELK		FALSE	0.00279864	0.000122897	1	1	2	NP_001104237.1	myosin-9 [Canis lupus familiaris]	1	2642.35	0	3.08	0.875244	0	49	151		High	High	High	3.868e-05	0.0002877	3.14	93.44	Used
	TRUE	High	KLEEDQIIMEDQNCK	1xCarbamidomethyl [C14]; 1xDeamidated [N/Q]; 1xOxidation [M9]	FALSE	0.00423839	0.000122897	1	1	3	NP_001104237.1	myosin-9 [Canis lupus familiaris]	1	1909.85	0						No Quan Values	High	High	High	0.0008992	0.007914	3.3		Not Used
	TRUE	High	FLSNGHVTIPGQQDKDMFQETMEAMR	2xOxidation [M22; M]	FALSE	0.00459803	0.000122897	1	1	3	NP_001104237.1	myosin-9 [Canis lupus familiaris]	1	3042.38	0	3.451	0.817871	0	44.9	155.1		High	High	High	3.868e-05	0.0005211	3.11	53.34	Used
	TRUE	High	KTLEEEARTHEAQIQEMR	1xOxidation [M17]	FALSE	0.00237723	0.000122897	1	1	2	NP_001104237.1	myosin-9 [Canis lupus familiaris]	2	2215.08	0	1.337	0.90139	0	85.6	114.4		High	High	High	3.868e-05	0.000238	2.82	30.68	Used
	TRUE	High	LKDVLLQVDDERR		FALSE	0.00423839	0.000122897	1	1	4	NP_001104237.1	myosin-9 [Canis lupus familiaris]	2	1598.89	0	2.272	0.973781	0	61.1	138.9		High	High	High	0.0002743	0.001663	2.65	38.34	Used
	TRUE	High	IRELESQISELQEDLESER	1xDeamidated [Q]	FALSE	0.00595673	0.000122897	1	1	3	NP_001104237.1	myosin-9 [Canis lupus familiaris]	1	2304.12	0						Not Reliable	High	High	High	0.000111	0.0007877	3.86		Not Used
	TRUE	High	FDQLLAEEK		FALSE	0.00265705	0.000122897	1	15	1	NP_001104237.1	myosin-9 [Canis lupus familiaris]	0	1092.56	0	1.339	0.903203	0	85.5	114.5		High	Peak Found	High	3.868e-05	0.0002717	2.99	37.3	Used
	TRUE	High	KFDQLLAEEK		FALSE	0.00220722	0.000122897	1	15	4	NP_001104237.1	myosin-9 [Canis lupus familiaris]	1	1220.65	0	1.76	0.975831	0	72.5	127.5		High	High	High	0.0006159	0.005565	3.31	36.36	Used
	TRUE	High	KQELEEICHDLEARVEEEEER	1xCarbamidomethyl [C8]	FALSE	0.00680392	0.000354561	1	1	1	NP_001104237.1	myosin-9 [Canis lupus familiaris]	2	2670.23	0	3.403	0.817218	0	45.4	154.6		Peak Found	High	High	0.000111	0.0008207	2.22	67.62	Used
	TRUE	High	AKQTLENERGELANEVK	1xDeamidated [N]	FALSE	0.00748915	0.000354561	1	1	5	NP_001104237.1	myosin-9 [Canis lupus familiaris]	2	1929.99	0	1.493	0.933258	0	80.2	119.8		High	High	High	0.0005892	0.005249	2.97	22.06	Used
	TRUE	High	ASREEILAQAKENEK		FALSE	0.00941177	0.000462635	1	1	3	NP_001104237.1	myosin-9 [Canis lupus familiaris]	2	1715.89	0	1.266	0.875665	0	88.2	111.8		High	High	High	0.0001793	0.001211	3.25	20.48	Used
	TRUE	High	NAEQFKDQADKASTR	1xDeamidated [N1]	FALSE	0.00812211	0.000462635	1	1	2	NP_001104237.1	myosin-9 [Canis lupus familiaris]	2	1709.81	0	1.577	0.956967	0	77.6	122.4		High	High	High	0.0001441	0.001018	3.33	21.25	Used
	TRUE	High	IAQLEEELEEEQGNTELVNDRLKK	1xDeamidated [Q3]	FALSE	0.0083652	0.000462635	1	1	2	NP_001104237.1	myosin-9 [Canis lupus familiaris]	2	2828.42	0						Not Reliable	High	High	High	0.0001441	0.001049	3.73		Not Used
	TRUE	High	RGDLPFVVPR		FALSE	0.00962197	0.000575709	1	1	5	NP_001104237.1	myosin-9 [Canis lupus familiaris]	1	1155.66	0	2.313	0.968761	0	60.4	139.6		High	High	High	0.0001793	0.001238	3.51	48	Used
	TRUE	High	YLYVDKNFINNPLAQADWAAK	1xDeamidated [N]	FALSE	0.0113956	0.000668784	1	1	4	NP_001104237.1	myosin-9 [Canis lupus familiaris]	1	2455.23	0						Not Reliable	High	High	High	0.0003551	0.002423	3.15		Not Used
	TRUE	High	IAEFTTNLMEEEEKSK		FALSE	0.0121746	0.000668784	1	1	1	NP_001104237.1	myosin-9 [Canis lupus familiaris]	1	1898.91	0						Not Reliable	Not Found	High	High	0.0002414	0.001628	3.11		Not Used
	TRUE	High	FLSNGHVTIPGQQDKDMFQETMEAMR	2xDeamidated [N4; Q12]; 2xOxidation [M22; M25]	FALSE	0.0111471	0.000668784	1	1	1	NP_001104237.1	myosin-9 [Canis lupus familiaris]	1	3044.34	0						No Quan Values	Not Found	High	High	0.0002414	0.001477	3.55		Not Used
	TRUE	High	QLEEAEEEAQRANASR		FALSE	0.0104333	0.000668784	1	1	2	NP_001104237.1	myosin-9 [Canis lupus familiaris]	1	1830.86	0	1.085	0.742454	0	95.9	104.1		High	High	High	0.0002414	0.001611	2.04	25.08	Used
	TRUE	High	QKHSQAVEELAEQLEQTK		FALSE	0.0107448	0.000668784	1	1	1	NP_001104237.1	myosin-9 [Canis lupus familiaris]	1	2096.06	0	1.786	0.970516	0	71.8	128.2		High	Peak Found	High	0.0002414	0.001412	3.27	55.84	Used
	TRUE	High	GDLPFVVPR		FALSE	0.0122643	0.000776198	1	1	1	NP_001104237.1	myosin-9 [Canis lupus familiaris]	0	999.562	0	1.32	0.884304	0	86.2	113.8		High	Peak Found	High	0.0002743	0.00165	2.44	59.13	Used
	TRUE	High	LLEDRIAEFTTNLMEEEEKSK	1xDeamidated [N12]; 1xOxidation [M14]	FALSE	0.0123547	0.000776198	1	1	2	NP_001104237.1	myosin-9 [Canis lupus familiaris]	2	2542.22	0						No Quan Values	High	High	High	0.0002743	0.001662	2.88		Not Used
	TRUE	High	ANLQIDQINTDLNLER	1xDeamidated [N/Q]	FALSE	0.0144124	0.000869148	1	1	4	NP_001104237.1	myosin-9 [Canis lupus familiaris]	0	1870.95	0						No Quan Values	High	Not Found	High	0.0003009	0.001993	2.91		Not Used
	TRUE	High	TDLLLEPYNK		FALSE	0.0137922	0.000869148	1	1	2	NP_001104237.1	myosin-9 [Canis lupus familiaris]	0	1205.64	0	3.249	0.862768	0	47.1	152.9		High	High	High	0.002329	0.02435	3.02	51.39	Used
	TRUE	High	TLEEEARTHEAQIQEMR	1xOxidation [M16]	FALSE	0.0140989	0.000869148	1	1	2	NP_001104237.1	myosin-9 [Canis lupus familiaris]	1	2086.98	0	1.435	0.925441	0	82.1	117.9		High	High	High	0.002282	0.02373	2.16	33.07	Used
	TRUE	High	MEDGVGCLETAEEAKR	1xCarbamidomethyl [C7]; 1xOxidation [M1]	FALSE	0.0183474	0.00105199	1	1	2	NP_001104237.1	myosin-9 [Canis lupus familiaris]	1	1810.79	0	1.554	0.915963	0	78.3	121.7		High	High	High	0.000382	0.002654	2.48	29.99	Used
	TRUE	High	AGVLAHLEEERDLK		FALSE	0.0179498	0.00105199	1	7	3	NP_001104237.1	myosin-9 [Canis lupus familiaris]	1	1579.84	0	4.179	0.696503	0	38.6	161.4		Peak Found	High	High	0.0003551	0.002584	2.44	42.96	Used
	TRUE	High	QFRTEMEDLMSSKDDVGK	2xOxidation [M6; M10]	FALSE	0.0188909	0.00114223	1	1	3	NP_001104237.1	myosin-9 [Canis lupus familiaris]	2	2147.96	0	0.912	0.498277	0	104.6	95.4		High	High	High	0.001019	0.008811	2.37	23.34	Used
	TRUE	High	QRYEILTPNSIPK		FALSE	0.0207691	0.00133488	1	1	3	NP_001104237.1	myosin-9 [Canis lupus familiaris]	1	1558.86	0	2.239	0.980765	0	61.8	138.2		High	High	High	0.001563	0.0154	2.77	45.57	Used
	TRUE	High	SGFEPASLKEEVGEEAIVELVENGKK		FALSE	0.0207691	0.00133488	1	1	2	NP_001104237.1	myosin-9 [Canis lupus familiaris]	2	2788.43	0	3.253	0.88844	0	47	153		High	High	High	0.0004396	0.003076	2.81	79.88	Used
	TRUE	High	LEVNLQAMK		FALSE	0.0207691	0.00133488	1	1	2	NP_001104237.1	myosin-9 [Canis lupus familiaris]	0	1045.57	0	4.002	0.647779	0	40	160		High	High	High	0.0005656	0.004428	2.08	45.58	Used
	TRUE	High	KMEDGVGCLETAEEAKR	1xCarbamidomethyl [C8]; 1xOxidation [M2]	FALSE	0.0215393	0.00133488	1	1	3	NP_001104237.1	myosin-9 [Canis lupus familiaris]	2	1938.89	0	1.285	0.890884	0	87.5	112.5		High	High	High	0.001585	0.01574	2.78	24.21	Used
	TRUE	High	ELEDATETADAMNREVSSLK	1xOxidation [M12]	FALSE	0.0252738	0.00141272	1	1	2	NP_001104237.1	myosin-9 [Canis lupus familiaris]	1	2225.02	0	1.119	0.754087	0	94.4	105.6		High	High	High	0.0005224	0.003902	2.44	35.81	Used
	TRUE	High	SMMQDREDQSILCTGESGAGKTENTK	1xCarbamidomethyl [C13]; 1xOxidation [M]	FALSE	0.0249097	0.00141272	1	1	3	NP_001104237.1	myosin-9 [Canis lupus familiaris]	2	2889.27	0	3.796	0.799933	0	41.7	158.3		High	High	High	0.0004923	0.003832	2.96	28.23	Used
	TRUE	High	KVIQYLAHVASSHK		FALSE	0.0254578	0.00141272	1	7	3	NP_001104237.1	myosin-9 [Canis lupus familiaris]	1	1580.89	0	3.312	0.847875	0	46.4	153.6		High	High	High	0.004721	0.0496	2.62	42.62	Used
	TRUE	High	LKNKHEAMITDLEER		FALSE	0.0309526	0.00155626	1	1	1	NP_001104237.1	myosin-9 [Canis lupus familiaris]	2	1826.94	0	3.788	0.800972	0	41.8	158.2		Peak Found	High	High	0.0005656	0.004955	2.3	34.19	Used
	TRUE	High	FLSNGHVTIPGQQDKDMFQETMEAMR	1xDeamidated [Q/N]; 1xOxidation [M]	FALSE	0.0367958	0.0017272	1	1	5	NP_001104237.1	myosin-9 [Canis lupus familiaris]	1	3027.36	0	100	1.0185e-16			200		Not Found	High	High	0.002104	0.0219	3.33	63.44	Used
	TRUE	High	LEVNLQAMK	1xOxidation [M8]	FALSE	0.0381418	0.00179291	1	1	1	NP_001104237.1	myosin-9 [Canis lupus familiaris]	0	1061.57	0						No Quan Values	High	Not Found	High	0.0006918	0.006437	2.05		Not Used
	TRUE	High	MKSMEAEMIQLQEELAAAER	1xDeamidated [Q12]; 2xOxidation [M4; M]	FALSE	0.0443354	0.00214677	1	1	2	NP_001104237.1	myosin-9 [Canis lupus familiaris]	1	2341.07	0						No Quan Values	Not Found	High	High	0.0008725	0.007725	2.68		Not Used
	TRUE	High	VKLQEMEGTVK	1xOxidation [M6]	FALSE	0.0472776	0.00247114	1	1	2	NP_001104237.1	myosin-9 [Canis lupus familiaris]	1	1277.68	0	0.887	0.580152	0	106	94		High	High	High	0.001003	0.008349	2.67	14.98	Used
	TRUE	High	QAQQERDELADEIANSSGK	2xDeamidated [Q1; N15]	FALSE	0.0496948	0.00247114	1	1	1	NP_001104237.1	myosin-9 [Canis lupus familiaris]	1	2090.95	0						Not Reliable	High	Not Found	High	0.001019	0.008873	3.87		Not Used
	TRUE	High	NKHEAMITDLEERLR	1xOxidation [M6]	FALSE	0.0552788	0.00263766	1	1	2	NP_001104237.1	myosin-9 [Canis lupus familiaris]	2	1870.94	0	1.925	0.987821	0	68.4	131.6		High	High	High	0.00112	0.01018	2.49	39.91	Used
	TRUE	High	VVFQEFR		FALSE	0.0614565	0.00313872	1	1	2	NP_001104237.1	myosin-9 [Canis lupus familiaris]	0	924.494	0	3.097	0.87214	0	48.8	151.2		High	High	High	0.001262	0.0116	2.32	42.86	Used
	TRUE	High	QIATLHAQVTDMKK		FALSE	0.0627681	0.00330152	1	1	1	NP_001104237.1	myosin-9 [Canis lupus familiaris]	1	1583.86	0	3.847	0.814898	0	41.3	158.7		High	Peak Found	High	0.001308	0.01195	2.14	26.02	Used
	TRUE	High	KEEELQAALARVEEEATQK		FALSE	0.0632111	0.00330152	1	1	1	NP_001104237.1	myosin-9 [Canis lupus familiaris]	2	2172.11	0	2.385	0.980765	0	59.1	140.9		Peak Found	High	High	0.001308	0.01212	2.39	67.71	Used
	TRUE	High	EKQLAAENRLTEMETLQSQLMAEK	1xDeamidated [Q17]; 2xOxidation [M13; M21]	FALSE	0.0682824	0.00352149	1	1	1	NP_001104237.1	myosin-9 [Canis lupus familiaris]	2	2824.37	0						Not Reliable	High	Not Found	High	0.001365	0.01338	2.72		Not Used
	TRUE	High	QEEEMMAKEEELVK	2xOxidation [M5; M6]	FALSE	0.0806978	0.00426327	1	1	1	NP_001104237.1	myosin-9 [Canis lupus familiaris]	1	1754.78	0	0.82	0.41598	0	109.9	90.1		High	Peak Found	High	0.001603	0.01649	1.52	19.14	Used
	TRUE	High	TLEEEARTHEAQIQEMRQK	1xOxidation [M16]	FALSE	0.0812581	0.00434595	1	1	1	NP_001104237.1	myosin-9 [Canis lupus familiaris]	2	2343.14	0	0.785	0.404913	0	112	88		High	Peak Found	High	0.001627	0.01664	1.85	28.8	Used
	TRUE	High	GFMDGKQACVLMIK	1xCarbamidomethyl [C9]; 2xOxidation [M3; M12]	FALSE	0.0864646	0.00489416	1	1	1	NP_001104237.1	myosin-9 [Canis lupus familiaris]	1	1629.78	0	1.545	0.93345	0	78.6	121.4		High	Peak Found	High	0.001812	0.01809	2.61	39.69	Used
	TRUE	High	QIATLHAQVTDMK		FALSE	0.0919768	0.00513213	1	1	1	NP_001104237.1	myosin-9 [Canis lupus familiaris]	0	1455.76	0	2.979	0.921458	0	50.3	149.7		Peak Found	High	High	0.001951	0.01969	1.76	32.78	Used
	TRUE	High	LVWVPSDK		FALSE	0.0945286	0.0054371	1	1	1	NP_001104237.1	myosin-9 [Canis lupus familiaris]	0	943.525	0	3.282	0.85017	0	46.7	153.3		Peak Found	High	High	0.002013	0.02028	2.21	42.76	Used
	TRUE	High	LTKDFSALESQLQDTQELLQEENRQK		FALSE	0.101883	0.00598419	1	1	2	NP_001104237.1	myosin-9 [Canis lupus familiaris]	2	3091.55	0	1.402	0.893884	0	83.3	116.7		High	High	High	0.002766	0.02712	3.62	78.02	Used
	TRUE	High	LQKDLEGLGQR		FALSE	0.105395	0.006138	1	1	1	NP_001104237.1	myosin-9 [Canis lupus familiaris]	1	1256.7	0	1.411	0.917433	0	83	117		Peak Found	High	High	0.002236	0.02353	2.28	25.44	Used
	TRUE	High	QACVLMIK	1xCarbamidomethyl [C3]; 1xOxidation [M6]	FALSE	0.115818	0.00724283	1	1	1	NP_001104237.1	myosin-9 [Canis lupus familiaris]	0	978.511	0	1.415	0.884304	0	82.8	117.2		Peak Found	High	High	0.002675	0.02672	1.54	31.51	Used
	TRUE	High	TLEEEARTHEAQIQEMR	1xDeamidated [Q12]	FALSE	0.121369	0.00778858	1	1	1	NP_001104237.1	myosin-9 [Canis lupus familiaris]	1	2071.97	0						No Quan Values	Not Found	High	High	0.002854	0.02833	3.2		Not Used
	TRUE	High	MQQNIQELEEQLEEEESARQK	1xDeamidated [Q/N]; 1xOxidation [M1]	FALSE	0.132311	0.00861444	1	1	2	NP_001104237.1	myosin-9 [Canis lupus familiaris]	1	2606.19	0						Not Reliable	Not Found	High	High	0.007603	0.08278	2.91		Not Used
	TRUE	High	ELEDATETADAMNREVSSLK		FALSE	0.139469	0.00889346	1	1	1	NP_001104237.1	myosin-9 [Canis lupus familiaris]	1	2209.03	0	2.53	0.951443	0	56.7	143.3		Peak Found	High	High	0.0033	0.03418	2.44	59.04	Used
	TRUE	High	KLVWVPSDK		FALSE	0.148889	0.00946945	1	1	1	NP_001104237.1	myosin-9 [Canis lupus familiaris]	1	1071.62	0	1.891	0.987821	0	69.2	130.8		Peak Found	High	High	0.003442	0.03723	1.67	36.7	Used
TRUE	High	Master Protein	XP_544610.3	thrombospondin-1 [Canis lupus familiaris]	0	FALSE	1039.15	57	77	1127	34	1	1170	129.5	4.98	3260.91	77	cell organization and biogenesis;cellular component movement;defense response;metabolic process;regulation of biological process;response to stimulus	cell surface;extracellular	metal ion binding;protein binding	Pf00090, Pf00093, Pf02210, Pf02412, Pf05735, Pf12947	487486	ENSCAFG00000008704.3	THBS1	30	PI3K-Akt signaling pathway; Phagosome; MicroRNAs in cancer; ECM-receptor interaction; TGF-beta signaling pathway; p53 signaling pathway; Focal adhesion; Proteoglycans in cancer; Bladder cancer; Malaria; Rap1 signaling pathway		70	7.166	0.124738	50.93	29.5	170.5	1.32187e+09	7.64831e+09	High	High
	Checked	Confidence	Sequence	Modifications	Contaminant	Qvality PEP	Qvality q-value	# Protein Groups	# Proteins	# PSMs	Master Protein Accessions	Master Protein Descriptions	# Missed Cleavages	Theo. MH+ [Da]	# Razor Quan Results	Abundance Ratio: (F38, Sample) / (F37, Control)	Abundance Ratio Adj. P-Value: (F38, Sample) / (F37, Control)	Abundance Ratio Variability [%]: (F38, Sample) / (F37, Control)	Abundances (Grouped): F37, Control	Abundances (Grouped): F38, Sample	Quan Info	Found in Sample: [S37] F37: Control	Found in Sample: [S38] F38: Sample	Confidence (by Search Engine): Sequest HT	Percolator q-Value (by Search Engine): Sequest HT	Percolator PEP (by Search Engine): Sequest HT	XCorr (by Search Engine): Sequest HT	Top Apex RT [min]	Quan Usage
	TRUE	High	IRLCNSPSPQMNGKPCEGEAR	2xCarbamidomethyl [C4; C16]; 2xDeamidated [N12; Q/N]; 1xOxidation [M11]	FALSE	0.00153415	0	1	1	4	XP_544610.3	thrombospondin-1 [Canis lupus familiaris]	1	2419.08	0	3.737	0.818524	0	42.2	157.8		High	High	High	0.004721	0.04996	3.14	23.88	Used
	TRUE	High	IRLCNSPSPQMNGKPCEGEAR	2xCarbamidomethyl [C4; C16]; 1xDeamidated [N/Q]; 1xOxidation [M11]	FALSE	2.53309e-05	0	1	1	15	XP_544610.3	thrombospondin-1 [Canis lupus familiaris]	1	2418.1	0	3.148	0.860802	0	48.2	151.8		High	High	High	0	3.51e-05	3.83	20.83	Used
	TRUE	High	IRLCNSPSPQMNGKPCEGEAR	2xCarbamidomethyl [C4; C16]; 1xOxidation [M11]	FALSE	0.000628989	0	1	1	3	XP_544610.3	thrombospondin-1 [Canis lupus familiaris]	1	2417.11	0	2.604	0.957796	0	55.5	144.5		Peak Found	High	High	0	4.884e-05	3.91	19.35	Used
	TRUE	High	IRLCNSPSPQMNGKPCEGEAR	2xCarbamidomethyl [C4; C16]; 1xDeamidated [N/Q]	FALSE	0.00166472	0	1	1	6	XP_544610.3	thrombospondin-1 [Canis lupus familiaris]	1	2402.1	0	100	1.0185e-16	0	1.4	198.6		High	High	High	3.868e-05	0.0004066	4.18	27.35	Used
	TRUE	High	IRLCNSPSPQMNGKPCEGEAR	2xCarbamidomethyl [C4; C16]	FALSE	0.000522324	0	1	1	2	XP_544610.3	thrombospondin-1 [Canis lupus familiaris]	1	2401.12	0	9.25	0.0629854	0	19.5	180.5		Peak Found	High	High	0	3.935e-05	4.33	25.83	Used
	TRUE	High	NNEEWTVDSCTECR	2xCarbamidomethyl [C10; C13]; 1xDeamidated [N]	FALSE	3.41061e-05	0	1	1	16	XP_544610.3	thrombospondin-1 [Canis lupus familiaris]	0	1800.68	0	9.748	0.035711	0	18.6	181.4		High	High	High	0	6.418e-06	4.15	42.9	Used
	TRUE	High	NNEEWTVDSCTECR	2xCarbamidomethyl [C10; C13]	FALSE	3.52096e-07	0	1	1	21	XP_544610.3	thrombospondin-1 [Canis lupus familiaris]	0	1799.7	0	8.373	0.0487336	0	21.3	178.7		High	High	High	0	1.182e-07	4.77	34.65	Used
	TRUE	High	NALWHTGNTPGQVR		FALSE	0.000113763	0	1	1	15	XP_544610.3	thrombospondin-1 [Canis lupus familiaris]	0	1550.78	0	4.587	0.443848	0	35.8	164.2		High	High	High	0	1.78e-05	3.76	31.66	Used
	TRUE	High	KVTEENKELAIELR	1xDeamidated [N6]	FALSE	0.00099713	0	1	1	2	XP_544610.3	thrombospondin-1 [Canis lupus familiaris]	2	1672.91	0	4.509	0.593752	0	36.3	163.7		High	High	High	0.000111	0.000812	4.18	35.24	Used
	TRUE	High	KVTEENKELAIELR		FALSE	2.11341e-06	0	1	1	22	XP_544610.3	thrombospondin-1 [Canis lupus familiaris]	2	1671.93	0	3.462	0.781819	0	44.8	155.2		High	High	High	0	5.462e-08	4.78	33.56	Used
	TRUE	High	LCNSPSPQMNGKPCEGEAR	2xCarbamidomethyl [C2; C14]; 1xDeamidated [N/Q]	FALSE	0.000643172	0	1	1	11	XP_544610.3	thrombospondin-1 [Canis lupus familiaris]	0	2132.92	0	8.56	0.15746	0	20.9	179.1		High	High	High	0	5.047e-05	4.09	20.19	Used
	TRUE	High	LCNSPSPQMNGKPCEGEAR	2xCarbamidomethyl [C2; C14]	FALSE	0.00103487	0	1	1	3	XP_544610.3	thrombospondin-1 [Canis lupus familiaris]	0	2131.93	0	7.482	0.146276	0	23.6	176.4		High	High	High	0	8.894e-05	3.28	19.1	Used
	TRUE	High	LCNNPTPQFGGKDCVGDATENQICNK	3xCarbamidomethyl [C2; C14; C24]; 1xDeamidated [N/Q]	FALSE	0.0017666	0	1	1	2	XP_544610.3	thrombospondin-1 [Canis lupus familiaris]	1	2938.28	0						No Quan Values	Not Found	High	High	3.868e-05	0.0002777	4.82		Not Used
	TRUE	High	LCNNPTPQFGGKDCVGDATENQICNK	3xCarbamidomethyl [C2; C14; C24]	FALSE	3.29303e-07	0	1	1	5	XP_544610.3	thrombospondin-1 [Canis lupus familiaris]	1	2937.29	0	7.657	0.134268	0	23.1	176.9		High	High	High	0	5.982e-09	6.26	40.35	Used
	TRUE	High	IEDANLIPPVPDDKFQDLVDAVR		FALSE	2.35156e-05	0	1	1	19	XP_544610.3	thrombospondin-1 [Canis lupus familiaris]	1	2579.34	0	5.958	0.200122	0	28.7	171.3		High	High	High	0	3.959e-06	4.01	87.73	Used
	TRUE	High	KDHSGQVFSVVSNGR	1xDeamidated [N/Q]	FALSE	1.14551e-07	0	1	1	43	XP_544610.3	thrombospondin-1 [Canis lupus familiaris]	1	1617.8	0	7.496	0.0809934	0	23.5	176.5		High	High	High	0	1.688e-09	5.37	28.36	Used
	TRUE	High	KDHSGQVFSVVSNGR		FALSE	1.14551e-07	0	1	1	24	XP_544610.3	thrombospondin-1 [Canis lupus familiaris]	1	1616.81	1	4.88	0.377447	0	34	166		High	High	High	0	3.189e-07	5.35	28.94	Used
	TRUE	High	TRGTLLAIERK		FALSE	0.000575316	0	1	1	3	XP_544610.3	thrombospondin-1 [Canis lupus familiaris]	2	1257.76	0	8.171	0.0916745	0	21.8	178.2		High	High	High	0	4.42e-05	3.93	25.06	Used
	TRUE	High	VTEENKELAIELR	1xDeamidated [N5]	FALSE	0.000946591	0	1	1	1	XP_544610.3	thrombospondin-1 [Canis lupus familiaris]	1	1544.82	0						Not Reliable	Not Found	High	High	0	7.942e-05	3.27		Not Used
	TRUE	High	VTEENKELAIELR		FALSE	1.86741e-05	0	1	1	13	XP_544610.3	thrombospondin-1 [Canis lupus familiaris]	1	1543.83	0	5.6	0.246553	0	30.3	169.7		High	High	High	0	3.619e-06	4.88	38.43	Used
	TRUE	High	RPPLCYHNGVQYRNNEEWTVDSCTECR	3xCarbamidomethyl [C5; C23; C26]; 1xDeamidated [Q/N]	FALSE	4.73075e-05	0	1	1	4	XP_544610.3	thrombospondin-1 [Canis lupus familiaris]	1	3441.48	0	100	1.0185e-16			200		Not Found	High	High	0	2.237e-06	4.67	42.82	Used
	TRUE	High	RPPLCYHNGVQYRNNEEWTVDSCTECR	3xCarbamidomethyl [C5; C23; C26]; 2xDeamidated [N14; N]	FALSE	2.23696e-07	0	1	1	2	XP_544610.3	thrombospondin-1 [Canis lupus familiaris]	1	3442.46	0						No Quan Values	Not Found	High	High	0	3.744e-09	5.45		Not Used
	TRUE	High	RPPLCYHNGVQYRNNEEWTVDSCTECR	3xCarbamidomethyl [C5; C23; C26]; 3xDeamidated [N8; N14; N15]	FALSE	2.96122e-05	0	1	1	1	XP_544610.3	thrombospondin-1 [Canis lupus familiaris]	1	3443.45	0	100	1.0185e-16			200		Not Found	High	High	0	1.284e-06	4.17	47.46	Used
	TRUE	High	SRLCNNPTPQFGGKDCVGDATENQICNK	3xCarbamidomethyl [C4; C16; C26]	FALSE	7.78579e-05	0	1	1	2	XP_544610.3	thrombospondin-1 [Canis lupus familiaris]	2	3180.43	0	100	1.0185e-16			200		High	High	High	0	4.041e-06	4.46	37.27	Used
	TRUE	High	GDACKDDFDHDNVPDIDDICPENIDISETDFRR	2xCarbamidomethyl [C4; C20]	FALSE	0.000740723	0	1	1	2	XP_544610.3	thrombospondin-1 [Canis lupus familiaris]	2	3908.66	0	100	1.0185e-16			200		Not Found	High	High	0	5.929e-05	3.47	70.1	Used
	TRUE	High	DDFDHDNVPDIDDICPENIDISETDFRR	1xCarbamidomethyl [C15]; 1xDeamidated [N]	FALSE	0.00124609	0	1	1	2	XP_544610.3	thrombospondin-1 [Canis lupus familiaris]	1	3378.43	0						No Quan Values	Not Found	High	High	3.868e-05	0.0006264	5.21		Not Used
	TRUE	High	DDFDHDNVPDIDDICPENIDISETDFRR	1xCarbamidomethyl [C15]	FALSE	0.00041482	0	1	1	1	XP_544610.3	thrombospondin-1 [Canis lupus familiaris]	1	3377.45	0	100	1.0185e-16			200		Not Found	High	High	0	2.987e-05	4.44	77.83	Used
	TRUE	High	DCVGDATENQICNK	2xCarbamidomethyl [C2; C12]	FALSE	5.90973e-08	0	1	1	4	XP_544610.3	thrombospondin-1 [Canis lupus familiaris]	0	1623.67	0	4.367	0.593222	0	37.3	162.7		High	High	High	0	7.684e-10	4.89	24.72	Used
	TRUE	High	DNCQYVYNVDQR	1xCarbamidomethyl [C3]	FALSE	7.44606e-05	0	1	1	6	XP_544610.3	thrombospondin-1 [Canis lupus familiaris]	0	1573.67	0	7.476	0.0530317	0	23.6	176.4		High	High	High	0	0.0001354	3.71	34.97	Used
	TRUE	High	DNCQYVYNVDQR	1xCarbamidomethyl [C3]; 1xDeamidated [N/Q]	FALSE	7.06839e-05	0	1	1	2	XP_544610.3	thrombospondin-1 [Canis lupus familiaris]	0	1574.65	0	15.291	0.00751296	0	12.3	187.7		Peak Found	High	High	0	1.373e-05	4.28	37.71	Used
	TRUE	High	DNCQYVYNVDQRDTDMDGVGDQCDNCPLEHNPDQLDSDSDR	3xCarbamidomethyl [C3; C23; C26]; 1xDeamidated [Q/N]; 1xOxidation [M16]	FALSE	9.07768e-06	0	1	1	3	XP_544610.3	thrombospondin-1 [Canis lupus familiaris]	1	4891.9	0						No Quan Values	High	High	High	0	4.38e-07	5.99		Not Used
	TRUE	High	DNCQYVYNVDQRDTDMDGVGDQCDNCPLEHNPDQLDSDSDR	3xCarbamidomethyl [C3; C23; C26]; 1xOxidation [M16]	FALSE	2.552e-05	0	1	1	1	XP_544610.3	thrombospondin-1 [Canis lupus familiaris]	1	4890.91	0	13.542	0.00912197	0	13.8	186.2		Peak Found	High	High	0	1.067e-06	5.44	51.99	Used
	TRUE	High	DHSGQVFSVVSNGR	1xDeamidated [N12]	FALSE	1.6863e-07	0	1	1	24	XP_544610.3	thrombospondin-1 [Canis lupus familiaris]	0	1489.7	0	8.951	0.0351783	0	20.1	179.9		High	High	High	0	1.569e-08	5.38	36.22	Used
	TRUE	High	DHSGQVFSVVSNGR		FALSE	3.30184e-06	0	1	1	10	XP_544610.3	thrombospondin-1 [Canis lupus familiaris]	0	1488.72	0	9.533	0.0250783	0	19	181		High	High	High	0	1.531e-07	4.44	35.44	Used
	TRUE	High	CGTCPPGYSGNGIQCK	3xCarbamidomethyl [C1; C4; C15]; 1xDeamidated [N11]	FALSE	5.56841e-08	0	1	1	6	XP_544610.3	thrombospondin-1 [Canis lupus familiaris]	0	1756.71	0	5.141	0.393419	0	32.6	167.4		High	High	High	0	7.175e-10	5.22	26.67	Used
	TRUE	High	CSYLGHYSDPMYR	1xCarbamidomethyl [C1]; 1xOxidation [M11]	FALSE	1.26854e-05	0	1	1	5	XP_544610.3	thrombospondin-1 [Canis lupus familiaris]	0	1664.68	0	4.822	0.358008	0	34.4	165.6		High	High	High	0	4.652e-07	4.5	34.14	Used
	TRUE	High	CSYLGHYSDPMYR	1xCarbamidomethyl [C1]	FALSE	8.90086e-05	0	1	1	3	XP_544610.3	thrombospondin-1 [Canis lupus familiaris]	0	1648.69	0	11.296	0.0183048	0	16.3	183.7		High	High	High	0	4.736e-06	3.28	42.12	Used
	TRUE	High	GGVNDNFQGVLQNVRFVFGTTPEAILR		FALSE	0.00214267	0	1	1	1	XP_544610.3	thrombospondin-1 [Canis lupus familiaris]	1	2948.54	0	100	1.0185e-16			200		Not Found	High	High	0	0.0002112	3.14	105.51	Used
	TRUE	High	CGTCPPGYSGNGIQCK	3xCarbamidomethyl [C1; C4; C15]	FALSE	0.000446832	0	1	1	4	XP_544610.3	thrombospondin-1 [Canis lupus familiaris]	0	1755.72	0	4.095	0.651167	0	39.3	160.7		High	High	High	0.001262	0.01159	2.66	24.59	Used
	TRUE	High	FVFGTTPEAILR		FALSE	0.000365572	0	1	1	54	XP_544610.3	thrombospondin-1 [Canis lupus familiaris]	0	1350.74	0	6.373	0.156851	0	27.1	172.9		High	High	High	3.868e-05	0.0005382	4.25	74.26	Used
	TRUE	High	AGTLDLSLTVQGMQHVVSVEEALLATGQWK	1xDeamidated [Q14]; 1xOxidation [M13]	FALSE	0.00143496	0	1	1	1	XP_544610.3	thrombospondin-1 [Canis lupus familiaris]	0	3198.64	0						No Quan Values	Not Found	High	High	0	0.0001309	3.83		Not Used
	TRUE	High	AGTLDLSLTVQGMQHVVSVEEALLATGQWK	1xDeamidated [Q]	FALSE	2.23228e-05	0	1	1	4	XP_544610.3	thrombospondin-1 [Canis lupus familiaris]	0	3182.64	0	100	1.0185e-16			200		Not Found	High	High	0	9.14e-07	5.1	118.64	Used
	TRUE	High	AGTLDLSLTVQGMQHVVSVEEALLATGQWK		FALSE	0.000253955	0	1	1	1	XP_544610.3	thrombospondin-1 [Canis lupus familiaris]	0	3181.66	0						No Quan Values	Not Found	High	High	0	1.667e-05	4.68		Not Used
	TRUE	High	GPDPSSPAFRIEDANLIPPVPDDK		FALSE	0.00151153	0	1	1	1	XP_544610.3	thrombospondin-1 [Canis lupus familiaris]	1	2547.27	0	100	1.0185e-16			200		Not Found	High	High	0	0.0001392	4.22	71.15	Used
	TRUE	High	GPDPSSPAFRIEDANLIPPVPDDKFQDLVDAVR		FALSE	3.59285e-05	0	1	1	13	XP_544610.3	thrombospondin-1 [Canis lupus familiaris]	2	3590.81	0	6.972	0.109742	0	25.1	174.9		High	High	High	0	6.493e-06	5.12	92.15	Used
	TRUE	High	NALWHTGNTPGQVR	1xDeamidated [N]	FALSE	0.00604544	0.000122897	1	1	5	XP_544610.3	thrombospondin-1 [Canis lupus familiaris]	0	1551.77	0	7.888	0.106886	0	22.5	177.5		Peak Found	High	High	0.000382	0.002871	3.78	36.09	Used
	TRUE	High	SRLCNNPTPQFGGKDCVGDATENQICNK	3xCarbamidomethyl [C4; C16; C26]; 1xDeamidated [N/Q]	FALSE	0.00390675	0.000122897	1	1	4	XP_544610.3	thrombospondin-1 [Canis lupus familiaris]	2	3181.41	0						No Quan Values	Not Found	High	High	3.868e-05	0.0004278	3.32		Not Used
	TRUE	High	DSDGDGRGDACKDDFDHDNVPDIDDICPENIDISETDFR	2xCarbamidomethyl [C11; C27]; 2xDeamidated [N19; N30]	FALSE	0.00545103	0.000122897	1	1	1	XP_544610.3	thrombospondin-1 [Canis lupus familiaris]	2	4456.78	0						No Quan Values	Not Found	High	High	3.868e-05	0.000634	3.84		Not Used
	TRUE	High	GTLLAIER		FALSE	0.00376468	0.000122897	1	1	18	XP_544610.3	thrombospondin-1 [Canis lupus familiaris]	0	872.52	0	7.166	0.0976296	0	24.5	175.5		High	High	High	0.0003009	0.001889	3.12	39.6	Used
	TRUE	High	LCNSPSPQMNGKPCEGEAR	2xCarbamidomethyl [C2; C14]; 1xDeamidated [Q/N]; 1xOxidation [M9]	FALSE	0.00241277	0.000122897	1	1	13	XP_544610.3	thrombospondin-1 [Canis lupus familiaris]	0	2148.91	0	2.723	0.929576	0	53.7	146.3		High	High	High	3.868e-05	0.0004425	3.62	14.53	Used
	TRUE	High	TRGTLLAIER		FALSE	0.00613545	0.000243877	1	1	7	XP_544610.3	thrombospondin-1 [Canis lupus familiaris]	1	1129.67	0	7.405	0.0549223	0	23.8	176.2		High	High	High	0.0002414	0.001496	2.85	32.63	Used
	TRUE	High	IEDANLIPPVPDDKFQDLVDAVRAEK		FALSE	0.00893882	0.000462635	1	1	4	XP_544610.3	thrombospondin-1 [Canis lupus familiaris]	2	2907.51	0	11.22	0.00967323	0	16.4	183.6		High	High	High	0.002104	0.02176	3.19	84.9	Used
	TRUE	High	IEDANLIPPVPDDKFQDLVDAVR	1xDeamidated [Q/N]	FALSE	0.00818222	0.000462635	1	1	9	XP_544610.3	thrombospondin-1 [Canis lupus familiaris]	1	2580.32	0						No Quan Values	High	High	High	0.006279	0.06623	4.5		Not Used
	TRUE	High	GPDPSSPAFRIEDANLIPPVPDDKFQDLVDAVR	1xDeamidated [Q/N]	FALSE	0.0100564	0.000668784	1	1	6	XP_544610.3	thrombospondin-1 [Canis lupus familiaris]	2	3591.8	0						Not Reliable	High	High	High	0.0002414	0.001304	4.47		Not Used
	TRUE	High	GTLLAIERK		FALSE	0.0149501	0.000959113	1	1	3	XP_544610.3	thrombospondin-1 [Canis lupus familiaris]	1	1000.61	0	7.245	0.137805	0	24.3	175.7		High	High	High	0.0003274	0.002085	2.75	27.9	Used
	TRUE	High	DSDGDGRGDACKDDFDHDNVPDIDDICPENIDISETDFR	2xCarbamidomethyl [C11; C27]; 1xDeamidated [N]	FALSE	0.0169306	0.00105199	1	1	2	XP_544610.3	thrombospondin-1 [Canis lupus familiaris]	2	4455.8	0						No Quan Values	Not Found	High	High	0.0005656	0.0044	4.5		Not Used
	TRUE	High	GPDPSSPAFRIEDANLIPPVPDDKFQDLVDAVR	2xDeamidated [N15; Q26]	FALSE	0.0204687	0.00133488	1	1	1	XP_544610.3	thrombospondin-1 [Canis lupus familiaris]	2	3592.78	0						No Quan Values	Not Found	High	High	0.0004396	0.00301	4.47		Not Used
	TRUE	High	NNEEWTVDSCTECRCQNSVTICK	4xCarbamidomethyl [C10; C13; C15; C22]	FALSE	0.0337513	0.00164767	1	1	1	XP_544610.3	thrombospondin-1 [Canis lupus familiaris]	1	2890.19	0						Not Reliable	Not Found	High	High	0.0006159	0.005501	3.04		Not Used
	TRUE	High	DNCQYVYNVDQRDTDMDGVGDQCDNCPLEHNPDQLDSDSDR	3xCarbamidomethyl [C3; C23; C26]; 2xDeamidated [N/Q]; 1xOxidation [M16]	FALSE	0.0545012	0.00263766	1	1	2	XP_544610.3	thrombospondin-1 [Canis lupus familiaris]	1	4892.88	0						No Quan Values	Not Found	High	High	0.001093	0.01004	4.59		Not Used
	TRUE	High	AGTLDLSLTVQGMQHVVSVEEALLATGQWK	1xOxidation [M13]	FALSE	0.0556716	0.00281751	1	1	2	XP_544610.3	thrombospondin-1 [Canis lupus familiaris]	0	3197.65	0						No Quan Values	Not Found	High	High	0.004138	0.04323	2.91		Not Used
	TRUE	High	FTGPQPFGR		FALSE	0.0627681	0.00330152	1	1	6	XP_544610.3	thrombospondin-1 [Canis lupus familiaris]	0	1006.51	0	4.204	0.55313	0	38.4	161.6		High	High	High	0.001365	0.01355	3.07	36.6	Used
	TRUE	High	LPESGGDNSVFDIFELTGAARR		FALSE	0.097145	0.0054371	1	1	1	XP_544610.3	thrombospondin-1 [Canis lupus familiaris]	1	2351.16	0	11.178	0.0294817	0	16.4	183.6		Peak Found	High	High	0.002013	0.02099	2.73	87.74	Used
	TRUE	High	GTLLAIERKDHSGQVFSVVSNGR		FALSE	0.103977	0.00598419	1	1	1	XP_544610.3	thrombospondin-1 [Canis lupus familiaris]	2	2470.32	0	52.119	1.42893e-07	0	3.8	196.2		Peak Found	High	High	0.002216	0.02316	1.66	52.54	Used
	TRUE	High	IRLCNSPSPQMNGKPCEGEAR	2xCarbamidomethyl [C4; C16]; 2xDeamidated [N5; N12]	FALSE	0.126315	0.00832448	1	1	1	XP_544610.3	thrombospondin-1 [Canis lupus familiaris]	1	2403.08	0						No Quan Values	Not Found	High	High	0.00303	0.0299	2.61		Not Used
TRUE	High	Master Protein	XP_536395.3	vinculin [Canis lupus familiaris]	0	FALSE	840.418	65	73	582	73	1	1170	127.2	5.8	1695.43	73			protein binding	Pf01044	479252		VCL	4	Leukocyte transendothelial migration; Bacterial invasion of epithelial cells; Regulation of actin cytoskeleton; Focal adhesion; Amoebiasis; Adherens junction		0	1.77	0.943445	36.94	72.3	127.7	6.46765e+08	1.14323e+09	High	High
	Checked	Confidence	Sequence	Modifications	Contaminant	Qvality PEP	Qvality q-value	# Protein Groups	# Proteins	# PSMs	Master Protein Accessions	Master Protein Descriptions	# Missed Cleavages	Theo. MH+ [Da]	# Razor Quan Results	Abundance Ratio: (F38, Sample) / (F37, Control)	Abundance Ratio Adj. P-Value: (F38, Sample) / (F37, Control)	Abundance Ratio Variability [%]: (F38, Sample) / (F37, Control)	Abundances (Grouped): F37, Control	Abundances (Grouped): F38, Sample	Quan Info	Found in Sample: [S37] F37: Control	Found in Sample: [S38] F38: Sample	Confidence (by Search Engine): Sequest HT	Percolator q-Value (by Search Engine): Sequest HT	Percolator PEP (by Search Engine): Sequest HT	XCorr (by Search Engine): Sequest HT	Top Apex RT [min]	Quan Usage
	TRUE	High	LVQAAQMLQSDPYSVPARDYLIDGSR	1xDeamidated [Q]; 1xOxidation [M7]	FALSE	0.000408698	0	1	1	7	XP_536395.3	vinculin [Canis lupus familiaris]	1	2910.43	0						Not Reliable	High	High	High	3.868e-05	0.0003429	4.32		Not Used
	TRUE	High	LVQAAQMLQSDPYSVPARDYLIDGSR	1xOxidation [M7]	FALSE	2.10336e-05	0	1	1	7	XP_536395.3	vinculin [Canis lupus familiaris]	1	2909.45	0	1.745	0.971442	0	72.9	127.1		High	High	High	0	4.622e-05	4.68	64.61	Used
	TRUE	High	LVQAAQMLQSDPYSVPARDYLIDGSR	1xDeamidated [Q]	FALSE	2.88818e-06	0	1	1	3	XP_536395.3	vinculin [Canis lupus familiaris]	1	2894.44	0						Not Reliable	High	High	High	0	7.931e-08	4.69		Not Used
	TRUE	High	LVQAAQMLQSDPYSVPARDYLIDGSR		FALSE	0.000317414	0	1	1	2	XP_536395.3	vinculin [Canis lupus familiaris]	1	2893.45	0	4.18	0.699741	0	38.6	161.4		High	High	High	3.868e-05	0.0004178	3.46	74.69	Used
	TRUE	High	LVQAAQMLQSDPYSVPAR	1xOxidation [M7]	FALSE	0.000144324	0	1	1	11	XP_536395.3	vinculin [Canis lupus familiaris]	0	1990.01	0	1.883	0.983095	0	69.4	130.6		High	High	High	3.868e-05	0.0003044	4.16	47.46	Used
	TRUE	High	LVQAAQMLQSDPYSVPAR	1xDeamidated [Q]	FALSE	2.64867e-05	0	1	1	3	XP_536395.3	vinculin [Canis lupus familiaris]	0	1975	0						Not Reliable	Not Found	High	High	0	1.124e-06	3.74		Not Used
	TRUE	High	LVQAAQMLQSDPYSVPAR		FALSE	4.88384e-07	0	1	1	3	XP_536395.3	vinculin [Canis lupus familiaris]	0	1974.01	0	6.872	0.153759	0	25.4	174.6		High	High	High	0	9.536e-09	5.06	60.95	Used
	TRUE	High	MIDERQQELTHQEHR	1xOxidation [M1]	FALSE	0.00148925	0	1	1	1	XP_536395.3	vinculin [Canis lupus familiaris]	1	1965.92	0	0.57	0.208081	0	127.4	72.6		Peak Found	High	High	0	0.0001368	3.19	13.35	Used
	TRUE	High	MALLMAEMSR	3xOxidation [M1; M5; M8]	FALSE	0.000299085	0	1	1	3	XP_536395.3	vinculin [Canis lupus familiaris]	0	1200.54	0	0.682	0.349412	0	118.9	81.1		High	High	High	0	2.013e-05	3.56	24.77	Used
	TRUE	High	MALLMAEMSR	1xOxidation [M]	FALSE	8.02085e-05	0	1	1	2	XP_536395.3	vinculin [Canis lupus familiaris]	0	1168.55	0	5.734	0.362264	0	29.7	170.3		Peak Found	High	High	0	4.192e-06	3.87	46.2	Used
	TRUE	High	MALLMAEMSR		FALSE	0.000114612	0	1	1	1	XP_536395.3	vinculin [Canis lupus familiaris]	0	1152.56	0	7.731	0.16021	0	22.9	177.1		Peak Found	High	High	0	6.44e-06	3.47	61.9	Used
	TRUE	High	NPGNQAAYEHFETMKNQWIDNVEK	1xOxidation [M14]	FALSE	0.00170222	0	1	1	3	XP_536395.3	vinculin [Canis lupus familiaris]	1	2879.31	0	1.852	0.981973	0	70.1	129.9		High	High	High	0	0.0001598	3.96	53.07	Used
	TRUE	High	NPGNQAAYEHFETMK		FALSE	2.42763e-07	0	1	1	2	XP_536395.3	vinculin [Canis lupus familiaris]	0	1736.77	0	8.178	0.0773385	0	21.8	178.2		High	High	High	0	4.136e-09	4.87	34.55	Used
	TRUE	High	NSKNQGIEEALKNR		FALSE	0.000786099	0	1	1	2	XP_536395.3	vinculin [Canis lupus familiaris]	2	1600.84	0	0.575	0.14844	0	127	73		High	Peak Found	High	0	6.382e-05	3.35	21.13	Used
	TRUE	High	MSAEINEIIR	1xOxidation [M1]	FALSE	0.000393785	0	1	1	5	XP_536395.3	vinculin [Canis lupus familiaris]	0	1191.6	0	1.494	0.9283	0	80.2	119.8		High	High	High	0	2.804e-05	3.2	41.02	Used
	TRUE	High	MSAEINEIIR		FALSE	0.000255851	0	1	1	3	XP_536395.3	vinculin [Canis lupus familiaris]	0	1175.61	0	3.506	0.788296	0	44.4	155.6		High	High	High	0	1.672e-05	3.71	50.59	Used
	TRUE	High	MTGLVDEAIDTK	1xOxidation [M1]	FALSE	1.68278e-05	0	1	1	7	XP_536395.3	vinculin [Canis lupus familiaris]	0	1308.64	0	1.447	0.915963	0	81.7	118.3		High	High	High	0	6.508e-07	4.16	39.37	Used
	TRUE	High	MTGLVDEAIDTK		FALSE	9.16958e-05	0	1	1	3	XP_536395.3	vinculin [Canis lupus familiaris]	0	1292.64	0	3.665	0.67242	0	42.9	157.1		High	High	High	0	1.198e-05	3.5	46.97	Used
	TRUE	High	MLGQMTDQVAELR	1xDeamidated [Q]; 2xOxidation [M1; M5]	FALSE	0.000101002	0	1	1	5	XP_536395.3	vinculin [Canis lupus familiaris]	0	1524.7	0						No Quan Values	High	High	High	3.868e-05	0.0002281	3.6		Not Used
	TRUE	High	MLGQMTDQVAELR	2xOxidation [M1; M5]	FALSE	9.89849e-07	0	1	1	16	XP_536395.3	vinculin [Canis lupus familiaris]	0	1523.72	0	1.409	0.904639	0	83	117		High	High	High	0	1.72e-07	4.37	35.81	Used
	TRUE	High	MLGQMTDQVAELR	1xOxidation [M5]	FALSE	0.00049954	0	1	1	2	XP_536395.3	vinculin [Canis lupus familiaris]	0	1507.72	0						No Quan Values	High	High	High	3.868e-05	0.0005265	3.33	42.41	Not Used
	TRUE	High	MLGQMTDQVAELR		FALSE	0.00105036	0	1	1	2	XP_536395.3	vinculin [Canis lupus familiaris]	0	1491.73	0	5.845	0.25715	0	29.2	170.8		High	High	High	3.868e-05	0.0002258	3.77	56.19	Used
	TRUE	High	MQEAMTQEVSDVFSDTTTPIK	1xDeamidated [Q]; 2xOxidation [M1; M5]	FALSE	2.19805e-08	0	1	1	4	XP_536395.3	vinculin [Canis lupus familiaris]	0	2391.06	0						Not Reliable	High	High	High	0	2.35e-10	4.96		Not Used
	TRUE	High	MQEAMTQEVSDVFSDTTTPIK	2xOxidation [M1; M5]	FALSE	8.61218e-09	0	1	1	6	XP_536395.3	vinculin [Canis lupus familiaris]	0	2390.07	0	1.467	0.919297	0	81.1	118.9		High	High	High	0	7.716e-11	5.66	59.77	Used
	TRUE	High	MQEAMTQEVSDVFSDTTTPIK	1xDeamidated [Q]; 1xOxidation [M]	FALSE	1.28679e-08	0	1	1	9	XP_536395.3	vinculin [Canis lupus familiaris]	0	2375.06	0						Not Reliable	High	High	High	0	1.251e-10	5.83		Not Used
	TRUE	High	MQEAMTQEVSDVFSDTTTPIK	1xOxidation [M]	FALSE	1.42798e-08	0	1	1	13	XP_536395.3	vinculin [Canis lupus familiaris]	0	2374.08	0	2.851	0.934212	0	51.9	148.1		High	High	High	0	1.703e-09	5.57	73.81	Used
	TRUE	High	MQEAMTQEVSDVFSDTTTPIK	1xDeamidated [Q7]	FALSE	2.50615e-09	0	1	1	2	XP_536395.3	vinculin [Canis lupus familiaris]	0	2359.07	0						Not Reliable	High	Not Found	High	0	1.768e-11	5.86		Not Used
	TRUE	High	MQEAMTQEVSDVFSDTTTPIK		FALSE	7.11716e-08	0	1	1	3	XP_536395.3	vinculin [Canis lupus familiaris]	0	2358.08	0	4.856	0.521366	0	34.2	165.8		High	High	High	0	9.569e-10	4.9	77.04	Used
	TRUE	High	LADELAPPKPPLPEGEVPPPRPPPPEEKDEEFPEQK	1xDeamidated [Q35]	FALSE	4.26302e-05	0	1	1	4	XP_536395.3	vinculin [Canis lupus familiaris]	1	3997.01	0						No Quan Values	High	High	High	0	1.967e-06	5.02		Not Used
	TRUE	High	LADELAPPKPPLPEGEVPPPRPPPPEEKDEEFPEQK		FALSE	4.38005e-06	0	1	1	5	XP_536395.3	vinculin [Canis lupus familiaris]	1	3996.03	0	4.01	0.605603	0	39.9	160.1		High	High	High	0	1.304e-07	4.51	55.59	Used
	TRUE	High	IDAAQNWLADPNGGPEGEEQIR	1xDeamidated [N12]	FALSE	0.000180392	0	1	1	1	XP_536395.3	vinculin [Canis lupus familiaris]	0	2381.1	0						No Quan Values	Not Found	High	High	0	1.103e-05	4.67		Not Used
	TRUE	High	KIDAAQNWLADPNGGPEGEEQIRGALAEAR	2xDeamidated [Q/N]	FALSE	0.00180639	0	1	1	3	XP_536395.3	vinculin [Canis lupus familiaris]	2	3178.54	0	1.793	0.965444	0	71.6	128.4		High	High	High	0	0.0001717	4.02	68.26	Used
	TRUE	High	KIDAAQNWLADPNGGPEGEEQIRGALAEAR	1xDeamidated [N/Q]	FALSE	0.0015228	0	1	1	5	XP_536395.3	vinculin [Canis lupus familiaris]	2	3177.56	0	1.558	0.94752	0	78.2	121.8		High	High	High	0	0.0001722	4.4	67.72	Used
	TRUE	High	KIDAAQNWLADPNGGPEGEEQIR	2xDeamidated [Q6; Q21]	FALSE	0.000865835	0	1	1	1	XP_536395.3	vinculin [Canis lupus familiaris]	1	2510.18	0						Not Reliable	High	Not Found	High	0	7.155e-05	4.43		Not Used
	TRUE	High	KIDAAQNWLADPNGGPEGEEQIR	1xDeamidated [N/Q]	FALSE	1.93185e-09	0	1	1	16	XP_536395.3	vinculin [Canis lupus familiaris]	1	2509.2	0	2.078	0.997468	0	65	135		High	High	High	0	1.3e-11	6.59	56.19	Used
	TRUE	High	KIDAAQNWLADPNGGPEGEEQIR		FALSE	2.44575e-07	0	1	1	6	XP_536395.3	vinculin [Canis lupus familiaris]	1	2508.21	0	1.912	0.995062	0	68.7	131.3		High	High	High	0	4.182e-09	4.89	55.11	Used
	TRUE	High	KIDAAQNWLADPNGGPEGEEQIRGALAEAR		FALSE	6.89417e-06	0	1	1	4	XP_536395.3	vinculin [Canis lupus familiaris]	2	3176.57	0	1.42	0.913002	0	82.7	117.3		High	High	High	0	2.246e-07	4.26	66.52	Used
	TRUE	High	VGKETVQTTEDQILKR		FALSE	1.78116e-06	0	1	1	11	XP_536395.3	vinculin [Canis lupus familiaris]	2	1845.01	0	1.57	0.94752	0	77.8	122.2		High	High	High	0	4.469e-08	4.73	34.69	Used
	TRUE	High	VGKETVQTTEDQILK		FALSE	0.00139296	0	1	1	5	XP_536395.3	vinculin [Canis lupus familiaris]	1	1688.91	0	1.696	0.966493	0	74.2	125.8		High	High	High	0	0.0001261	4.48	36.49	Used
	TRUE	High	VLQLTSWDEDAWASKDTEAMKR	1xOxidation [M20]	FALSE	0.00022885	0	1	1	1	XP_536395.3	vinculin [Canis lupus familiaris]	2	2596.23	0	1.858	0.993944	0	70	130		High	Peak Found	High	0	1.464e-05	4.15	58.23	Used
	TRUE	High	VLQLTSWDEDAWASK		FALSE	2.45231e-06	0	1	1	5	XP_536395.3	vinculin [Canis lupus familiaris]	0	1748.85	0	2.883	0.915963	0	51.5	148.5		High	High	High	0	6.516e-08	4.72	75.41	Used
	TRUE	High	TNISDEESEQATEMLVHNAQNLMQSVK	2xDeamidated [Q/N]; 2xOxidation [M14; M23]	FALSE	0.000156625	0	1	1	4	XP_536395.3	vinculin [Canis lupus familiaris]	0	3080.37	0						No Quan Values	High	High	High	0.000382	0.002831	3.69	59.27	Not Used
	TRUE	High	TNISDEESEQATEMLVHNAQNLMQSVK	1xDeamidated [Q/N]; 2xOxidation [M14; M23]	FALSE	0.000446832	0	1	1	15	XP_536395.3	vinculin [Canis lupus familiaris]	0	3079.38	0						No Quan Values	High	High	High	0	0.0001803	4.04		Not Used
	TRUE	High	TNISDEESEQATEMLVHNAQNLMQSVK	2xOxidation [M14; M23]	FALSE	1.30608e-08	0	1	1	8	XP_536395.3	vinculin [Canis lupus familiaris]	0	3078.4	0	1.545	0.951443	0	78.6	121.4		High	High	High	0	3.708e-08	5.35	70.08	Used
	TRUE	High	TNISDEESEQATEMLVHNAQNLMQSVK	1xDeamidated [Q/N]; 1xOxidation [M]	FALSE	0.000134982	0	1	1	12	XP_536395.3	vinculin [Canis lupus familiaris]	0	3063.39	0						Not Reliable	High	High	High	0	0.0001227	4.43		Not Used
	TRUE	High	TNISDEESEQATEMLVHNAQNLMQSVK	1xOxidation [M]	FALSE	3.2531e-06	0	1	1	9	XP_536395.3	vinculin [Canis lupus familiaris]	0	3062.4	0	3.794	0.790163	0	41.7	158.3		High	High	High	0	9.148e-08	3.45	76.39	Used
	TRUE	High	VDQLTAQLADLAARGEGESPQAR	1xDeamidated [Q7]	FALSE	0.000503267	0	1	1	1	XP_536395.3	vinculin [Canis lupus familiaris]	1	2397.2	0						Not Reliable	Not Found	High	High	0	3.75e-05	3.79		Not Used
	TRUE	High	VDQLTAQLADLAARGEGESPQAR		FALSE	2.15081e-05	0	1	1	1	XP_536395.3	vinculin [Canis lupus familiaris]	1	2396.22	0	1.287	0.838583	0	87.5	112.5		Peak Found	High	High	0	8.694e-07	3.37	67.38	Used
	TRUE	High	VAMANIQPQMLVAGATSIAR	1xDeamidated [Q]; 2xOxidation [M3; M10]	FALSE	2.20984e-06	0	1	1	2	XP_536395.3	vinculin [Canis lupus familiaris]	0	2075.06	0						Not Reliable	High	Not Found	High	0	1.017e-07	5.16		Not Used
	TRUE	High	VAMANIQPQMLVAGATSIAR	2xOxidation [M3; M10]	FALSE	1.15098e-08	0	1	1	7	XP_536395.3	vinculin [Canis lupus familiaris]	0	2074.08	0	1.597	0.956063	0	77	123		High	High	High	0	1.637e-09	5.37	63.91	Used
	TRUE	High	VAMANIQPQMLVAGATSIAR	1xDeamidated [Q/N]; 1xOxidation [M]	FALSE	3.99543e-07	0	1	1	8	XP_536395.3	vinculin [Canis lupus familiaris]	0	2059.07	0						Not Reliable	High	High	High	0	7.492e-09	5.43		Not Used
	TRUE	High	VAMANIQPQMLVAGATSIAR	1xOxidation [M]	FALSE	3.38338e-08	0	1	1	9	XP_536395.3	vinculin [Canis lupus familiaris]	0	2058.08	0	3.001	0.896188	0	50	150		High	High	High	0	3.93e-10	4.78	71.45	Used
	TRUE	High	VAMANIQPQMLVAGATSIAR	1xDeamidated [Q]	FALSE	6.69212e-06	0	1	1	2	XP_536395.3	vinculin [Canis lupus familiaris]	0	2043.07	0						Not Reliable	Not Found	High	High	0	3.645e-07	4.28		Not Used
	TRUE	High	VAMANIQPQMLVAGATSIAR		FALSE	0.00128367	0	1	1	2	XP_536395.3	vinculin [Canis lupus familiaris]	0	2042.09	0	6.798	0.216673	0	25.6	174.4		High	High	High	3.868e-05	0.000356	3.23	80.74	Used
	TRUE	High	WIDNPTVDDR		FALSE	0.00014114	0	1	1	2	XP_536395.3	vinculin [Canis lupus familiaris]	0	1230.57	0	2.475	0.971647	0	57.6	142.4		High	High	High	0	8.252e-06	3.55	36.59	Used
	TRUE	High	VREAFQPQEPDFPPPPPDLEQLR		FALSE	1.69534e-05	0	1	1	9	XP_536395.3	vinculin [Canis lupus familiaris]	1	2702.36	0	0.519	0.147762	0	131.7	68.3		High	High	High	0	4.334e-06	4.99	72.24	Used
	TRUE	High	VMLVNSMNTVK	2xOxidation [M2; M7]	FALSE	0.00120961	0	1	1	4	XP_536395.3	vinculin [Canis lupus familiaris]	0	1267.64	0	0.899	0.516614	0	105.3	94.7		High	High	High	3.868e-05	0.0005032	2.8	23.33	Used
	TRUE	High	VMLVNSMNTVK	1xOxidation [M]	FALSE	0.000128136	0	1	1	4	XP_536395.3	vinculin [Canis lupus familiaris]	0	1251.64	0	2.872	0.9125	0	51.7	148.3		High	High	High	0	7.346e-06	3.22	35.13	Used
	TRUE	High	VMLVNSMNTVK		FALSE	0.000740723	0	1	1	1	XP_536395.3	vinculin [Canis lupus familiaris]	0	1235.65	0	15.293	0.00533266	0	12.3	187.7		Peak Found	High	High	0	5.975e-05	3.1	42.15	Used
	TRUE	High	TNLLQVCERIPTISTQLK	1xCarbamidomethyl [C7]	FALSE	0.000467213	0	1	1	3	XP_536395.3	vinculin [Canis lupus familiaris]	1	2114.16	0	1.6	0.943158	0	76.9	123.1		High	High	High	0.000111	0.0009543	3.6	67.59	Used
	TRUE	High	SLGEISALTSK		FALSE	0.00125538	0	1	1	4	XP_536395.3	vinculin [Canis lupus familiaris]	0	1105.61	0	1.727	0.969279	0	73.3	126.7		High	High	High	0	0.0001119	2.98	45.79	Used
	TRUE	High	QVATALQNLQTK	1xDeamidated [Q/N]	FALSE	0.000703172	0	1	1	6	XP_536395.3	vinculin [Canis lupus familiaris]	0	1315.72	0	1.151	0.832455	0	93	107		High	High	High	0	5.581e-05	3.57	39.01	Used
	TRUE	High	QVATALQNLQTK		FALSE	9.03422e-05	0	1	1	4	XP_536395.3	vinculin [Canis lupus familiaris]	0	1314.74	0	1.216	0.822758	0	90.3	109.7		High	High	High	0	4.825e-06	3.44	35.96	Used
	TRUE	High	QILDEAGKVGELCAGK	1xCarbamidomethyl [C13]	FALSE	4.26302e-05	0	1	1	5	XP_536395.3	vinculin [Canis lupus familiaris]	1	1687.87	0	1.77	0.9805	0	72.2	127.8		High	High	High	0	1.974e-06	3.64	44.98	Used
	TRUE	High	RMALLMAEMSR	3xOxidation [M2; M6; M9]	FALSE	0.00108205	0	1	1	1	XP_536395.3	vinculin [Canis lupus familiaris]	1	1356.64	0	2.018	0.998523	0	66.3	133.7		High	Peak Found	High	0	9.314e-05	3.55	20.74	Used
	TRUE	High	TNLLQVCER	1xCarbamidomethyl [C7]	FALSE	0.00160405	0	1	1	5	XP_536395.3	vinculin [Canis lupus familiaris]	0	1132.58	0	1.798	0.980765	0	71.5	128.5		High	High	High	3.868e-05	0.0002163	3.14	37.21	Used
	TRUE	High	STVEGIQASVK		FALSE	6.96404e-05	0	1	1	2	XP_536395.3	vinculin [Canis lupus familiaris]	0	1118.61	0	0.941	0.583574	0	103.1	96.9		High	High	High	0	1.358e-05	3.75	26.03	Used
	TRUE	High	AVAGNISDPGLQK	1xDeamidated [Q/N]	FALSE	0.000294671	0	1	1	2	XP_536395.3	vinculin [Canis lupus familiaris]	0	1270.66	0	1.446	0.932052	0	81.8	118.2		High	Peak Found	High	3.868e-05	0.0002408	3.29	30.24	Used
	TRUE	High	AVAGNISDPGLQK		FALSE	0.000443523	0	1	1	6	XP_536395.3	vinculin [Canis lupus familiaris]	0	1269.68	0	0.963	0.556098	0	101.9	98.1		High	High	High	3.868e-05	0.0002404	3.2	28	Used
	TRUE	High	CDRVDQLTAQLADLAARGEGESPQAR	1xCarbamidomethyl [C1]; 1xDeamidated [Q24]	FALSE	7.22784e-05	0	1	1	1	XP_536395.3	vinculin [Canis lupus familiaris]	2	2828.36	0						Not Reliable	High	Not Found	High	0	3.71e-06	4.17		Not Used
	TRUE	High	CDRVDQLTAQLADLAARGEGESPQAR	1xCarbamidomethyl [C1]	FALSE	8.15832e-07	0	1	1	2	XP_536395.3	vinculin [Canis lupus familiaris]	2	2827.38	0	1.324	0.888448	0	86.1	113.9		High	High	High	0	1.76e-08	4.31	73.1	Used
	TRUE	High	CDRVDQLTAQLADLAAR	1xCarbamidomethyl [C1]	FALSE	0.000815859	0	1	1	4	XP_536395.3	vinculin [Canis lupus familiaris]	1	1915.97	0	1.745	0.966493	0	72.8	127.2		High	High	High	0	0.0001277	3.65	75.43	Used
	TRUE	High	ELTPQVVSAAR		FALSE	0.00129324	0	1	1	10	XP_536395.3	vinculin [Canis lupus familiaris]	0	1170.65	0	1.563	0.947402	0	78	122		High	High	High	0	0.000124	3.33	33.63	Used
	TRUE	High	ETVQTTEDQILKR		FALSE	0.000575316	0	1	1	2	XP_536395.3	vinculin [Canis lupus familiaris]	1	1560.82	0	2.243	0.980834	0	61.7	138.3		High	High	High	0	0.0001377	3.38	33.53	Used
	TRUE	High	ETVQTTEDQILK		FALSE	0.000360176	0	1	1	2	XP_536395.3	vinculin [Canis lupus familiaris]	0	1404.72	0	1.871	0.983095	0	69.7	130.3		High	High	High	0	3.803e-05	3.49	37.6	Used
	TRUE	High	EAFQPQEPDFPPPPPDLEQLR		FALSE	1.55061e-05	0	1	1	19	XP_536395.3	vinculin [Canis lupus familiaris]	0	2447.19	0	2.397	0.977917	0	58.9	141.1		High	High	High	0	5.147e-06	4.35	78.52	Used
	TRUE	High	AIPDLTAPVAAVQAAVSNLVR		FALSE	3.27545e-09	0	1	1	15	XP_536395.3	vinculin [Canis lupus familiaris]	0	2076.18	0	1.721	0.969279	0	73.5	126.5		High	High	High	0	5.536e-11	5.1	116.87	Used
	TRUE	High	AGEVINQPMMMAAR	2xOxidation [M10; M]	FALSE	1.63346e-05	0	1	1	12	XP_536395.3	vinculin [Canis lupus familiaris]	0	1550.71	0	3.406	0.88844	0	45.4	154.6		High	High	High	0	6.275e-07	4.1	28.3	Used
	TRUE	High	AGEVINQPMMMAAR	1xOxidation [M]	FALSE	0.00019003	0	1	1	4	XP_536395.3	vinculin [Canis lupus familiaris]	0	1534.72	0	7.155	0.185668	0	24.5	175.5		High	Peak Found	High	0	1.171e-05	3.57	38.37	Used
	TRUE	High	GWLRDPSASPGDAGEQAIR		FALSE	7.18949e-07	0	1	1	10	XP_536395.3	vinculin [Canis lupus familiaris]	1	1982.97	0	2.114	0.989578	0	64.2	135.8		High	High	High	0	3.447e-07	4.17	44.8	Used
	TRUE	High	AQQVSQGLDVLTAKVENAAR		FALSE	1.41445e-06	0	1	1	3	XP_536395.3	vinculin [Canis lupus familiaris]	1	2098.13	0	1.223	0.871923	0	90	110		High	High	High	0	6.214e-07	3.93	62.55	Used
	TRUE	High	AQQVSQGLDVLTAK	1xDeamidated [Q]	FALSE	1.52772e-05	0	1	1	4	XP_536395.3	vinculin [Canis lupus familiaris]	0	1458.78	0	1.475	0.912661	0	80.8	119.2		High	High	High	0	8.896e-05	3.78	49.1	Used
	TRUE	High	AQQVSQGLDVLTAK		FALSE	3.74679e-06	0	1	1	10	XP_536395.3	vinculin [Canis lupus familiaris]	0	1457.8	0	1.588	0.950527	0	77.3	122.7		High	High	High	0	1.892e-07	4.51	46.28	Used
	TRUE	High	GILSGTSDLLLTFDEAEVRK		FALSE	1.56545e-07	0	1	1	7	XP_536395.3	vinculin [Canis lupus familiaris]	1	2164.15	0	1.594	0.951443	0	77.1	122.9		High	High	High	0	2.449e-09	4.51	90.92	Used
	TRUE	High	GILEYLTVAEVVETMEDLVTYTK	1xOxidation [M15]	FALSE	3.71684e-09	0	1	1	14	XP_536395.3	vinculin [Canis lupus familiaris]	0	2632.33	0	1.386	0.913192	0	83.8	116.2		High	High	High	0	1.275e-09	5.83	125.53	Used
	TRUE	High	GILSGTSDLLLTFDEAEVR		FALSE	7.2238e-08	0	1	1	1	XP_536395.3	vinculin [Canis lupus familiaris]	0	2036.05	0	1.753	0.966591	0	72.6	127.4		Peak Found	High	High	0	9.72e-10	5.92	102.27	Used
	TRUE	High	AAAVGTANKSTVEGIQASVK	1xDeamidated [N8]	FALSE	0.000118953	0	1	1	2	XP_536395.3	vinculin [Canis lupus familiaris]	1	1903.01	0	1.611	0.937806	0	76.6	123.4		High	High	High	0	6.736e-06	3.94	36.78	Used
	TRUE	High	ARMQEAMTQEVSDVFSDTTTPIK	2xOxidation [M3; M7]	FALSE	1.45326e-07	0	1	1	2	XP_536395.3	vinculin [Canis lupus familiaris]	1	2617.21	0	1.392	0.915937	0	83.6	116.4		High	High	High	0	2.242e-09	5.68	51.94	Used
	TRUE	High	AAVHLEGKIEQAQR		FALSE	3.69147e-06	0	1	1	5	XP_536395.3	vinculin [Canis lupus familiaris]	1	1549.84	0	1.275	0.853413	0	87.9	112.1		High	High	High	0	1.063e-07	4.62	22.44	Used
	TRUE	High	NQGIEEALKNR		FALSE	0.00259857	0.000122897	1	1	3	XP_536395.3	vinculin [Canis lupus familiaris]	1	1271.67	0	1.149	0.812625	0	93.1	106.9		High	High	High	3.868e-05	0.000264	3.07	25.42	Used
	TRUE	High	ELLPVLISAMK	1xOxidation [M10]	FALSE	0.0029697	0.000122897	1	1	3	XP_536395.3	vinculin [Canis lupus familiaris]	0	1229.72	0	1.859	0.988239	0	69.9	130.1		High	High	High	3.868e-05	0.0003101	2.68	68.2	Used
	TRUE	High	NPGNQAAYEHFETMK	1xOxidation [M14]	FALSE	0.00263741	0.000122897	1	1	2	XP_536395.3	vinculin [Canis lupus familiaris]	0	1752.76	0	1.701	0.971442	0	74.1	125.9		High	High	High	3.868e-05	0.00027	2.48	25.72	Used
	TRUE	High	NQWIDNVEK		FALSE	0.00595673	0.000122897	1	1	2	XP_536395.3	vinculin [Canis lupus familiaris]	0	1145.56	0	2.77	0.94752	0	53.1	146.9		High	High	High	0.0003274	0.002321	2.67	37.25	Used
	TRUE	High	TIESILEPVAQQISHLVIMHEEGEVDGK	1xOxidation [M19]	FALSE	0.00277796	0.000122897	1	1	7	XP_536395.3	vinculin [Canis lupus familiaris]	0	3117.58	0	1.669	0.966493	0	74.9	125.1		High	High	High	3.868e-05	0.000456	3.27	105.05	Used
	TRUE	High	RMALLMAEMSR	1xOxidation [M9]	FALSE	0.00502505	0.000122897	1	1	1	XP_536395.3	vinculin [Canis lupus familiaris]	1	1324.65	0	5.294	0.473043	0	31.8	168.2		Peak Found	High	High	3.868e-05	0.0005788	2.97	40.47	Used
	TRUE	High	AGEVINQPMMMAAR	3xOxidation [M9; M10; M11]	FALSE	0.0043336	0.000122897	1	1	15	XP_536395.3	vinculin [Canis lupus familiaris]	0	1566.71	0	0.842	0.393804	0	108.6	91.4		High	High	High	0.0006664	0.006144	3.26	18.76	Used
	TRUE	High	QILDEAGKVGELCAGKER	1xCarbamidomethyl [C13]	FALSE	0.00549149	0.000122897	1	1	3	XP_536395.3	vinculin [Canis lupus familiaris]	2	1973.01	0	2.185	0.995062	0	62.8	137.2		High	High	High	3.868e-05	0.0006401	2.53	40.07	Used
	TRUE	High	EAFQPQEPDFPPPPPDLEQLR	1xDeamidated [Q]	FALSE	0.00259857	0.000122897	1	1	9	XP_536395.3	vinculin [Canis lupus familiaris]	0	2448.17	0	1.546	0.947402	0	78.5	121.5		High	High	High	3.868e-05	0.0005018	3.42	79.32	Used
	TRUE	High	ALASIDSKLNQAK		FALSE	0.00279864	0.000122897	1	1	3	XP_536395.3	vinculin [Canis lupus familiaris]	1	1358.76	0	1.25	0.88731	0	88.9	111.1		High	High	High	3.868e-05	0.0005515	3.31	28.79	Used
	TRUE	High	DPSASPGDAGEQAIR		FALSE	0.00224023	0.000122897	1	1	3	XP_536395.3	vinculin [Canis lupus familiaris]	0	1470.68	0	1.057	0.644994	0	97.2	102.8		High	High	High	0.0003274	0.002283	3.17	24.38	Used
	TRUE	High	LLAVAATAPPDAPSR		FALSE	0.00279864	0.000122897	1	1	3	XP_536395.3	vinculin [Canis lupus familiaris]	0	1449.81	0	1.824	0.980834	0	70.8	129.2		High	High	High	3.868e-05	0.0005943	3.59	41.99	Used
	TRUE	High	SFLDSGYR		FALSE	0.00695631	0.000354561	1	1	3	XP_536395.3	vinculin [Canis lupus familiaris]	0	944.447	0	2.24	0.979199	0	61.7	138.3		High	High	High	0.000111	0.0008435	2.62	39.16	Used
	TRUE	High	ILLRNPGNQAAYEHFETMKNQWIDNVEK	1xDeamidated [N5]; 1xOxidation [M18]	FALSE	0.0120855	0.000668784	1	1	1	XP_536395.3	vinculin [Canis lupus familiaris]	2	3375.64	0	100	1.0185e-16			200		Not Found	High	High	0.0002414	0.001612	4.28	62.08	Used
	TRUE	High	LLAVAATAPPDAPSREEVFDER		FALSE	0.0109039	0.000668784	1	1	5	XP_536395.3	vinculin [Canis lupus familiaris]	1	2354.2	0	1.95	0.995976	0	67.8	132.2		High	High	High	0.0003274	0.002186	3.17	55.74	Used
	TRUE	High	ELLPVLISAMK		FALSE	0.0101307	0.000668784	1	1	2	XP_536395.3	vinculin [Canis lupus familiaris]	0	1213.72	0	4.223	0.602121	0	38.3	161.7		High	High	High	0.0002414	0.001311	2.65	86.37	Used
	TRUE	High	TIESILEPVAQQISHLVIMHEEGEVDGK		FALSE	0.0100564	0.000668784	1	1	3	XP_536395.3	vinculin [Canis lupus familiaris]	0	3101.58	0	100	1.0185e-16			200		Not Found	High	High	0.001308	0.01209	2.73	108.73	Used
	TRUE	High	ILLRNPGNQAAYEHFETMK	1xOxidation [M18]	FALSE	0.0125375	0.000776198	1	1	1	XP_536395.3	vinculin [Canis lupus familiaris]	1	2248.12	0	1.714	0.972782	0	73.7	126.3		Peak Found	High	High	0.0002743	0.001696	3.3	42.48	Used
	TRUE	High	IRTNLLQVCER	1xCarbamidomethyl [C9]	FALSE	0.0146251	0.000869148	1	1	2	XP_536395.3	vinculin [Canis lupus familiaris]	1	1401.76	0	2.398	0.981535	0	58.8	141.2		High	High	High	0.0003009	0.002021	2.54	38.13	Used
	TRUE	High	TNISDEESEQATEMLVHNAQNLMQSVK		FALSE	0.0140989	0.000869148	1	1	1	XP_536395.3	vinculin [Canis lupus familiaris]	0	3046.41	0	100	1.0185e-16			200		Not Found	High	High	0.0003009	0.001938	2.44	94.87	Used
	TRUE	High	VREAFQPQEPDFPPPPPDLEQLR	1xDeamidated [Q]	FALSE	0.0159683	0.000959113	1	1	3	XP_536395.3	vinculin [Canis lupus familiaris]	1	2703.34	0	1.256	0.862525	0	88.6	111.4		Peak Found	High	High	0.001365	0.01284	3.64	71.15	Used
	TRUE	High	NFTVEKMSAEINEIIR	1xOxidation [M7]	FALSE	0.0186172	0.00114223	1	1	1	XP_536395.3	vinculin [Canis lupus familiaris]	1	1909.97	0	0.637	0.177984	0	122.2	77.8		High	Peak Found	High	0.000382	0.002701	3.26	55.04	Used
	TRUE	High	AAAVGTANKSTVEGIQASVK		FALSE	0.0188909	0.00114223	1	1	1	XP_536395.3	vinculin [Canis lupus familiaris]	1	1902.03	0	2.18	0.995062	0	62.9	137.1		Peak Found	High	High	0.000382	0.002745	3.54	31.08	Used
	TRUE	High	IDAAQNWLADPNGGPEGEEQIR		FALSE	0.0225005	0.00141272	1	1	3	XP_536395.3	vinculin [Canis lupus familiaris]	0	2380.12	0	1.912	0.974814	0	68.7	131.3		High	High	High	0.000714	0.006893	3.29	62.73	Used
	TRUE	High	ILLRNPGNQAAYEHFETMK	1xDeamidated [Q9]; 1xOxidation [M18]	FALSE	0.0294259	0.00155626	1	1	1	XP_536395.3	vinculin [Canis lupus familiaris]	1	2249.1	0						Not Reliable	Not Found	High	High	0.0005656	0.004671	4.16		Not Used
	TRUE	High	WIDNPTVDDRGVGQAAIR		FALSE	0.0386934	0.00179291	1	1	2	XP_536395.3	vinculin [Canis lupus familiaris]	1	1983	0	2.14	0.987018	0	63.7	136.3		High	Peak Found	High	0.000714	0.006514	2.8	46.81	Used
	TRUE	High	LANVMMGPYRQDLLAK	1xOxidation [M]	FALSE	0.0418689	0.00179291	1	1	2	XP_536395.3	vinculin [Canis lupus familiaris]	1	1835.95	0	3.301	0.903377	0	46.5	153.5		Peak Found	High	High	0.002084	0.02158	3.15	50.6	Used
	TRUE	High	NPGNQAAYEHFETMKNQWIDNVEK	1xDeamidated [N21]; 1xOxidation [M14]	FALSE	0.0421698	0.00188241	1	1	1	XP_536395.3	vinculin [Canis lupus familiaris]	1	2880.29	0						Not Reliable	High	Not Found	High	0.0007669	0.007278	2.82		Not Used
	TRUE	High	IAELCDDPKERDDILR	1xCarbamidomethyl [C5]	FALSE	0.0449735	0.00214677	1	1	3	XP_536395.3	vinculin [Canis lupus familiaris]	2	1957.96	0	1.681	0.966493	0	74.6	125.4		High	High	High	0.0008725	0.007832	3.02	38.51	Used
	TRUE	High	NQWIDNVEKMTGLVDEAIDTK	1xDeamidated [N/Q]; 1xOxidation [M10]	FALSE	0.0449735	0.00214677	1	1	2	XP_536395.3	vinculin [Canis lupus familiaris]	1	2436.16	0	2.211	0.997554	0	62.3	137.7		Peak Found	High	High	0.0008725	0.007841	3.38	77.26	Used
	TRUE	High	IPTISTQLK		FALSE	0.0469416	0.00241444	1	1	3	XP_536395.3	vinculin [Canis lupus familiaris]	0	1000.6	0	1.779	0.975237	0	72	128		High	High	High	0.002151	0.02212	1.9	39.7	Used
	TRUE	High	LANVMMGPYR		FALSE	0.0469416	0.00241444	1	1	1	XP_536395.3	vinculin [Canis lupus familiaris]	0	1151.57	0						No Quan Values	Not Found	High	High	0.0009787	0.008257	2.23		Not Used
	TRUE	High	TIESILEPVAQQISHLVIMHEEGEVDGK	1xDeamidated [Q]; 1xOxidation [M19]	FALSE	0.0514934	0.00247114	1	1	5	XP_536395.3	vinculin [Canis lupus familiaris]	0	3118.56	0						No Quan Values	High	High	High	0.00244	0.02552	3.28		Not Used
	TRUE	High	ALASQLQDSLK		FALSE	0.0605966	0.00296575	1	1	2	XP_536395.3	vinculin [Canis lupus familiaris]	0	1173.65	0	1.946	0.995556	0	67.9	132.1		High	High	High	0.001365	0.01309	3.4	43.03	Used
	TRUE	High	LANVMMGPYRQDLLAK	2xOxidation [M5; M6]	FALSE	0.0593281	0.00296575	1	1	2	XP_536395.3	vinculin [Canis lupus familiaris]	1	1851.95	0	1.464	0.917433	0	81.2	118.8		High	Peak Found	High	0.001212	0.01117	2.3	40.41	Used
	TRUE	High	NPGNQAAYEHFETMKNQWIDNVEK		FALSE	0.0663956	0.00352149	1	1	1	XP_536395.3	vinculin [Canis lupus familiaris]	1	2863.31	0	100	1.0185e-16			200		Not Found	High	High	0.001365	0.01283	2.43	65.43	Used
	TRUE	High	LANVMMGPYR	1xOxidation [M]	FALSE	0.0795881	0.00426327	1	1	2	XP_536395.3	vinculin [Canis lupus familiaris]	0	1167.56	0	4.014	0.651734	0	39.9	160.1		High	Peak Found	High	0.001603	0.01619	2.83	36.49	Used
	TRUE	High	ILLRNPGNQAAYEHFETMK	1xDeamidated [N]	FALSE	0.0882673	0.00489416	1	1	2	XP_536395.3	vinculin [Canis lupus familiaris]	1	2233.11	0						Not Reliable	Not Found	High	High	0.003051	0.03027	2.87		Not Used
	TRUE	High	ALASIDSKLNQAK	1xDeamidated [N/Q]	FALSE	0.115818	0.00724283	1	1	4	XP_536395.3	vinculin [Canis lupus familiaris]	1	1359.75	0						No Quan Values	High	High	High	0.002651	0.02663	2.68		Not Used
	TRUE	High	LLAVAATAPPDAPSREEVFDERAANFEHHSGR		FALSE	0.118169	0.00755931	1	1	1	XP_536395.3	vinculin [Canis lupus familiaris]	2	3460.7	0	1.285	0.871923	0	87.5	112.5		Peak Found	High	High	0.002788	0.02746	2.42	51.98	Used
	TRUE	High	TNLLQVCERIPTISTQLK	1xCarbamidomethyl [C7]; 1xDeamidated [N/Q]	FALSE	0.125479	0.00825293	1	1	2	XP_536395.3	vinculin [Canis lupus familiaris]	1	2115.15	0						Not Reliable	High	Not Found	High	0.00303	0.02973	3.26		Not Used
	TRUE	High	LANVMMGPYRQDLLAK		FALSE	0.136746	0.0088242	1	1	1	XP_536395.3	vinculin [Canis lupus familiaris]	1	1819.96	0						No Quan Values	Not Found	High	High	0.003215	0.03324	3.17		Not Used
	TRUE	High	VLQLTSWDEDAWASKDTEAMK	1xOxidation [M20]	FALSE	0.14131	0.00896253	1	1	1	XP_536395.3	vinculin [Canis lupus familiaris]	1	2440.13	0	4.421	0.577431	0	36.9	163.1		Peak Found	High	High	0.0033	0.03482	2.91	65.05	Used
TRUE	High	Master Protein	XP_866874.1	alpha-actinin-1 isoform X4 [Canis lupus familiaris]	0	FALSE	787.903	82	76	538	2	1	892	102.9	5.41	1569.87	76	cell organization and biogenesis	cytoskeleton;membrane	metal ion binding;protein binding	Pf00036, Pf00307, Pf00435, Pf08726, Pf11971, Pf13405, Pf13499	480369	ENSCAFG00000016534.4	ACTN1	8			98	1.504	0.913393	33.54	80	120	6.621e+08	9.92713e+08	High	High
	Checked	Confidence	Sequence	Modifications	Contaminant	Qvality PEP	Qvality q-value	# Protein Groups	# Proteins	# PSMs	Master Protein Accessions	Master Protein Descriptions	# Missed Cleavages	Theo. MH+ [Da]	# Razor Quan Results	Abundance Ratio: (F38, Sample) / (F37, Control)	Abundance Ratio Adj. P-Value: (F38, Sample) / (F37, Control)	Abundance Ratio Variability [%]: (F38, Sample) / (F37, Control)	Abundances (Grouped): F37, Control	Abundances (Grouped): F38, Sample	Quan Info	Found in Sample: [S37] F37: Control	Found in Sample: [S38] F38: Sample	Confidence (by Search Engine): Sequest HT	Percolator q-Value (by Search Engine): Sequest HT	Percolator PEP (by Search Engine): Sequest HT	XCorr (by Search Engine): Sequest HT	Top Apex RT [min]	Quan Usage
	TRUE	High	LVSIGAEEIVDGNVKMTLGMIWTIILR	2xOxidation [M16; M20]	FALSE	0.000803822	0	3	7	1	XP_866874.1; XP_536333.2; XP_853103.1	alpha-actinin-1 isoform X4 [Canis lupus familiaris] alpha-actinin-2 isoform X2 [Canis lupus familiaris] alpha-actinin-1 isoform X1 [Canis lupus familiaris]	1	3003.63	0						No Quan Values	High	Not Found	High	0	6.547e-05	3.25		Not Used
	TRUE	High	LVSIGAEEIVDGNVK		FALSE	1.86244e-06	0	3	7	14	XP_866874.1; XP_536333.2; XP_853103.1	alpha-actinin-1 isoform X4 [Canis lupus familiaris] alpha-actinin-2 isoform X2 [Canis lupus familiaris] alpha-actinin-1 isoform X1 [Canis lupus familiaris]	0	1542.84	0	1.609	0.951751	0	76.6	123.4	Shared	High	High	High	0	1.555e-07	4.58	58.11	Used
	TRUE	High	IVQTYHVNMAGTNPYTTITPQEINGKWDHVR	1xDeamidated [N/Q]; 1xOxidation [M9]	FALSE	0.000158972	0	2	5	16	XP_866874.1; XP_853103.1	alpha-actinin-1 isoform X4 [Canis lupus familiaris] alpha-actinin-1 isoform X1 [Canis lupus familiaris]	1	3600.75	0	1.298	0.86459	0	87	113	Shared	High	High	High	0	9.481e-06	4.28	56.1	Used
	TRUE	High	IVQTYHVNMAGTNPYTTITPQEINGK	2xDeamidated [Q/N]; 1xOxidation [M9]	FALSE	7.24316e-07	0	2	5	8	XP_866874.1; XP_853103.1	alpha-actinin-1 isoform X4 [Canis lupus familiaris] alpha-actinin-1 isoform X1 [Canis lupus familiaris]	0	2908.4	0						Not Reliable	High	High	High	0	1.528e-08	5.12		Not Used
	TRUE	High	IVQTYHVNMAGTNPYTTITPQEINGK	1xDeamidated [N/Q]; 1xOxidation [M9]	FALSE	1.38694e-05	0	2	5	8	XP_866874.1; XP_853103.1	alpha-actinin-1 isoform X4 [Canis lupus familiaris] alpha-actinin-1 isoform X1 [Canis lupus familiaris]	0	2907.42	0	1.463	0.932052	0	81.2	118.8	Shared	High	High	High	0	3.269e-06	4.26	52.1	Used
	TRUE	High	IVQTYHVNMAGTNPYTTITPQEINGK	1xOxidation [M9]	FALSE	0.000263574	0	2	5	2	XP_866874.1; XP_853103.1	alpha-actinin-1 isoform X4 [Canis lupus familiaris] alpha-actinin-1 isoform X1 [Canis lupus familiaris]	0	2906.44	0	1.393	0.915937	0	83.6	116.4	Shared	High	High	High	0	1.732e-05	4.97	51.52	Used
	TRUE	High	IVQTYHVNMAGTNPYTTITPQEINGK	2xDeamidated [N13; N24]	FALSE	0.000365572	0	2	5	2	XP_866874.1; XP_853103.1	alpha-actinin-1 isoform X4 [Canis lupus familiaris] alpha-actinin-1 isoform X1 [Canis lupus familiaris]	0	2892.41	0						Not Reliable	High	High	High	0	2.556e-05	4.3		Not Used
	TRUE	High	IVQTYHVNMAGTNPYTTITPQEINGK	1xDeamidated [N/Q]	FALSE	0.00148925	0	2	5	4	XP_866874.1; XP_853103.1	alpha-actinin-1 isoform X4 [Canis lupus familiaris] alpha-actinin-1 isoform X1 [Canis lupus familiaris]	0	2891.42	0	3.223	0.881628	0	47.4	152.6	Shared	High	High	High	0	0.0001367	4.07	59.58	Used
	TRUE	High	IVQTYHVNMAGTNPYTTITPQEINGK		FALSE	0.000456909	0	2	5	2	XP_866874.1; XP_853103.1	alpha-actinin-1 isoform X4 [Canis lupus familiaris] alpha-actinin-1 isoform X1 [Canis lupus familiaris]	0	2890.44	0	2.978	0.927571	0	50.3	149.7	Shared	High	High	High	0	6.505e-05	4.35	58.84	Used
	TRUE	High	MLDAEDIVGTARPDEK	1xOxidation [M1]	FALSE	4.25169e-06	0	2	5	4	XP_866874.1; XP_853103.1	alpha-actinin-1 isoform X4 [Canis lupus familiaris] alpha-actinin-1 isoform X1 [Canis lupus familiaris]	0	1775.85	0	1.631	0.956015	0	76	124	Shared	High	High	High	0	1.257e-07	3.97	43.76	Used
	TRUE	High	MLDAEDIVGTARPDEK		FALSE	1.74652e-05	0	2	5	2	XP_866874.1; XP_853103.1	alpha-actinin-1 isoform X4 [Canis lupus familiaris] alpha-actinin-1 isoform X1 [Canis lupus familiaris]	0	1759.85	0	4.143	0.586757	0	38.9	161.1	Shared	High	High	High	0	6.788e-07	3.88	50.18	Used
	TRUE	High	MAPYSGPDAVPGALDYMSFSTALYGESDL	1xOxidation [M]	FALSE	8.18015e-06	0	2	5	7	XP_866874.1; XP_853103.1	alpha-actinin-1 isoform X4 [Canis lupus familiaris] alpha-actinin-1 isoform X1 [Canis lupus familiaris]	0	3041.34	0	1.673	0.961074	0	74.8	125.2	Shared	High	High	High	0	2.749e-07	5.18	114.83	Used
	TRUE	High	MAPYSGPDAVPGALDYMSFSTALYGESDL	2xOxidation [M1; M17]	FALSE	1.64127e-06	0	2	5	7	XP_866874.1; XP_853103.1	alpha-actinin-1 isoform X4 [Canis lupus familiaris] alpha-actinin-1 isoform X1 [Canis lupus familiaris]	0	3057.34	0	1.033	0.769815	0	98.4	101.6	Shared	High	High	High	0	4.046e-08	4.88	104.17	Used
	TRUE	High	LRKDDPLTNLNTAFDVAEK		FALSE	4.71818e-06	0	2	5	6	XP_866874.1; XP_853103.1	alpha-actinin-1 isoform X4 [Canis lupus familiaris] alpha-actinin-1 isoform X1 [Canis lupus familiaris]	2	2160.13	0	1.506	0.932052	0	79.8	120.2	Shared	High	High	High	0	2.284e-07	4.62	60.95	Used
	TRUE	High	LSNRPAFMPSEGR	1xOxidation [M8]	FALSE	0.000305831	0	2	5	8	XP_866874.1; XP_853103.1	alpha-actinin-1 isoform X4 [Canis lupus familiaris] alpha-actinin-1 isoform X1 [Canis lupus familiaris]	0	1477.72	0	0.557	0.0748168	0	128.5	71.5	Shared	High	High	High	0	2.07e-05	3.08	21.12	Used
	TRUE	High	ISIEMHGTLEDQLSHLR	1xOxidation [M5]	FALSE	3.14273e-05	0	2	5	3	XP_866874.1; XP_853103.1	alpha-actinin-1 isoform X4 [Canis lupus familiaris] alpha-actinin-1 isoform X1 [Canis lupus familiaris]	0	1995	0	1.334	0.88071	0	85.7	114.3	Shared	Peak Found	High	High	0	1.37e-06	4.22	54.92	Used
	TRUE	High	ISIEMHGTLEDQLSHLR		FALSE	1.17694e-08	0	2	5	2	XP_866874.1; XP_853103.1	alpha-actinin-1 isoform X4 [Canis lupus familiaris] alpha-actinin-1 isoform X1 [Canis lupus familiaris]	0	1979	0	2.895	0.915963	0	51.3	148.7	Shared	High	High	High	0	1.12e-10	5.33	63.58	Used
	TRUE	High	QFAAQANVIGPWIQTK		FALSE	2.3982e-06	0	2	5	5	XP_866874.1; XP_853103.1	alpha-actinin-1 isoform X4 [Canis lupus familiaris] alpha-actinin-1 isoform X1 [Canis lupus familiaris]	0	1771.95	0	1.39	0.901764	0	83.7	116.3	Shared	High	High	High	0	6.387e-08	4.07	71.18	Used
	TRUE	High	NVNIQNFHISWK		FALSE	0.000119841	0	2	5	3	XP_866874.1; XP_853103.1	alpha-actinin-1 isoform X4 [Canis lupus familiaris] alpha-actinin-1 isoform X1 [Canis lupus familiaris]	0	1499.78	0	2.278	0.974764	0	61	139	Shared	High	High	High	0	6.761e-06	3.91	61.46	Used
	TRUE	High	MTLGMIWTIILR	2xOxidation [M1; M5]	FALSE	1.03009e-05	0	4	15	6	XP_853410.1; XP_866874.1; XP_536333.2; XP_853103.1	alpha-actinin-4 isoform X3 [Canis lupus familiaris] alpha-actinin-1 isoform X4 [Canis lupus familiaris] alpha-actinin-2 isoform X2 [Canis lupus familiaris] alpha-actinin-1 isoform X1 [Canis lupus familiaris]	0	1479.81	0	1.545	0.947402	0	78.6	121.4	Shared	High	High	High	0	3.643e-07	4.44	101.18	Used
	TRUE	High	MVSDINNAWGCLEQAEK	1xCarbamidomethyl [C11]; 1xOxidation [M1]	FALSE	2.4824e-07	0	2	5	1	XP_866874.1; XP_853103.1	alpha-actinin-1 isoform X4 [Canis lupus familiaris] alpha-actinin-1 isoform X1 [Canis lupus familiaris]	0	1980.88	0	1.155	0.749276	0	92.8	107.2	Shared	High	Peak Found	High	0	4.265e-09	4.29	63.37	Used
	TRUE	High	LAILGIHNEVSK		FALSE	0.000286036	0	2	5	6	XP_866874.1; XP_853103.1	alpha-actinin-1 isoform X4 [Canis lupus familiaris] alpha-actinin-1 isoform X1 [Canis lupus familiaris]	0	1293.75	0	1.835	0.981535	0	70.5	129.5	Shared	High	High	High	0	1.922e-05	3.23	44.19	Used
	TRUE	High	IDQLEGDHQLIQEALIFDNKHTNYTMEHIR	1xOxidation [M26]	FALSE	2.89589e-05	0	2	5	8	XP_866874.1; XP_853103.1	alpha-actinin-1 isoform X4 [Canis lupus familiaris] alpha-actinin-1 isoform X1 [Canis lupus familiaris]	1	3637.77	0	1.821	0.980834	0	70.9	129.1	Shared	High	High	High	0	1.246e-06	5.9	66.49	Used
	TRUE	High	IDQLEGDHQLIQEALIFDNK		FALSE	0.000104828	0	2	5	3	XP_866874.1; XP_853103.1	alpha-actinin-1 isoform X4 [Canis lupus familiaris] alpha-actinin-1 isoform X1 [Canis lupus familiaris]	0	2339.19	0	2.103	0.99546	0	64.4	135.6	Shared	High	High	High	0	1.368e-05	3.81	79.54	Used
	TRUE	High	ICDQWDNLGALTQK	1xCarbamidomethyl [C2]	FALSE	3.37633e-06	0	2	5	4	XP_866874.1; XP_853103.1	alpha-actinin-1 isoform X4 [Canis lupus familiaris] alpha-actinin-1 isoform X1 [Canis lupus familiaris]	0	1661.8	0	1.477	0.923268	0	80.7	119.3	Shared	High	High	High	0	9.57e-08	4.21	63.47	Used
	TRUE	High	LASDLLEWIR		FALSE	5.09594e-05	0	3	10	2	XP_853410.1; XP_866874.1; XP_853103.1	alpha-actinin-4 isoform X3 [Canis lupus familiaris] alpha-actinin-1 isoform X4 [Canis lupus familiaris] alpha-actinin-1 isoform X1 [Canis lupus familiaris]	0	1215.67	0	2.281	0.981535	0	60.9	139.1	Shared	High	High	High	0	2.44e-06	4.27	87.85	Used
	TRUE	High	KDDPLTNLNTAFDVAEKYLDIPK		FALSE	6.66016e-05	0	2	5	4	XP_866874.1; XP_853103.1	alpha-actinin-1 isoform X4 [Canis lupus familiaris] alpha-actinin-1 isoform X1 [Canis lupus familiaris]	2	2620.35	0	1.19	0.838028	0	91.3	108.7	Shared	High	High	High	0	3.359e-06	4.66	103.17	Used
	TRUE	High	KDDPLTNLNTAFDVAEK		FALSE	4.93347e-06	0	2	5	5	XP_866874.1; XP_853103.1	alpha-actinin-1 isoform X4 [Canis lupus familiaris] alpha-actinin-1 isoform X1 [Canis lupus familiaris]	1	1890.94	0	1.488	0.925244	0	80.4	119.6	Shared	High	High	High	0	6.012e-06	4.44	64.89	Used
	TRUE	High	KHEAFESDLAAHQDRVEQIAAIAQELNELDYYDSPSVNAR	2xDeamidated [Q/N]	FALSE	0.000339379	0	2	5	6	XP_866874.1; XP_853103.1	alpha-actinin-1 isoform X4 [Canis lupus familiaris] alpha-actinin-1 isoform X1 [Canis lupus familiaris]	2	4545.14	0						No Quan Values	High	High	High	0.0002414	0.001395	5.14		Not Used
	TRUE	High	KHEAFESDLAAHQDRVEQIAAIAQELNELDYYDSPSVNAR	1xDeamidated [Q/N]	FALSE	7.03088e-07	0	2	5	21	XP_866874.1; XP_853103.1	alpha-actinin-1 isoform X4 [Canis lupus familiaris] alpha-actinin-1 isoform X1 [Canis lupus familiaris]	2	4544.16	0	2.282	0.982892	0	60.9	139.1	Shared	High	High	High	0	1.757e-07	5.39	93.22	Used
	TRUE	High	KHEAFESDLAAHQDRVEQIAAIAQELNELDYYDSPSVNAR		FALSE	0.000312729	0	2	5	7	XP_866874.1; XP_853103.1	alpha-actinin-1 isoform X4 [Canis lupus familiaris] alpha-actinin-1 isoform X1 [Canis lupus familiaris]	2	4543.18	0	1.179	0.840266	0	91.8	108.2	Shared	High	High	High	0	2.648e-05	4.08	91.67	Used
	TRUE	High	KHEAFESDLAAHQDR		FALSE	7.80231e-07	0	4	12	3	XP_853410.1; XP_866874.1; XP_536333.2; XP_853103.1	alpha-actinin-4 isoform X3 [Canis lupus familiaris] alpha-actinin-1 isoform X4 [Canis lupus familiaris] alpha-actinin-2 isoform X2 [Canis lupus familiaris] alpha-actinin-1 isoform X1 [Canis lupus familiaris]	1	1753.83	0	0.739	0.329293	0	115	85	Shared	High	High	High	0	1.674e-08	4.64	21.37	Used
	TRUE	High	KAGTQIENIEEDFRDGLK		FALSE	3.41061e-05	0	2	5	4	XP_866874.1; XP_853103.1	alpha-actinin-1 isoform X4 [Canis lupus familiaris] alpha-actinin-1 isoform X1 [Canis lupus familiaris]	2	2063.04	2	2.258	0.971647	0	61.4	138.6	Shared	High	High	High	0	1.033e-05	3.68	61.02	Used
	TRUE	High	KQFAAQANVIGPWIQTK		FALSE	1.16267e-07	0	2	5	5	XP_866874.1; XP_853103.1	alpha-actinin-1 isoform X4 [Canis lupus familiaris] alpha-actinin-1 isoform X1 [Canis lupus familiaris]	1	1900.04	0	1.686	0.971962	0	74.5	125.5	Shared	High	High	High	0	1.715e-09	4.68	59.22	Used
	TRUE	High	LLETIDQLYLEYAKR		FALSE	6.49599e-06	0	2	5	6	XP_866874.1; XP_853103.1	alpha-actinin-1 isoform X4 [Canis lupus familiaris] alpha-actinin-1 isoform X1 [Canis lupus familiaris]	1	1868.02	0	1.424	0.920354	0	82.5	117.5	Shared	High	High	High	0	2.084e-07	4.09	84.52	Used
	TRUE	High	LLETIDQLYLEYAK		FALSE	1.29716e-05	0	2	5	4	XP_866874.1; XP_853103.1	alpha-actinin-1 isoform X4 [Canis lupus familiaris] alpha-actinin-1 isoform X1 [Canis lupus familiaris]	0	1711.92	0	1.602	0.96324	0	76.9	123.1	Shared	High	High	High	0	5.027e-07	4.63	93.86	Used
	TRUE	High	LMLLLEVISGER	1xOxidation [M2]	FALSE	0.00145644	0	4	15	2	XP_853410.1; XP_866874.1; XP_536333.2; XP_853103.1	alpha-actinin-4 isoform X3 [Canis lupus familiaris] alpha-actinin-1 isoform X4 [Canis lupus familiaris] alpha-actinin-2 isoform X2 [Canis lupus familiaris] alpha-actinin-1 isoform X1 [Canis lupus familiaris]	0	1388.78	0	2.232	0.979889	0	61.9	138.1	Shared	High	High	High	0	0.0001334	3.31	89.2	Used
	TRUE	High	LMLLLEVISGER		FALSE	0.000158972	0	4	15	1	XP_853410.1; XP_866874.1; XP_536333.2; XP_853103.1	alpha-actinin-4 isoform X3 [Canis lupus familiaris] alpha-actinin-1 isoform X4 [Canis lupus familiaris] alpha-actinin-2 isoform X2 [Canis lupus familiaris] alpha-actinin-1 isoform X1 [Canis lupus familiaris]	0	1372.79	0	4.473	0.656036	0	36.5	163.5	Shared	Peak Found	High	High	0	9.461e-06	3.22	104.22	Used
	TRUE	High	LERLDHLAEKFR		FALSE	0.0019894	0	3	10	2	XP_853410.1; XP_866874.1; XP_853103.1	alpha-actinin-4 isoform X3 [Canis lupus familiaris] alpha-actinin-1 isoform X4 [Canis lupus familiaris] alpha-actinin-1 isoform X1 [Canis lupus familiaris]	2	1526.84	1	1.633	0.961879	0	76	124	Shared	High	High	High	0	0.0001926	3.13	43.24	Used
	TRUE	High	ILAGDKNYITVDELR		FALSE	7.94041e-06	0	2	5	4	XP_866874.1; XP_853103.1	alpha-actinin-1 isoform X4 [Canis lupus familiaris] alpha-actinin-1 isoform X1 [Canis lupus familiaris]	1	1719.93	0	1.149	0.775955	0	93.1	106.9	Shared	High	High	High	0	3.839e-06	4.07	52.36	Used
	TRUE	High	VGWEQLLTTIAR		FALSE	0.000135989	0	3	10	6	XP_853410.1; XP_866874.1; XP_853103.1	alpha-actinin-4 isoform X3 [Canis lupus familiaris] alpha-actinin-1 isoform X4 [Canis lupus familiaris] alpha-actinin-1 isoform X1 [Canis lupus familiaris]	0	1386.77	0	1.502	0.931143	0	80	120	Shared	High	High	High	0	5.214e-05	4.39	95.03	Used
	TRUE	High	VEQIAAIAQELNELDYYDSPSVNAR	1xDeamidated [Q/N]	FALSE	0.000286036	0	2	5	4	XP_866874.1; XP_853103.1	alpha-actinin-1 isoform X4 [Canis lupus familiaris] alpha-actinin-1 isoform X1 [Canis lupus familiaris]	0	2809.35	0						Not Reliable	High	High	High	0	1.908e-05	3.61		Not Used
	TRUE	High	VEQIAAIAQELNELDYYDSPSVNAR		FALSE	2.87444e-05	0	2	5	2	XP_866874.1; XP_853103.1	alpha-actinin-1 isoform X4 [Canis lupus familiaris] alpha-actinin-1 isoform X1 [Canis lupus familiaris]	0	2808.37	0	1.758	0.966983	0	72.5	127.5	Shared	High	High	High	0	1.23e-06	4.35	96.81	Used
	TRUE	High	VLAVNQENEQLMEDYEKLASDLLEWIR	1xDeamidated [N/Q]; 1xOxidation [M12]	FALSE	0.000341912	0	2	5	4	XP_866874.1; XP_853103.1	alpha-actinin-1 isoform X4 [Canis lupus familiaris] alpha-actinin-1 isoform X1 [Canis lupus familiaris]	1	3265.59	0						No Quan Values	High	High	High	0	2.771e-05	2.82		Not Used
	TRUE	High	VLAVNQENEQLMEDYEK	1xOxidation [M12]	FALSE	5.60998e-08	0	2	5	6	XP_866874.1; XP_853103.1	alpha-actinin-1 isoform X4 [Canis lupus familiaris] alpha-actinin-1 isoform X1 [Canis lupus familiaris]	0	2067.95	0	1.364	0.915681	0	84.6	115.4	Shared	High	High	High	0	7.197e-10	5.53	44.91	Used
	TRUE	High	VLAVNQENEQLMEDYEK		FALSE	2.09215e-07	0	2	5	2	XP_866874.1; XP_853103.1	alpha-actinin-1 isoform X4 [Canis lupus familiaris] alpha-actinin-1 isoform X1 [Canis lupus familiaris]	0	2051.96	0	3.289	0.835389	0	46.6	153.4	Shared	High	High	High	0	3.854e-08	4.88	56.3	Used
	TRUE	High	VQEKCQLEINFNTLQTK	1xCarbamidomethyl [C5]	FALSE	0.000106399	0	4	15	2	XP_853410.1; XP_866874.1; XP_536333.2; XP_853103.1	alpha-actinin-4 isoform X3 [Canis lupus familiaris] alpha-actinin-1 isoform X4 [Canis lupus familiaris] alpha-actinin-2 isoform X2 [Canis lupus familiaris] alpha-actinin-1 isoform X1 [Canis lupus familiaris]	1	2093.07	0	0.819	0.382068	0	110	90	Shared	High	High	High	0	5.879e-06	4.32	53.3	Used
	TRUE	High	QKDYETATLSEIK		FALSE	0.000179056	0	2	5	5	XP_866874.1; XP_853103.1	alpha-actinin-1 isoform X4 [Canis lupus familiaris] alpha-actinin-1 isoform X1 [Canis lupus familiaris]	1	1525.77	0	1.216	0.822958	0	90.2	109.8	Shared	High	High	High	0	1.536e-05	3.27	35.03	Used
	TRUE	High	TEKLLETIDQLYLEYAKR		FALSE	0.00025776	0	2	5	5	XP_866874.1; XP_853103.1	alpha-actinin-1 isoform X4 [Canis lupus familiaris] alpha-actinin-1 isoform X1 [Canis lupus familiaris]	2	2226.2	0	0.937	0.577298	0	103.2	96.8	Shared	High	High	High	0	0.0001231	3.55	95.57	Used
	TRUE	High	TEKLLETIDQLYLEYAK	1xDeamidated [Q10]	FALSE	0.000562629	0	2	5	4	XP_866874.1; XP_853103.1	alpha-actinin-1 isoform X4 [Canis lupus familiaris] alpha-actinin-1 isoform X1 [Canis lupus familiaris]	1	2071.08	0						No Quan Values	High	High	High	0.000111	0.0008668	3.7		Not Used
	TRUE	High	TEKLLETIDQLYLEYAK		FALSE	1.08514e-05	0	2	5	7	XP_866874.1; XP_853103.1	alpha-actinin-1 isoform X4 [Canis lupus familiaris] alpha-actinin-1 isoform X1 [Canis lupus familiaris]	1	2070.1	0	1.406	0.915963	0	83.1	116.9	Shared	High	High	High	0	4.208e-07	4.07	103.36	Used
	TRUE	High	TINEVENQILTR	1xDeamidated [N/Q]	FALSE	0.000121637	0	3	10	12	XP_853410.1; XP_866874.1; XP_853103.1	alpha-actinin-4 isoform X3 [Canis lupus familiaris] alpha-actinin-1 isoform X4 [Canis lupus familiaris] alpha-actinin-1 isoform X1 [Canis lupus familiaris]	0	1430.75	0	1.146	0.820928	0	93.2	106.8	Shared	High	High	High	0	1.527e-05	4.37	45.86	Used
	TRUE	High	TINEVENQILTR		FALSE	4.59211e-05	0	3	10	16	XP_853410.1; XP_866874.1; XP_853103.1	alpha-actinin-4 isoform X3 [Canis lupus familiaris] alpha-actinin-1 isoform X4 [Canis lupus familiaris] alpha-actinin-1 isoform X1 [Canis lupus familiaris]	0	1429.76	0	1.274	0.853413	0	87.9	112.1	Shared	High	High	High	0	3.493e-06	4.41	51	Used
	TRUE	High	DDPLTNLNTAFDVAEKYLDIPK	1xDeamidated [N]	FALSE	7.50163e-05	0	2	5	5	XP_866874.1; XP_853103.1	alpha-actinin-1 isoform X4 [Canis lupus familiaris] alpha-actinin-1 isoform X1 [Canis lupus familiaris]	1	2493.24	0						Not Reliable	High	High	High	0	4.933e-06	4.12		Not Used
	TRUE	High	DDPLTNLNTAFDVAEKYLDIPK		FALSE	7.97833e-07	0	2	5	8	XP_866874.1; XP_853103.1	alpha-actinin-1 isoform X4 [Canis lupus familiaris] alpha-actinin-1 isoform X1 [Canis lupus familiaris]	1	2492.26	0	1.056	0.751714	0	97.3	102.7	Shared	High	High	High	0	1.654e-07	4.45	115.56	Used
	TRUE	High	DDPLTNLNTAFDVAEK		FALSE	0.000554327	0	2	5	2	XP_866874.1; XP_853103.1	alpha-actinin-1 isoform X4 [Canis lupus familiaris] alpha-actinin-1 isoform X1 [Canis lupus familiaris]	0	1762.85	0	1.336	0.910224	0	85.6	114.4	Shared	High	High	High	0	4.205e-05	4.01	79.71	Used
	TRUE	High	CQLEINFNTLQTK	1xCarbamidomethyl [C1]; 1xDeamidated [Q/N]	FALSE	0.000672504	0	4	15	5	XP_853410.1; XP_866874.1; XP_536333.2; XP_853103.1	alpha-actinin-4 isoform X3 [Canis lupus familiaris] alpha-actinin-1 isoform X4 [Canis lupus familiaris] alpha-actinin-2 isoform X2 [Canis lupus familiaris] alpha-actinin-1 isoform X1 [Canis lupus familiaris]	0	1609.79	0						No Quan Values	High	High	High	0	5.29e-05	3.67		Not Used
	TRUE	High	CQLEINFNTLQTK	1xCarbamidomethyl [C1]	FALSE	8.05939e-06	0	4	15	5	XP_853410.1; XP_866874.1; XP_536333.2; XP_853103.1	alpha-actinin-4 isoform X3 [Canis lupus familiaris] alpha-actinin-1 isoform X4 [Canis lupus familiaris] alpha-actinin-2 isoform X2 [Canis lupus familiaris] alpha-actinin-1 isoform X1 [Canis lupus familiaris]	0	1608.81	0	1.045	0.659357	0	97.8	102.2	Shared	High	High	High	0	4.08e-07	4.05	62.52	Used
	TRUE	High	ELPPDQAEYCIAR	1xCarbamidomethyl [C10]	FALSE	2.47721e-05	0	3	10	14	XP_853410.1; XP_866874.1; XP_853103.1	alpha-actinin-4 isoform X3 [Canis lupus familiaris] alpha-actinin-1 isoform X4 [Canis lupus familiaris] alpha-actinin-1 isoform X1 [Canis lupus familiaris]	0	1561.73	0	1.512	0.937806	0	79.6	120.4	Shared	High	High	High	0	1.029e-06	3.53	41.97	Used
	TRUE	High	FAIQDISVEETSAKEGLLLWCQR	1xCarbamidomethyl [C21]	FALSE	0.000571056	0	4	15	5	XP_853410.1; XP_866874.1; XP_536333.2; XP_853103.1	alpha-actinin-4 isoform X3 [Canis lupus familiaris] alpha-actinin-1 isoform X4 [Canis lupus familiaris] alpha-actinin-2 isoform X2 [Canis lupus familiaris] alpha-actinin-1 isoform X1 [Canis lupus familiaris]	1	2693.36	0	1.266	0.871923	0	88.3	111.7	Shared	High	High	High	0.0001441	0.001046	3.19	89.51	Used
	TRUE	High	FAIQDISVEETSAK		FALSE	2.96744e-07	0	4	15	6	XP_853410.1; XP_866874.1; XP_536333.2; XP_853103.1	alpha-actinin-4 isoform X3 [Canis lupus familiaris] alpha-actinin-1 isoform X4 [Canis lupus familiaris] alpha-actinin-2 isoform X2 [Canis lupus familiaris] alpha-actinin-1 isoform X1 [Canis lupus familiaris]	0	1537.77	0	1.347	0.886521	0	85.2	114.8	Shared	High	High	High	0	5.333e-09	5.07	56.53	Used
	TRUE	High	ETADTDTADQVMASFK		FALSE	9.89849e-07	0	2	5	2	XP_866874.1; XP_853103.1	alpha-actinin-1 isoform X4 [Canis lupus familiaris] alpha-actinin-1 isoform X1 [Canis lupus familiaris]	0	1729.76	0	3.059	0.907849	0	49.3	150.7	Shared	High	High	High	0	2.225e-08	4.68	59.13	Used
	TRUE	High	ETADTDTADQVMASFK	1xOxidation [M12]	FALSE	2.89421e-08	0	2	5	17	XP_866874.1; XP_853103.1	alpha-actinin-1 isoform X4 [Canis lupus familiaris] alpha-actinin-1 isoform X1 [Canis lupus familiaris]	0	1745.75	0	1.374	0.894489	0	84.3	115.7	Shared	High	High	High	0	3.283e-10	5.08	38.69	Used
	TRUE	High	EGLLLWCQR	1xCarbamidomethyl [C7]	FALSE	0.00184707	0	4	15	2	XP_853410.1; XP_866874.1; XP_536333.2; XP_853103.1	alpha-actinin-4 isoform X3 [Canis lupus familiaris] alpha-actinin-1 isoform X4 [Canis lupus familiaris] alpha-actinin-2 isoform X2 [Canis lupus familiaris] alpha-actinin-1 isoform X1 [Canis lupus familiaris]	0	1174.6	0	1.802	0.981535	0	71.4	128.6	Shared	High	High	High	0	0.0001765	2.83	65.84	Used
	TRUE	High	AIMTYVSSFYHAFSGAQK		FALSE	5.30013e-07	0	3	8	6	XP_853410.1; XP_866874.1; XP_853103.1	alpha-actinin-4 isoform X3 [Canis lupus familiaris] alpha-actinin-1 isoform X4 [Canis lupus familiaris] alpha-actinin-1 isoform X1 [Canis lupus familiaris]	0	2007.96	0	2.94	0.931366	0	50.8	149.2	Shared	High	High	High	0	1.049e-08	5.3	87.75	Used
	TRUE	High	AIMTYVSSFYHAFSGAQK	1xOxidation [M3]	FALSE	5.32542e-08	0	3	8	8	XP_853410.1; XP_866874.1; XP_853103.1	alpha-actinin-4 isoform X3 [Canis lupus familiaris] alpha-actinin-1 isoform X4 [Canis lupus familiaris] alpha-actinin-1 isoform X1 [Canis lupus familiaris]	0	2023.96	0	1.372	0.893884	0	84.3	115.7	Shared	High	High	High	0	6.781e-10	5.64	73.32	Used
	TRUE	High	ACLISLGYDIGNDPQGEAEFAR	1xCarbamidomethyl [C2]; 1xDeamidated [Q/N]	FALSE	7.46184e-07	0	1	1	5	XP_866874.1	alpha-actinin-1 isoform X4 [Canis lupus familiaris]	0	2397.1	0						No Quan Values	High	High	High	0	9.345e-07	4.19		Not Used
	TRUE	High	ACLISLGYDIGNDPQGEAEFAR	1xCarbamidomethyl [C2]	FALSE	2.13935e-07	0	1	1	5	XP_866874.1	alpha-actinin-1 isoform X4 [Canis lupus familiaris]	0	2396.12	0	1.509	0.937021	0	79.7	120.3		High	High	High	0	7.042e-09	5.78	78.9	Used
	TRUE	High	AGTQIENIEEDFRDGLK		FALSE	0.0013126	0	2	5	1	XP_866874.1; XP_853103.1	alpha-actinin-1 isoform X4 [Canis lupus familiaris] alpha-actinin-1 isoform X1 [Canis lupus familiaris]	1	1934.95	1	2.098	0.998523	0	64.6	135.4	Shared	Peak Found	High	High	0	0.0001178	3.01	69.01	Used
	TRUE	High	HEAFESDLAAHQDR		FALSE	0.000129092	0	4	15	2	XP_853410.1; XP_866874.1; XP_536333.2; XP_853103.1	alpha-actinin-4 isoform X3 [Canis lupus familiaris] alpha-actinin-1 isoform X4 [Canis lupus familiaris] alpha-actinin-2 isoform X2 [Canis lupus familiaris] alpha-actinin-1 isoform X1 [Canis lupus familiaris]	0	1625.73	0	1.085	0.751081	0	95.9	104.1	Shared	High	High	High	0	7.429e-06	3.84	23.89	Used
	TRUE	High	GYEEWLLNEIR		FALSE	0.000173808	0	4	12	2	XP_853410.1; XP_866874.1; XP_536333.2; XP_853103.1	alpha-actinin-4 isoform X3 [Canis lupus familiaris] alpha-actinin-1 isoform X4 [Canis lupus familiaris] alpha-actinin-2 isoform X2 [Canis lupus familiaris] alpha-actinin-1 isoform X1 [Canis lupus familiaris]	0	1421.71	0	1.633	0.96324	0	76	124	Shared	High	High	High	0	1.054e-05	4.1	84.89	Used
	TRUE	High	ASFNHFDRDHSGTLGPEEFKACLISLGYDIGNDPQGEAEFAR	1xCarbamidomethyl [C22]; 1xDeamidated [N/Q]	FALSE	0.00113138	0	1	1	7	XP_866874.1	alpha-actinin-1 isoform X4 [Canis lupus familiaris]	2	4669.13	0	1.259	0.867038	0	88.5	111.5		High	High	High	3.868e-05	0.0003125	4.68	87.96	Used
	TRUE	High	ASFNHFDRDHSGTLGPEEFK	1xDeamidated [N4]	FALSE	0.000379416	0	2	4	2	XP_866874.1; XP_853103.1	alpha-actinin-1 isoform X4 [Canis lupus familiaris] alpha-actinin-1 isoform X1 [Canis lupus familiaris]	1	2292.03	0	1.594	0.952084	0	77.1	122.9	Shared	High	High	High	0	2.684e-05	3.43	43.02	Used
	TRUE	High	ASFNHFDRDHSGTLGPEEFK		FALSE	0.000110429	0	2	4	6	XP_866874.1; XP_853103.1	alpha-actinin-1 isoform X4 [Canis lupus familiaris] alpha-actinin-1 isoform X1 [Canis lupus familiaris]	1	2291.05	0	2.223	0.971647	0	62.1	137.9	Shared	High	High	High	0	6.17e-06	3.55	41.44	Used
	TRUE	High	ASIHEAWTDGKEAMLR		FALSE	0.000344463	0	2	5	3	XP_866874.1; XP_853103.1	alpha-actinin-1 isoform X4 [Canis lupus familiaris] alpha-actinin-1 isoform X1 [Canis lupus familiaris]	1	1814.89	0	4.393	0.621433	0	37.1	162.9	Shared	Peak Found	High	High	0	2.391e-05	4.43	45.05	Used
	TRUE	High	HRPELIDYGKLR		FALSE	0.00133224	0	2	5	2	XP_866874.1; XP_853103.1	alpha-actinin-1 isoform X4 [Canis lupus familiaris] alpha-actinin-1 isoform X1 [Canis lupus familiaris]	1	1496.83	0	1.473	0.911252	0	80.9	119.1	Shared	High	High	High	0	0.0001196	2.81	36.2	Used
	TRUE	High	GISQEQMNEFR		FALSE	0.000436977	0	2	5	2	XP_866874.1; XP_853103.1	alpha-actinin-1 isoform X4 [Canis lupus familiaris] alpha-actinin-1 isoform X1 [Canis lupus familiaris]	0	1338.61	0	2.349	0.973781	0	59.7	140.3	Shared	High	High	High	0	3.171e-05	3.88	36.4	Used
	TRUE	High	GISQEQMNEFR	1xOxidation [M7]	FALSE	0.000803822	0	2	5	11	XP_866874.1; XP_853103.1	alpha-actinin-1 isoform X4 [Canis lupus familiaris] alpha-actinin-1 isoform X1 [Canis lupus familiaris]	0	1354.61	0	0.526	0.0961105	0	131.1	68.9	Shared	High	High	High	3.868e-05	0.0002207	3.13	23.46	Used
	TRUE	High	HRPELIDYGK		FALSE	6.75995e-05	0	2	5	11	XP_866874.1; XP_853103.1	alpha-actinin-1 isoform X4 [Canis lupus familiaris] alpha-actinin-1 isoform X1 [Canis lupus familiaris]	0	1227.65	0	1.016	0.617437	0	99.2	100.8	Shared	High	High	High	0	3.432e-06	3.44	26.55	Used
	TRUE	High	AAPFNNWMEGAMEDLQDTFIVHTIEEIQGLTTAHEQFK	2xOxidation [M8; M12]	FALSE	9.27703e-09	0	2	5	4	XP_866874.1; XP_853103.1	alpha-actinin-1 isoform X4 [Canis lupus familiaris] alpha-actinin-1 isoform X1 [Canis lupus familiaris]	0	4394.04	0	2.512	0.968761	0	56.9	143.1	Shared	High	High	High	0	8.442e-11	8.11	116.35	Used
	TRUE	High	AAPFNNWMEGAMEDLQDTFIVHTIEEIQGLTTAHEQFK	2xDeamidated [Q/N]; 2xOxidation [M8; M12]	FALSE	1.45326e-07	0	2	5	7	XP_866874.1; XP_853103.1	alpha-actinin-1 isoform X4 [Canis lupus familiaris] alpha-actinin-1 isoform X1 [Canis lupus familiaris]	0	4396.01	0	0.01	1.0185e-16		200		Shared	High	High	High	0	1.129e-08	7.32	115.4	Used
	TRUE	High	AAPFNNWMEGAMEDLQDTFIVHTIEEIQGLTTAHEQFK	1xDeamidated [Q]; 2xOxidation [M8; M12]	FALSE	1.78116e-06	0	2	5	6	XP_866874.1; XP_853103.1	alpha-actinin-1 isoform X4 [Canis lupus familiaris] alpha-actinin-1 isoform X1 [Canis lupus familiaris]	0	4395.02	0	0.01	1.0185e-16		200		Shared	High	High	High	0	1.006e-07	6.6	116.26	Used
	TRUE	High	ASIHEAWTDGK		FALSE	0.00368192	0.000122897	3	10	3	XP_853410.1; XP_866874.1; XP_853103.1	alpha-actinin-4 isoform X3 [Canis lupus familiaris] alpha-actinin-1 isoform X4 [Canis lupus familiaris] alpha-actinin-1 isoform X1 [Canis lupus familiaris]	0	1214.58	0	0.761	0.329905	0	113.6	86.4	Shared	High	High	High	3.868e-05	0.0004001	2.38	23.38	Used
	TRUE	High	ALDFIASK		FALSE	0.00533142	0.000122897	3	13	6	XP_853410.1; XP_866874.1; XP_853103.1	alpha-actinin-4 isoform X3 [Canis lupus familiaris] alpha-actinin-1 isoform X4 [Canis lupus familiaris] alpha-actinin-1 isoform X1 [Canis lupus familiaris]	0	864.483	0	0.936	0.546368	0	103.3	96.7	Shared	High	High	High	0.0003274	0.002348	2.88	40.87	Used
	TRUE	High	LSNRPAFMPSEGR		FALSE	0.00317463	0.000122897	2	5	5	XP_866874.1; XP_853103.1	alpha-actinin-1 isoform X4 [Canis lupus familiaris] alpha-actinin-1 isoform X1 [Canis lupus familiaris]	0	1461.73	0	3.966	0.659357	0	40.3	159.7	Shared	High	High	High	3.868e-05	0.0003351	3.29	31.36	Used
	TRUE	High	IVQTYHVNMAGTNPYTTITPQEINGKWDHVR	1xOxidation [M9]	FALSE	0.00384929	0.000122897	2	5	2	XP_866874.1; XP_853103.1	alpha-actinin-1 isoform X4 [Canis lupus familiaris] alpha-actinin-1 isoform X1 [Canis lupus familiaris]	1	3599.77	0	1.619	0.964949	0	76.4	123.6	Shared	High	High	High	3.868e-05	0.0004208	4.35	56.02	Used
	TRUE	High	KTFTAWCNSHLR	1xCarbamidomethyl [C7]; 1xDeamidated [N8]	FALSE	0.00470127	0.000122897	4	12	1	XP_853410.1; XP_866874.1; XP_536333.2; XP_853103.1	alpha-actinin-4 isoform X3 [Canis lupus familiaris] alpha-actinin-1 isoform X4 [Canis lupus familiaris] alpha-actinin-2 isoform X2 [Canis lupus familiaris] alpha-actinin-1 isoform X1 [Canis lupus familiaris]	1	1521.73	0	1.363	0.873424	0	84.6	115.4	Shared	High	Peak Found	High	3.868e-05	0.0005346	2.89	34.31	Used
	TRUE	High	IDQLEGDHQLIQEALIFDNKHTNYTMEHIR	1xDeamidated [Q/N]	FALSE	0.00495124	0.000122897	2	5	4	XP_866874.1; XP_853103.1	alpha-actinin-1 isoform X4 [Canis lupus familiaris] alpha-actinin-1 isoform X1 [Canis lupus familiaris]	1	3622.76	0	3.898	0.675075	0	40.8	159.2	Shared	Peak Found	High	High	3.868e-05	0.0005671	4.52	72.19	Used
	TRUE	High	DAKGISQEQMNEFR	1xOxidation [M10]	FALSE	0.00609028	0.000243877	2	5	1	XP_866874.1; XP_853103.1	alpha-actinin-1 isoform X4 [Canis lupus familiaris] alpha-actinin-1 isoform X1 [Canis lupus familiaris]	1	1668.76	0						No Quan Values	High	Not Found	High	7.665e-05	0.000726	2.04		Not Used
	TRUE	High	KTFTAWCNSHLR	1xCarbamidomethyl [C7]	FALSE	0.00646111	0.000354561	4	12	3	XP_853410.1; XP_866874.1; XP_536333.2; XP_853103.1	alpha-actinin-4 isoform X3 [Canis lupus familiaris] alpha-actinin-1 isoform X4 [Canis lupus familiaris] alpha-actinin-2 isoform X2 [Canis lupus familiaris] alpha-actinin-1 isoform X1 [Canis lupus familiaris]	1	1520.74	0	2.954	0.934212	0	50.6	149.4	Shared	High	High	High	0.000111	0.0007767	2.88	31.59	Used
	TRUE	High	TFTAWCNSHLR	1xCarbamidomethyl [C6]	FALSE	0.00695631	0.000354561	4	13	2	XP_853410.1; XP_866874.1; XP_536333.2; XP_853103.1	alpha-actinin-4 isoform X3 [Canis lupus familiaris] alpha-actinin-1 isoform X4 [Canis lupus familiaris] alpha-actinin-2 isoform X2 [Canis lupus familiaris] alpha-actinin-1 isoform X1 [Canis lupus familiaris]	0	1392.65	0	2.498	0.972782	0	57.2	142.8	Shared	High	High	High	0.000111	0.0008481	2.94	38.68	Used
	TRUE	High	IVQTYHVNMAGTNPYTTITPQEINGKWDHVR	2xDeamidated [Q/N]; 1xOxidation [M9]	FALSE	0.00716477	0.000354561	2	5	4	XP_866874.1; XP_853103.1	alpha-actinin-1 isoform X4 [Canis lupus familiaris] alpha-actinin-1 isoform X1 [Canis lupus familiaris]	1	3601.74	0						No Quan Values	High	High	High	0.000111	0.000876	4		Not Used
	TRUE	High	VLAVNQENEQLMEDYEKLASDLLEWIR	1xOxidation [M12]	FALSE	0.0105103	0.000668784	2	5	1	XP_866874.1; XP_853103.1	alpha-actinin-1 isoform X4 [Canis lupus familiaris] alpha-actinin-1 isoform X1 [Canis lupus familiaris]	1	3264.61	0						No Quan Values	Not Found	High	High	0.0002414	0.001368	2.62		Not Used
	TRUE	High	KAGTQIENIEEDFRDGLK	1xDeamidated [N/Q]	FALSE	0.0119971	0.000668784	2	5	2	XP_866874.1; XP_853103.1	alpha-actinin-1 isoform X4 [Canis lupus familiaris] alpha-actinin-1 isoform X1 [Canis lupus familiaris]	2	2064.02	0						No Quan Values	Not Found	High	High	0.0002414	0.00161	2.99		Not Used
	TRUE	High	ASFNHFDRDHSGTLGPEEFKACLISLGYDIGNDPQGEAEFAR	1xCarbamidomethyl [C22]	FALSE	0.0105879	0.000668784	1	1	4	XP_866874.1	alpha-actinin-1 isoform X4 [Canis lupus familiaris]	2	4668.15	0	1.08	0.757136	0	96.2	103.8		High	High	High	0.0002414	0.001383	4.35	87.83	Used
	TRUE	High	HTNYTMEHIR	1xOxidation [M6]	FALSE	0.0130061	0.000869148	4	12	1	XP_853410.1; XP_866874.1; XP_536333.2; XP_853103.1	alpha-actinin-4 isoform X3 [Canis lupus familiaris] alpha-actinin-1 isoform X4 [Canis lupus familiaris] alpha-actinin-2 isoform X2 [Canis lupus familiaris] alpha-actinin-1 isoform X1 [Canis lupus familiaris]	0	1317.6	0	0.484	0.0985353	0	134.7	65.3	Shared	High	Peak Found	High	0.0003009	0.00176	2.51	12.92	Used
	TRUE	High	ASIHEAWTDGKEAMLR	1xOxidation [M14]	FALSE	0.0153945	0.000959113	2	5	5	XP_866874.1; XP_853103.1	alpha-actinin-1 isoform X4 [Canis lupus familiaris] alpha-actinin-1 isoform X1 [Canis lupus familiaris]	1	1830.88	0	1.27	0.853082	0	88.1	111.9	Shared	High	High	High	0.001365	0.0127	2.85	34.05	Used
	TRUE	High	LLETIDQLYLEYAKR	1xDeamidated [Q7]	FALSE	0.0156216	0.000959113	2	5	1	XP_866874.1; XP_853103.1	alpha-actinin-1 isoform X4 [Canis lupus familiaris] alpha-actinin-1 isoform X1 [Canis lupus familiaris]	1	1869	0						Not Reliable	Not Found	High	High	0.0003274	0.002199	2.84		Not Used
	TRUE	High	AGTQIENIEEDFR		FALSE	0.0160856	0.000959113	3	10	1	XP_866874.1; XP_536333.2; XP_853103.1	alpha-actinin-1 isoform X4 [Canis lupus familiaris] alpha-actinin-2 isoform X2 [Canis lupus familiaris] alpha-actinin-1 isoform X1 [Canis lupus familiaris]	0	1521.72	0						No Quan Values	Not Found	High	High	0.0003274	0.002266	2.51		Not Used
	TRUE	High	HTNYTMEHIR		FALSE	0.019309	0.00114223	4	12	1	XP_853410.1; XP_866874.1; XP_536333.2; XP_853103.1	alpha-actinin-4 isoform X3 [Canis lupus familiaris] alpha-actinin-1 isoform X4 [Canis lupus familiaris] alpha-actinin-2 isoform X2 [Canis lupus familiaris] alpha-actinin-1 isoform X1 [Canis lupus familiaris]	0	1301.61	0	1.147	0.833307	0	93.2	106.8	Shared	High	Peak Found	High	0.000382	0.002821	2.25	17.94	Used
	TRUE	High	RTIPWLENR		FALSE	0.0212279	0.00133488	3	10	1	XP_866874.1; XP_536333.2; XP_853103.1	alpha-actinin-1 isoform X4 [Canis lupus familiaris] alpha-actinin-2 isoform X2 [Canis lupus familiaris] alpha-actinin-1 isoform X1 [Canis lupus familiaris]	1	1184.65	0	3.356	0.8637	0	45.9	154.1	Shared	High	Peak Found	High	0.0004396	0.003164	2.63	43.84	Used
	TRUE	High	IDQLEGDHQLIQEALIFDNKHTNYTMEHIR		FALSE	0.0212279	0.00133488	2	5	2	XP_866874.1; XP_853103.1	alpha-actinin-1 isoform X4 [Canis lupus familiaris] alpha-actinin-1 isoform X1 [Canis lupus familiaris]	1	3621.78	0	2.579	0.951443	0	55.9	144.1	Shared	High	High	High	0.001412	0.01477	3.75	71.88	Used
	TRUE	High	DYETATLSEIK		FALSE	0.0238477	0.00141272	2	5	1	XP_866874.1; XP_853103.1	alpha-actinin-1 isoform X4 [Canis lupus familiaris] alpha-actinin-1 isoform X1 [Canis lupus familiaris]	0	1269.62	0	1.3	0.88844	0	87	113	Shared	High	Peak Found	High	0.0004923	0.003611	2.86	49.41	Used
	TRUE	High	IMSIVDPNR	1xOxidation [M2]	FALSE	0.0240216	0.00141272	2	5	3	XP_866874.1; XP_853103.1	alpha-actinin-1 isoform X4 [Canis lupus familiaris] alpha-actinin-1 isoform X1 [Canis lupus familiaris]	0	1060.55	0	0.735	0.295412	0	115.2	84.8	Shared	High	High	High	0.001412	0.01479	2.27	26.88	Used
	TRUE	High	HEAFESDLAAHQDRVEQIAAIAQELNELDYYDSPSVNAR	1xDeamidated [Q/N]	FALSE	0.0311769	0.00155626	2	5	3	XP_866874.1; XP_853103.1	alpha-actinin-1 isoform X4 [Canis lupus familiaris] alpha-actinin-1 isoform X1 [Canis lupus familiaris]	1	4416.07	0	1.524	0.931143	0	79.2	120.8	Shared	Peak Found	High	High	0.000714	0.006971	4	95.57	Used
	TRUE	High	ASFNHFDRDHSGTLGPEEFKACLISLGYDIGNDPQGEAEFAR	1xCarbamidomethyl [C22]; 2xDeamidated [N4; N32]	FALSE	0.0335089	0.00164767	1	1	1	XP_866874.1	alpha-actinin-1 isoform X4 [Canis lupus familiaris]	2	4670.12	0						No Quan Values	Not Found	High	High	0.0006159	0.005463	4.51		Not Used
	TRUE	High	IMSIVDPNR		FALSE	0.0367958	0.0017272	2	5	2	XP_866874.1; XP_853103.1	alpha-actinin-1 isoform X4 [Canis lupus familiaris] alpha-actinin-1 isoform X1 [Canis lupus familiaris]	0	1044.55	0	4.009	0.666942	0	39.9	160.1	Shared	High	High	High	0.0006664	0.006137	2.55	38.16	Used
	TRUE	High	ILAGDKNYITVDELRR	1xDeamidated [N7]	FALSE	0.0440195	0.00214677	2	5	2	XP_866874.1; XP_853103.1	alpha-actinin-1 isoform X4 [Canis lupus familiaris] alpha-actinin-1 isoform X1 [Canis lupus familiaris]	2	1877.01	0	1.27	0.84662	0	88.1	111.9	Shared	High	High	High	0.0008725	0.00768	2.15	47.85	Used
	TRUE	High	HEAFESDLAAHQDRVEQIAAIAQELNELDYYDSPSVNAR	2xDeamidated [Q17; Q]	FALSE	0.0443354	0.00214677	2	5	2	XP_866874.1; XP_853103.1	alpha-actinin-1 isoform X4 [Canis lupus familiaris] alpha-actinin-1 isoform X1 [Canis lupus familiaris]	1	4417.05	0						No Quan Values	High	Not Found	High	0.001365	0.01345	3.13		Not Used
	TRUE	High	IDQLEGDHQLIQEALIFDNK	1xDeamidated [Q/N]	FALSE	0.0514934	0.00247114	2	5	4	XP_866874.1; XP_853103.1	alpha-actinin-1 isoform X4 [Canis lupus familiaris] alpha-actinin-1 isoform X1 [Canis lupus familiaris]	0	2340.17	0						Not Reliable	High	High	High	0.001019	0.009287	2.97		Not Used
	TRUE	High	LAILGIHNEVSK	1xDeamidated [N8]	FALSE	0.0482994	0.00247114	2	5	5	XP_866874.1; XP_853103.1	alpha-actinin-1 isoform X4 [Canis lupus familiaris] alpha-actinin-1 isoform X1 [Canis lupus familiaris]	0	1294.74	0	1.628	0.961074	0	76.1	123.9	Shared	High	High	High	0.007504	0.08117	2.14	49.9	Used
	TRUE	High	ASFNHFDRDHSGTLGPEEFKACLISLGYDIGNDPQGEAEFAR	1xCarbamidomethyl [C22]; 3xDeamidated [N4; N32; Q35]	FALSE	0.0597481	0.00296575	1	1	1	XP_866874.1	alpha-actinin-1 isoform X4 [Canis lupus familiaris]	2	4671.1	0						Not Reliable	High	Not Found	High	0.001212	0.01128	4.27		Not Used
	TRUE	High	DGLGFCALIHR	1xCarbamidomethyl [C6]	FALSE	0.0601709	0.00296575	2	5	2	XP_866874.1; XP_853103.1	alpha-actinin-1 isoform X4 [Canis lupus familiaris] alpha-actinin-1 isoform X1 [Canis lupus familiaris]	0	1258.64	0	2.301	0.974764	0	60.6	139.4	Shared	High	High	High	0.001212	0.01137	2.37	60.92	Used
	TRUE	High	ISIEMHGTLEDQLSHLRQYEK	1xOxidation [M5]	FALSE	0.0641059	0.00330152	2	5	1	XP_866874.1; XP_853103.1	alpha-actinin-1 isoform X4 [Canis lupus familiaris] alpha-actinin-1 isoform X1 [Canis lupus familiaris]	1	2543.26	0	0.748	0.453609	0	114.4	85.6	Shared	High	Peak Found	High	0.001308	0.01232	2.06	57.72	Used
	TRUE	High	IVQTYHVNMAGTNPYTTITPQEINGKWDHVR		FALSE	0.0682824	0.00352149	2	5	1	XP_866874.1; XP_853103.1	alpha-actinin-1 isoform X4 [Canis lupus familiaris] alpha-actinin-1 isoform X1 [Canis lupus familiaris]	1	3583.78	0	9.731	0.0499528	0	18.6	181.4	Shared	Peak Found	High	High	0.001365	0.0133	2.58	62.03	Used
	TRUE	High	TIPWLENRAPENTMHAMQQK	2xOxidation [M14; M17]	FALSE	0.0841137	0.00484774	2	5	2	XP_866874.1; XP_853103.1	alpha-actinin-1 isoform X4 [Canis lupus familiaris] alpha-actinin-1 isoform X1 [Canis lupus familiaris]	1	2427.15	0	1.686	0.966493	0	74.5	125.5	Shared	High	Peak Found	High	0.001812	0.01747	2.25	38.32	Used
	TRUE	High	LVSIGAEEIVDGNVKMTLGMIWTIILR	1xDeamidated [N13]; 2xOxidation [M16; M20]	FALSE	0.0870617	0.00489416	3	7	1	XP_866874.1; XP_536333.2; XP_853103.1	alpha-actinin-1 isoform X4 [Canis lupus familiaris] alpha-actinin-2 isoform X2 [Canis lupus familiaris] alpha-actinin-1 isoform X1 [Canis lupus familiaris]	1	3004.61	0						Not Reliable	High	Not Found	High	0.001812	0.01827	2.43		Not Used
	TRUE	High	KTFTAWCNSHLRK	1xCarbamidomethyl [C7]	FALSE	0.0932447	0.00521207	4	12	2	XP_853410.1; XP_866874.1; XP_536333.2; XP_853103.1	alpha-actinin-4 isoform X3 [Canis lupus familiaris] alpha-actinin-1 isoform X4 [Canis lupus familiaris] alpha-actinin-2 isoform X2 [Canis lupus familiaris] alpha-actinin-1 isoform X1 [Canis lupus familiaris]	2	1648.84	0	1.174	0.842351	0	92	108	Shared	High	High	High	0.004391	0.04567	2.38	25.92	Used
	TRUE	High	SIVNYKPK		FALSE	0.126315	0.00832448	2	5	1	XP_866874.1; XP_853103.1	alpha-actinin-1 isoform X4 [Canis lupus familiaris] alpha-actinin-1 isoform X1 [Canis lupus familiaris]	0	948.551	0	0.623	0.231037	0	123.2	76.8	Shared	High	Peak Found	High	0.00303	0.03002	1.93	17.91	Used
	TRUE	High	RTIPWLENRAPENTMHAMQQK	2xOxidation [M15; M18]	FALSE	0.128003	0.00839979	2	5	1	XP_866874.1; XP_853103.1	alpha-actinin-1 isoform X4 [Canis lupus familiaris] alpha-actinin-1 isoform X1 [Canis lupus familiaris]	2	2583.26	0	1.627	0.950527	0	76.1	123.9	Shared	Peak Found	High	High	0.003051	0.03032	2.48	33.2	Used
	TRUE	High	KDDPLTNLNTAFDVAEKYLDIPK	1xDeamidated [N]	FALSE	0.129711	0.00845907	2	5	2	XP_866874.1; XP_853103.1	alpha-actinin-1 isoform X4 [Canis lupus familiaris] alpha-actinin-1 isoform X1 [Canis lupus familiaris]	2	2621.33	0						Not Reliable	High	Not Found	High	0.005449	0.05527	3.66		Not Used
	TRUE	High	IDQLEGDHQLIQEALIFDNKHTNYTMEHIR	1xDeamidated [N/Q]; 1xOxidation [M26]	FALSE	0.131439	0.0085396	2	5	3	XP_866874.1; XP_853103.1	alpha-actinin-1 isoform X4 [Canis lupus familiaris] alpha-actinin-1 isoform X1 [Canis lupus familiaris]	1	3638.75	0						No Quan Values	High	High	High	0.003743	0.04034	3.51		Not Used
	TRUE	High	IVQTYHVNMAGTNPYTTITPQEINGKWDHVR	1xDeamidated [N13]	FALSE	0.132311	0.00861444	2	5	1	XP_866874.1; XP_853103.1	alpha-actinin-1 isoform X4 [Canis lupus familiaris] alpha-actinin-1 isoform X1 [Canis lupus familiaris]	1	3584.76	0	0.01	1.0185e-16		200		Shared	High	Not Found	High	0.003133	0.0319	2.2	62.01	Used
	TRUE	High	TEKLLETIDQLYLEYAKR	1xDeamidated [Q10]	FALSE	0.135848	0.0088242	2	5	2	XP_866874.1; XP_853103.1	alpha-actinin-1 isoform X4 [Canis lupus familiaris] alpha-actinin-1 isoform X1 [Canis lupus familiaris]	2	2227.19	0						No Quan Values	High	High	High	0.003574	0.0382	2.96		Not Used
	TRUE	High	KTFTAWCNSHLRK	1xCarbamidomethyl [C7]; 1xDeamidated [N8]	FALSE	0.134069	0.0088242	4	12	1	XP_853410.1; XP_866874.1; XP_536333.2; XP_853103.1	alpha-actinin-4 isoform X3 [Canis lupus familiaris] alpha-actinin-1 isoform X4 [Canis lupus familiaris] alpha-actinin-2 isoform X2 [Canis lupus familiaris] alpha-actinin-1 isoform X1 [Canis lupus familiaris]	2	1649.82	0	1.474	0.947402	0	80.8	119.2	Shared	Peak Found	High	High	0.003215	0.03231	2.35	27.22	Used
TRUE	High	Master Protein	XP_853103.1	alpha-actinin-1 isoform X1 [Canis lupus familiaris]	0	FALSE	769.182	79	75	522	1	1	914	105.4	5.41	1515.97	75	cell differentiation;cell organization and biogenesis;regulation of biological process	cytoplasm;cytoskeleton;membrane	metal ion binding;protein binding;RNA binding	Pf00036, Pf00307, Pf00435, Pf08726, Pf11971, Pf13405, Pf13833	480369	ENSCAFG00000016534.4	ACTN1	8			0	1.455	0.892353	0	81.5	118.5	229659	334231	High	High
	Checked	Confidence	Sequence	Modifications	Contaminant	Qvality PEP	Qvality q-value	# Protein Groups	# Proteins	# PSMs	Master Protein Accessions	Master Protein Descriptions	# Missed Cleavages	Theo. MH+ [Da]	# Razor Quan Results	Abundance Ratio: (F38, Sample) / (F37, Control)	Abundance Ratio Adj. P-Value: (F38, Sample) / (F37, Control)	Abundance Ratio Variability [%]: (F38, Sample) / (F37, Control)	Abundances (Grouped): F37, Control	Abundances (Grouped): F38, Sample	Quan Info	Found in Sample: [S37] F37: Control	Found in Sample: [S38] F38: Sample	Confidence (by Search Engine): Sequest HT	Percolator q-Value (by Search Engine): Sequest HT	Percolator PEP (by Search Engine): Sequest HT	XCorr (by Search Engine): Sequest HT	Top Apex RT [min]	Quan Usage
	TRUE	High	LVSIGAEEIVDGNVKMTLGMIWTIILR	2xOxidation [M16; M20]	FALSE	0.000803822	0	3	7	1	XP_866874.1; XP_536333.2; XP_853103.1	alpha-actinin-1 isoform X4 [Canis lupus familiaris] alpha-actinin-2 isoform X2 [Canis lupus familiaris] alpha-actinin-1 isoform X1 [Canis lupus familiaris]	1	3003.63	0						No Quan Values	High	Not Found	High	0	6.547e-05	3.25		Not Used
	TRUE	High	LVSIGAEEIVDGNVK		FALSE	1.86244e-06	0	3	7	14	XP_866874.1; XP_536333.2; XP_853103.1	alpha-actinin-1 isoform X4 [Canis lupus familiaris] alpha-actinin-2 isoform X2 [Canis lupus familiaris] alpha-actinin-1 isoform X1 [Canis lupus familiaris]	0	1542.84	0	1.609	0.951751	0	76.6	123.4	Shared	High	High	High	0	1.555e-07	4.58	58.11	Not Used
	TRUE	High	IVQTYHVNMAGTNPYTTITPQEINGKWDHVR	1xDeamidated [N/Q]; 1xOxidation [M9]	FALSE	0.000158972	0	2	5	16	XP_866874.1; XP_853103.1	alpha-actinin-1 isoform X4 [Canis lupus familiaris] alpha-actinin-1 isoform X1 [Canis lupus familiaris]	1	3600.75	0	1.298	0.86459	0	87	113	Shared	High	High	High	0	9.481e-06	4.28	56.1	Not Used
	TRUE	High	IVQTYHVNMAGTNPYTTITPQEINGK	2xDeamidated [Q/N]; 1xOxidation [M9]	FALSE	7.24316e-07	0	2	5	8	XP_866874.1; XP_853103.1	alpha-actinin-1 isoform X4 [Canis lupus familiaris] alpha-actinin-1 isoform X1 [Canis lupus familiaris]	0	2908.4	0						Not Reliable	High	High	High	0	1.528e-08	5.12		Not Used
	TRUE	High	IVQTYHVNMAGTNPYTTITPQEINGK	1xDeamidated [N/Q]; 1xOxidation [M9]	FALSE	1.38694e-05	0	2	5	8	XP_866874.1; XP_853103.1	alpha-actinin-1 isoform X4 [Canis lupus familiaris] alpha-actinin-1 isoform X1 [Canis lupus familiaris]	0	2907.42	0	1.463	0.932052	0	81.2	118.8	Shared	High	High	High	0	3.269e-06	4.26	52.1	Not Used
	TRUE	High	IVQTYHVNMAGTNPYTTITPQEINGK	1xOxidation [M9]	FALSE	0.000263574	0	2	5	2	XP_866874.1; XP_853103.1	alpha-actinin-1 isoform X4 [Canis lupus familiaris] alpha-actinin-1 isoform X1 [Canis lupus familiaris]	0	2906.44	0	1.393	0.915937	0	83.6	116.4	Shared	High	High	High	0	1.732e-05	4.97	51.52	Not Used
	TRUE	High	IVQTYHVNMAGTNPYTTITPQEINGK	2xDeamidated [N13; N24]	FALSE	0.000365572	0	2	5	2	XP_866874.1; XP_853103.1	alpha-actinin-1 isoform X4 [Canis lupus familiaris] alpha-actinin-1 isoform X1 [Canis lupus familiaris]	0	2892.41	0						Not Reliable	High	High	High	0	2.556e-05	4.3		Not Used
	TRUE	High	IVQTYHVNMAGTNPYTTITPQEINGK	1xDeamidated [N/Q]	FALSE	0.00148925	0	2	5	4	XP_866874.1; XP_853103.1	alpha-actinin-1 isoform X4 [Canis lupus familiaris] alpha-actinin-1 isoform X1 [Canis lupus familiaris]	0	2891.42	0	3.223	0.881628	0	47.4	152.6	Shared	High	High	High	0	0.0001367	4.07	59.58	Not Used
	TRUE	High	IVQTYHVNMAGTNPYTTITPQEINGK		FALSE	0.000456909	0	2	5	2	XP_866874.1; XP_853103.1	alpha-actinin-1 isoform X4 [Canis lupus familiaris] alpha-actinin-1 isoform X1 [Canis lupus familiaris]	0	2890.44	0	2.978	0.927571	0	50.3	149.7	Shared	High	High	High	0	6.505e-05	4.35	58.84	Not Used
	TRUE	High	MLDAEDIVGTARPDEK	1xOxidation [M1]	FALSE	4.25169e-06	0	2	5	4	XP_866874.1; XP_853103.1	alpha-actinin-1 isoform X4 [Canis lupus familiaris] alpha-actinin-1 isoform X1 [Canis lupus familiaris]	0	1775.85	0	1.631	0.956015	0	76	124	Shared	High	High	High	0	1.257e-07	3.97	43.76	Not Used
	TRUE	High	MLDAEDIVGTARPDEK		FALSE	1.74652e-05	0	2	5	2	XP_866874.1; XP_853103.1	alpha-actinin-1 isoform X4 [Canis lupus familiaris] alpha-actinin-1 isoform X1 [Canis lupus familiaris]	0	1759.85	0	4.143	0.586757	0	38.9	161.1	Shared	High	High	High	0	6.788e-07	3.88	50.18	Not Used
	TRUE	High	MAPYSGPDAVPGALDYMSFSTALYGESDL	1xOxidation [M]	FALSE	8.18015e-06	0	2	5	7	XP_866874.1; XP_853103.1	alpha-actinin-1 isoform X4 [Canis lupus familiaris] alpha-actinin-1 isoform X1 [Canis lupus familiaris]	0	3041.34	0	1.673	0.961074	0	74.8	125.2	Shared	High	High	High	0	2.749e-07	5.18	114.83	Not Used
	TRUE	High	MAPYSGPDAVPGALDYMSFSTALYGESDL	2xOxidation [M1; M17]	FALSE	1.64127e-06	0	2	5	7	XP_866874.1; XP_853103.1	alpha-actinin-1 isoform X4 [Canis lupus familiaris] alpha-actinin-1 isoform X1 [Canis lupus familiaris]	0	3057.34	0	1.033	0.769815	0	98.4	101.6	Shared	High	High	High	0	4.046e-08	4.88	104.17	Not Used
	TRUE	High	LRKDDPLTNLNTAFDVAEK		FALSE	4.71818e-06	0	2	5	6	XP_866874.1; XP_853103.1	alpha-actinin-1 isoform X4 [Canis lupus familiaris] alpha-actinin-1 isoform X1 [Canis lupus familiaris]	2	2160.13	0	1.506	0.932052	0	79.8	120.2	Shared	High	High	High	0	2.284e-07	4.62	60.95	Not Used
	TRUE	High	LSNRPAFMPSEGR	1xOxidation [M8]	FALSE	0.000305831	0	2	5	8	XP_866874.1; XP_853103.1	alpha-actinin-1 isoform X4 [Canis lupus familiaris] alpha-actinin-1 isoform X1 [Canis lupus familiaris]	0	1477.72	0	0.557	0.0748168	0	128.5	71.5	Shared	High	High	High	0	2.07e-05	3.08	21.12	Not Used
	TRUE	High	ISIEMHGTLEDQLSHLR	1xOxidation [M5]	FALSE	3.14273e-05	0	2	5	3	XP_866874.1; XP_853103.1	alpha-actinin-1 isoform X4 [Canis lupus familiaris] alpha-actinin-1 isoform X1 [Canis lupus familiaris]	0	1995	0	1.334	0.88071	0	85.7	114.3	Shared	Peak Found	High	High	0	1.37e-06	4.22	54.92	Not Used
	TRUE	High	ISIEMHGTLEDQLSHLR		FALSE	1.17694e-08	0	2	5	2	XP_866874.1; XP_853103.1	alpha-actinin-1 isoform X4 [Canis lupus familiaris] alpha-actinin-1 isoform X1 [Canis lupus familiaris]	0	1979	0	2.895	0.915963	0	51.3	148.7	Shared	High	High	High	0	1.12e-10	5.33	63.58	Not Used
	TRUE	High	QFAAQANVIGPWIQTK		FALSE	2.3982e-06	0	2	5	5	XP_866874.1; XP_853103.1	alpha-actinin-1 isoform X4 [Canis lupus familiaris] alpha-actinin-1 isoform X1 [Canis lupus familiaris]	0	1771.95	0	1.39	0.901764	0	83.7	116.3	Shared	High	High	High	0	6.387e-08	4.07	71.18	Not Used
	TRUE	High	NVNIQNFHISWK		FALSE	0.000119841	0	2	5	3	XP_866874.1; XP_853103.1	alpha-actinin-1 isoform X4 [Canis lupus familiaris] alpha-actinin-1 isoform X1 [Canis lupus familiaris]	0	1499.78	0	2.278	0.974764	0	61	139	Shared	High	High	High	0	6.761e-06	3.91	61.46	Not Used
	TRUE	High	MTLGMIWTIILR	2xOxidation [M1; M5]	FALSE	1.03009e-05	0	4	15	6	XP_853410.1; XP_866874.1; XP_536333.2; XP_853103.1	alpha-actinin-4 isoform X3 [Canis lupus familiaris] alpha-actinin-1 isoform X4 [Canis lupus familiaris] alpha-actinin-2 isoform X2 [Canis lupus familiaris] alpha-actinin-1 isoform X1 [Canis lupus familiaris]	0	1479.81	0	1.545	0.947402	0	78.6	121.4	Shared	High	High	High	0	3.643e-07	4.44	101.18	Not Used
	TRUE	High	MVSDINNAWGCLEQAEK	1xCarbamidomethyl [C11]; 1xOxidation [M1]	FALSE	2.4824e-07	0	2	5	1	XP_866874.1; XP_853103.1	alpha-actinin-1 isoform X4 [Canis lupus familiaris] alpha-actinin-1 isoform X1 [Canis lupus familiaris]	0	1980.88	0	1.155	0.749276	0	92.8	107.2	Shared	High	Peak Found	High	0	4.265e-09	4.29	63.37	Not Used
	TRUE	High	LAILGIHNEVSK		FALSE	0.000286036	0	2	5	6	XP_866874.1; XP_853103.1	alpha-actinin-1 isoform X4 [Canis lupus familiaris] alpha-actinin-1 isoform X1 [Canis lupus familiaris]	0	1293.75	0	1.835	0.981535	0	70.5	129.5	Shared	High	High	High	0	1.922e-05	3.23	44.19	Not Used
	TRUE	High	IDQLEGDHQLIQEALIFDNKHTNYTMEHIR	1xOxidation [M26]	FALSE	2.89589e-05	0	2	5	8	XP_866874.1; XP_853103.1	alpha-actinin-1 isoform X4 [Canis lupus familiaris] alpha-actinin-1 isoform X1 [Canis lupus familiaris]	1	3637.77	0	1.821	0.980834	0	70.9	129.1	Shared	High	High	High	0	1.246e-06	5.9	66.49	Not Used
	TRUE	High	IDQLEGDHQLIQEALIFDNK		FALSE	0.000104828	0	2	5	3	XP_866874.1; XP_853103.1	alpha-actinin-1 isoform X4 [Canis lupus familiaris] alpha-actinin-1 isoform X1 [Canis lupus familiaris]	0	2339.19	0	2.103	0.99546	0	64.4	135.6	Shared	High	High	High	0	1.368e-05	3.81	79.54	Not Used
	TRUE	High	ICDQWDNLGALTQK	1xCarbamidomethyl [C2]	FALSE	3.37633e-06	0	2	5	4	XP_866874.1; XP_853103.1	alpha-actinin-1 isoform X4 [Canis lupus familiaris] alpha-actinin-1 isoform X1 [Canis lupus familiaris]	0	1661.8	0	1.477	0.923268	0	80.7	119.3	Shared	High	High	High	0	9.57e-08	4.21	63.47	Not Used
	TRUE	High	LASDLLEWIR		FALSE	5.09594e-05	0	3	10	2	XP_853410.1; XP_866874.1; XP_853103.1	alpha-actinin-4 isoform X3 [Canis lupus familiaris] alpha-actinin-1 isoform X4 [Canis lupus familiaris] alpha-actinin-1 isoform X1 [Canis lupus familiaris]	0	1215.67	0	2.281	0.981535	0	60.9	139.1	Shared	High	High	High	0	2.44e-06	4.27	87.85	Not Used
	TRUE	High	KDDPLTNLNTAFDVAEKYLDIPK		FALSE	6.66016e-05	0	2	5	4	XP_866874.1; XP_853103.1	alpha-actinin-1 isoform X4 [Canis lupus familiaris] alpha-actinin-1 isoform X1 [Canis lupus familiaris]	2	2620.35	0	1.19	0.838028	0	91.3	108.7	Shared	High	High	High	0	3.359e-06	4.66	103.17	Not Used
	TRUE	High	KDDPLTNLNTAFDVAEK		FALSE	4.93347e-06	0	2	5	5	XP_866874.1; XP_853103.1	alpha-actinin-1 isoform X4 [Canis lupus familiaris] alpha-actinin-1 isoform X1 [Canis lupus familiaris]	1	1890.94	0	1.488	0.925244	0	80.4	119.6	Shared	High	High	High	0	6.012e-06	4.44	64.89	Not Used
	TRUE	High	KHEAFESDLAAHQDRVEQIAAIAQELNELDYYDSPSVNAR	2xDeamidated [Q/N]	FALSE	0.000339379	0	2	5	6	XP_866874.1; XP_853103.1	alpha-actinin-1 isoform X4 [Canis lupus familiaris] alpha-actinin-1 isoform X1 [Canis lupus familiaris]	2	4545.14	0						No Quan Values	High	High	High	0.0002414	0.001395	5.14		Not Used
	TRUE	High	KHEAFESDLAAHQDRVEQIAAIAQELNELDYYDSPSVNAR	1xDeamidated [Q/N]	FALSE	7.03088e-07	0	2	5	21	XP_866874.1; XP_853103.1	alpha-actinin-1 isoform X4 [Canis lupus familiaris] alpha-actinin-1 isoform X1 [Canis lupus familiaris]	2	4544.16	0	2.282	0.982892	0	60.9	139.1	Shared	High	High	High	0	1.757e-07	5.39	93.22	Not Used
	TRUE	High	KHEAFESDLAAHQDRVEQIAAIAQELNELDYYDSPSVNAR		FALSE	0.000312729	0	2	5	7	XP_866874.1; XP_853103.1	alpha-actinin-1 isoform X4 [Canis lupus familiaris] alpha-actinin-1 isoform X1 [Canis lupus familiaris]	2	4543.18	0	1.179	0.840266	0	91.8	108.2	Shared	High	High	High	0	2.648e-05	4.08	91.67	Not Used
	TRUE	High	KHEAFESDLAAHQDR		FALSE	7.80231e-07	0	4	12	3	XP_853410.1; XP_866874.1; XP_536333.2; XP_853103.1	alpha-actinin-4 isoform X3 [Canis lupus familiaris] alpha-actinin-1 isoform X4 [Canis lupus familiaris] alpha-actinin-2 isoform X2 [Canis lupus familiaris] alpha-actinin-1 isoform X1 [Canis lupus familiaris]	1	1753.83	0	0.739	0.329293	0	115	85	Shared	High	High	High	0	1.674e-08	4.64	21.37	Not Used
	TRUE	High	KAGTQIENIEEDFRDGLK		FALSE	3.41061e-05	0	2	5	4	XP_866874.1; XP_853103.1	alpha-actinin-1 isoform X4 [Canis lupus familiaris] alpha-actinin-1 isoform X1 [Canis lupus familiaris]	2	2063.04	2	2.258	0.971647	0	61.4	138.6	Shared	High	High	High	0	1.033e-05	3.68	61.02	Not Used
	TRUE	High	KQFAAQANVIGPWIQTK		FALSE	1.16267e-07	0	2	5	5	XP_866874.1; XP_853103.1	alpha-actinin-1 isoform X4 [Canis lupus familiaris] alpha-actinin-1 isoform X1 [Canis lupus familiaris]	1	1900.04	0	1.686	0.971962	0	74.5	125.5	Shared	High	High	High	0	1.715e-09	4.68	59.22	Not Used
	TRUE	High	LLETIDQLYLEYAKR		FALSE	6.49599e-06	0	2	5	6	XP_866874.1; XP_853103.1	alpha-actinin-1 isoform X4 [Canis lupus familiaris] alpha-actinin-1 isoform X1 [Canis lupus familiaris]	1	1868.02	0	1.424	0.920354	0	82.5	117.5	Shared	High	High	High	0	2.084e-07	4.09	84.52	Not Used
	TRUE	High	LLETIDQLYLEYAK		FALSE	1.29716e-05	0	2	5	4	XP_866874.1; XP_853103.1	alpha-actinin-1 isoform X4 [Canis lupus familiaris] alpha-actinin-1 isoform X1 [Canis lupus familiaris]	0	1711.92	0	1.602	0.96324	0	76.9	123.1	Shared	High	High	High	0	5.027e-07	4.63	93.86	Not Used
	TRUE	High	LMLLLEVISGER	1xOxidation [M2]	FALSE	0.00145644	0	4	15	2	XP_853410.1; XP_866874.1; XP_536333.2; XP_853103.1	alpha-actinin-4 isoform X3 [Canis lupus familiaris] alpha-actinin-1 isoform X4 [Canis lupus familiaris] alpha-actinin-2 isoform X2 [Canis lupus familiaris] alpha-actinin-1 isoform X1 [Canis lupus familiaris]	0	1388.78	0	2.232	0.979889	0	61.9	138.1	Shared	High	High	High	0	0.0001334	3.31	89.2	Not Used
	TRUE	High	LMLLLEVISGER		FALSE	0.000158972	0	4	15	1	XP_853410.1; XP_866874.1; XP_536333.2; XP_853103.1	alpha-actinin-4 isoform X3 [Canis lupus familiaris] alpha-actinin-1 isoform X4 [Canis lupus familiaris] alpha-actinin-2 isoform X2 [Canis lupus familiaris] alpha-actinin-1 isoform X1 [Canis lupus familiaris]	0	1372.79	0	4.473	0.656036	0	36.5	163.5	Shared	Peak Found	High	High	0	9.461e-06	3.22	104.22	Not Used
	TRUE	High	LERLDHLAEKFR		FALSE	0.0019894	0	3	10	2	XP_853410.1; XP_866874.1; XP_853103.1	alpha-actinin-4 isoform X3 [Canis lupus familiaris] alpha-actinin-1 isoform X4 [Canis lupus familiaris] alpha-actinin-1 isoform X1 [Canis lupus familiaris]	2	1526.84	1	1.633	0.961879	0	76	124	Shared	High	High	High	0	0.0001926	3.13	43.24	Not Used
	TRUE	High	ILAGDKNYITVDELR		FALSE	7.94041e-06	0	2	5	4	XP_866874.1; XP_853103.1	alpha-actinin-1 isoform X4 [Canis lupus familiaris] alpha-actinin-1 isoform X1 [Canis lupus familiaris]	1	1719.93	0	1.149	0.775955	0	93.1	106.9	Shared	High	High	High	0	3.839e-06	4.07	52.36	Not Used
	TRUE	High	VGWEQLLTTIAR		FALSE	0.000135989	0	3	10	6	XP_853410.1; XP_866874.1; XP_853103.1	alpha-actinin-4 isoform X3 [Canis lupus familiaris] alpha-actinin-1 isoform X4 [Canis lupus familiaris] alpha-actinin-1 isoform X1 [Canis lupus familiaris]	0	1386.77	0	1.502	0.931143	0	80	120	Shared	High	High	High	0	5.214e-05	4.39	95.03	Not Used
	TRUE	High	VEQIAAIAQELNELDYYDSPSVNAR	1xDeamidated [Q/N]	FALSE	0.000286036	0	2	5	4	XP_866874.1; XP_853103.1	alpha-actinin-1 isoform X4 [Canis lupus familiaris] alpha-actinin-1 isoform X1 [Canis lupus familiaris]	0	2809.35	0						Not Reliable	High	High	High	0	1.908e-05	3.61		Not Used
	TRUE	High	VEQIAAIAQELNELDYYDSPSVNAR		FALSE	2.87444e-05	0	2	5	2	XP_866874.1; XP_853103.1	alpha-actinin-1 isoform X4 [Canis lupus familiaris] alpha-actinin-1 isoform X1 [Canis lupus familiaris]	0	2808.37	0	1.758	0.966983	0	72.5	127.5	Shared	High	High	High	0	1.23e-06	4.35	96.81	Not Used
	TRUE	High	VLAVNQENEQLMEDYEKLASDLLEWIR	1xDeamidated [N/Q]; 1xOxidation [M12]	FALSE	0.000341912	0	2	5	4	XP_866874.1; XP_853103.1	alpha-actinin-1 isoform X4 [Canis lupus familiaris] alpha-actinin-1 isoform X1 [Canis lupus familiaris]	1	3265.59	0						No Quan Values	High	High	High	0	2.771e-05	2.82		Not Used
	TRUE	High	VLAVNQENEQLMEDYEK	1xOxidation [M12]	FALSE	5.60998e-08	0	2	5	6	XP_866874.1; XP_853103.1	alpha-actinin-1 isoform X4 [Canis lupus familiaris] alpha-actinin-1 isoform X1 [Canis lupus familiaris]	0	2067.95	0	1.364	0.915681	0	84.6	115.4	Shared	High	High	High	0	7.197e-10	5.53	44.91	Not Used
	TRUE	High	VLAVNQENEQLMEDYEK		FALSE	2.09215e-07	0	2	5	2	XP_866874.1; XP_853103.1	alpha-actinin-1 isoform X4 [Canis lupus familiaris] alpha-actinin-1 isoform X1 [Canis lupus familiaris]	0	2051.96	0	3.289	0.835389	0	46.6	153.4	Shared	High	High	High	0	3.854e-08	4.88	56.3	Not Used
	TRUE	High	VQEKCQLEINFNTLQTK	1xCarbamidomethyl [C5]	FALSE	0.000106399	0	4	15	2	XP_853410.1; XP_866874.1; XP_536333.2; XP_853103.1	alpha-actinin-4 isoform X3 [Canis lupus familiaris] alpha-actinin-1 isoform X4 [Canis lupus familiaris] alpha-actinin-2 isoform X2 [Canis lupus familiaris] alpha-actinin-1 isoform X1 [Canis lupus familiaris]	1	2093.07	0	0.819	0.382068	0	110	90	Shared	High	High	High	0	5.879e-06	4.32	53.3	Not Used
	TRUE	High	QKDYETATLSEIK		FALSE	0.000179056	0	2	5	5	XP_866874.1; XP_853103.1	alpha-actinin-1 isoform X4 [Canis lupus familiaris] alpha-actinin-1 isoform X1 [Canis lupus familiaris]	1	1525.77	0	1.216	0.822958	0	90.2	109.8	Shared	High	High	High	0	1.536e-05	3.27	35.03	Not Used
	TRUE	High	TEKLLETIDQLYLEYAKR		FALSE	0.00025776	0	2	5	5	XP_866874.1; XP_853103.1	alpha-actinin-1 isoform X4 [Canis lupus familiaris] alpha-actinin-1 isoform X1 [Canis lupus familiaris]	2	2226.2	0	0.937	0.577298	0	103.2	96.8	Shared	High	High	High	0	0.0001231	3.55	95.57	Not Used
	TRUE	High	TEKLLETIDQLYLEYAK	1xDeamidated [Q10]	FALSE	0.000562629	0	2	5	4	XP_866874.1; XP_853103.1	alpha-actinin-1 isoform X4 [Canis lupus familiaris] alpha-actinin-1 isoform X1 [Canis lupus familiaris]	1	2071.08	0						No Quan Values	High	High	High	0.000111	0.0008668	3.7		Not Used
	TRUE	High	TEKLLETIDQLYLEYAK		FALSE	1.08514e-05	0	2	5	7	XP_866874.1; XP_853103.1	alpha-actinin-1 isoform X4 [Canis lupus familiaris] alpha-actinin-1 isoform X1 [Canis lupus familiaris]	1	2070.1	0	1.406	0.915963	0	83.1	116.9	Shared	High	High	High	0	4.208e-07	4.07	103.36	Not Used
	TRUE	High	TINEVENQILTR	1xDeamidated [N/Q]	FALSE	0.000121637	0	3	10	12	XP_853410.1; XP_866874.1; XP_853103.1	alpha-actinin-4 isoform X3 [Canis lupus familiaris] alpha-actinin-1 isoform X4 [Canis lupus familiaris] alpha-actinin-1 isoform X1 [Canis lupus familiaris]	0	1430.75	0	1.146	0.820928	0	93.2	106.8	Shared	High	High	High	0	1.527e-05	4.37	45.86	Not Used
	TRUE	High	TINEVENQILTR		FALSE	4.59211e-05	0	3	10	16	XP_853410.1; XP_866874.1; XP_853103.1	alpha-actinin-4 isoform X3 [Canis lupus familiaris] alpha-actinin-1 isoform X4 [Canis lupus familiaris] alpha-actinin-1 isoform X1 [Canis lupus familiaris]	0	1429.76	0	1.274	0.853413	0	87.9	112.1	Shared	High	High	High	0	3.493e-06	4.41	51	Not Used
	TRUE	High	DDPLTNLNTAFDVAEKYLDIPK	1xDeamidated [N]	FALSE	7.50163e-05	0	2	5	5	XP_866874.1; XP_853103.1	alpha-actinin-1 isoform X4 [Canis lupus familiaris] alpha-actinin-1 isoform X1 [Canis lupus familiaris]	1	2493.24	0						Not Reliable	High	High	High	0	4.933e-06	4.12		Not Used
	TRUE	High	DDPLTNLNTAFDVAEKYLDIPK		FALSE	7.97833e-07	0	2	5	8	XP_866874.1; XP_853103.1	alpha-actinin-1 isoform X4 [Canis lupus familiaris] alpha-actinin-1 isoform X1 [Canis lupus familiaris]	1	2492.26	0	1.056	0.751714	0	97.3	102.7	Shared	High	High	High	0	1.654e-07	4.45	115.56	Not Used
	TRUE	High	DDPLTNLNTAFDVAEK		FALSE	0.000554327	0	2	5	2	XP_866874.1; XP_853103.1	alpha-actinin-1 isoform X4 [Canis lupus familiaris] alpha-actinin-1 isoform X1 [Canis lupus familiaris]	0	1762.85	0	1.336	0.910224	0	85.6	114.4	Shared	High	High	High	0	4.205e-05	4.01	79.71	Not Used
	TRUE	High	CQLEINFNTLQTK	1xCarbamidomethyl [C1]; 1xDeamidated [Q/N]	FALSE	0.000672504	0	4	15	5	XP_853410.1; XP_866874.1; XP_536333.2; XP_853103.1	alpha-actinin-4 isoform X3 [Canis lupus familiaris] alpha-actinin-1 isoform X4 [Canis lupus familiaris] alpha-actinin-2 isoform X2 [Canis lupus familiaris] alpha-actinin-1 isoform X1 [Canis lupus familiaris]	0	1609.79	0						No Quan Values	High	High	High	0	5.29e-05	3.67		Not Used
	TRUE	High	CQLEINFNTLQTK	1xCarbamidomethyl [C1]	FALSE	8.05939e-06	0	4	15	5	XP_853410.1; XP_866874.1; XP_536333.2; XP_853103.1	alpha-actinin-4 isoform X3 [Canis lupus familiaris] alpha-actinin-1 isoform X4 [Canis lupus familiaris] alpha-actinin-2 isoform X2 [Canis lupus familiaris] alpha-actinin-1 isoform X1 [Canis lupus familiaris]	0	1608.81	0	1.045	0.659357	0	97.8	102.2	Shared	High	High	High	0	4.08e-07	4.05	62.52	Not Used
	TRUE	High	ELPPDQAEYCIAR	1xCarbamidomethyl [C10]	FALSE	2.47721e-05	0	3	10	14	XP_853410.1; XP_866874.1; XP_853103.1	alpha-actinin-4 isoform X3 [Canis lupus familiaris] alpha-actinin-1 isoform X4 [Canis lupus familiaris] alpha-actinin-1 isoform X1 [Canis lupus familiaris]	0	1561.73	0	1.512	0.937806	0	79.6	120.4	Shared	High	High	High	0	1.029e-06	3.53	41.97	Not Used
	TRUE	High	FAIQDISVEETSAKEGLLLWCQR	1xCarbamidomethyl [C21]	FALSE	0.000571056	0	4	15	5	XP_853410.1; XP_866874.1; XP_536333.2; XP_853103.1	alpha-actinin-4 isoform X3 [Canis lupus familiaris] alpha-actinin-1 isoform X4 [Canis lupus familiaris] alpha-actinin-2 isoform X2 [Canis lupus familiaris] alpha-actinin-1 isoform X1 [Canis lupus familiaris]	1	2693.36	0	1.266	0.871923	0	88.3	111.7	Shared	High	High	High	0.0001441	0.001046	3.19	89.51	Not Used
	TRUE	High	FAIQDISVEETSAK		FALSE	2.96744e-07	0	4	15	6	XP_853410.1; XP_866874.1; XP_536333.2; XP_853103.1	alpha-actinin-4 isoform X3 [Canis lupus familiaris] alpha-actinin-1 isoform X4 [Canis lupus familiaris] alpha-actinin-2 isoform X2 [Canis lupus familiaris] alpha-actinin-1 isoform X1 [Canis lupus familiaris]	0	1537.77	0	1.347	0.886521	0	85.2	114.8	Shared	High	High	High	0	5.333e-09	5.07	56.53	Not Used
	TRUE	High	ETADTDTADQVMASFK		FALSE	9.89849e-07	0	2	5	2	XP_866874.1; XP_853103.1	alpha-actinin-1 isoform X4 [Canis lupus familiaris] alpha-actinin-1 isoform X1 [Canis lupus familiaris]	0	1729.76	0	3.059	0.907849	0	49.3	150.7	Shared	High	High	High	0	2.225e-08	4.68	59.13	Not Used
	TRUE	High	ETADTDTADQVMASFK	1xOxidation [M12]	FALSE	2.89421e-08	0	2	5	17	XP_866874.1; XP_853103.1	alpha-actinin-1 isoform X4 [Canis lupus familiaris] alpha-actinin-1 isoform X1 [Canis lupus familiaris]	0	1745.75	0	1.374	0.894489	0	84.3	115.7	Shared	High	High	High	0	3.283e-10	5.08	38.69	Not Used
	TRUE	High	EGLLLWCQR	1xCarbamidomethyl [C7]	FALSE	0.00184707	0	4	15	2	XP_853410.1; XP_866874.1; XP_536333.2; XP_853103.1	alpha-actinin-4 isoform X3 [Canis lupus familiaris] alpha-actinin-1 isoform X4 [Canis lupus familiaris] alpha-actinin-2 isoform X2 [Canis lupus familiaris] alpha-actinin-1 isoform X1 [Canis lupus familiaris]	0	1174.6	0	1.802	0.981535	0	71.4	128.6	Shared	High	High	High	0	0.0001765	2.83	65.84	Not Used
	TRUE	High	AIMTYVSSFYHAFSGAQK		FALSE	5.30013e-07	0	3	8	6	XP_853410.1; XP_866874.1; XP_853103.1	alpha-actinin-4 isoform X3 [Canis lupus familiaris] alpha-actinin-1 isoform X4 [Canis lupus familiaris] alpha-actinin-1 isoform X1 [Canis lupus familiaris]	0	2007.96	0	2.94	0.931366	0	50.8	149.2	Shared	High	High	High	0	1.049e-08	5.3	87.75	Not Used
	TRUE	High	ACLISMGYNMGEAEFAR	1xCarbamidomethyl [C2]; 1xOxidation [M10]	FALSE	0.000433741	0	1	4	1	XP_853103.1	alpha-actinin-1 isoform X1 [Canis lupus familiaris]	0	1935.84	0						No Quan Values	Not Found	High	High	0	3.137e-05	3.5		Not Used
	TRUE	High	ACLISMGYNMGEAEFAR	1xCarbamidomethyl [C2]; 2xOxidation [M6; M10]	FALSE	2.93928e-05	0	1	4	4	XP_853103.1	alpha-actinin-1 isoform X1 [Canis lupus familiaris]	0	1951.83	0	1.455	0.908786	0	81.5	118.5		High	High	High	0	1.271e-06	4.86	52.68	Used
	TRUE	High	ACLISMGYNMGEAEFAR	1xCarbamidomethyl [C2]; 1xDeamidated [N9]; 2xOxidation [M6; M10]	FALSE	1.81648e-07	0	1	4	2	XP_853103.1	alpha-actinin-1 isoform X1 [Canis lupus familiaris]	0	1952.82	0						Not Reliable	High	High	High	0	2.921e-09	4.95		Not Used
	TRUE	High	AIMTYVSSFYHAFSGAQK	1xOxidation [M3]	FALSE	5.32542e-08	0	3	8	8	XP_853410.1; XP_866874.1; XP_853103.1	alpha-actinin-4 isoform X3 [Canis lupus familiaris] alpha-actinin-1 isoform X4 [Canis lupus familiaris] alpha-actinin-1 isoform X1 [Canis lupus familiaris]	0	2023.96	0	1.372	0.893884	0	84.3	115.7	Shared	High	High	High	0	6.781e-10	5.64	73.32	Not Used
	TRUE	High	AGTQIENIEEDFRDGLK		FALSE	0.0013126	0	2	5	1	XP_866874.1; XP_853103.1	alpha-actinin-1 isoform X4 [Canis lupus familiaris] alpha-actinin-1 isoform X1 [Canis lupus familiaris]	1	1934.95	1	2.098	0.998523	0	64.6	135.4	Shared	Peak Found	High	High	0	0.0001178	3.01	69.01	Not Used
	TRUE	High	HEAFESDLAAHQDR		FALSE	0.000129092	0	4	15	2	XP_853410.1; XP_866874.1; XP_536333.2; XP_853103.1	alpha-actinin-4 isoform X3 [Canis lupus familiaris] alpha-actinin-1 isoform X4 [Canis lupus familiaris] alpha-actinin-2 isoform X2 [Canis lupus familiaris] alpha-actinin-1 isoform X1 [Canis lupus familiaris]	0	1625.73	0	1.085	0.751081	0	95.9	104.1	Shared	High	High	High	0	7.429e-06	3.84	23.89	Not Used
	TRUE	High	GYEEWLLNEIR		FALSE	0.000173808	0	4	12	2	XP_853410.1; XP_866874.1; XP_536333.2; XP_853103.1	alpha-actinin-4 isoform X3 [Canis lupus familiaris] alpha-actinin-1 isoform X4 [Canis lupus familiaris] alpha-actinin-2 isoform X2 [Canis lupus familiaris] alpha-actinin-1 isoform X1 [Canis lupus familiaris]	0	1421.71	0	1.633	0.96324	0	76	124	Shared	High	High	High	0	1.054e-05	4.1	84.89	Not Used
	TRUE	High	ASFNHFDRDHSGTLGPEEFK	1xDeamidated [N4]	FALSE	0.000379416	0	2	4	2	XP_866874.1; XP_853103.1	alpha-actinin-1 isoform X4 [Canis lupus familiaris] alpha-actinin-1 isoform X1 [Canis lupus familiaris]	1	2292.03	0	1.594	0.952084	0	77.1	122.9	Shared	High	High	High	0	2.684e-05	3.43	43.02	Not Used
	TRUE	High	ASFNHFDRDHSGTLGPEEFK		FALSE	0.000110429	0	2	4	6	XP_866874.1; XP_853103.1	alpha-actinin-1 isoform X4 [Canis lupus familiaris] alpha-actinin-1 isoform X1 [Canis lupus familiaris]	1	2291.05	0	2.223	0.971647	0	62.1	137.9	Shared	High	High	High	0	6.17e-06	3.55	41.44	Not Used
	TRUE	High	ASIHEAWTDGKEAMLR		FALSE	0.000344463	0	2	5	3	XP_866874.1; XP_853103.1	alpha-actinin-1 isoform X4 [Canis lupus familiaris] alpha-actinin-1 isoform X1 [Canis lupus familiaris]	1	1814.89	0	4.393	0.621433	0	37.1	162.9	Shared	Peak Found	High	High	0	2.391e-05	4.43	45.05	Not Used
	TRUE	High	HRPELIDYGKLR		FALSE	0.00133224	0	2	5	2	XP_866874.1; XP_853103.1	alpha-actinin-1 isoform X4 [Canis lupus familiaris] alpha-actinin-1 isoform X1 [Canis lupus familiaris]	1	1496.83	0	1.473	0.911252	0	80.9	119.1	Shared	High	High	High	0	0.0001196	2.81	36.2	Not Used
	TRUE	High	GISQEQMNEFR		FALSE	0.000436977	0	2	5	2	XP_866874.1; XP_853103.1	alpha-actinin-1 isoform X4 [Canis lupus familiaris] alpha-actinin-1 isoform X1 [Canis lupus familiaris]	0	1338.61	0	2.349	0.973781	0	59.7	140.3	Shared	High	High	High	0	3.171e-05	3.88	36.4	Not Used
	TRUE	High	GISQEQMNEFR	1xOxidation [M7]	FALSE	0.000803822	0	2	5	11	XP_866874.1; XP_853103.1	alpha-actinin-1 isoform X4 [Canis lupus familiaris] alpha-actinin-1 isoform X1 [Canis lupus familiaris]	0	1354.61	0	0.526	0.0961105	0	131.1	68.9	Shared	High	High	High	3.868e-05	0.0002207	3.13	23.46	Not Used
	TRUE	High	HRPELIDYGK		FALSE	6.75995e-05	0	2	5	11	XP_866874.1; XP_853103.1	alpha-actinin-1 isoform X4 [Canis lupus familiaris] alpha-actinin-1 isoform X1 [Canis lupus familiaris]	0	1227.65	0	1.016	0.617437	0	99.2	100.8	Shared	High	High	High	0	3.432e-06	3.44	26.55	Not Used
	TRUE	High	AAPFNNWMEGAMEDLQDTFIVHTIEEIQGLTTAHEQFK	2xOxidation [M8; M12]	FALSE	9.27703e-09	0	2	5	4	XP_866874.1; XP_853103.1	alpha-actinin-1 isoform X4 [Canis lupus familiaris] alpha-actinin-1 isoform X1 [Canis lupus familiaris]	0	4394.04	0	2.512	0.968761	0	56.9	143.1	Shared	High	High	High	0	8.442e-11	8.11	116.35	Not Used
	TRUE	High	AAPFNNWMEGAMEDLQDTFIVHTIEEIQGLTTAHEQFK	2xDeamidated [Q/N]; 2xOxidation [M8; M12]	FALSE	1.45326e-07	0	2	5	7	XP_866874.1; XP_853103.1	alpha-actinin-1 isoform X4 [Canis lupus familiaris] alpha-actinin-1 isoform X1 [Canis lupus familiaris]	0	4396.01	0	0.01	1.0185e-16		200		Shared	High	High	High	0	1.129e-08	7.32	115.4	Not Used
	TRUE	High	AAPFNNWMEGAMEDLQDTFIVHTIEEIQGLTTAHEQFK	1xDeamidated [Q]; 2xOxidation [M8; M12]	FALSE	1.78116e-06	0	2	5	6	XP_866874.1; XP_853103.1	alpha-actinin-1 isoform X4 [Canis lupus familiaris] alpha-actinin-1 isoform X1 [Canis lupus familiaris]	0	4395.02	0	0.01	1.0185e-16		200		Shared	High	High	High	0	1.006e-07	6.6	116.26	Not Used
	TRUE	High	ASIHEAWTDGK		FALSE	0.00368192	0.000122897	3	10	3	XP_853410.1; XP_866874.1; XP_853103.1	alpha-actinin-4 isoform X3 [Canis lupus familiaris] alpha-actinin-1 isoform X4 [Canis lupus familiaris] alpha-actinin-1 isoform X1 [Canis lupus familiaris]	0	1214.58	0	0.761	0.329905	0	113.6	86.4	Shared	High	High	High	3.868e-05	0.0004001	2.38	23.38	Not Used
	TRUE	High	ALDFIASK		FALSE	0.00533142	0.000122897	3	13	6	XP_853410.1; XP_866874.1; XP_853103.1	alpha-actinin-4 isoform X3 [Canis lupus familiaris] alpha-actinin-1 isoform X4 [Canis lupus familiaris] alpha-actinin-1 isoform X1 [Canis lupus familiaris]	0	864.483	0	0.936	0.546368	0	103.3	96.7	Shared	High	High	High	0.0003274	0.002348	2.88	40.87	Not Used
	TRUE	High	LSNRPAFMPSEGR		FALSE	0.00317463	0.000122897	2	5	5	XP_866874.1; XP_853103.1	alpha-actinin-1 isoform X4 [Canis lupus familiaris] alpha-actinin-1 isoform X1 [Canis lupus familiaris]	0	1461.73	0	3.966	0.659357	0	40.3	159.7	Shared	High	High	High	3.868e-05	0.0003351	3.29	31.36	Not Used
	TRUE	High	IVQTYHVNMAGTNPYTTITPQEINGKWDHVR	1xOxidation [M9]	FALSE	0.00384929	0.000122897	2	5	2	XP_866874.1; XP_853103.1	alpha-actinin-1 isoform X4 [Canis lupus familiaris] alpha-actinin-1 isoform X1 [Canis lupus familiaris]	1	3599.77	0	1.619	0.964949	0	76.4	123.6	Shared	High	High	High	3.868e-05	0.0004208	4.35	56.02	Not Used
	TRUE	High	KTFTAWCNSHLR	1xCarbamidomethyl [C7]; 1xDeamidated [N8]	FALSE	0.00470127	0.000122897	4	12	1	XP_853410.1; XP_866874.1; XP_536333.2; XP_853103.1	alpha-actinin-4 isoform X3 [Canis lupus familiaris] alpha-actinin-1 isoform X4 [Canis lupus familiaris] alpha-actinin-2 isoform X2 [Canis lupus familiaris] alpha-actinin-1 isoform X1 [Canis lupus familiaris]	1	1521.73	0	1.363	0.873424	0	84.6	115.4	Shared	High	Peak Found	High	3.868e-05	0.0005346	2.89	34.31	Not Used
	TRUE	High	IDQLEGDHQLIQEALIFDNKHTNYTMEHIR	1xDeamidated [Q/N]	FALSE	0.00495124	0.000122897	2	5	4	XP_866874.1; XP_853103.1	alpha-actinin-1 isoform X4 [Canis lupus familiaris] alpha-actinin-1 isoform X1 [Canis lupus familiaris]	1	3622.76	0	3.898	0.675075	0	40.8	159.2	Shared	Peak Found	High	High	3.868e-05	0.0005671	4.52	72.19	Not Used
	TRUE	High	DAKGISQEQMNEFR	1xOxidation [M10]	FALSE	0.00609028	0.000243877	2	5	1	XP_866874.1; XP_853103.1	alpha-actinin-1 isoform X4 [Canis lupus familiaris] alpha-actinin-1 isoform X1 [Canis lupus familiaris]	1	1668.76	0						No Quan Values	High	Not Found	High	7.665e-05	0.000726	2.04		Not Used
	TRUE	High	KTFTAWCNSHLR	1xCarbamidomethyl [C7]	FALSE	0.00646111	0.000354561	4	12	3	XP_853410.1; XP_866874.1; XP_536333.2; XP_853103.1	alpha-actinin-4 isoform X3 [Canis lupus familiaris] alpha-actinin-1 isoform X4 [Canis lupus familiaris] alpha-actinin-2 isoform X2 [Canis lupus familiaris] alpha-actinin-1 isoform X1 [Canis lupus familiaris]	1	1520.74	0	2.954	0.934212	0	50.6	149.4	Shared	High	High	High	0.000111	0.0007767	2.88	31.59	Not Used
	TRUE	High	TFTAWCNSHLR	1xCarbamidomethyl [C6]	FALSE	0.00695631	0.000354561	4	13	2	XP_853410.1; XP_866874.1; XP_536333.2; XP_853103.1	alpha-actinin-4 isoform X3 [Canis lupus familiaris] alpha-actinin-1 isoform X4 [Canis lupus familiaris] alpha-actinin-2 isoform X2 [Canis lupus familiaris] alpha-actinin-1 isoform X1 [Canis lupus familiaris]	0	1392.65	0	2.498	0.972782	0	57.2	142.8	Shared	High	High	High	0.000111	0.0008481	2.94	38.68	Not Used
	TRUE	High	IVQTYHVNMAGTNPYTTITPQEINGKWDHVR	2xDeamidated [Q/N]; 1xOxidation [M9]	FALSE	0.00716477	0.000354561	2	5	4	XP_866874.1; XP_853103.1	alpha-actinin-1 isoform X4 [Canis lupus familiaris] alpha-actinin-1 isoform X1 [Canis lupus familiaris]	1	3601.74	0						No Quan Values	High	High	High	0.000111	0.000876	4		Not Used
	TRUE	High	VLAVNQENEQLMEDYEKLASDLLEWIR	1xOxidation [M12]	FALSE	0.0105103	0.000668784	2	5	1	XP_866874.1; XP_853103.1	alpha-actinin-1 isoform X4 [Canis lupus familiaris] alpha-actinin-1 isoform X1 [Canis lupus familiaris]	1	3264.61	0						No Quan Values	Not Found	High	High	0.0002414	0.001368	2.62		Not Used
	TRUE	High	KAGTQIENIEEDFRDGLK	1xDeamidated [N/Q]	FALSE	0.0119971	0.000668784	2	5	2	XP_866874.1; XP_853103.1	alpha-actinin-1 isoform X4 [Canis lupus familiaris] alpha-actinin-1 isoform X1 [Canis lupus familiaris]	2	2064.02	0						No Quan Values	Not Found	High	High	0.0002414	0.00161	2.99		Not Used
	TRUE	High	HTNYTMEHIR	1xOxidation [M6]	FALSE	0.0130061	0.000869148	4	12	1	XP_853410.1; XP_866874.1; XP_536333.2; XP_853103.1	alpha-actinin-4 isoform X3 [Canis lupus familiaris] alpha-actinin-1 isoform X4 [Canis lupus familiaris] alpha-actinin-2 isoform X2 [Canis lupus familiaris] alpha-actinin-1 isoform X1 [Canis lupus familiaris]	0	1317.6	0	0.484	0.0985353	0	134.7	65.3	Shared	High	Peak Found	High	0.0003009	0.00176	2.51	12.92	Not Used
	TRUE	High	ASIHEAWTDGKEAMLR	1xOxidation [M14]	FALSE	0.0153945	0.000959113	2	5	5	XP_866874.1; XP_853103.1	alpha-actinin-1 isoform X4 [Canis lupus familiaris] alpha-actinin-1 isoform X1 [Canis lupus familiaris]	1	1830.88	0	1.27	0.853082	0	88.1	111.9	Shared	High	High	High	0.001365	0.0127	2.85	34.05	Not Used
	TRUE	High	LLETIDQLYLEYAKR	1xDeamidated [Q7]	FALSE	0.0156216	0.000959113	2	5	1	XP_866874.1; XP_853103.1	alpha-actinin-1 isoform X4 [Canis lupus familiaris] alpha-actinin-1 isoform X1 [Canis lupus familiaris]	1	1869	0						Not Reliable	Not Found	High	High	0.0003274	0.002199	2.84		Not Used
	TRUE	High	AGTQIENIEEDFR		FALSE	0.0160856	0.000959113	3	10	1	XP_866874.1; XP_536333.2; XP_853103.1	alpha-actinin-1 isoform X4 [Canis lupus familiaris] alpha-actinin-2 isoform X2 [Canis lupus familiaris] alpha-actinin-1 isoform X1 [Canis lupus familiaris]	0	1521.72	0						No Quan Values	Not Found	High	High	0.0003274	0.002266	2.51		Not Used
	TRUE	High	HTNYTMEHIR		FALSE	0.019309	0.00114223	4	12	1	XP_853410.1; XP_866874.1; XP_536333.2; XP_853103.1	alpha-actinin-4 isoform X3 [Canis lupus familiaris] alpha-actinin-1 isoform X4 [Canis lupus familiaris] alpha-actinin-2 isoform X2 [Canis lupus familiaris] alpha-actinin-1 isoform X1 [Canis lupus familiaris]	0	1301.61	0	1.147	0.833307	0	93.2	106.8	Shared	High	Peak Found	High	0.000382	0.002821	2.25	17.94	Not Used
	TRUE	High	RTIPWLENR		FALSE	0.0212279	0.00133488	3	10	1	XP_866874.1; XP_536333.2; XP_853103.1	alpha-actinin-1 isoform X4 [Canis lupus familiaris] alpha-actinin-2 isoform X2 [Canis lupus familiaris] alpha-actinin-1 isoform X1 [Canis lupus familiaris]	1	1184.65	0	3.356	0.8637	0	45.9	154.1	Shared	High	Peak Found	High	0.0004396	0.003164	2.63	43.84	Not Used
	TRUE	High	IDQLEGDHQLIQEALIFDNKHTNYTMEHIR		FALSE	0.0212279	0.00133488	2	5	2	XP_866874.1; XP_853103.1	alpha-actinin-1 isoform X4 [Canis lupus familiaris] alpha-actinin-1 isoform X1 [Canis lupus familiaris]	1	3621.78	0	2.579	0.951443	0	55.9	144.1	Shared	High	High	High	0.001412	0.01477	3.75	71.88	Not Used
	TRUE	High	DYETATLSEIK		FALSE	0.0238477	0.00141272	2	5	1	XP_866874.1; XP_853103.1	alpha-actinin-1 isoform X4 [Canis lupus familiaris] alpha-actinin-1 isoform X1 [Canis lupus familiaris]	0	1269.62	0	1.3	0.88844	0	87	113	Shared	High	Peak Found	High	0.0004923	0.003611	2.86	49.41	Not Used
	TRUE	High	IMSIVDPNR	1xOxidation [M2]	FALSE	0.0240216	0.00141272	2	5	3	XP_866874.1; XP_853103.1	alpha-actinin-1 isoform X4 [Canis lupus familiaris] alpha-actinin-1 isoform X1 [Canis lupus familiaris]	0	1060.55	0	0.735	0.295412	0	115.2	84.8	Shared	High	High	High	0.001412	0.01479	2.27	26.88	Not Used
	TRUE	High	HEAFESDLAAHQDRVEQIAAIAQELNELDYYDSPSVNAR	1xDeamidated [Q/N]	FALSE	0.0311769	0.00155626	2	5	3	XP_866874.1; XP_853103.1	alpha-actinin-1 isoform X4 [Canis lupus familiaris] alpha-actinin-1 isoform X1 [Canis lupus familiaris]	1	4416.07	0	1.524	0.931143	0	79.2	120.8	Shared	Peak Found	High	High	0.000714	0.006971	4	95.57	Not Used
	TRUE	High	IMSIVDPNR		FALSE	0.0367958	0.0017272	2	5	2	XP_866874.1; XP_853103.1	alpha-actinin-1 isoform X4 [Canis lupus familiaris] alpha-actinin-1 isoform X1 [Canis lupus familiaris]	0	1044.55	0	4.009	0.666942	0	39.9	160.1	Shared	High	High	High	0.0006664	0.006137	2.55	38.16	Not Used
	TRUE	High	ILAGDKNYITVDELRR	1xDeamidated [N7]	FALSE	0.0440195	0.00214677	2	5	2	XP_866874.1; XP_853103.1	alpha-actinin-1 isoform X4 [Canis lupus familiaris] alpha-actinin-1 isoform X1 [Canis lupus familiaris]	2	1877.01	0	1.27	0.84662	0	88.1	111.9	Shared	High	High	High	0.0008725	0.00768	2.15	47.85	Not Used
	TRUE	High	HEAFESDLAAHQDRVEQIAAIAQELNELDYYDSPSVNAR	2xDeamidated [Q17; Q]	FALSE	0.0443354	0.00214677	2	5	2	XP_866874.1; XP_853103.1	alpha-actinin-1 isoform X4 [Canis lupus familiaris] alpha-actinin-1 isoform X1 [Canis lupus familiaris]	1	4417.05	0						No Quan Values	High	Not Found	High	0.001365	0.01345	3.13		Not Used
	TRUE	High	IDQLEGDHQLIQEALIFDNK	1xDeamidated [Q/N]	FALSE	0.0514934	0.00247114	2	5	4	XP_866874.1; XP_853103.1	alpha-actinin-1 isoform X4 [Canis lupus familiaris] alpha-actinin-1 isoform X1 [Canis lupus familiaris]	0	2340.17	0						Not Reliable	High	High	High	0.001019	0.009287	2.97		Not Used
	TRUE	High	LAILGIHNEVSK	1xDeamidated [N8]	FALSE	0.0482994	0.00247114	2	5	5	XP_866874.1; XP_853103.1	alpha-actinin-1 isoform X4 [Canis lupus familiaris] alpha-actinin-1 isoform X1 [Canis lupus familiaris]	0	1294.74	0	1.628	0.961074	0	76.1	123.9	Shared	High	High	High	0.007504	0.08117	2.14	49.9	Not Used
	TRUE	High	DGLGFCALIHR	1xCarbamidomethyl [C6]	FALSE	0.0601709	0.00296575	2	5	2	XP_866874.1; XP_853103.1	alpha-actinin-1 isoform X4 [Canis lupus familiaris] alpha-actinin-1 isoform X1 [Canis lupus familiaris]	0	1258.64	0	2.301	0.974764	0	60.6	139.4	Shared	High	High	High	0.001212	0.01137	2.37	60.92	Not Used
	TRUE	High	ISIEMHGTLEDQLSHLRQYEK	1xOxidation [M5]	FALSE	0.0641059	0.00330152	2	5	1	XP_866874.1; XP_853103.1	alpha-actinin-1 isoform X4 [Canis lupus familiaris] alpha-actinin-1 isoform X1 [Canis lupus familiaris]	1	2543.26	0	0.748	0.453609	0	114.4	85.6	Shared	High	Peak Found	High	0.001308	0.01232	2.06	57.72	Not Used
	TRUE	High	IVQTYHVNMAGTNPYTTITPQEINGKWDHVR		FALSE	0.0682824	0.00352149	2	5	1	XP_866874.1; XP_853103.1	alpha-actinin-1 isoform X4 [Canis lupus familiaris] alpha-actinin-1 isoform X1 [Canis lupus familiaris]	1	3583.78	0	9.731	0.0499528	0	18.6	181.4	Shared	Peak Found	High	High	0.001365	0.0133	2.58	62.03	Not Used
	TRUE	High	TIPWLENRAPENTMHAMQQK	2xOxidation [M14; M17]	FALSE	0.0841137	0.00484774	2	5	2	XP_866874.1; XP_853103.1	alpha-actinin-1 isoform X4 [Canis lupus familiaris] alpha-actinin-1 isoform X1 [Canis lupus familiaris]	1	2427.15	0	1.686	0.966493	0	74.5	125.5	Shared	High	Peak Found	High	0.001812	0.01747	2.25	38.32	Not Used
	TRUE	High	LVSIGAEEIVDGNVKMTLGMIWTIILR	1xDeamidated [N13]; 2xOxidation [M16; M20]	FALSE	0.0870617	0.00489416	3	7	1	XP_866874.1; XP_536333.2; XP_853103.1	alpha-actinin-1 isoform X4 [Canis lupus familiaris] alpha-actinin-2 isoform X2 [Canis lupus familiaris] alpha-actinin-1 isoform X1 [Canis lupus familiaris]	1	3004.61	0						Not Reliable	High	Not Found	High	0.001812	0.01827	2.43		Not Used
	TRUE	High	KTFTAWCNSHLRK	1xCarbamidomethyl [C7]	FALSE	0.0932447	0.00521207	4	12	2	XP_853410.1; XP_866874.1; XP_536333.2; XP_853103.1	alpha-actinin-4 isoform X3 [Canis lupus familiaris] alpha-actinin-1 isoform X4 [Canis lupus familiaris] alpha-actinin-2 isoform X2 [Canis lupus familiaris] alpha-actinin-1 isoform X1 [Canis lupus familiaris]	2	1648.84	0	1.174	0.842351	0	92	108	Shared	High	High	High	0.004391	0.04567	2.38	25.92	Not Used
	TRUE	High	SIVNYKPK		FALSE	0.126315	0.00832448	2	5	1	XP_866874.1; XP_853103.1	alpha-actinin-1 isoform X4 [Canis lupus familiaris] alpha-actinin-1 isoform X1 [Canis lupus familiaris]	0	948.551	0	0.623	0.231037	0	123.2	76.8	Shared	High	Peak Found	High	0.00303	0.03002	1.93	17.91	Not Used
	TRUE	High	RTIPWLENRAPENTMHAMQQK	2xOxidation [M15; M18]	FALSE	0.128003	0.00839979	2	5	1	XP_866874.1; XP_853103.1	alpha-actinin-1 isoform X4 [Canis lupus familiaris] alpha-actinin-1 isoform X1 [Canis lupus familiaris]	2	2583.26	0	1.627	0.950527	0	76.1	123.9	Shared	Peak Found	High	High	0.003051	0.03032	2.48	33.2	Not Used
	TRUE	High	KDDPLTNLNTAFDVAEKYLDIPK	1xDeamidated [N]	FALSE	0.129711	0.00845907	2	5	2	XP_866874.1; XP_853103.1	alpha-actinin-1 isoform X4 [Canis lupus familiaris] alpha-actinin-1 isoform X1 [Canis lupus familiaris]	2	2621.33	0						Not Reliable	High	Not Found	High	0.005449	0.05527	3.66		Not Used
	TRUE	High	IDQLEGDHQLIQEALIFDNKHTNYTMEHIR	1xDeamidated [N/Q]; 1xOxidation [M26]	FALSE	0.131439	0.0085396	2	5	3	XP_866874.1; XP_853103.1	alpha-actinin-1 isoform X4 [Canis lupus familiaris] alpha-actinin-1 isoform X1 [Canis lupus familiaris]	1	3638.75	0						No Quan Values	High	High	High	0.003743	0.04034	3.51		Not Used
	TRUE	High	IVQTYHVNMAGTNPYTTITPQEINGKWDHVR	1xDeamidated [N13]	FALSE	0.132311	0.00861444	2	5	1	XP_866874.1; XP_853103.1	alpha-actinin-1 isoform X4 [Canis lupus familiaris] alpha-actinin-1 isoform X1 [Canis lupus familiaris]	1	3584.76	0	0.01	1.0185e-16		200		Shared	High	Not Found	High	0.003133	0.0319	2.2	62.01	Not Used
	TRUE	High	TEKLLETIDQLYLEYAKR	1xDeamidated [Q10]	FALSE	0.135848	0.0088242	2	5	2	XP_866874.1; XP_853103.1	alpha-actinin-1 isoform X4 [Canis lupus familiaris] alpha-actinin-1 isoform X1 [Canis lupus familiaris]	2	2227.19	0						No Quan Values	High	High	High	0.003574	0.0382	2.96		Not Used
	TRUE	High	KTFTAWCNSHLRK	1xCarbamidomethyl [C7]; 1xDeamidated [N8]	FALSE	0.134069	0.0088242	4	12	1	XP_853410.1; XP_866874.1; XP_536333.2; XP_853103.1	alpha-actinin-4 isoform X3 [Canis lupus familiaris] alpha-actinin-1 isoform X4 [Canis lupus familiaris] alpha-actinin-2 isoform X2 [Canis lupus familiaris] alpha-actinin-1 isoform X1 [Canis lupus familiaris]	2	1649.82	0	1.474	0.947402	0	80.8	119.2	Shared	Peak Found	High	High	0.003215	0.03231	2.35	27.22	Not Used
TRUE	High	Master Protein	XP_005629424.1	fibrinogen beta chain [Canis lupus familiaris]	0	FALSE	684.26	69	39	616	37	1	495	56.3	7.56	1622.43	39	cell organization and biogenesis;coagulation;defense response;metabolic process;regulation of biological process;response to stimulus	cell surface;extracellular	protein binding;structural molecule activity	Pf00147, Pf08702	475472	ENSCAFG00000008424.4	FGB	15	Complement and coagulation cascades; Platelet activation	Blood Clotting Cascade	2	4.096	0.70653	34.89	42.3	157.7	3.07412e+08	1.14656e+09	High	High
	Checked	Confidence	Sequence	Modifications	Contaminant	Qvality PEP	Qvality q-value	# Protein Groups	# Proteins	# PSMs	Master Protein Accessions	Master Protein Descriptions	# Missed Cleavages	Theo. MH+ [Da]	# Razor Quan Results	Abundance Ratio: (F38, Sample) / (F37, Control)	Abundance Ratio Adj. P-Value: (F38, Sample) / (F37, Control)	Abundance Ratio Variability [%]: (F38, Sample) / (F37, Control)	Abundances (Grouped): F37, Control	Abundances (Grouped): F38, Sample	Quan Info	Found in Sample: [S37] F37: Control	Found in Sample: [S38] F38: Sample	Confidence (by Search Engine): Sequest HT	Percolator q-Value (by Search Engine): Sequest HT	Percolator PEP (by Search Engine): Sequest HT	XCorr (by Search Engine): Sequest HT	Top Apex RT [min]	Quan Usage
	TRUE	High	IQKLESDVSAQMEYCR	1xCarbamidomethyl [C15]; 1xDeamidated [Q]; 1xOxidation [M12]	FALSE	2.7902e-05	0	1	1	4	XP_005629424.1	fibrinogen beta chain [Canis lupus familiaris]	1	1973.89	0						No Quan Values	High	High	High	0	1.104e-05	4.31		Not Used
	TRUE	High	IQKLESDVSAQMEYCR	1xCarbamidomethyl [C15]; 1xOxidation [M12]	FALSE	3.89684e-08	0	1	1	11	XP_005629424.1	fibrinogen beta chain [Canis lupus familiaris]	1	1972.91	0	3.513	0.74974	0	44.3	155.7		High	High	High	0	4.612e-08	5.22	30.28	Used
	TRUE	High	IQKLESDVSAQMEYCR	1xCarbamidomethyl [C15]; 1xDeamidated [Q]	FALSE	2.83795e-07	0	1	1	2	XP_005629424.1	fibrinogen beta chain [Canis lupus familiaris]	1	1957.9	0						Not Reliable	Not Found	High	High	0	4.998e-09	5.05		Not Used
	TRUE	High	IQKLESDVSAQMEYCR	1xCarbamidomethyl [C15]	FALSE	3.99543e-07	0	1	1	4	XP_005629424.1	fibrinogen beta chain [Canis lupus familiaris]	1	1956.92	0	8.239	0.180175	0	21.6	178.4		High	High	High	0	7.528e-09	4.39	41.28	Used
	TRUE	High	ISQLTNMGPTELLIEMEDWKGDKVK	2xOxidation [M7; M16]	FALSE	0.000191448	0	1	1	2	XP_005629424.1	fibrinogen beta chain [Canis lupus familiaris]	2	2907.45	0	2.516	0.964355	0	56.9	143.1		High	High	High	0	1.188e-05	3.13	62.47	Used
	TRUE	High	NGGETSEMYLIQPHSSITPYR		FALSE	9.92498e-06	0	1	1	8	XP_005629424.1	fibrinogen beta chain [Canis lupus familiaris]	0	2380.12	0	5.816	0.16657	0	29.3	170.7		High	High	High	0	5.7e-05	4.15	56.66	Used
	TRUE	High	NGGETSEMYLIQPHSSITPYR	2xDeamidated [N1; Q12]; 1xOxidation [M8]	FALSE	0.000145401	0	1	1	4	XP_005629424.1	fibrinogen beta chain [Canis lupus familiaris]	0	2398.09	0						Not Reliable	High	High	High	0	9.914e-06	4.32		Not Used
	TRUE	High	NGGETSEMYLIQPHSSITPYR	1xDeamidated [Q/N]; 1xOxidation [M8]	FALSE	5.1723e-05	0	1	1	22	XP_005629424.1	fibrinogen beta chain [Canis lupus familiaris]	0	2397.1	0	7.012	0.0938678	0	25	175		High	High	High	0	1.353e-05	4.7	56.43	Used
	TRUE	High	NGGETSEMYLIQPHSSITPYR	1xOxidation [M8]	FALSE	1.05333e-05	0	1	1	15	XP_005629424.1	fibrinogen beta chain [Canis lupus familiaris]	0	2396.12	0	2.904	0.90023	0	51.2	148.8		High	High	High	0	3.728e-07	4.13	48.68	Used
	TRUE	High	NGGETSEMYLIQPHSSITPYR	1xDeamidated [N/Q]	FALSE	3.21363e-05	0	1	1	12	XP_005629424.1	fibrinogen beta chain [Canis lupus familiaris]	0	2381.11	0	12.635	0.0360845	0	14.7	185.3		High	High	High	0	4.942e-06	3.95	64.81	Used
	TRUE	High	KSIDELNNNVESVSQSSSSTFQYITLLK	1xDeamidated [N/Q]	FALSE	0.000234012	0	1	1	5	XP_005629424.1	fibrinogen beta chain [Canis lupus familiaris]	1	3132.56	0						No Quan Values	High	High	High	0	3.573e-05	4.37		Not Used
	TRUE	High	KSIDELNNNVESVSQSSSSTFQYITLLK		FALSE	1.87634e-06	0	1	1	3	XP_005629424.1	fibrinogen beta chain [Canis lupus familiaris]	1	3131.57	0	5.232	0.463023	0	32.1	167.9		High	High	High	0	4.761e-08	4.82	81.39	Used
	TRUE	High	KAPDAGGCLHADPDLGVLCPTGCQLQDTLVK	3xCarbamidomethyl [C8; C19; C23]; 1xDeamidated [Q]	FALSE	0.000312729	0	1	1	6	XP_005629424.1	fibrinogen beta chain [Canis lupus familiaris]	1	3307.58	0						No Quan Values	High	High	High	0	2.138e-05	4.79		Not Used
	TRUE	High	KAPDAGGCLHADPDLGVLCPTGCQLQDTLVK	3xCarbamidomethyl [C8; C19; C23]	FALSE	1.10666e-06	0	1	1	9	XP_005629424.1	fibrinogen beta chain [Canis lupus familiaris]	1	3306.59	0	4.775	0.400919	0	34.6	165.4		High	High	High	0	7.076e-08	6.01	66.69	Used
	TRUE	High	KREEAPSLRPAPPPISGGGYR		FALSE	0.000405671	0	1	1	14	XP_005629424.1	fibrinogen beta chain [Canis lupus familiaris]	2	2235.2	0	3.145	0.857233	0	48.2	151.8		High	High	High	0	2.909e-05	3.96	33.05	Used
	TRUE	High	YYWGGHYSWDMAK		FALSE	0.00161601	0	1	1	3	XP_005629424.1	fibrinogen beta chain [Canis lupus familiaris]	0	1663.7	0	4.981	0.568421	0	33.4	166.6		High	High	High	0	0.0001512	3.52	58.83	Used
	TRUE	High	LESDVSAQMEYCR	1xCarbamidomethyl [C12]; 1xOxidation [M9]	FALSE	9.18911e-07	0	1	1	15	XP_005629424.1	fibrinogen beta chain [Canis lupus familiaris]	0	1603.67	0	4.896	0.41598	0	33.9	166.1		High	High	High	0	2.034e-08	4.94	25.5	Used
	TRUE	High	LESDVSAQMEYCR	1xCarbamidomethyl [C12]	FALSE	2.77533e-07	0	1	1	10	XP_005629424.1	fibrinogen beta chain [Canis lupus familiaris]	0	1587.68	0	8.806	0.091384	0	20.4	179.6		High	High	High	0	4.88e-09	5.43	37.01	Used
	TRUE	High	TWDPYKQGFGNIATSADGK		FALSE	5.47477e-06	0	1	1	7	XP_005629424.1	fibrinogen beta chain [Canis lupus familiaris]	1	2055.98	0	3.483	0.758944	0	44.6	155.4		High	High	High	0	1.7e-07	3.53	56.22	Used
	TRUE	High	TWDPYKQGFGNIATSADGKK		FALSE	0.000450166	0	1	1	11	XP_005629424.1	fibrinogen beta chain [Canis lupus familiaris]	2	2184.07	0	3.445	0.784772	0	45	155		High	High	High	0	3.281e-05	3.88	48.56	Used
	TRUE	High	TPCTVSCNIPVVSGKECEEIIRNGGETSEMYLIQPHSSITPYR	3xCarbamidomethyl [C3; C7; C17]; 2xDeamidated [N23; Q/N]; 1xOxidation [M30]	FALSE	0.000265541	0	1	1	4	XP_005629424.1	fibrinogen beta chain [Canis lupus familiaris]	2	4927.29	0	100	1.0185e-16			200		Not Found	High	High	0	1.749e-05	5.72	72.15	Used
	TRUE	High	TPCTVSCNIPVVSGKECEEIIRNGGETSEMYLIQPHSSITPYR	3xCarbamidomethyl [C3; C7; C17]; 1xDeamidated [N]; 1xOxidation [M30]	FALSE	0.00171491	0	1	1	5	XP_005629424.1	fibrinogen beta chain [Canis lupus familiaris]	2	4926.31	0	5.18	0.499767	0	32.4	167.6		High	High	High	0	0.0001618	4.83	65.56	Used
	TRUE	High	TPCTVSCNIPVVSGKECEEIIRNGGETSEMYLIQPHSSITPYR	3xCarbamidomethyl [C3; C7; C17]; 2xDeamidated [N23; N/Q]	FALSE	4.61409e-06	0	1	1	2	XP_005629424.1	fibrinogen beta chain [Canis lupus familiaris]	2	4911.29	0						No Quan Values	Not Found	High	High	0	1.395e-07	5.14		Not Used
	TRUE	High	TPCTVSCNIPVVSGKECEEIIR	3xCarbamidomethyl [C3; C7; C17]; 1xDeamidated [N8]	FALSE	4.07699e-05	0	1	1	7	XP_005629424.1	fibrinogen beta chain [Canis lupus familiaris]	1	2549.2	0						No Quan Values	High	High	High	3.868e-05	0.000303	3.76		Not Used
	TRUE	High	TPCTVSCNIPVVSGKECEEIIR	3xCarbamidomethyl [C3; C7; C17]	FALSE	3.54724e-07	0	1	1	11	XP_005629424.1	fibrinogen beta chain [Canis lupus familiaris]	1	2548.22	0	3.498	0.769815	0	44.5	155.5		High	High	High	0	6.515e-09	4.95	53.5	Used
	TRUE	High	TPCTVSCNIPVVSGK	2xCarbamidomethyl [C3; C7]	FALSE	5.7673e-06	0	1	1	6	XP_005629424.1	fibrinogen beta chain [Canis lupus familiaris]	0	1618.79	0	4.373	0.550595	0	37.2	162.8		High	High	High	0	1.811e-07	5.01	41.53	Used
	TRUE	High	VYCDMTTDSGGWTVIQNRQDGSVDFGR	1xCarbamidomethyl [C3]; 2xDeamidated [Q16; Q19]; 1xOxidation [M5]	FALSE	0.000362864	0	1	1	1	XP_005629424.1	fibrinogen beta chain [Canis lupus familiaris]	1	3082.32	0						Not Reliable	Not Found	High	High	0	2.545e-05	2.69		Not Used
	TRUE	High	VYCDMTTDSGGWTVIQNRQDGSVDFGR	1xCarbamidomethyl [C3]; 1xDeamidated [N/Q]; 1xOxidation [M5]	FALSE	7.15533e-06	0	1	1	8	XP_005629424.1	fibrinogen beta chain [Canis lupus familiaris]	1	3081.33	0						No Quan Values	High	High	High	0	6.877e-06	4.67		Not Used
	TRUE	High	VYCDMTTDSGGWTVIQNRQDGSVDFGR	1xCarbamidomethyl [C3]; 1xOxidation [M5]	FALSE	1.63346e-05	0	1	1	3	XP_005629424.1	fibrinogen beta chain [Canis lupus familiaris]	1	3080.35	1	0.619	0.167396	0	123.6	76.4		High	High	High	0	6.283e-07	3.76	59.27	Used
	TRUE	High	VYCDMTTDSGGWTVIQNR	1xCarbamidomethyl [C3]; 1xDeamidated [N/Q]; 1xOxidation [M5]	FALSE	1.17449e-06	0	1	1	17	XP_005629424.1	fibrinogen beta chain [Canis lupus familiaris]	0	2119.91	0						No Quan Values	High	High	High	0	7.283e-08	4.9		Not Used
	TRUE	High	VYCDMTTDSGGWTVIQNR	1xCarbamidomethyl [C3]; 1xOxidation [M5]	FALSE	6.68819e-09	0	1	1	20	XP_005629424.1	fibrinogen beta chain [Canis lupus familiaris]	0	2118.92	0	3.197	0.850203	0	47.7	152.3		High	High	High	0	5.699e-11	5.93	51.55	Used
	TRUE	High	VYCDMTTDSGGWTVIQNR	1xCarbamidomethyl [C3]; 1xDeamidated [Q/N]	FALSE	9.16456e-08	0	1	1	6	XP_005629424.1	fibrinogen beta chain [Canis lupus familiaris]	0	2103.91	0						Not Reliable	High	High	High	0	3.418e-07	4.73		Not Used
	TRUE	High	VYCDMTTDSGGWTVIQNR	1xCarbamidomethyl [C3]	FALSE	4.95702e-07	0	1	1	9	XP_005629424.1	fibrinogen beta chain [Canis lupus familiaris]	0	2102.93	0	8.812	0.0177886	0	20.4	179.6		High	High	High	0	9.503e-06	4.47	60.21	Used
	TRUE	High	SIDELNNNVESVSQSSSSTFQYITLLKDMWK	3xDeamidated [N8; Q14; N/Q]; 1xOxidation [M29]	FALSE	0.000103281	0	1	1	2	XP_005629424.1	fibrinogen beta chain [Canis lupus familiaris]	1	3582.67	0						No Quan Values	Not Found	High	High	0	6.528e-05	4.44		Not Used
	TRUE	High	SIDELNNNVESVSQSSSSTFQYITLLKDMWK	2xDeamidated [N/Q]; 1xOxidation [M29]	FALSE	2.13487e-05	0	1	1	14	XP_005629424.1	fibrinogen beta chain [Canis lupus familiaris]	1	3581.68	0	100	1.0185e-16			200		High	High	High	0	1.64e-06	5.17	95.81	Used
	TRUE	High	SIDELNNNVESVSQSSSSTFQYITLLKDMWK	1xDeamidated [N/Q]; 1xOxidation [M29]	FALSE	1.85358e-05	0	1	1	20	XP_005629424.1	fibrinogen beta chain [Canis lupus familiaris]	1	3580.7	0	100	1.0185e-16			200		High	High	High	0	1.024e-06	5.09	94.31	Used
	TRUE	High	SIDELNNNVESVSQSSSSTFQYITLLKDMWK	1xOxidation [M29]	FALSE	5.96627e-10	0	1	1	8	XP_005629424.1	fibrinogen beta chain [Canis lupus familiaris]	1	3579.72	0	3.331	0.775873	0	46.2	153.8		High	High	High	0	3.202e-12	6.62	94.95	Used
	TRUE	High	SIDELNNNVESVSQSSSSTFQYITLLKDMWK	1xDeamidated [Q]	FALSE	0.000110429	0	1	1	2	XP_005629424.1	fibrinogen beta chain [Canis lupus familiaris]	1	3564.71	0						No Quan Values	Not Found	High	High	0	7.465e-06	4.24		Not Used
	TRUE	High	SIDELNNNVESVSQSSSSTFQYITLLKDMWK		FALSE	0.000697966	0	1	1	1	XP_005629424.1	fibrinogen beta chain [Canis lupus familiaris]	1	3563.72	0	100	1.0185e-16			200		Not Found	High	High	0	5.542e-05	3.13	105.03	Used
	TRUE	High	SIDELNNNVESVSQSSSSTFQYITLLK	2xDeamidated [N/Q]	FALSE	7.10232e-06	0	1	1	18	XP_005629424.1	fibrinogen beta chain [Canis lupus familiaris]	0	3005.45	0						No Quan Values	High	High	High	0	2.334e-07	5.29		Not Used
	TRUE	High	SIDELNNNVESVSQSSSSTFQYITLLK	1xDeamidated [N/Q]	FALSE	1.19778e-07	0	1	1	62	XP_005629424.1	fibrinogen beta chain [Canis lupus familiaris]	0	3004.46	0	8.613	0.096913	0	20.8	179.2		High	High	High	0	3.629e-09	6.33	92.31	Used
	TRUE	High	SIDELNNNVESVSQSSSSTFQYITLLK		FALSE	7.40656e-07	0	1	1	15	XP_005629424.1	fibrinogen beta chain [Canis lupus familiaris]	0	3003.48	0	4.683	0.420289	0	35.2	164.8		High	High	High	0	1.565e-08	5.65	91.05	Used
	TRUE	High	SKIQKLESDVSAQMEYCR	1xCarbamidomethyl [C17]; 1xDeamidated [Q]; 1xOxidation [M14]	FALSE	0.0001987	0	1	1	3	XP_005629424.1	fibrinogen beta chain [Canis lupus familiaris]	2	2189.02	0						Not Reliable	High	High	High	0	1.241e-05	4.1		Not Used
	TRUE	High	SKIQKLESDVSAQMEYCR	1xCarbamidomethyl [C17]; 1xOxidation [M14]	FALSE	1.63688e-07	0	1	1	10	XP_005629424.1	fibrinogen beta chain [Canis lupus familiaris]	2	2188.04	0	3.688	0.746609	0	42.7	157.3		High	High	High	0	1.906e-07	4.88	39.28	Used
	TRUE	High	SKIQKLESDVSAQMEYCR	1xCarbamidomethyl [C17]; 1xDeamidated [Q13]	FALSE	4.57991e-06	0	1	1	1	XP_005629424.1	fibrinogen beta chain [Canis lupus familiaris]	2	2173.03	0						Not Reliable	Not Found	High	High	0	1.384e-07	4.33		Not Used
	TRUE	High	SKIQKLESDVSAQMEYCR	1xCarbamidomethyl [C17]	FALSE	1.60077e-07	0	1	1	4	XP_005629424.1	fibrinogen beta chain [Canis lupus familiaris]	2	2172.04	0	5.065	0.398966	0	33	167		High	High	High	0	2.527e-09	4.78	53.97	Used
	TRUE	High	QGFGNIATSADGK		FALSE	8.90086e-05	0	1	1	3	XP_005629424.1	fibrinogen beta chain [Canis lupus familiaris]	0	1265.61	0	3.426	0.839068	0	45.2	154.8		High	High	High	0	4.775e-06	4.08	31.83	Used
	TRUE	High	QIRDNENAINEYSSELEKHQLYIEETVTSNIPTNLR		FALSE	6.04647e-05	0	1	1	2	XP_005629424.1	fibrinogen beta chain [Canis lupus familiaris]	2	4261.1	0	2.785	0.946088	0	52.8	147.2		High	High	High	0	2.998e-06	4.34	87.82	Used
	TRUE	High	QIRDNENAINEYSSELEK		FALSE	5.72457e-06	0	1	1	5	XP_005629424.1	fibrinogen beta chain [Canis lupus familiaris]	1	2152.02	0	4.185	0.772425	0	38.6	161.4		High	High	High	0	1.796e-07	4.79	46.67	Used
	TRUE	High	REEAPSLRPAPPPISGGGYR		FALSE	0.000152035	0	1	1	6	XP_005629424.1	fibrinogen beta chain [Canis lupus familiaris]	1	2107.1	0	3.132	0.861202	0	48.4	151.6		High	High	High	7.665e-05	0.0007266	3.34	36.76	Used
	TRUE	High	YYWGGHYSWDMAK	1xOxidation [M11]	FALSE	6.46498e-05	0	1	1	8	XP_005629424.1	fibrinogen beta chain [Canis lupus familiaris]	0	1679.69	0	9.055	0.0183266	0	19.9	180.1		High	High	High	0	4.096e-06	4.09	51.52	Used
	TRUE	High	DNENAINEYSSELEKHQLYIEETVTSNIPTNLR	2xDeamidated [N]	FALSE	0.00160405	0	1	1	5	XP_005629424.1	fibrinogen beta chain [Canis lupus familiaris]	1	3865.83	0	100	1.0185e-16			200		High	High	High	0.000382	0.002683	4.07	95.99	Used
	TRUE	High	DNENAINEYSSELEKHQLYIEETVTSNIPTNLR	1xDeamidated [Q/N]	FALSE	6.00168e-05	0	1	1	16	XP_005629424.1	fibrinogen beta chain [Canis lupus familiaris]	1	3864.84	0	3.285	0.887358	0	46.7	153.3		High	High	High	0	2.976e-06	4.87	93.93	Used
	TRUE	High	DNENAINEYSSELEKHQLYIEETVTSNIPTNLR		FALSE	0.000357509	0	1	1	7	XP_005629424.1	fibrinogen beta chain [Canis lupus familiaris]	1	3863.86	0	3.796	0.672726	0	41.7	158.3		High	High	High	0.0006918	0.006438	3.92	93.95	Used
	TRUE	High	DNENAINEYSSELEK		FALSE	9.39642e-07	0	1	1	5	XP_005629424.1	fibrinogen beta chain [Canis lupus familiaris]	0	1754.77	0	4.096	0.723081	0	39.2	160.8		High	High	High	0	2.326e-08	4.34	52.47	Used
	TRUE	High	EEAPSLRPAPPPISGGGYR		FALSE	7.78579e-05	0	1	1	7	XP_005629424.1	fibrinogen beta chain [Canis lupus familiaris]	0	1951	0	2.794	0.91546	0	52.7	147.3		High	High	High	0	2.764e-05	3.34	41.94	Used
	TRUE	High	ECEEIIRNGGETSEMYLIQPHSSITPYR	1xCarbamidomethyl [C2]; 1xDeamidated [N8]; 1xOxidation [M15]	FALSE	1.10666e-06	0	1	1	4	XP_005629424.1	fibrinogen beta chain [Canis lupus familiaris]	1	3326.53	0	22.792	0.000231732	0	8.4	191.6		High	High	High	0	2.918e-08	5.23	57.2	Used
	TRUE	High	ECEEIIRNGGETSEMYLIQPHSSITPYR	1xCarbamidomethyl [C2]; 2xDeamidated [N8; Q19]; 1xOxidation [M15]	FALSE	0.00115688	0	1	1	2	XP_005629424.1	fibrinogen beta chain [Canis lupus familiaris]	1	3327.51	0						No Quan Values	Not Found	High	High	0	0.000161	3.83		Not Used
	TRUE	High	HGTDDGVVWMNWK	1xOxidation [M10]	FALSE	0.000522324	0	1	1	8	XP_005629424.1	fibrinogen beta chain [Canis lupus familiaris]	0	1560.69	0	4.251	0.538331	0	38.1	161.9		High	High	High	0	6.063e-05	4.4	47.59	Used
	TRUE	High	HGTDDGVVWMNWK		FALSE	1.43948e-05	0	1	1	5	XP_005629424.1	fibrinogen beta chain [Canis lupus familiaris]	0	1544.7	0	9.264	0.0502428	0	19.5	180.5		High	High	High	0	5.424e-07	4.2	60.09	Used
	TRUE	High	HQLYIEETVTSNIPTNLR		FALSE	7.89806e-08	0	1	1	6	XP_005629424.1	fibrinogen beta chain [Canis lupus familiaris]	0	2128.1	0	4.459	0.51504	0	36.6	163.4		High	High	High	3.868e-05	0.0004412	3.65	66.01	Used
	TRUE	High	HQLYIEETVTSNIPTNLR	1xDeamidated [N]	FALSE	7.96143e-05	0	1	1	3	XP_005629424.1	fibrinogen beta chain [Canis lupus familiaris]	0	2129.09	0						Not Reliable	High	Not Found	High	0	4.149e-06	4.01		Not Used
	TRUE	High	APDAGGCLHADPDLGVLCPTGCQLQDTLVK	3xCarbamidomethyl [C7; C18; C22]	FALSE	0.0017666	0	1	1	2	XP_005629424.1	fibrinogen beta chain [Canis lupus familiaris]	0	3178.5	0	1.758	0.96324	0	72.5	127.5		High	High	High	0	0.0001677	3.49	72.66	Used
	TRUE	High	ALYGGFTMQNEANK		FALSE	5.12035e-06	0	1	1	3	XP_005629424.1	fibrinogen beta chain [Canis lupus familiaris]	0	1543.72	0	3.408	0.881628	0	45.4	154.6		High	High	High	0	1.576e-07	4.07	47.23	Used
	TRUE	High	ALYGGFTMQNEANKYQLSVSK	1xDeamidated [Q/N]; 1xOxidation [M8]	FALSE	0.000179056	0	1	1	16	XP_005629424.1	fibrinogen beta chain [Canis lupus familiaris]	1	2366.13	0	3.611	0.791617	0	43.4	156.6		High	High	High	0	1.095e-05	4.36	53.55	Used
	TRUE	High	ALYGGFTMQNEANKYQLSVSK	1xOxidation [M8]	FALSE	6.22902e-05	0	1	1	8	XP_005629424.1	fibrinogen beta chain [Canis lupus familiaris]	1	2365.15	0	3.249	0.836284	0	47.1	152.9		High	High	High	0	3.102e-06	3.5	51.08	Used
	TRUE	High	ALYGGFTMQNEANKYQLSVSK		FALSE	2.60957e-05	0	1	1	6	XP_005629424.1	fibrinogen beta chain [Canis lupus familiaris]	1	2349.15	0	5.426	0.270751	0	31.1	168.9		High	High	High	0	1.105e-06	4.19	59.36	Used
	TRUE	High	ALYGGFTMQNEANK	1xOxidation [M8]	FALSE	8.59424e-07	0	1	1	6	XP_005629424.1	fibrinogen beta chain [Canis lupus familiaris]	0	1559.72	0	5.346	0.371925	0	31.5	168.5		High	High	High	0	1.88e-08	4.55	36.12	Used
	TRUE	High	VYCDMTTDSGGWTVIQNRQDGSVDFGR	1xCarbamidomethyl [C3]; 1xDeamidated [N/Q]	FALSE	0.00423839	0.000122897	1	1	3	XP_005629424.1	fibrinogen beta chain [Canis lupus familiaris]	1	3065.34	0						No Quan Values	High	High	High	3.868e-05	0.0004733	3.32		Not Used
	TRUE	High	APDAGGCLHADPDLGVLCPTGCQLQDTLVK	3xCarbamidomethyl [C7; C18; C22]; 1xDeamidated [Q]	FALSE	0.00390675	0.000122897	1	1	3	XP_005629424.1	fibrinogen beta chain [Canis lupus familiaris]	0	3179.48	0	100	1.0185e-16			200		High	High	High	3.868e-05	0.000547	4.7	72.84	Used
	TRUE	High	ALYGGFTMQNEANKYQLSVSK	1xDeamidated [Q/N]	FALSE	0.00229066	0.000122897	1	1	6	XP_005629424.1	fibrinogen beta chain [Canis lupus familiaris]	1	2350.14	0						Not Reliable	High	High	High	3.868e-05	0.0002276	3.06		Not Used
	TRUE	High	TWDPYKQGFGNIATSADGKK	1xDeamidated [N11]	FALSE	0.00271683	0.000122897	1	1	2	XP_005629424.1	fibrinogen beta chain [Canis lupus familiaris]	2	2185.06	0						Not Reliable	High	Not Found	High	3.868e-05	0.0002777	3.24		Not Used
	TRUE	High	DNENAINEYSSELEK	1xDeamidated [N4]	FALSE	0.00360097	0.000122897	1	1	1	XP_005629424.1	fibrinogen beta chain [Canis lupus familiaris]	0	1755.76	0						No Quan Values	Not Found	High	High	3.868e-05	0.0003882	3.23		Not Used
	TRUE	High	ISQLTNMGPTELLIEMEDWKGDKVK	1xOxidation [M16]	FALSE	0.00225691	0.000122897	1	1	1	XP_005629424.1	fibrinogen beta chain [Canis lupus familiaris]	2	2891.45	0	100	1.0185e-16			200		Not Found	High	High	3.868e-05	0.000223	3.39	70.67	Used
	TRUE	High	TPCTVSCNIPVVSGKECEEIIRNGGETSEMYLIQPHSSITPYR	3xCarbamidomethyl [C3; C7; C17]; 3xDeamidated [N8; N23; Q34]	FALSE	0.0083652	0.000462635	1	1	1	XP_005629424.1	fibrinogen beta chain [Canis lupus familiaris]	2	4912.28	0						No Quan Values	Not Found	High	High	0.0001441	0.001051	3.96		Not Used
	TRUE	High	TWDPYKQGFGNIATSADGK	1xDeamidated [Q7]	FALSE	0.0112294	0.000668784	1	1	1	XP_005629424.1	fibrinogen beta chain [Canis lupus familiaris]	1	2056.96	0						Not Reliable	Not Found	High	High	0.0002414	0.001491	3.57		Not Used
	TRUE	High	VYCDMTTDSGGWTVIQNRQDGSVDFGR	1xCarbamidomethyl [C3]	FALSE	0.00983682	0.000668784	1	1	1	XP_005629424.1	fibrinogen beta chain [Canis lupus familiaris]	1	3064.35	0						No Quan Values	Not Found	High	High	0.0002414	0.001276	2.83		Not Used
	TRUE	High	YCGLPGEYWLGNDK	1xCarbamidomethyl [C2]	FALSE	0.00983682	0.000668784	1	1	3	XP_005629424.1	fibrinogen beta chain [Canis lupus familiaris]	0	1671.75	0	5.008	0.473043	0	33.3	166.7		High	High	High	0.0002743	0.001697	3.28	68.53	Used
	TRUE	High	ISQLTNMGPTELLIEMEDWKGDKVK	1xDeamidated [N6]; 2xOxidation [M7; M16]	FALSE	0.0128166	0.000869148	1	1	2	XP_005629424.1	fibrinogen beta chain [Canis lupus familiaris]	2	2908.43	0	0.01	1.0185e-16		200			High	High	High	0.0003009	0.001739	3.17	62.49	Used
	TRUE	High	TPCTVSCNIPVVSGKECEEIIRNGGETSEMYLIQPHSSITPYR	3xCarbamidomethyl [C3; C7; C17]; 1xOxidation [M30]	FALSE	0.0178192	0.00105199	1	1	1	XP_005629424.1	fibrinogen beta chain [Canis lupus familiaris]	2	4925.32	0	100	1.0185e-16			200		Not Found	High	High	0.0003551	0.002556	3.98	70.12	Used
	TRUE	High	NGGETSEMYLIQPHSSITPYR	2xDeamidated [N1; Q12]	FALSE	0.0175607	0.00105199	1	1	4	XP_005629424.1	fibrinogen beta chain [Canis lupus familiaris]	0	2382.09	0						Not Reliable	High	High	High	0.002013	0.02046	2.96		Not Used
	TRUE	High	ALYGGFTMQNEANKYQLSVSK	2xDeamidated [Q/N]; 1xOxidation [M8]	FALSE	0.0323224	0.00155626	1	1	3	XP_005629424.1	fibrinogen beta chain [Canis lupus familiaris]	1	2367.12	0						Not Reliable	Not Found	High	High	0.001627	0.01655	2.6		Not Used
	TRUE	High	ALYGGFTMQNEANK	1xDeamidated [N/Q]; 1xOxidation [M8]	FALSE	0.0365322	0.0017272	1	1	2	XP_005629424.1	fibrinogen beta chain [Canis lupus familiaris]	0	1560.7	0						Not Reliable	Not Found	High	High	0.0006664	0.006199	2.93		Not Used
	TRUE	High	QIRDNENAINEYSSELEKHQLYIEETVTSNIPTNLR	2xDeamidated [Q1; Q20]	FALSE	0.0362705	0.0017272	1	1	1	XP_005629424.1	fibrinogen beta chain [Canis lupus familiaris]	2	4263.07	0						No Quan Values	High	Not Found	High	0.0006391	0.006032	2.99		Not Used
	TRUE	High	DNDGWITTDPK		FALSE	0.0386934	0.00179291	1	1	1	XP_005629424.1	fibrinogen beta chain [Canis lupus familiaris]	0	1261.57	0	1.795	0.968761	0	71.6	128.4		High	Peak Found	High	0.000714	0.006494	2.72	40.35	Used
	TRUE	High	AILENLR		FALSE	0.0373286	0.00179291	1	1	5	XP_005629424.1	fibrinogen beta chain [Canis lupus familiaris]	0	828.494	1	2.792	0.915902	0	52.7	147.3		High	High	High	0.0006918	0.006234	1.97	36.66	Used
	TRUE	High	TPCTVSCNIPVVSGKECEEIIRNGGETSEMYLIQPHSSITPYR	3xCarbamidomethyl [C3; C7; C17]; 3xDeamidated [N8; N23; Q34]; 1xOxidation [M30]	FALSE	0.0373286	0.00179291	1	1	2	XP_005629424.1	fibrinogen beta chain [Canis lupus familiaris]	2	4928.27	0						No Quan Values	High	High	High	0.0006918	0.006232	4.08		Not Used
	TRUE	High	KYCGLPGEYWLGNDK	1xCarbamidomethyl [C3]	FALSE	0.0446533	0.00214677	1	1	1	XP_005629424.1	fibrinogen beta chain [Canis lupus familiaris]	1	1799.84	0	100	1.0185e-16			200		Not Found	High	High	0.0008725	0.007768	2.84	57.85	Used
	TRUE	High	YCGLPGEYWLGNDKISQLTNMGPTELLIEMEDWKGDK	1xCarbamidomethyl [C2]; 2xDeamidated [Q17; N20]; 2xOxidation [M21; M30]	FALSE	0.0998273	0.00575738	1	1	1	XP_005629424.1	fibrinogen beta chain [Canis lupus familiaris]	2	4334.98	0						No Quan Values	High	Not Found	High	0.002104	0.02176	4.92		Not Used
	TRUE	High	DNDGWITTDPKK		FALSE	0.108283	0.00645944	1	1	1	XP_005629424.1	fibrinogen beta chain [Canis lupus familiaris]	1	1389.66	0						No Quan Values	Not Found	High	High	0.002377	0.02444	2.14		Not Used
	TRUE	High	ALYGGFTMQNEANK	2xDeamidated [N13; Q/N]	FALSE	0.134956	0.0088242	1	1	2	XP_005629424.1	fibrinogen beta chain [Canis lupus familiaris]	0	1545.69	0	1.454	0.899823	0	81.5	118.5		Peak Found	High	High	0.003215	0.0327	2.59	47.3	Used
	TRUE	High	ECEEIIRNGGETSEMYLIQPHSSITPYR	1xCarbamidomethyl [C2]; 1xDeamidated [N8]	FALSE	0.143173	0.00902302	1	1	1	XP_005629424.1	fibrinogen beta chain [Canis lupus familiaris]	1	3310.54	0	100	1.0185e-16			200		Not Found	High	High	0.003312	0.03527	2.16	63.71	Used
TRUE	High	Master Protein	XP_005628024.1	serum albumin isoform X1 [Canis lupus familiaris]	0	FALSE	682.067	84	63	576	3	1	608	68.6	5.69	1671.46	63	cell communication;regulation of biological process;response to stimulus;transport	cytoplasm;endoplasmic reticulum;extracellular;Golgi;nucleus	DNA binding;metal ion binding;protein binding	Pf00273	403550	ENSCAFG00000003016.3	ALB	13			0	4.079	0.713199	20.7	41.5	158.5	2.06108e+07	7.87429e+07	High	High
	Checked	Confidence	Sequence	Modifications	Contaminant	Qvality PEP	Qvality q-value	# Protein Groups	# Proteins	# PSMs	Master Protein Accessions	Master Protein Descriptions	# Missed Cleavages	Theo. MH+ [Da]	# Razor Quan Results	Abundance Ratio: (F38, Sample) / (F37, Control)	Abundance Ratio Adj. P-Value: (F38, Sample) / (F37, Control)	Abundance Ratio Variability [%]: (F38, Sample) / (F37, Control)	Abundances (Grouped): F37, Control	Abundances (Grouped): F38, Sample	Quan Info	Found in Sample: [S37] F37: Control	Found in Sample: [S38] F38: Sample	Confidence (by Search Engine): Sequest HT	Percolator q-Value (by Search Engine): Sequest HT	Percolator PEP (by Search Engine): Sequest HT	XCorr (by Search Engine): Sequest HT	Top Apex RT [min]	Quan Usage
	TRUE	High	NYQEAKDVFLGTFLYEYSR	1xDeamidated [N/Q]	FALSE	2.80939e-08	0	1	1	12	XP_005628024.1	serum albumin isoform X1 [Canis lupus familiaris]	1	2344.11	0						Not Reliable	High	High	High	0	3.154e-10	5.92		Not Used
	TRUE	High	NYQEAKDVFLGTFLYEYSR		FALSE	3.40864e-08	0	1	1	10	XP_005628024.1	serum albumin isoform X1 [Canis lupus familiaris]	1	2343.13	0	4.503	0.454056	0	36.3	163.7		High	High	High	0	3.973e-10	6.26	89.25	Used
	TRUE	High	MSCADDFLSVVLNR	1xCarbamidomethyl [C3]; 1xOxidation [M1]	FALSE	1.13162e-06	0	1	1	9	XP_005628024.1	serum albumin isoform X1 [Canis lupus familiaris]	0	1642.76	0	3.364	0.811182	0	45.8	154.2		High	High	High	0	5.473e-08	4.88	85	Used
	TRUE	High	MSCADDFLSVVLNR	1xCarbamidomethyl [C3]	FALSE	1.24055e-05	0	1	1	4	XP_005628024.1	serum albumin isoform X1 [Canis lupus familiaris]	0	1626.76	0	6.94	0.229395	0	25.2	174.8		High	High	High	0	4.531e-07	3.6	89.06	Used
	TRUE	High	LAKEYEATLEK		FALSE	1.55061e-05	0	2	2	6	NP_001003026.1; XP_005628024.1	serum albumin precursor [Canis lupus familiaris] serum albumin isoform X1 [Canis lupus familiaris]	1	1294.69	0	2.108	0.991428	0	64.4	135.6	Shared	High	High	High	0	1.947e-06	4.52	24.9	Not Used
	TRUE	High	LCVLHEKTPVSER	1xCarbamidomethyl [C2]	FALSE	0.000324573	0	2	2	10	NP_001003026.1; XP_005628024.1	serum albumin precursor [Canis lupus familiaris] serum albumin isoform X1 [Canis lupus familiaris]	1	1567.83	0	2.223	0.980771	0	62.1	137.9	Shared	High	High	High	0	4.221e-05	3.57	26.24	Not Used
	TRUE	High	KAPQVSTPTLVEVSRK		FALSE	0.000376606	0	2	2	6	NP_001003026.1; XP_005628024.1	serum albumin precursor [Canis lupus familiaris] serum albumin isoform X1 [Canis lupus familiaris]	2	1740	0	3.357	0.830623	0	45.9	154.1	Shared	High	High	High	0.0006918	0.006393	3.95	31.38	Not Used
	TRUE	High	KAPQVSTPTLVEVSR	1xDeamidated [Q4]	FALSE	0.000746249	0	2	2	3	NP_001003026.1; XP_005628024.1	serum albumin precursor [Canis lupus familiaris] serum albumin isoform X1 [Canis lupus familiaris]	1	1612.89	0	3.056	0.917433	0	49.3	150.7	Shared	High	High	High	0	5.985e-05	4.43	40.22	Not Used
	TRUE	High	KAPQVSTPTLVEVSR		FALSE	3.4525e-06	0	2	2	13	NP_001003026.1; XP_005628024.1	serum albumin precursor [Canis lupus familiaris] serum albumin isoform X1 [Canis lupus familiaris]	1	1611.91	0	3.332	0.818524	0	46.2	153.8	Shared	High	High	High	0	4.448e-07	4.59	38.61	Not Used
	TRUE	High	LKECCDKPVLEK	2xCarbamidomethyl [C4; C5]	FALSE	2.53309e-05	0	2	2	9	NP_001003026.1; XP_005628024.1	serum albumin precursor [Canis lupus familiaris] serum albumin isoform X1 [Canis lupus familiaris]	1	1518.77	0	1.353	0.907849	0	85	115	Shared	High	High	High	0	1.507e-05	3.16	15.41	Not Used
	TRUE	High	VLDEFKPLVDEPQNLVK	1xDeamidated [N/Q]	FALSE	2.90974e-06	0	2	2	16	NP_001003026.1; XP_005628024.1	serum albumin precursor [Canis lupus familiaris] serum albumin isoform X1 [Canis lupus familiaris]	0	1984.06	0	100	1.0185e-16			200	Shared	High	High	High	3.868e-05	0.0002135	4.36	72.21	Not Used
	TRUE	High	VLDEFKPLVDEPQNLVK		FALSE	2.42763e-07	0	2	2	23	NP_001003026.1; XP_005628024.1	serum albumin precursor [Canis lupus familiaris] serum albumin isoform X1 [Canis lupus familiaris]	0	1983.08	0	3.459	0.782809	0	44.9	155.1	Shared	High	High	High	0	5.576e-09	4.68	69.37	Not Used
	TRUE	High	TVMGDFGAFVEK	1xOxidation [M3]	FALSE	0.000195767	0	2	2	8	NP_001003026.1; XP_005628024.1	serum albumin precursor [Canis lupus familiaris] serum albumin isoform X1 [Canis lupus familiaris]	0	1316.62	0	4.211	0.55081	0	38.4	161.6	Shared	High	High	High	0	1.48e-05	4.25	52.62	Not Used
	TRUE	High	YNDLGEEHFR	1xDeamidated [N2]	FALSE	0.000606043	0	2	2	2	NP_001003026.1; XP_005628024.1	serum albumin precursor [Canis lupus familiaris] serum albumin isoform X1 [Canis lupus familiaris]	0	1280.55	0	4.76	0.568234	0	34.7	165.3	Shared	Peak Found	High	High	0	4.676e-05	2.79	30.26	Not Used
	TRUE	High	YNDLGEEHFR		FALSE	0.000265541	0	2	2	8	NP_001003026.1; XP_005628024.1	serum albumin precursor [Canis lupus familiaris] serum albumin isoform X1 [Canis lupus familiaris]	0	1279.57	0	2.728	0.923765	0	53.6	146.4	Shared	High	High	High	0	6.345e-05	3.19	26.66	Not Used
	TRUE	High	YMCENQDSISTK	1xCarbamidomethyl [C3]; 1xOxidation [M2]	FALSE	0.00197469	0	2	2	2	NP_001003026.1; XP_005628024.1	serum albumin precursor [Canis lupus familiaris] serum albumin isoform X1 [Canis lupus familiaris]	0	1491.61	0	5.046	0.519756	0	33.1	166.9	Shared	High	High	High	0	0.0001911	3.18	16.08	Not Used
	TRUE	High	YMCENQDSISTK	1xCarbamidomethyl [C3]	FALSE	0.000122545	0	2	2	2	NP_001003026.1; XP_005628024.1	serum albumin precursor [Canis lupus familiaris] serum albumin isoform X1 [Canis lupus familiaris]	0	1475.61	0	3.385	0.846611	0	45.6	154.4	Shared	High	High	High	0	9.145e-06	3.52	21.55	Not Used
	TRUE	High	TNCELFEKLGEYGFQNALLVR	1xCarbamidomethyl [C3]; 2xDeamidated [N2; N16]	FALSE	0.000786099	0	2	2	1	NP_001003026.1; XP_005628024.1	serum albumin precursor [Canis lupus familiaris] serum albumin isoform X1 [Canis lupus familiaris]	1	2503.22	0						Not Reliable	Not Found	High	High	0	6.385e-05	3.8		Not Used
	TRUE	High	SEIAHRYNDLGEEHFR	1xDeamidated [N8]	FALSE	3.2531e-06	0	2	2	6	NP_001003026.1; XP_005628024.1	serum albumin precursor [Canis lupus familiaris] serum albumin isoform X1 [Canis lupus familiaris]	1	1973.91	0	5.149	0.518064	0	32.5	167.5	Shared	High	High	High	0	1.073e-05	4.23	30.72	Not Used
	TRUE	High	SEIAHRYNDLGEEHFR		FALSE	5.94143e-06	0	2	2	5	NP_001003026.1; XP_005628024.1	serum albumin precursor [Canis lupus familiaris] serum albumin isoform X1 [Canis lupus familiaris]	1	1972.93	0	3.06	0.86723	0	49.3	150.7	Shared	High	High	High	0	1.883e-07	4.24	31.38	Not Used
	TRUE	High	SLHTLFGDKLCTVASLR	1xCarbamidomethyl [C11]	FALSE	8.90086e-05	0	2	2	16	NP_001003026.1; XP_005628024.1	serum albumin precursor [Canis lupus familiaris] serum albumin isoform X1 [Canis lupus familiaris]	1	1918.02	0	4.961	0.358926	0	33.5	166.5	Shared	High	High	High	0	6.984e-06	4.99	66.81	Not Used
	TRUE	High	RPCFSGLEVDETYVPKEFNAETFTFHADLCTLPEAEK	2xCarbamidomethyl [C3; C30]; 1xDeamidated [N19]	FALSE	3.98705e-05	0	2	2	3	NP_001003026.1; XP_005628024.1	serum albumin precursor [Canis lupus familiaris] serum albumin isoform X1 [Canis lupus familiaris]	1	4349.01	0	2.742	0.951751	0	53.4	146.6	Shared	High	Peak Found	High	0	1.82e-06	4.51	85.54	Not Used
	TRUE	High	RPCFSGLEVDETYVPKEFNAETFTFHADLCTLPEAEK	2xCarbamidomethyl [C3; C30]	FALSE	1.0845e-08	0	2	2	5	NP_001003026.1; XP_005628024.1	serum albumin precursor [Canis lupus familiaris] serum albumin isoform X1 [Canis lupus familiaris]	1	4348.02	0	10.821	0.0787085	0	16.9	183.1	Shared	High	High	High	0	1.014e-10	6.6	85.54	Not Used
	TRUE	High	RHPYFYAPELLYYAQQYK		FALSE	8.15832e-07	0	2	2	27	NP_001003026.1; XP_005628024.1	serum albumin precursor [Canis lupus familiaris] serum albumin isoform X1 [Canis lupus familiaris]	1	2350.17	0	5.088	0.332625	0	32.8	167.2	Shared	High	High	High	0	1.755e-08	4.94	83.13	Not Used
	TRUE	High	RHPEYSVSLLLR		FALSE	2.03083e-07	0	2	2	13	NP_001003026.1; XP_005628024.1	serum albumin precursor [Canis lupus familiaris] serum albumin isoform X1 [Canis lupus familiaris]	1	1469.82	0	3.375	0.806048	0	45.7	154.3	Shared	High	High	High	0	1.272e-07	5.29	51.09	Not Used
	TRUE	High	TNCELFEKLGEYGFQNALLVR	1xCarbamidomethyl [C3]; 1xDeamidated [Q/N]	FALSE	0.000846745	0	2	2	17	NP_001003026.1; XP_005628024.1	serum albumin precursor [Canis lupus familiaris] serum albumin isoform X1 [Canis lupus familiaris]	1	2502.23	0	100	1.0185e-16			200	Shared	High	High	High	3.868e-05	0.0002865	4.03	97.68	Not Used
	TRUE	High	TNCELFEKLGEYGFQNALLVR	1xCarbamidomethyl [C3]	FALSE	3.23574e-08	0	2	2	13	NP_001003026.1; XP_005628024.1	serum albumin precursor [Canis lupus familiaris] serum albumin isoform X1 [Canis lupus familiaris]	1	2501.25	0	2.801	0.914205	0	52.6	147.4	Shared	High	High	High	0	5.021e-10	5.9	91.96	Not Used
	TRUE	High	SQCLAEVERDELPGDLPSLAADFVEDKEVCK	2xCarbamidomethyl [C3; C30]; 1xDeamidated [Q2]	FALSE	1.74652e-05	0	2	2	4	NP_001003026.1; XP_005628024.1	serum albumin precursor [Canis lupus familiaris] serum albumin isoform X1 [Canis lupus familiaris]	2	3520.65	0						Not Reliable	High	High	High	0	6.833e-07	4.88		Not Used
	TRUE	High	SQCLAEVERDELPGDLPSLAADFVEDKEVCK	2xCarbamidomethyl [C3; C30]	FALSE	2.66134e-06	0	2	2	8	NP_001003026.1; XP_005628024.1	serum albumin precursor [Canis lupus familiaris] serum albumin isoform X1 [Canis lupus familiaris]	2	3519.66	0	4.84	0.421622	0	34.2	165.8	Shared	High	High	High	0	7.237e-08	5.71	86.95	Not Used
	TRUE	High	DDNPGFPPLVAPEPDALCAAFQDNEQLFLGK	1xCarbamidomethyl [C18]; 1xDeamidated [Q/N]	FALSE	0.000365572	0	2	2	6	NP_001003026.1; XP_005628024.1	serum albumin precursor [Canis lupus familiaris] serum albumin isoform X1 [Canis lupus familiaris]	0	3386.59	0	3.653	0.826243	0	43	157	Shared	High	High	High	0	2.556e-05	5.25	116.84	Not Used
	TRUE	High	ATDEQLKTVMGDFGAFVEK	1xOxidation [M10]	FALSE	1.05836e-06	0	2	2	10	NP_001003026.1; XP_005628024.1	serum albumin precursor [Canis lupus familiaris] serum albumin isoform X1 [Canis lupus familiaris]	1	2102.01	0	3.027	0.880585	0	49.7	150.3	Shared	High	High	High	0	2.41e-08	4.83	64.36	Not Used
	TRUE	High	ATDEQLKTVMGDFGAFVEK		FALSE	7.72811e-05	0	2	2	7	NP_001003026.1; XP_005628024.1	serum albumin precursor [Canis lupus familiaris] serum albumin isoform X1 [Canis lupus familiaris]	1	2086.02	0	6.239	0.274209	0	27.6	172.4	Shared	High	High	High	0	4.332e-05	3.12	82.47	Not Used
	TRUE	High	CCSESLVNRRPCFSGLEVDETYVPK	3xCarbamidomethyl [C1; C2; C12]; 1xDeamidated [N8]	FALSE	0.000786099	0	2	2	1	NP_001003026.1; XP_005628024.1	serum albumin precursor [Canis lupus familiaris] serum albumin isoform X1 [Canis lupus familiaris]	1	3003.36	0						Not Reliable	Not Found	High	High	0	6.404e-05	3.63		Not Used
	TRUE	High	CCSESLVNRRPCFSGLEVDETYVPK	3xCarbamidomethyl [C1; C2; C12]	FALSE	0.000939583	0	2	2	1	NP_001003026.1; XP_005628024.1	serum albumin precursor [Canis lupus familiaris] serum albumin isoform X1 [Canis lupus familiaris]	1	3002.38	0						No Quan Values	Not Found	High	High	0	7.924e-05	2.35		Not Used
	TRUE	High	CCATDDPPTCYAK	3xCarbamidomethyl [C1; C2; C10]	FALSE	5.86927e-05	0	2	2	4	NP_001003026.1; XP_005628024.1	serum albumin precursor [Canis lupus familiaris] serum albumin isoform X1 [Canis lupus familiaris]	0	1558.6	0	2.007	0.99546	0	66.5	133.5	Shared	High	High	High	3.868e-05	0.0003435	3.79	21.52	Not Used
	TRUE	High	DVFLGTFLYEYSR		FALSE	5.64006e-06	0	1	1	9	XP_005628024.1	serum albumin isoform X1 [Canis lupus familiaris]	0	1609.79	0	3.695	0.725624	0	42.6	157.4		High	High	High	0	4.3e-07	4.98	98.45	Used
	TRUE	High	EFNAETFTFHADLCTLPEAEK	1xCarbamidomethyl [C14]; 1xDeamidated [N3]	FALSE	8.64001e-05	0	2	2	4	NP_001003026.1; XP_005628024.1	serum albumin precursor [Canis lupus familiaris] serum albumin isoform X1 [Canis lupus familiaris]	0	2471.11	0	100	1.0185e-16			200	Shared	High	High	High	0	5.646e-06	4.07	77.07	Not Used
	TRUE	High	EFNAETFTFHADLCTLPEAEK	1xCarbamidomethyl [C14]	FALSE	7.94041e-06	0	2	2	8	NP_001003026.1; XP_005628024.1	serum albumin precursor [Canis lupus familiaris] serum albumin isoform X1 [Canis lupus familiaris]	0	2470.12	0	4.884	0.371231	0	34	166	Shared	High	High	High	0	2.65e-07	4.31	74.74	Not Used
	TRUE	High	EAYKSEIAHRYNDLGEEHFR		FALSE	8.76947e-05	0	2	2	7	NP_001003026.1; XP_005628024.1	serum albumin precursor [Canis lupus familiaris] serum albumin isoform X1 [Canis lupus familiaris]	2	2464.16	0	2.749	0.903377	0	53.4	146.6	Shared	High	High	High	0	4.664e-06	3.5	37.37	Not Used
	TRUE	High	EAYKSEIAHRYNDLGEEHFR	1xDeamidated [N12]	FALSE	0.000360176	0	2	2	3	NP_001003026.1; XP_005628024.1	serum albumin precursor [Canis lupus familiaris] serum albumin isoform X1 [Canis lupus familiaris]	2	2465.15	0	4.72	0.584187	0	35	165	Shared	High	High	High	0	2.529e-05	3.32	34.66	Not Used
	TRUE	High	ECCHGDLLECADDRADLAKYMCENQDSISTK	4xCarbamidomethyl [C2; C3; C10; C22]; 1xOxidation [M21]	FALSE	0.00126474	0	2	2	3	NP_001003026.1; XP_005628024.1	serum albumin precursor [Canis lupus familiaris] serum albumin isoform X1 [Canis lupus familiaris]	2	3720.53	0	2.783	0.91867	0	52.9	147.1	Shared	High	High	High	0.00303	0.02979	3.81	49.61	Not Used
	TRUE	High	GVFAECCQAADKAACLGPK	3xCarbamidomethyl [C6; C7; C15]; 1xDeamidated [Q8]	FALSE	6.57573e-07	0	2	2	1	NP_001003026.1; XP_005628024.1	serum albumin precursor [Canis lupus familiaris] serum albumin isoform X1 [Canis lupus familiaris]	1	2053.91	0						Not Reliable	Not Found	High	High	0	1.365e-08	4.58		Not Used
	TRUE	High	ADLAKYMCENQDSISTK	1xCarbamidomethyl [C8]; 1xOxidation [M7]	FALSE	0.000735239	0	2	2	2	NP_001003026.1; XP_005628024.1	serum albumin precursor [Canis lupus familiaris] serum albumin isoform X1 [Canis lupus familiaris]	1	1989.89	0	2.234	0.982536	0	61.8	138.2	Shared	High	High	High	0	5.876e-05	3.43	28.38	Not Used
	TRUE	High	GVFAECCQAADK	2xCarbamidomethyl [C6; C7]	FALSE	2.62905e-05	0	2	2	4	NP_001003026.1; XP_005628024.1	serum albumin precursor [Canis lupus familiaris] serum albumin isoform X1 [Canis lupus familiaris]	0	1355.57	0	3.378	0.881473	0	45.7	154.3	Shared	High	High	High	0	1.107e-06	4.26	25.56	Not Used
	TRUE	High	GVFAECCQAADKAACLGPK	3xCarbamidomethyl [C6; C7; C15]	FALSE	9.46655e-07	0	2	2	4	NP_001003026.1; XP_005628024.1	serum albumin precursor [Canis lupus familiaris] serum albumin isoform X1 [Canis lupus familiaris]	1	2052.93	0	4.61	0.438023	0	35.6	164.4	Shared	High	High	High	0	2.099e-08	4.68	44.02	Not Used
	TRUE	High	ADFAEISKVVTDLTK		FALSE	6.49599e-06	0	2	2	4	NP_001003026.1; XP_005628024.1	serum albumin precursor [Canis lupus familiaris] serum albumin isoform X1 [Canis lupus familiaris]	1	1636.88	0	1.882	0.988486	0	69.4	130.6	Shared	High	High	High	0	2.088e-07	4.15	83.93	Not Used
	TRUE	High	GLVLVAFSQYLQQCPFEDHVK	1xCarbamidomethyl [C14]	FALSE	2.50093e-07	0	2	2	21	NP_001003026.1; XP_005628024.1	serum albumin precursor [Canis lupus familiaris] serum albumin isoform X1 [Canis lupus familiaris]	0	2478.25	0	5.792	0.220735	0	29.4	170.6	Shared	High	High	High	0	4.304e-09	6.56	97.81	Not Used
	TRUE	High	GLVLVAFSQYLQQCPFEDHVK	1xCarbamidomethyl [C14]; 1xDeamidated [Q]	FALSE	4.44568e-06	0	2	2	17	NP_001003026.1; XP_005628024.1	serum albumin precursor [Canis lupus familiaris] serum albumin isoform X1 [Canis lupus familiaris]	0	2479.23	0						No Quan Values	High	High	High	0	1.329e-07	5.09		Not Used
	TRUE	High	HPEYSVSLLLR		FALSE	0.000982421	0	2	2	3	NP_001003026.1; XP_005628024.1	serum albumin precursor [Canis lupus familiaris] serum albumin isoform X1 [Canis lupus familiaris]	0	1313.72	0	2.937	0.903377	0	50.8	149.2	Shared	High	High	High	0	8.359e-05	3.85	56.88	Not Used
	TRUE	High	APQVSTPTLVEVSR		FALSE	0.000188622	0	2	2	6	NP_001003026.1; XP_005628024.1	serum albumin precursor [Canis lupus familiaris] serum albumin isoform X1 [Canis lupus familiaris]	0	1483.81	0	3.339	0.817218	0	46.1	153.9	Shared	High	High	High	3.868e-05	0.0003665	4.09	46.77	Not Used
	TRUE	High	HPYFYAPELLYYAQQYK		FALSE	6.1665e-06	0	2	2	11	NP_001003026.1; XP_005628024.1	serum albumin precursor [Canis lupus familiaris] serum albumin isoform X1 [Canis lupus familiaris]	0	2194.06	1	4.835	0.404118	0	34.3	165.7	Shared	High	High	High	0	1.964e-07	4.2	87.15	Not Used
	TRUE	High	ACAAEESGANCDKSLHTLFGDK	2xCarbamidomethyl [C2; C11]	FALSE	0.000347034	0	2	2	1	NP_001003026.1; XP_005628024.1	serum albumin precursor [Canis lupus familiaris] serum albumin isoform X1 [Canis lupus familiaris]	1	2381.05	0	4.724	0.511658	0	34.9	165.1	Shared	Peak Found	High	High	0	2.405e-05	4.27	39.64	Not Used
	TRUE	High	ACAAEESGANCDKSLHTLFGDKLCTVASLR	3xCarbamidomethyl [C2; C11; C24]	FALSE	3.31065e-05	0	2	2	4	NP_001003026.1; XP_005628024.1	serum albumin precursor [Canis lupus familiaris] serum albumin isoform X1 [Canis lupus familiaris]	2	3281.53	0	1.232	0.831005	0	89.6	110.4	Shared	High	High	High	0	1.463e-06	5.45	61	Not Used
	TRUE	High	ACAAEESGANCDKSLHTLFGDKLCTVASLR	3xCarbamidomethyl [C2; C11; C24]; 1xDeamidated [N10]	FALSE	7.0497e-06	0	2	2	3	NP_001003026.1; XP_005628024.1	serum albumin precursor [Canis lupus familiaris] serum albumin isoform X1 [Canis lupus familiaris]	2	3282.52	0	2.323	0.975027	0	60.2	139.8	Shared	High	High	High	0	4.436e-06	5.26	61.21	Not Used
	TRUE	High	EFNAETFTFHADLCTLPEAEKQVK	1xCarbamidomethyl [C14]	FALSE	0.00459803	0.000122897	2	2	1	NP_001003026.1; XP_005628024.1	serum albumin precursor [Canis lupus familiaris] serum albumin isoform X1 [Canis lupus familiaris]	1	2825.35	0	100	1.0185e-16			200	Shared	Not Found	High	High	3.868e-05	0.0005184	3.46	69.07	Not Used
	TRUE	High	EYEATLEKCCATDDPPTCYAK	3xCarbamidomethyl [C9; C10; C18]	FALSE	0.00439825	0.000122897	2	2	1	NP_001003026.1; XP_005628024.1	serum albumin precursor [Canis lupus familiaris] serum albumin isoform X1 [Canis lupus familiaris]	1	2522.05	0	2.356	0.981535	0	59.6	140.4	Shared	High	Peak Found	High	3.868e-05	0.0004944	4.41	37.49	Not Used
	TRUE	High	ADFAEISK		FALSE	0.00449703	0.000122897	2	2	2	NP_001003026.1; XP_005628024.1	serum albumin precursor [Canis lupus familiaris] serum albumin isoform X1 [Canis lupus familiaris]	0	880.441	0	2.512	0.968063	0	57	143	Shared	High	High	High	3.868e-05	0.0005038	2.69	27.36	Not Used
	TRUE	High	CCAAENKEGCFSEEGPK	3xCarbamidomethyl [C1; C2; C10]; 1xDeamidated [N6]	FALSE	0.0058261	0.000122897	2	2	3	NP_001003026.1; XP_005628024.1	serum albumin precursor [Canis lupus familiaris] serum albumin isoform X1 [Canis lupus familiaris]	1	1973.77	0	5.159	0.447177	0	32.5	167.5	Shared	Peak Found	High	High	0.00139	0.0144	2.94	20.53	Not Used
	TRUE	High	ATDEQLKTVMGDFGAFVEK	1xDeamidated [Q5]	FALSE	0.00586932	0.000122897	2	2	2	NP_001003026.1; XP_005628024.1	serum albumin precursor [Canis lupus familiaris] serum albumin isoform X1 [Canis lupus familiaris]	1	2087	0						Not Reliable	High	High	High	3.868e-05	0.0006935	4.06		Not Used
	TRUE	High	RPCFSGLEVDETYVPK	1xCarbamidomethyl [C3]	FALSE	0.00281947	0.000122897	2	2	4	NP_001003026.1; XP_005628024.1	serum albumin precursor [Canis lupus familiaris] serum albumin isoform X1 [Canis lupus familiaris]	0	1896.92	0	5.57	0.25047	0	30.4	169.6	Shared	High	High	High	3.868e-05	0.0002903	2.56	55.4	Not Used
	TRUE	High	RHPYFYAPELLYYAQQYK	1xDeamidated [Q]	FALSE	0.00541086	0.000122897	2	2	11	NP_001003026.1; XP_005628024.1	serum albumin precursor [Canis lupus familiaris] serum albumin isoform X1 [Canis lupus familiaris]	1	2351.15	0						No Quan Values	High	High	High	3.868e-05	0.0006306	3.76		Not Used
	TRUE	High	SLHTLFGDKLCTVASLRDK	1xCarbamidomethyl [C11]	FALSE	0.00292598	0.000122897	2	2	1	NP_001003026.1; XP_005628024.1	serum albumin precursor [Canis lupus familiaris] serum albumin isoform X1 [Canis lupus familiaris]	2	2161.14	0	10.657	0.0151221	0	17.2	182.8	Shared	Peak Found	High	High	3.868e-05	0.0003031	2.82	59.87	Not Used
	TRUE	High	TVMGDFGAFVEK		FALSE	0.0062268	0.000243877	2	2	4	NP_001003026.1; XP_005628024.1	serum albumin precursor [Canis lupus familiaris] serum albumin isoform X1 [Canis lupus familiaris]	0	1300.62	0	8.364	0.040559	0	21.4	178.6	Shared	High	High	High	0.0005892	0.005019	3.48	68.23	Not Used
	TRUE	High	RPCFSGLEVDETYVPKEFNAETFTFHADLCTLPEAEKQVK	2xCarbamidomethyl [C3; C30]; 1xDeamidated [Q38]	FALSE	0.00636635	0.000243877	2	2	1	NP_001003026.1; XP_005628024.1	serum albumin precursor [Canis lupus familiaris] serum albumin isoform X1 [Canis lupus familiaris]	2	4704.23	0	4.578	0.478589	0	35.9	164.1	Shared	Peak Found	High	High	7.665e-05	0.0007632	4.57	81.47	Not Used
	TRUE	High	DDNPGFPPLVAPEPDALCAAFQDNEQLFLGK	1xCarbamidomethyl [C18]	FALSE	0.0079444	0.000354561	2	2	3	NP_001003026.1; XP_005628024.1	serum albumin precursor [Canis lupus familiaris] serum albumin isoform X1 [Canis lupus familiaris]	0	3385.6	0	9.526	0.0730717	0	19	181	Shared	High	High	High	0.0001441	0.000989	3.96	116.79	Not Used
	TRUE	High	CCSESLVNR	2xCarbamidomethyl [C1; C2]	FALSE	0.00927417	0.000462635	2	2	1	NP_001003026.1; XP_005628024.1	serum albumin precursor [Canis lupus familiaris] serum albumin isoform X1 [Canis lupus familiaris]	0	1124.48	0	5.055	0.550595	0	33	167	Shared	Peak Found	High	High	0.0001441	0.001184	2.57	17.06	Not Used
	TRUE	High	LVAAAQAALV		FALSE	0.00861549	0.000462635	2	2	8	NP_001003026.1; XP_005628024.1	serum albumin precursor [Canis lupus familiaris] serum albumin isoform X1 [Canis lupus familiaris]	0	926.567	0	3.525	0.759511	0	44.2	155.8	Shared	High	High	High	0.0003274	0.002276	2.92	53.96	Not Used
	TRUE	High	YTKKAPQVSTPTLVEVSR		FALSE	0.0142026	0.000869148	2	2	1	NP_001003026.1; XP_005628024.1	serum albumin precursor [Canis lupus familiaris] serum albumin isoform X1 [Canis lupus familiaris]	2	2004.11	0	1.659	0.951443	0	75.2	124.8	Shared	Peak Found	High	High	0.0003009	0.00196	2.56	35.1	Not Used
	TRUE	High	CCAAENKEGCFSEEGPK	3xCarbamidomethyl [C1; C2; C10]	FALSE	0.0157363	0.000959113	2	2	6	NP_001003026.1; XP_005628024.1	serum albumin precursor [Canis lupus familiaris] serum albumin isoform X1 [Canis lupus familiaris]	1	1972.78	0	2.35	0.980765	0	59.7	140.3	Shared	High	High	High	0.0003274	0.00221	2.65	18.65	Not Used
	TRUE	High	LAKEVTEFAK		FALSE	0.0316303	0.00155626	2	2	1	NP_001003026.1; XP_005628024.1	serum albumin precursor [Canis lupus familiaris] serum albumin isoform X1 [Canis lupus familiaris]	1	1135.64	0	1.841	0.985351	0	70.4	129.6	Shared	High	Peak Found	High	0.0005892	0.005097	2.46	28.7	Not Used
	TRUE	High	APQVSTPTLVEVSRK		FALSE	0.0357524	0.0017272	2	2	2	NP_001003026.1; XP_005628024.1	serum albumin precursor [Canis lupus familiaris] serum albumin isoform X1 [Canis lupus familiaris]	1	1611.91	0	3.154	0.903263	0	48.2	151.8	Shared	High	High	High	0.002013	0.02095	2.35	37.39	Not Used
	TRUE	High	AACLGPKIEALR	1xCarbamidomethyl [C3]	FALSE	0.0398201	0.00179291	2	2	2	NP_001003026.1; XP_005628024.1	serum albumin precursor [Canis lupus familiaris] serum albumin isoform X1 [Canis lupus familiaris]	1	1298.72	0	2.838	0.9125	0	52.1	147.9	Shared	Peak Found	High	High	0.000714	0.006757	2.31	37.64	Not Used
	TRUE	High	ECCHGDLLECADDRADLAKYMCENQDSISTK	4xCarbamidomethyl [C2; C3; C10; C22]; 1xDeamidated [Q25]; 1xOxidation [M21]	FALSE	0.0392529	0.00179291	2	2	1	NP_001003026.1; XP_005628024.1	serum albumin precursor [Canis lupus familiaris] serum albumin isoform X1 [Canis lupus familiaris]	2	3721.52	0						No Quan Values	High	Not Found	High	0.000714	0.006628	3.89		Not Used
	TRUE	High	VLDEFKPLVDEPQNLVKTNCELFEK	1xCarbamidomethyl [C20]	FALSE	0.0888758	0.00489416	2	2	1	NP_001003026.1; XP_005628024.1	serum albumin precursor [Canis lupus familiaris] serum albumin isoform X1 [Canis lupus familiaris]	1	3004.53	0						No Quan Values	Not Found	High	High	0.001882	0.01876	1.96		Not Used
	TRUE	High	LVAAAQAALV	1xDeamidated [Q6]	FALSE	0.0882673	0.00489416	2	2	1	NP_001003026.1; XP_005628024.1	serum albumin precursor [Canis lupus familiaris] serum albumin isoform X1 [Canis lupus familiaris]	0	927.551	0						No Quan Values	Not Found	High	High	0.001836	0.01864	2.3		Not Used
	TRUE	High	HPYFYAPELLYYAQQYK	1xDeamidated [Q]	FALSE	0.128855	0.00845907	2	2	3	NP_001003026.1; XP_005628024.1	serum albumin precursor [Canis lupus familiaris] serum albumin isoform X1 [Canis lupus familiaris]	0	2195.05	0						Not Reliable	Not Found	High	High	0.003215	0.0329	2.96		Not Used
	TRUE	High	TNCELFEK	1xCarbamidomethyl [C3]	FALSE	0.138556	0.00889346	2	2	1	NP_001003026.1; XP_005628024.1	serum albumin precursor [Canis lupus familiaris] serum albumin isoform X1 [Canis lupus familiaris]	0	1040.47	0	2.192	0.995062	0	62.7	137.3	Shared	Peak Found	High	High	0.003259	0.0339	2.38	27.08	Not Used
TRUE	High	Master Protein	NP_001003026.1	serum albumin precursor [Canis lupus familiaris]	0	FALSE	678.518	85	64	567	4	1	608	68.6	5.69	1631.04	64	cell communication;regulation of biological process;response to stimulus;transport	extracellular	DNA binding;metal ion binding	Pf00273	403550		ALB	13	Thyroid hormone synthesis		62	3.385	0.881756	50.9	43.4	156.6	5.26789e+08	1.90176e+09	High	High
	Checked	Confidence	Sequence	Modifications	Contaminant	Qvality PEP	Qvality q-value	# Protein Groups	# Proteins	# PSMs	Master Protein Accessions	Master Protein Descriptions	# Missed Cleavages	Theo. MH+ [Da]	# Razor Quan Results	Abundance Ratio: (F38, Sample) / (F37, Control)	Abundance Ratio Adj. P-Value: (F38, Sample) / (F37, Control)	Abundance Ratio Variability [%]: (F38, Sample) / (F37, Control)	Abundances (Grouped): F37, Control	Abundances (Grouped): F38, Sample	Quan Info	Found in Sample: [S37] F37: Control	Found in Sample: [S38] F38: Sample	Confidence (by Search Engine): Sequest HT	Percolator q-Value (by Search Engine): Sequest HT	Percolator PEP (by Search Engine): Sequest HT	XCorr (by Search Engine): Sequest HT	Top Apex RT [min]	Quan Usage
	TRUE	High	NYQEAKDVFLGTFLYEYAR	1xDeamidated [Q/N]	FALSE	7.39089e-05	0	1	1	6	NP_001003026.1	serum albumin precursor [Canis lupus familiaris]	1	2328.12	0						Not Reliable	Not Found	High	High	0.003852	0.0412	3.48		Not Used
	TRUE	High	NYQEAKDVFLGTFLYEYAR		FALSE	2.53162e-08	0	1	1	8	NP_001003026.1	serum albumin precursor [Canis lupus familiaris]	1	2327.13	0	4.185	0.612702	0	38.6	161.4		High	High	High	0	2.828e-10	6.45	91.26	Used
	TRUE	High	MSCAEDFLSVVLNR	1xCarbamidomethyl [C3]; 1xOxidation [M1]	FALSE	1.10666e-06	0	1	1	14	NP_001003026.1	serum albumin precursor [Canis lupus familiaris]	0	1656.77	0	3.944	0.624326	0	40.5	159.5		High	High	High	0	2.535e-08	4.51	87.99	Used
	TRUE	High	MSCAEDFLSVVLNR	1xCarbamidomethyl [C3]	FALSE	6.07547e-06	0	1	1	4	NP_001003026.1	serum albumin precursor [Canis lupus familiaris]	0	1640.78	0	10.311	0.064879	0	17.7	182.3		High	High	High	0	1.928e-07	3.58	92.58	Used
	TRUE	High	LAKEYEATLEK		FALSE	1.55061e-05	0	2	2	6	NP_001003026.1; XP_005628024.1	serum albumin precursor [Canis lupus familiaris] serum albumin isoform X1 [Canis lupus familiaris]	1	1294.69	0	2.108	0.991428	0	64.4	135.6	Shared	High	High	High	0	1.947e-06	4.52	24.9	Used
	TRUE	High	LCVLHEKTPVSER	1xCarbamidomethyl [C2]	FALSE	0.000324573	0	2	2	10	NP_001003026.1; XP_005628024.1	serum albumin precursor [Canis lupus familiaris] serum albumin isoform X1 [Canis lupus familiaris]	1	1567.83	0	2.223	0.980771	0	62.1	137.9	Shared	High	High	High	0	4.221e-05	3.57	26.24	Used
	TRUE	High	KAPQVSTPTLVEVSRK		FALSE	0.000376606	0	2	2	6	NP_001003026.1; XP_005628024.1	serum albumin precursor [Canis lupus familiaris] serum albumin isoform X1 [Canis lupus familiaris]	2	1740	0	3.357	0.830623	0	45.9	154.1	Shared	High	High	High	0.0006918	0.006393	3.95	31.38	Used
	TRUE	High	KAPQVSTPTLVEVSR	1xDeamidated [Q4]	FALSE	0.000746249	0	2	2	3	NP_001003026.1; XP_005628024.1	serum albumin precursor [Canis lupus familiaris] serum albumin isoform X1 [Canis lupus familiaris]	1	1612.89	0	3.056	0.917433	0	49.3	150.7	Shared	High	High	High	0	5.985e-05	4.43	40.22	Used
	TRUE	High	KAPQVSTPTLVEVSR		FALSE	3.4525e-06	0	2	2	13	NP_001003026.1; XP_005628024.1	serum albumin precursor [Canis lupus familiaris] serum albumin isoform X1 [Canis lupus familiaris]	1	1611.91	0	3.332	0.818524	0	46.2	153.8	Shared	High	High	High	0	4.448e-07	4.59	38.61	Used
	TRUE	High	LKECCDKPVLEK	2xCarbamidomethyl [C4; C5]	FALSE	2.53309e-05	0	2	2	9	NP_001003026.1; XP_005628024.1	serum albumin precursor [Canis lupus familiaris] serum albumin isoform X1 [Canis lupus familiaris]	1	1518.77	0	1.353	0.907849	0	85	115	Shared	High	High	High	0	1.507e-05	3.16	15.41	Used
	TRUE	High	VLDEFKPLVDEPQNLVK	1xDeamidated [N/Q]	FALSE	2.90974e-06	0	2	2	16	NP_001003026.1; XP_005628024.1	serum albumin precursor [Canis lupus familiaris] serum albumin isoform X1 [Canis lupus familiaris]	0	1984.06	0	100	1.0185e-16			200	Shared	High	High	High	3.868e-05	0.0002135	4.36	72.21	Used
	TRUE	High	VLDEFKPLVDEPQNLVK		FALSE	2.42763e-07	0	2	2	23	NP_001003026.1; XP_005628024.1	serum albumin precursor [Canis lupus familiaris] serum albumin isoform X1 [Canis lupus familiaris]	0	1983.08	0	3.459	0.782809	0	44.9	155.1	Shared	High	High	High	0	5.576e-09	4.68	69.37	Used
	TRUE	High	TVMGDFGAFVEK	1xOxidation [M3]	FALSE	0.000195767	0	2	2	8	NP_001003026.1; XP_005628024.1	serum albumin precursor [Canis lupus familiaris] serum albumin isoform X1 [Canis lupus familiaris]	0	1316.62	0	4.211	0.55081	0	38.4	161.6	Shared	High	High	High	0	1.48e-05	4.25	52.62	Used
	TRUE	High	YNDLGEEHFR	1xDeamidated [N2]	FALSE	0.000606043	0	2	2	2	NP_001003026.1; XP_005628024.1	serum albumin precursor [Canis lupus familiaris] serum albumin isoform X1 [Canis lupus familiaris]	0	1280.55	0	4.76	0.568234	0	34.7	165.3	Shared	Peak Found	High	High	0	4.676e-05	2.79	30.26	Used
	TRUE	High	YNDLGEEHFR		FALSE	0.000265541	0	2	2	8	NP_001003026.1; XP_005628024.1	serum albumin precursor [Canis lupus familiaris] serum albumin isoform X1 [Canis lupus familiaris]	0	1279.57	0	2.728	0.923765	0	53.6	146.4	Shared	High	High	High	0	6.345e-05	3.19	26.66	Used
	TRUE	High	YMCENQDSISTK	1xCarbamidomethyl [C3]; 1xOxidation [M2]	FALSE	0.00197469	0	2	2	2	NP_001003026.1; XP_005628024.1	serum albumin precursor [Canis lupus familiaris] serum albumin isoform X1 [Canis lupus familiaris]	0	1491.61	0	5.046	0.519756	0	33.1	166.9	Shared	High	High	High	0	0.0001911	3.18	16.08	Used
	TRUE	High	YMCENQDSISTK	1xCarbamidomethyl [C3]	FALSE	0.000122545	0	2	2	2	NP_001003026.1; XP_005628024.1	serum albumin precursor [Canis lupus familiaris] serum albumin isoform X1 [Canis lupus familiaris]	0	1475.61	0	3.385	0.846611	0	45.6	154.4	Shared	High	High	High	0	9.145e-06	3.52	21.55	Used
	TRUE	High	TNCELFEKLGEYGFQNALLVR	1xCarbamidomethyl [C3]; 2xDeamidated [N2; N16]	FALSE	0.000786099	0	2	2	1	NP_001003026.1; XP_005628024.1	serum albumin precursor [Canis lupus familiaris] serum albumin isoform X1 [Canis lupus familiaris]	1	2503.22	0						Not Reliable	Not Found	High	High	0	6.385e-05	3.8		Not Used
	TRUE	High	SEIAHRYNDLGEEHFR	1xDeamidated [N8]	FALSE	3.2531e-06	0	2	2	6	NP_001003026.1; XP_005628024.1	serum albumin precursor [Canis lupus familiaris] serum albumin isoform X1 [Canis lupus familiaris]	1	1973.91	0	5.149	0.518064	0	32.5	167.5	Shared	High	High	High	0	1.073e-05	4.23	30.72	Used
	TRUE	High	SEIAHRYNDLGEEHFR		FALSE	5.94143e-06	0	2	2	5	NP_001003026.1; XP_005628024.1	serum albumin precursor [Canis lupus familiaris] serum albumin isoform X1 [Canis lupus familiaris]	1	1972.93	0	3.06	0.86723	0	49.3	150.7	Shared	High	High	High	0	1.883e-07	4.24	31.38	Used
	TRUE	High	SLHTLFGDKLCTVASLR	1xCarbamidomethyl [C11]	FALSE	8.90086e-05	0	2	2	16	NP_001003026.1; XP_005628024.1	serum albumin precursor [Canis lupus familiaris] serum albumin isoform X1 [Canis lupus familiaris]	1	1918.02	0	4.961	0.358926	0	33.5	166.5	Shared	High	High	High	0	6.984e-06	4.99	66.81	Used
	TRUE	High	RPCFSGLEVDETYVPKEFNAETFTFHADLCTLPEAEK	2xCarbamidomethyl [C3; C30]; 1xDeamidated [N19]	FALSE	3.98705e-05	0	2	2	3	NP_001003026.1; XP_005628024.1	serum albumin precursor [Canis lupus familiaris] serum albumin isoform X1 [Canis lupus familiaris]	1	4349.01	0	2.742	0.951751	0	53.4	146.6	Shared	High	Peak Found	High	0	1.82e-06	4.51	85.54	Used
	TRUE	High	RPCFSGLEVDETYVPKEFNAETFTFHADLCTLPEAEK	2xCarbamidomethyl [C3; C30]	FALSE	1.0845e-08	0	2	2	5	NP_001003026.1; XP_005628024.1	serum albumin precursor [Canis lupus familiaris] serum albumin isoform X1 [Canis lupus familiaris]	1	4348.02	0	10.821	0.0787085	0	16.9	183.1	Shared	High	High	High	0	1.014e-10	6.6	85.54	Used
	TRUE	High	RHPYFYAPELLYYAQQYK		FALSE	8.15832e-07	0	2	2	27	NP_001003026.1; XP_005628024.1	serum albumin precursor [Canis lupus familiaris] serum albumin isoform X1 [Canis lupus familiaris]	1	2350.17	0	5.088	0.332625	0	32.8	167.2	Shared	High	High	High	0	1.755e-08	4.94	83.13	Used
	TRUE	High	RHPEYSVSLLLR		FALSE	2.03083e-07	0	2	2	13	NP_001003026.1; XP_005628024.1	serum albumin precursor [Canis lupus familiaris] serum albumin isoform X1 [Canis lupus familiaris]	1	1469.82	0	3.375	0.806048	0	45.7	154.3	Shared	High	High	High	0	1.272e-07	5.29	51.09	Used
	TRUE	High	TNCELFEKLGEYGFQNALLVR	1xCarbamidomethyl [C3]; 1xDeamidated [Q/N]	FALSE	0.000846745	0	2	2	17	NP_001003026.1; XP_005628024.1	serum albumin precursor [Canis lupus familiaris] serum albumin isoform X1 [Canis lupus familiaris]	1	2502.23	0	100	1.0185e-16			200	Shared	High	High	High	3.868e-05	0.0002865	4.03	97.68	Used
	TRUE	High	TNCELFEKLGEYGFQNALLVR	1xCarbamidomethyl [C3]	FALSE	3.23574e-08	0	2	2	13	NP_001003026.1; XP_005628024.1	serum albumin precursor [Canis lupus familiaris] serum albumin isoform X1 [Canis lupus familiaris]	1	2501.25	0	2.801	0.914205	0	52.6	147.4	Shared	High	High	High	0	5.021e-10	5.9	91.96	Used
	TRUE	High	SQCLAEVERDELPGDLPSLAADFVEDKEVCK	2xCarbamidomethyl [C3; C30]; 1xDeamidated [Q2]	FALSE	1.74652e-05	0	2	2	4	NP_001003026.1; XP_005628024.1	serum albumin precursor [Canis lupus familiaris] serum albumin isoform X1 [Canis lupus familiaris]	2	3520.65	0						Not Reliable	High	High	High	0	6.833e-07	4.88		Not Used
	TRUE	High	SQCLAEVERDELPGDLPSLAADFVEDKEVCK	2xCarbamidomethyl [C3; C30]	FALSE	2.66134e-06	0	2	2	8	NP_001003026.1; XP_005628024.1	serum albumin precursor [Canis lupus familiaris] serum albumin isoform X1 [Canis lupus familiaris]	2	3519.66	0	4.84	0.421622	0	34.2	165.8	Shared	High	High	High	0	7.237e-08	5.71	86.95	Used
	TRUE	High	DDNPGFPPLVAPEPDALCAAFQDNEQLFLGK	1xCarbamidomethyl [C18]; 1xDeamidated [Q/N]	FALSE	0.000365572	0	2	2	6	NP_001003026.1; XP_005628024.1	serum albumin precursor [Canis lupus familiaris] serum albumin isoform X1 [Canis lupus familiaris]	0	3386.59	0	3.653	0.826243	0	43	157	Shared	High	High	High	0	2.556e-05	5.25	116.84	Used
	TRUE	High	ATDEQLKTVMGDFGAFVEK	1xOxidation [M10]	FALSE	1.05836e-06	0	2	2	10	NP_001003026.1; XP_005628024.1	serum albumin precursor [Canis lupus familiaris] serum albumin isoform X1 [Canis lupus familiaris]	1	2102.01	0	3.027	0.880585	0	49.7	150.3	Shared	High	High	High	0	2.41e-08	4.83	64.36	Used
	TRUE	High	ATDEQLKTVMGDFGAFVEK		FALSE	7.72811e-05	0	2	2	7	NP_001003026.1; XP_005628024.1	serum albumin precursor [Canis lupus familiaris] serum albumin isoform X1 [Canis lupus familiaris]	1	2086.02	0	6.239	0.274209	0	27.6	172.4	Shared	High	High	High	0	4.332e-05	3.12	82.47	Used
	TRUE	High	CCSESLVNRRPCFSGLEVDETYVPK	3xCarbamidomethyl [C1; C2; C12]; 1xDeamidated [N8]	FALSE	0.000786099	0	2	2	1	NP_001003026.1; XP_005628024.1	serum albumin precursor [Canis lupus familiaris] serum albumin isoform X1 [Canis lupus familiaris]	1	3003.36	0						Not Reliable	Not Found	High	High	0	6.404e-05	3.63		Not Used
	TRUE	High	CCSESLVNRRPCFSGLEVDETYVPK	3xCarbamidomethyl [C1; C2; C12]	FALSE	0.000939583	0	2	2	1	NP_001003026.1; XP_005628024.1	serum albumin precursor [Canis lupus familiaris] serum albumin isoform X1 [Canis lupus familiaris]	1	3002.38	0						No Quan Values	Not Found	High	High	0	7.924e-05	2.35		Not Used
	TRUE	High	CCATDDPPTCYAK	3xCarbamidomethyl [C1; C2; C10]	FALSE	5.86927e-05	0	2	2	4	NP_001003026.1; XP_005628024.1	serum albumin precursor [Canis lupus familiaris] serum albumin isoform X1 [Canis lupus familiaris]	0	1558.6	0	2.007	0.99546	0	66.5	133.5	Shared	High	High	High	3.868e-05	0.0003435	3.79	21.52	Used
	TRUE	High	DVFLGTFLYEYAR		FALSE	2.64867e-05	0	1	1	2	NP_001003026.1	serum albumin precursor [Canis lupus familiaris]	0	1593.79	1	4.023	0.580152	0	39.8	160.2		Peak Found	High	High	0	1.117e-06	5.05	101.17	Used
	TRUE	High	EFNAETFTFHADLCTLPEAEK	1xCarbamidomethyl [C14]; 1xDeamidated [N3]	FALSE	8.64001e-05	0	2	2	4	NP_001003026.1; XP_005628024.1	serum albumin precursor [Canis lupus familiaris] serum albumin isoform X1 [Canis lupus familiaris]	0	2471.11	0	100	1.0185e-16			200	Shared	High	High	High	0	5.646e-06	4.07	77.07	Used
	TRUE	High	EFNAETFTFHADLCTLPEAEK	1xCarbamidomethyl [C14]	FALSE	7.94041e-06	0	2	2	8	NP_001003026.1; XP_005628024.1	serum albumin precursor [Canis lupus familiaris] serum albumin isoform X1 [Canis lupus familiaris]	0	2470.12	0	4.884	0.371231	0	34	166	Shared	High	High	High	0	2.65e-07	4.31	74.74	Used
	TRUE	High	EAYKSEIAHRYNDLGEEHFR		FALSE	8.76947e-05	0	2	2	7	NP_001003026.1; XP_005628024.1	serum albumin precursor [Canis lupus familiaris] serum albumin isoform X1 [Canis lupus familiaris]	2	2464.16	0	2.749	0.903377	0	53.4	146.6	Shared	High	High	High	0	4.664e-06	3.5	37.37	Used
	TRUE	High	EAYKSEIAHRYNDLGEEHFR	1xDeamidated [N12]	FALSE	0.000360176	0	2	2	3	NP_001003026.1; XP_005628024.1	serum albumin precursor [Canis lupus familiaris] serum albumin isoform X1 [Canis lupus familiaris]	2	2465.15	0	4.72	0.584187	0	35	165	Shared	High	High	High	0	2.529e-05	3.32	34.66	Used
	TRUE	High	ECCHGDLLECADDRADLAKYMCENQDSISTK	4xCarbamidomethyl [C2; C3; C10; C22]; 1xOxidation [M21]	FALSE	0.00126474	0	2	2	3	NP_001003026.1; XP_005628024.1	serum albumin precursor [Canis lupus familiaris] serum albumin isoform X1 [Canis lupus familiaris]	2	3720.53	0	2.783	0.91867	0	52.9	147.1	Shared	High	High	High	0.00303	0.02979	3.81	49.61	Used
	TRUE	High	GVFAECCQAADKAACLGPK	3xCarbamidomethyl [C6; C7; C15]; 1xDeamidated [Q8]	FALSE	6.57573e-07	0	2	2	1	NP_001003026.1; XP_005628024.1	serum albumin precursor [Canis lupus familiaris] serum albumin isoform X1 [Canis lupus familiaris]	1	2053.91	0						Not Reliable	Not Found	High	High	0	1.365e-08	4.58		Not Used
	TRUE	High	ADLAKYMCENQDSISTK	1xCarbamidomethyl [C8]; 1xOxidation [M7]	FALSE	0.000735239	0	2	2	2	NP_001003026.1; XP_005628024.1	serum albumin precursor [Canis lupus familiaris] serum albumin isoform X1 [Canis lupus familiaris]	1	1989.89	0	2.234	0.982536	0	61.8	138.2	Shared	High	High	High	0	5.876e-05	3.43	28.38	Used
	TRUE	High	GVFAECCQAADK	2xCarbamidomethyl [C6; C7]	FALSE	2.62905e-05	0	2	2	4	NP_001003026.1; XP_005628024.1	serum albumin precursor [Canis lupus familiaris] serum albumin isoform X1 [Canis lupus familiaris]	0	1355.57	0	3.378	0.881473	0	45.7	154.3	Shared	High	High	High	0	1.107e-06	4.26	25.56	Used
	TRUE	High	GVFAECCQAADKAACLGPK	3xCarbamidomethyl [C6; C7; C15]	FALSE	9.46655e-07	0	2	2	4	NP_001003026.1; XP_005628024.1	serum albumin precursor [Canis lupus familiaris] serum albumin isoform X1 [Canis lupus familiaris]	1	2052.93	0	4.61	0.438023	0	35.6	164.4	Shared	High	High	High	0	2.099e-08	4.68	44.02	Used
	TRUE	High	ADFAEISKVVTDLTK		FALSE	6.49599e-06	0	2	2	4	NP_001003026.1; XP_005628024.1	serum albumin precursor [Canis lupus familiaris] serum albumin isoform X1 [Canis lupus familiaris]	1	1636.88	0	1.882	0.988486	0	69.4	130.6	Shared	High	High	High	0	2.088e-07	4.15	83.93	Used
	TRUE	High	GLVLVAFSQYLQQCPFEDHVK	1xCarbamidomethyl [C14]	FALSE	2.50093e-07	0	2	2	21	NP_001003026.1; XP_005628024.1	serum albumin precursor [Canis lupus familiaris] serum albumin isoform X1 [Canis lupus familiaris]	0	2478.25	0	5.792	0.220735	0	29.4	170.6	Shared	High	High	High	0	4.304e-09	6.56	97.81	Used
	TRUE	High	GLVLVAFSQYLQQCPFEDHVK	1xCarbamidomethyl [C14]; 1xDeamidated [Q]	FALSE	4.44568e-06	0	2	2	17	NP_001003026.1; XP_005628024.1	serum albumin precursor [Canis lupus familiaris] serum albumin isoform X1 [Canis lupus familiaris]	0	2479.23	0						No Quan Values	High	High	High	0	1.329e-07	5.09		Not Used
	TRUE	High	HPEYSVSLLLR		FALSE	0.000982421	0	2	2	3	NP_001003026.1; XP_005628024.1	serum albumin precursor [Canis lupus familiaris] serum albumin isoform X1 [Canis lupus familiaris]	0	1313.72	0	2.937	0.903377	0	50.8	149.2	Shared	High	High	High	0	8.359e-05	3.85	56.88	Used
	TRUE	High	APQVSTPTLVEVSR		FALSE	0.000188622	0	2	2	6	NP_001003026.1; XP_005628024.1	serum albumin precursor [Canis lupus familiaris] serum albumin isoform X1 [Canis lupus familiaris]	0	1483.81	0	3.339	0.817218	0	46.1	153.9	Shared	High	High	High	3.868e-05	0.0003665	4.09	46.77	Used
	TRUE	High	HPYFYAPELLYYAQQYK		FALSE	6.1665e-06	0	2	2	11	NP_001003026.1; XP_005628024.1	serum albumin precursor [Canis lupus familiaris] serum albumin isoform X1 [Canis lupus familiaris]	0	2194.06	1	4.835	0.404118	0	34.3	165.7	Shared	High	High	High	0	1.964e-07	4.2	87.15	Used
	TRUE	High	ACAAEESGANCDKSLHTLFGDK	2xCarbamidomethyl [C2; C11]	FALSE	0.000347034	0	2	2	1	NP_001003026.1; XP_005628024.1	serum albumin precursor [Canis lupus familiaris] serum albumin isoform X1 [Canis lupus familiaris]	1	2381.05	0	4.724	0.511658	0	34.9	165.1	Shared	Peak Found	High	High	0	2.405e-05	4.27	39.64	Used
	TRUE	High	ACAAEESGANCDKSLHTLFGDKLCTVASLR	3xCarbamidomethyl [C2; C11; C24]	FALSE	3.31065e-05	0	2	2	4	NP_001003026.1; XP_005628024.1	serum albumin precursor [Canis lupus familiaris] serum albumin isoform X1 [Canis lupus familiaris]	2	3281.53	0	1.232	0.831005	0	89.6	110.4	Shared	High	High	High	0	1.463e-06	5.45	61	Used
	TRUE	High	ACAAEESGANCDKSLHTLFGDKLCTVASLR	3xCarbamidomethyl [C2; C11; C24]; 1xDeamidated [N10]	FALSE	7.0497e-06	0	2	2	3	NP_001003026.1; XP_005628024.1	serum albumin precursor [Canis lupus familiaris] serum albumin isoform X1 [Canis lupus familiaris]	2	3282.52	0	2.323	0.975027	0	60.2	139.8	Shared	High	High	High	0	4.436e-06	5.26	61.21	Used
	TRUE	High	EFNAETFTFHADLCTLPEAEKQVK	1xCarbamidomethyl [C14]	FALSE	0.00459803	0.000122897	2	2	1	NP_001003026.1; XP_005628024.1	serum albumin precursor [Canis lupus familiaris] serum albumin isoform X1 [Canis lupus familiaris]	1	2825.35	0	100	1.0185e-16			200	Shared	Not Found	High	High	3.868e-05	0.0005184	3.46	69.07	Used
	TRUE	High	EYEATLEKCCATDDPPTCYAK	3xCarbamidomethyl [C9; C10; C18]	FALSE	0.00439825	0.000122897	2	2	1	NP_001003026.1; XP_005628024.1	serum albumin precursor [Canis lupus familiaris] serum albumin isoform X1 [Canis lupus familiaris]	1	2522.05	0	2.356	0.981535	0	59.6	140.4	Shared	High	Peak Found	High	3.868e-05	0.0004944	4.41	37.49	Used
	TRUE	High	ADFAEISK		FALSE	0.00449703	0.000122897	2	2	2	NP_001003026.1; XP_005628024.1	serum albumin precursor [Canis lupus familiaris] serum albumin isoform X1 [Canis lupus familiaris]	0	880.441	0	2.512	0.968063	0	57	143	Shared	High	High	High	3.868e-05	0.0005038	2.69	27.36	Used
	TRUE	High	CCAAENKEGCFSEEGPK	3xCarbamidomethyl [C1; C2; C10]; 1xDeamidated [N6]	FALSE	0.0058261	0.000122897	2	2	3	NP_001003026.1; XP_005628024.1	serum albumin precursor [Canis lupus familiaris] serum albumin isoform X1 [Canis lupus familiaris]	1	1973.77	0	5.159	0.447177	0	32.5	167.5	Shared	Peak Found	High	High	0.00139	0.0144	2.94	20.53	Used
	TRUE	High	ATDEQLKTVMGDFGAFVEK	1xDeamidated [Q5]	FALSE	0.00586932	0.000122897	2	2	2	NP_001003026.1; XP_005628024.1	serum albumin precursor [Canis lupus familiaris] serum albumin isoform X1 [Canis lupus familiaris]	1	2087	0						Not Reliable	High	High	High	3.868e-05	0.0006935	4.06		Not Used
	TRUE	High	RPCFSGLEVDETYVPK	1xCarbamidomethyl [C3]	FALSE	0.00281947	0.000122897	2	2	4	NP_001003026.1; XP_005628024.1	serum albumin precursor [Canis lupus familiaris] serum albumin isoform X1 [Canis lupus familiaris]	0	1896.92	0	5.57	0.25047	0	30.4	169.6	Shared	High	High	High	3.868e-05	0.0002903	2.56	55.4	Used
	TRUE	High	RHPYFYAPELLYYAQQYK	1xDeamidated [Q]	FALSE	0.00541086	0.000122897	2	2	11	NP_001003026.1; XP_005628024.1	serum albumin precursor [Canis lupus familiaris] serum albumin isoform X1 [Canis lupus familiaris]	1	2351.15	0						No Quan Values	High	High	High	3.868e-05	0.0006306	3.76		Not Used
	TRUE	High	SLHTLFGDKLCTVASLRDK	1xCarbamidomethyl [C11]	FALSE	0.00292598	0.000122897	2	2	1	NP_001003026.1; XP_005628024.1	serum albumin precursor [Canis lupus familiaris] serum albumin isoform X1 [Canis lupus familiaris]	2	2161.14	0	10.657	0.0151221	0	17.2	182.8	Shared	Peak Found	High	High	3.868e-05	0.0003031	2.82	59.87	Used
	TRUE	High	TVMGDFGAFVEK		FALSE	0.0062268	0.000243877	2	2	4	NP_001003026.1; XP_005628024.1	serum albumin precursor [Canis lupus familiaris] serum albumin isoform X1 [Canis lupus familiaris]	0	1300.62	0	8.364	0.040559	0	21.4	178.6	Shared	High	High	High	0.0005892	0.005019	3.48	68.23	Used
	TRUE	High	RPCFSGLEVDETYVPKEFNAETFTFHADLCTLPEAEKQVK	2xCarbamidomethyl [C3; C30]; 1xDeamidated [Q38]	FALSE	0.00636635	0.000243877	2	2	1	NP_001003026.1; XP_005628024.1	serum albumin precursor [Canis lupus familiaris] serum albumin isoform X1 [Canis lupus familiaris]	2	4704.23	0	4.578	0.478589	0	35.9	164.1	Shared	Peak Found	High	High	7.665e-05	0.0007632	4.57	81.47	Used
	TRUE	High	DDNPGFPPLVAPEPDALCAAFQDNEQLFLGK	1xCarbamidomethyl [C18]	FALSE	0.0079444	0.000354561	2	2	3	NP_001003026.1; XP_005628024.1	serum albumin precursor [Canis lupus familiaris] serum albumin isoform X1 [Canis lupus familiaris]	0	3385.6	0	9.526	0.0730717	0	19	181	Shared	High	High	High	0.0001441	0.000989	3.96	116.79	Used
	TRUE	High	CCSESLVNR	2xCarbamidomethyl [C1; C2]	FALSE	0.00927417	0.000462635	2	2	1	NP_001003026.1; XP_005628024.1	serum albumin precursor [Canis lupus familiaris] serum albumin isoform X1 [Canis lupus familiaris]	0	1124.48	0	5.055	0.550595	0	33	167	Shared	Peak Found	High	High	0.0001441	0.001184	2.57	17.06	Used
	TRUE	High	LVAAAQAALV		FALSE	0.00861549	0.000462635	2	2	8	NP_001003026.1; XP_005628024.1	serum albumin precursor [Canis lupus familiaris] serum albumin isoform X1 [Canis lupus familiaris]	0	926.567	0	3.525	0.759511	0	44.2	155.8	Shared	High	High	High	0.0003274	0.002276	2.92	53.96	Used
	TRUE	High	KPESERMSCAEDFLSVVLNR	1xCarbamidomethyl [C9]; 1xOxidation [M7]	FALSE	0.0123547	0.000776198	1	1	1	NP_001003026.1	serum albumin precursor [Canis lupus familiaris]	1	2383.14	0	3.715	0.743414	0	42.4	157.6		Peak Found	High	High	0.0002743	0.001655	2.02	70.31	Used
	TRUE	High	YTKKAPQVSTPTLVEVSR		FALSE	0.0142026	0.000869148	2	2	1	NP_001003026.1; XP_005628024.1	serum albumin precursor [Canis lupus familiaris] serum albumin isoform X1 [Canis lupus familiaris]	2	2004.11	0	1.659	0.951443	0	75.2	124.8	Shared	Peak Found	High	High	0.0003009	0.00196	2.56	35.1	Used
	TRUE	High	CCAAENKEGCFSEEGPK	3xCarbamidomethyl [C1; C2; C10]	FALSE	0.0157363	0.000959113	2	2	6	NP_001003026.1; XP_005628024.1	serum albumin precursor [Canis lupus familiaris] serum albumin isoform X1 [Canis lupus familiaris]	1	1972.78	0	2.35	0.980765	0	59.7	140.3	Shared	High	High	High	0.0003274	0.00221	2.65	18.65	Used
	TRUE	High	LAKEVTEFAK		FALSE	0.0316303	0.00155626	2	2	1	NP_001003026.1; XP_005628024.1	serum albumin precursor [Canis lupus familiaris] serum albumin isoform X1 [Canis lupus familiaris]	1	1135.64	0	1.841	0.985351	0	70.4	129.6	Shared	High	Peak Found	High	0.0005892	0.005097	2.46	28.7	Used
	TRUE	High	APQVSTPTLVEVSRK		FALSE	0.0357524	0.0017272	2	2	2	NP_001003026.1; XP_005628024.1	serum albumin precursor [Canis lupus familiaris] serum albumin isoform X1 [Canis lupus familiaris]	1	1611.91	0	3.154	0.903263	0	48.2	151.8	Shared	High	High	High	0.002013	0.02095	2.35	37.39	Used
	TRUE	High	AACLGPKIEALR	1xCarbamidomethyl [C3]	FALSE	0.0398201	0.00179291	2	2	2	NP_001003026.1; XP_005628024.1	serum albumin precursor [Canis lupus familiaris] serum albumin isoform X1 [Canis lupus familiaris]	1	1298.72	0	2.838	0.9125	0	52.1	147.9	Shared	Peak Found	High	High	0.000714	0.006757	2.31	37.64	Used
	TRUE	High	ECCHGDLLECADDRADLAKYMCENQDSISTK	4xCarbamidomethyl [C2; C3; C10; C22]; 1xDeamidated [Q25]; 1xOxidation [M21]	FALSE	0.0392529	0.00179291	2	2	1	NP_001003026.1; XP_005628024.1	serum albumin precursor [Canis lupus familiaris] serum albumin isoform X1 [Canis lupus familiaris]	2	3721.52	0						No Quan Values	High	Not Found	High	0.000714	0.006628	3.89		Not Used
	TRUE	High	VLDEFKPLVDEPQNLVKTNCELFEK	1xCarbamidomethyl [C20]	FALSE	0.0888758	0.00489416	2	2	1	NP_001003026.1; XP_005628024.1	serum albumin precursor [Canis lupus familiaris] serum albumin isoform X1 [Canis lupus familiaris]	1	3004.53	0						No Quan Values	Not Found	High	High	0.001882	0.01876	1.96		Not Used
	TRUE	High	LVAAAQAALV	1xDeamidated [Q6]	FALSE	0.0882673	0.00489416	2	2	1	NP_001003026.1; XP_005628024.1	serum albumin precursor [Canis lupus familiaris] serum albumin isoform X1 [Canis lupus familiaris]	0	927.551	0						No Quan Values	Not Found	High	High	0.001836	0.01864	2.3		Not Used
	TRUE	High	HPYFYAPELLYYAQQYK	1xDeamidated [Q]	FALSE	0.128855	0.00845907	2	2	3	NP_001003026.1; XP_005628024.1	serum albumin precursor [Canis lupus familiaris] serum albumin isoform X1 [Canis lupus familiaris]	0	2195.05	0						Not Reliable	Not Found	High	High	0.003215	0.0329	2.96		Not Used
	TRUE	High	TNCELFEK	1xCarbamidomethyl [C3]	FALSE	0.138556	0.00889346	2	2	1	NP_001003026.1; XP_005628024.1	serum albumin precursor [Canis lupus familiaris] serum albumin isoform X1 [Canis lupus familiaris]	0	1040.47	0	2.192	0.995062	0	62.7	137.3	Shared	Peak Found	High	High	0.003259	0.0339	2.38	27.08	Used
TRUE	High	Master Protein	XP_013966458.1	fibronectin isoform X7 [Canis lupus familiaris]	0	FALSE	629.531	55	76	350	76	1	2281	251.7	6.07	954.16	76	defense response;regulation of biological process;response to stimulus	extracellular	protein binding	Pf00039, Pf00040, Pf00041	403845		FN1	37			0	5.563	0.338662	33.74	30.5	169.5	6.65199e+07	3.69454e+08	High	High
	Checked	Confidence	Sequence	Modifications	Contaminant	Qvality PEP	Qvality q-value	# Protein Groups	# Proteins	# PSMs	Master Protein Accessions	Master Protein Descriptions	# Missed Cleavages	Theo. MH+ [Da]	# Razor Quan Results	Abundance Ratio: (F38, Sample) / (F37, Control)	Abundance Ratio Adj. P-Value: (F38, Sample) / (F37, Control)	Abundance Ratio Variability [%]: (F38, Sample) / (F37, Control)	Abundances (Grouped): F37, Control	Abundances (Grouped): F38, Sample	Quan Info	Found in Sample: [S37] F37: Control	Found in Sample: [S38] F38: Sample	Confidence (by Search Engine): Sequest HT	Percolator q-Value (by Search Engine): Sequest HT	Percolator PEP (by Search Engine): Sequest HT	XCorr (by Search Engine): Sequest HT	Top Apex RT [min]	Quan Usage
	TRUE	High	IYLYTLNDNAR		FALSE	9.95114e-05	0	1	11	7	XP_013966458.1	fibronectin isoform X7 [Canis lupus familiaris]	0	1355.7	0	6.012	0.226199	0	28.5	171.5		High	High	High	0	5.436e-06	3.84	52.67	Used
	TRUE	High	ITYGETGGNSPVQEFTVPGSK	1xDeamidated [Q/N]	FALSE	2.87444e-05	0	1	11	2	XP_013966458.1	fibronectin isoform X7 [Canis lupus familiaris]	0	2169.03	0						Not Reliable	High	Not Found	High	0	1.231e-06	5.76		Not Used
	TRUE	High	ITIMWTPPESTVTGYR	1xOxidation [M4]	FALSE	0.000628989	0	1	11	1	XP_013966458.1	fibronectin isoform X7 [Canis lupus familiaris]	0	1867.93	0	5.726	0.339841	0	29.7	170.3		Peak Found	High	High	0	4.915e-05	2.9	68.47	Used
	TRUE	High	ITGYIIKYEKPGSPPR		FALSE	0.000167465	0	1	11	3	XP_013966458.1	fibronectin isoform X7 [Canis lupus familiaris]	1	1819.01	0	4.186	0.619648	0	38.6	161.4		High	High	High	0	1.013e-05	3.33	36.37	Used
	TRUE	High	ITYGETGGNSPVQEFTVPGSK		FALSE	3.2531e-06	0	1	11	5	XP_013966458.1	fibronectin isoform X7 [Canis lupus familiaris]	0	2168.05	0	4.725	0.474258	0	34.9	165.1		High	High	High	0	9.139e-08	4.21	58.01	Used
	TRUE	High	NLQPATEYTVSLVAVK		FALSE	0.000241076	0	1	11	3	XP_013966458.1	fibronectin isoform X7 [Canis lupus familiaris]	0	1732.95	0	4.242	0.518064	0	38.2	161.8		High	High	High	0	0.000121	3.6	64.67	Used
	TRUE	High	QDGHLWCSTTSNYEQDQK	1xCarbamidomethyl [C7]	FALSE	2.4957e-05	0	1	11	1	XP_013966458.1	fibronectin isoform X7 [Canis lupus familiaris]	0	2196.93	0	100	1.0185e-16			200		Not Found	High	High	0	1.046e-06	4.01	33.03	Used
	TRUE	High	NTFAEVTGLSPGVTYHFK		FALSE	4.94377e-08	0	1	11	3	XP_013966458.1	fibronectin isoform X7 [Canis lupus familiaris]	0	1967.99	0	5.121	0.277802	0	32.7	167.3		High	High	High	0	6.184e-10	5.57	65.29	Used
	TRUE	High	NGESQPLVQTAVTTIPAPADLK	2xDeamidated [Q5; Q/N]	FALSE	0.000809819	0	1	5	4	XP_013966458.1	fibronectin isoform X7 [Canis lupus familiaris]	0	2252.17	0						No Quan Values	High	High	High	0	6.648e-05	4.25		Not Used
	TRUE	High	HYQINQQWER		FALSE	0.00113138	0	1	11	2	XP_013966458.1	fibronectin isoform X7 [Canis lupus familiaris]	0	1401.67	0	7.66	0.209543	0	23.1	176.9		Peak Found	High	High	0	9.87e-05	3.4	30.38	Used
	TRUE	High	LGVRPSQGGEAPR		FALSE	0.000220498	0	1	11	1	XP_013966458.1	fibronectin isoform X7 [Canis lupus familiaris]	0	1323.71	0	1.851	0.981535	0	70.2	129.8		Peak Found	High	High	0	1.403e-05	4.09	15.3	Used
	TRUE	High	TPFITNPGYDTGNGIQLPGTSGQQPSVGQQMIFEEHGFRR	1xDeamidated [N13]; 1xOxidation [M31]	FALSE	0.00109012	0	1	7	1	XP_013966458.1	fibronectin isoform X7 [Canis lupus familiaris]	1	4379.08	0	100	1.0185e-16			200		Not Found	High	High	0	9.423e-05	3.86	74.75	Used
	TRUE	High	TYLGNALVCTCYGGSR	2xCarbamidomethyl [C9; C11]	FALSE	2.75477e-07	0	1	11	9	XP_013966458.1	fibronectin isoform X7 [Canis lupus familiaris]	0	1791.82	0	5.967	0.280559	0	28.7	171.3		High	High	High	0	6.766e-09	5.06	54.44	Used
	TRUE	High	WKCDPIDQCQDSETR	2xCarbamidomethyl [C3; C9]	FALSE	2.96744e-07	0	1	11	2	XP_013966458.1	fibronectin isoform X7 [Canis lupus familiaris]	1	1937.81	0	8.887	0.0574455	0	20.2	179.8		Peak Found	High	High	0	5.247e-09	6.25	28.79	Used
	TRUE	High	YSFCTDHTVLVQTR	1xCarbamidomethyl [C4]; 1xDeamidated [Q12]	FALSE	0.000101002	0	1	11	1	XP_013966458.1	fibronectin isoform X7 [Canis lupus familiaris]	0	1727.81	0						Not Reliable	Not Found	High	High	0	5.504e-06	3.99		Not Used
	TRUE	High	YSFCTDHTVLVQTR	1xCarbamidomethyl [C4]	FALSE	0.000376606	0	1	11	3	XP_013966458.1	fibronectin isoform X7 [Canis lupus familiaris]	0	1726.82	0	9.559	0.054208	0	18.9	181.1		High	High	High	0	5.339e-05	3.68	43.85	Used
	TRUE	High	YIVNVYQISEEGEQSLILSTSQTTAPDAPPDPAVDRVDDTSIVVR		FALSE	1.97659e-06	0	1	11	1	XP_013966458.1	fibronectin isoform X7 [Canis lupus familiaris]	1	4888.44	0	100	1.0185e-16			200		Not Found	High	High	0	5.057e-08	5.27	95.64	Used
	TRUE	High	VPGTSASATLTGLTR		FALSE	8.5534e-06	0	1	10	7	XP_013966458.1	fibronectin isoform X7 [Canis lupus familiaris]	0	1431.78	0	5.033	0.432992	0	33.2	166.8		High	High	High	0	2.917e-07	3.81	45.15	Used
	TRUE	High	VREEVVTVGNSVDQGLNQPTDDSCFDPYTVSHYAIGEEWER	1xCarbamidomethyl [C24]; 2xDeamidated [N/Q]	FALSE	1.16579e-06	0	1	10	7	XP_013966458.1	fibronectin isoform X7 [Canis lupus familiaris]	1	4700.1	0						No Quan Values	High	High	High	0	2.703e-08	5.97		Not Used
	TRUE	High	VVTPLSPPTNLHLEANPDTGVLTVSWER		FALSE	0.00196008	0	1	11	3	XP_013966458.1	fibronectin isoform X7 [Canis lupus familiaris]	0	3042.59	0	4.824	0.41598	0	34.3	165.7		High	High	High	0	0.0001893	3.71	86.49	Used
	TRUE	High	VTDATETTITISWR		FALSE	0.00115688	0	1	11	2	XP_013966458.1	fibronectin isoform X7 [Canis lupus familiaris]	0	1593.81	0						No Quan Values	Not Found	High	High	0	0.0001009	3.26		Not Used
	TRUE	High	VTWAPPPSIELTNFLVR		FALSE	6.2589e-06	0	1	11	3	XP_013966458.1	fibronectin isoform X7 [Canis lupus familiaris]	0	1940.06	0	5.449	0.393504	0	31	169		High	High	High	0	2.006e-07	3.45	99.78	Used
	TRUE	High	QYNVGPSASQYPLR		FALSE	1.09323e-05	0	1	11	7	XP_013966458.1	fibronectin isoform X7 [Canis lupus familiaris]	0	1579.79	0	4.854	0.425843	0	34.2	165.8		High	High	High	0	2.008e-06	3.87	41.7	Used
	TRUE	High	QKTGLDSPSGIDFSDITANSFTVHWIAPR	1xDeamidated [Q1]	FALSE	0.000357509	0	1	11	1	XP_013966458.1	fibronectin isoform X7 [Canis lupus familiaris]	1	3161.55	0						No Quan Values	Not Found	High	High	0	2.489e-05	4.58		Not Used
	TRUE	High	QKTGLDSPSGIDFSDITANSFTVHWIAPR		FALSE	0.000859424	0	1	11	2	XP_013966458.1	fibronectin isoform X7 [Canis lupus familiaris]	1	3160.57	0	4.273	0.568571	0	37.9	162.1		High	High	High	0	7.114e-05	2.7	86.45	Used
	TRUE	High	RPHETGGYMLECVCLGNGK	2xCarbamidomethyl [C12; C14]; 1xOxidation [M9]	FALSE	0.000283918	0	1	11	2	XP_013966458.1	fibronectin isoform X7 [Canis lupus familiaris]	0	2193.98	0	8.226	0.127217	0	21.7	178.3		Peak Found	High	High	0	1.901e-05	3.03	37.26	Used
	TRUE	High	TETITGFQVDAIPANGQNPIQR	2xDeamidated [N15; N18]	FALSE	0.000187225	0	1	11	1	XP_013966458.1	fibronectin isoform X7 [Canis lupus familiaris]	0	2372.17	0						Not Reliable	Not Found	High	High	0	1.152e-05	3.69		Not Used
	TRUE	High	TETITGFQVDAIPANGQNPIQR	1xDeamidated [N/Q]	FALSE	2.40461e-05	0	1	11	6	XP_013966458.1	fibronectin isoform X7 [Canis lupus familiaris]	0	2371.19	0						No Quan Values	Not Found	High	High	0	1.924e-05	3.68		Not Used
	TRUE	High	TEIDKPSQMQVTDVQDNSISVR	1xDeamidated [Q/N]; 1xOxidation [M9]	FALSE	3.6739e-05	0	1	11	7	XP_013966458.1	fibronectin isoform X7 [Canis lupus familiaris]	0	2507.19	0						No Quan Values	High	High	High	0	1.65e-06	4.83		Not Used
	TRUE	High	TEIDKPSQMQVTDVQDNSISVR	1xOxidation [M9]	FALSE	8.83007e-08	0	1	11	4	XP_013966458.1	fibronectin isoform X7 [Canis lupus familiaris]	0	2506.21	0	4.492	0.628262	0	36.4	163.6		High	High	High	0	1.673e-09	5.81	38.78	Used
	TRUE	High	TEIDKPSQMQVTDVQDNSISVR		FALSE	4.76333e-08	0	1	11	3	XP_013966458.1	fibronectin isoform X7 [Canis lupus familiaris]	0	2490.21	0	8.926	0.0729147	0	20.1	179.9		High	High	High	0	2.166e-09	5.44	46.38	Used
	TRUE	High	TGLDSPSGIDFSDITANSFTVHWIAPR	1xDeamidated [N17]	FALSE	4.26302e-05	0	1	11	3	XP_013966458.1	fibronectin isoform X7 [Canis lupus familiaris]	0	2905.4	0						No Quan Values	High	High	High	0	1.976e-06	3.56		Not Used
	TRUE	High	TFYQIGDSWEK		FALSE	0.000349623	0	1	11	1	XP_013966458.1	fibronectin isoform X7 [Canis lupus familiaris]	0	1373.64	0	6.207	0.25262	0	27.8	172.2		Peak Found	High	High	0	2.44e-05	3.64	57.83	Used
	TRUE	High	TAGPDQTEMTIEGLQPTVEYVVSVYAQNR	1xOxidation [M9]	FALSE	1.82621e-05	0	1	11	3	XP_013966458.1	fibronectin isoform X7 [Canis lupus familiaris]	0	3212.54	0	3.649	0.791617	0	43	157		High	High	High	0	7.181e-07	5.05	102.45	Used
	TRUE	High	TAGPDQTEMTIEGLQPTVEYVVSVYAQNR	1xDeamidated [Q15]	FALSE	1.04553e-05	0	1	11	1	XP_013966458.1	fibronectin isoform X7 [Canis lupus familiaris]	0	3197.53	0						No Quan Values	Not Found	High	High	0	3.685e-07	5.2		Not Used
	TRUE	High	TAGPDQTEMTIEGLQPTVEYVVSVYAQNR		FALSE	0.00168963	0	1	11	1	XP_013966458.1	fibronectin isoform X7 [Canis lupus familiaris]	0	3196.55	0	100	1.0185e-16			200		Not Found	High	High	0	0.0001585	4.22	107.51	Used
	TRUE	High	TKTETITGFQVDAIPANGQNPIQR		FALSE	0.00033437	0	1	11	5	XP_013966458.1	fibronectin isoform X7 [Canis lupus familiaris]	1	2599.35	0	5.148	0.41247	0	32.5	167.5		High	High	High	0	2.311e-05	3.64	58.02	Used
	TRUE	High	TKTETITGFQVDAIPANGQNPIQR	1xDeamidated [N/Q]	FALSE	7.74451e-07	0	1	11	17	XP_013966458.1	fibronectin isoform X7 [Canis lupus familiaris]	1	2600.33	0	5.337	0.205641	0	31.6	168.4		High	High	High	0	3.683e-07	5.71	59.69	Used
	TRUE	High	TKTETITGFQVDAIPANGQNPIQR	2xDeamidated [Q/N]	FALSE	0.00101961	0	1	11	7	XP_013966458.1	fibronectin isoform X7 [Canis lupus familiaris]	1	2601.32	0						No Quan Values	High	High	High	0	8.742e-05	4.46		Not Used
	TRUE	High	SYTITGLQPGTDYKIYLYTLNDNAR	1xDeamidated [N/Q]	FALSE	0.00127417	0	1	11	2	XP_013966458.1	fibronectin isoform X7 [Canis lupus familiaris]	1	2881.43	0						Not Reliable	Not Found	High	High	0	0.0001139	3.94		Not Used
	TRUE	High	SYTITGLQPGTDYK		FALSE	5.94143e-06	0	1	11	2	XP_013966458.1	fibronectin isoform X7 [Canis lupus familiaris]	0	1543.76	0	9.367	0.0573629	0	19.3	180.7		Peak Found	High	High	0	1.887e-07	4.76	48.6	Used
	TRUE	High	SYTITGLQPGTDYKIYLYTLNDNAR		FALSE	0.000225472	0	1	11	3	XP_013966458.1	fibronectin isoform X7 [Canis lupus familiaris]	1	2880.44	0	4.092	0.661208	0	39.3	160.7		High	High	High	0	1.442e-05	4.37	81.23	Used
	TRUE	High	SSPVVIDASTAIDAPSNLR		FALSE	7.0497e-06	0	1	11	11	XP_013966458.1	fibronectin isoform X7 [Canis lupus familiaris]	0	1913	0	4.321	0.518064	0	37.6	162.4		High	High	High	0	4.529e-07	5.09	61.78	Used
	TRUE	High	SSPVVIDASTAIDAPSNLR	1xDeamidated [N17]	FALSE	0.00103487	0	1	11	1	XP_013966458.1	fibronectin isoform X7 [Canis lupus familiaris]	0	1913.98	0						Not Reliable	Not Found	High	High	0	8.853e-05	4.17		Not Used
	TRUE	High	STATISGLKPGADYTITVYAVTGR		FALSE	0.000628989	0	1	11	2	XP_013966458.1	fibronectin isoform X7 [Canis lupus familiaris]	0	2442.29	0	6.154	0.335294	0	28	172		High	High	High	0	4.885e-05	3.66	68.79	Used
	TRUE	High	STATISGLKPGADYTITVYAVTGRGDSPASSKPVSIDYR		FALSE	0.000286036	0	1	11	3	XP_013966458.1	fibronectin isoform X7 [Canis lupus familiaris]	1	4002.05	0	10.11	0.0601924	0	18	182		High	High	High	0.0003009	0.00178	3.47	65.12	Used
	TRUE	High	DLQFVEVTDVK		FALSE	0.000252074	0	1	11	1	XP_013966458.1	fibronectin isoform X7 [Canis lupus familiaris]	0	1292.67	0	6.731	0.168728	0	25.9	174.1		Peak Found	High	High	0	1.642e-05	3.94	61.87	Used
	TRUE	High	DLEVIAATPTSLLISWDAPAVTVR		FALSE	1.68278e-05	0	1	11	4	XP_013966458.1	fibronectin isoform X7 [Canis lupus familiaris]	0	2538.38	0	18.899	0.00102736	0	10.1	189.9		High	High	High	0	1.443e-06	5.08	113.25	Used
	TRUE	High	GFNCESKPEPEETCFDKYTGNTYR	2xCarbamidomethyl [C4; C14]	FALSE	0.000106399	0	1	11	8	XP_013966458.1	fibronectin isoform X7 [Canis lupus familiaris]	1	2929.24	0	7.997	0.0820247	0	22.2	177.8		High	High	High	0	5.9e-06	3.86	42.42	Used
	TRUE	High	FGFCPMAAHEEICTTNEGVMYR	2xCarbamidomethyl [C4; C13]; 1xOxidation [M20]	FALSE	0.00179303	0	1	11	1	XP_013966458.1	fibronectin isoform X7 [Canis lupus familiaris]	0	2636.1	0						No Quan Values	Not Found	High	High	0	0.0001707	2.91		Not Used
	TRUE	High	FGFCPMAAHEEICTTNEGVMYR	2xCarbamidomethyl [C4; C13]; 2xOxidation [M6; M20]	FALSE	0.00114831	0	1	11	2	XP_013966458.1	fibronectin isoform X7 [Canis lupus familiaris]	0	2652.1	0	6.474	0.286136	0	26.8	173.2		High	High	High	0	0.0001006	4.18	53.93	Used
	TRUE	High	FGFCPMAAHEEICTTNEGVMYR	2xCarbamidomethyl [C4; C13]; 1xDeamidated [N16]; 2xOxidation [M6; M20]	FALSE	0.00196008	0	1	11	3	XP_013966458.1	fibronectin isoform X7 [Canis lupus familiaris]	0	2653.08	0						No Quan Values	High	High	High	0	0.0001894	4.05		Not Used
	TRUE	High	FLATTPNSLLVSWQPPR		FALSE	6.28878e-07	0	1	11	7	XP_013966458.1	fibronectin isoform X7 [Canis lupus familiaris]	0	1927.04	0	4.727	0.521077	0	34.9	165.1		High	High	High	0	1.287e-08	4.31	85.01	Used
	TRUE	High	EYLGAICSCTCFGGQR	3xCarbamidomethyl [C7; C9; C11]	FALSE	7.94041e-06	0	1	11	5	XP_013966458.1	fibronectin isoform X7 [Canis lupus familiaris]	0	1878.79	0	3.85	0.747869	0	41.2	158.8		High	High	High	0	2.654e-07	3.9	54.23	Used
	TRUE	High	ESRPLTAEQTTKLDAPTNLR		FALSE	2.7902e-05	0	1	11	5	XP_013966458.1	fibronectin isoform X7 [Canis lupus familiaris]	1	2241.18	0	4.147	0.487255	0	38.9	161.1		High	High	High	0	1.194e-06	4.23	35.42	Used
	TRUE	High	FTQVTPTSLTAQWTAPNVQLTGYR		FALSE	6.2589e-06	0	1	11	4	XP_013966458.1	fibronectin isoform X7 [Canis lupus familiaris]	0	2680.37	0	6.538	0.200781	0	26.5	173.5		High	High	High	0	4.797e-07	4.38	83.33	Used
	TRUE	High	FTQVTPTSLTAQWTAPNVQLTGYR	1xDeamidated [Q/N]	FALSE	0.000708418	0	1	11	8	XP_013966458.1	fibronectin isoform X7 [Canis lupus familiaris]	0	2681.36	0						Not Reliable	High	High	High	0	5.664e-05	3.7		Not Used
	TRUE	High	DSMIWDCTCIGAGR	2xCarbamidomethyl [C7; C9]; 1xOxidation [M3]	FALSE	0.000105611	0	1	11	4	XP_013966458.1	fibronectin isoform X7 [Canis lupus familiaris]	0	1657.68	0	7.617	0.138946	0	23.2	176.8		High	High	High	0	5.843e-06	3.84	54.27	Used
	TRUE	High	HASLQTTSTGSGPFTDVR		FALSE	4.56768e-07	0	1	11	7	XP_013966458.1	fibronectin isoform X7 [Canis lupus familiaris]	0	1861.9	0	4.363	0.680464	0	37.3	162.7		High	High	High	0	8.848e-09	4.64	36.25	Used
	TRUE	High	HRPRPYPPNVNEEIQVGHVPR		FALSE	0.000357509	0	1	7	4	XP_013966458.1	fibronectin isoform X7 [Canis lupus familiaris]	0	2491.31	0	100	1.0185e-16	0	1.2	198.8		Peak Found	High	High	0	2.663e-05	3.09	39.9	Used
	TRUE	High	GLTPGVVYEGQLISVQHYGHR		FALSE	0.000492168	0	1	11	3	XP_013966458.1	fibronectin isoform X7 [Canis lupus familiaris]	0	2310.2	0	5.622	0.271166	0	30.2	169.8		High	High	High	0	3.67e-05	2.46	57.62	Used
	TRUE	High	GNLLQCICTGNGR	2xCarbamidomethyl [C6; C8]	FALSE	0.00042734	0	1	11	5	XP_013966458.1	fibronectin isoform X7 [Canis lupus familiaris]	0	1462.69	0	12.175	0.0139903	0	15.2	184.8		High	High	High	3.868e-05	0.0005331	3.54	49.15	Used
	TRUE	High	GNLLQCICTGNGR	2xCarbamidomethyl [C6; C8]; 1xDeamidated [N11]	FALSE	3.72895e-05	0	1	11	3	XP_013966458.1	fibronectin isoform X7 [Canis lupus familiaris]	0	1463.67	0	18.175	0.00118461	0	10.4	189.6		Peak Found	High	High	0	1.677e-06	4.19	52.81	Used
	TRUE	High	GNLLQCICTGNGRGEWK	2xCarbamidomethyl [C6; C8]; 1xDeamidated [N11]	FALSE	0.00175353	0	1	11	2	XP_013966458.1	fibronectin isoform X7 [Canis lupus familiaris]	1	1963.91	0	21.452	0.000249101	0	8.9	191.1		Peak Found	High	High	0	0.0001654	2.99	58.21	Used
	TRUE	High	EVTSDSGSIVVSGLTPGVEYVYTISVLR		FALSE	0.00241277	0.000122897	1	11	4	XP_013966458.1	fibronectin isoform X7 [Canis lupus familiaris]	0	2927.52	0						No Quan Values	Not Found	High	High	3.868e-05	0.0002429	4.29		Not Used
	TRUE	High	EVVPRPRPGVTEATITGLEPGTEYTIQVIALK	1xDeamidated [Q27]	FALSE	0.0030365	0.000122897	1	11	1	XP_013966458.1	fibronectin isoform X7 [Canis lupus familiaris]	0	3435.87	0	8.511	0.0599132	0	21	179		Peak Found	High	High	3.868e-05	0.0003173	3.24	80.48	Used
	TRUE	High	NSITLTNLNPGTEYVVSIIALNGREESPPLIGQQSTVSDVPR	2xDeamidated [N22; Q/N]	FALSE	0.00257937	0.000122897	1	11	2	XP_013966458.1	fibronectin isoform X7 [Canis lupus familiaris]	1	4481.3	0	3.348	0.877067	0	46	154		Peak Found	High	High	3.868e-05	0.0002625	3.37	100.35	Used
	TRUE	High	NSITLTNLNPGTEYVVSIIALNGREESPPLIGQQSTVSDVPR	3xDeamidated [N22; N/Q]	FALSE	0.00387792	0.000122897	1	11	2	XP_013966458.1	fibronectin isoform X7 [Canis lupus familiaris]	1	4482.29	0						No Quan Values	High	High	High	3.868e-05	0.0004234	3.13		Not Used
	TRUE	High	YIVNVYQISEEGEQSLILSTSQTTAPDAPPDPAVDRVDDTSIVVR	2xDeamidated [Q14; Q]	FALSE	0.00506237	0.000122897	1	11	3	XP_013966458.1	fibronectin isoform X7 [Canis lupus familiaris]	1	4890.41	0						No Quan Values	Not Found	High	High	3.868e-05	0.0005833	5.7		Not Used
	TRUE	High	VGDTYERPKDSMIWDCTCIGAGR	2xCarbamidomethyl [C16; C18]; 1xOxidation [M12]	FALSE	0.0046666	0.000122897	1	11	1	XP_013966458.1	fibronectin isoform X7 [Canis lupus familiaris]	1	2703.2	0	5.734	0.369255	0	29.7	170.3		Peak Found	High	High	3.868e-05	0.0005264	2.34	46.2	Used
	TRUE	High	TFYSCTTEGRQDGHLWCSTTSNYEQDQK	2xCarbamidomethyl [C5; C17]; 1xDeamidated [Q11]	FALSE	0.00439825	0.000122897	1	11	2	XP_013966458.1	fibronectin isoform X7 [Canis lupus familiaris]	1	3400.41	0						Not Reliable	High	High	High	3.868e-05	0.0004948	3.56		Not Used
	TRUE	High	TFYSCTTEGRQDGHLWCSTTSNYEQDQK	2xCarbamidomethyl [C5; C17]	FALSE	0.00411467	0.000122897	1	11	1	XP_013966458.1	fibronectin isoform X7 [Canis lupus familiaris]	1	3399.43	0	8.438	0.0727027	0	21.2	178.8		Peak Found	High	High	3.868e-05	0.0004561	3.15	44.56	Used
	TRUE	High	DSMIWDCTCIGAGR	2xCarbamidomethyl [C7; C9]	FALSE	0.00498801	0.000122897	1	11	1	XP_013966458.1	fibronectin isoform X7 [Canis lupus familiaris]	0	1641.68	0						No Quan Values	Not Found	High	High	3.868e-05	0.0005705	2.27		Not Used
	TRUE	High	VREEVVTVGNSVDQGLNQPTDDSCFDPYTVSHYAIGEEWER	1xCarbamidomethyl [C24]	FALSE	0.00331903	0.000122897	1	10	1	XP_013966458.1	fibronectin isoform X7 [Canis lupus familiaris]	1	4698.13	0	100	1.0185e-16			200		Not Found	High	High	3.868e-05	0.0003537	5.05	79.16	Used
	TRUE	High	LSCQCLGFGSGHFR	2xCarbamidomethyl [C3; C5]	FALSE	0.00331903	0.000122897	1	11	3	XP_013966458.1	fibronectin isoform X7 [Canis lupus familiaris]	0	1625.73	0	100	1.0185e-16	0	0.9	199.1		Peak Found	High	High	3.868e-05	0.0003517	3.1	43.25	Used
	TRUE	High	KVVTPLSPPTNLHLEANPDTGVLTVSWER		FALSE	0.00234222	0.000122897	1	11	3	XP_013966458.1	fibronectin isoform X7 [Canis lupus familiaris]	1	3170.68	0	10.395	0.0200507	0	17.6	182.4		High	High	High	3.868e-05	0.0002336	4.35	78.95	Used
	TRUE	High	GEWTCVAYSQLR	1xCarbamidomethyl [C5]	FALSE	0.00537099	0.000122897	1	11	1	XP_013966458.1	fibronectin isoform X7 [Canis lupus familiaris]	0	1469.68	0	100	1.0185e-16			200		Not Found	High	High	3.868e-05	0.0006222	2.6	54.78	Used
	TRUE	High	GDSPASSKPVSIDYR		FALSE	0.00263741	0.000122897	1	11	3	XP_013966458.1	fibronectin isoform X7 [Canis lupus familiaris]	0	1578.78	0	4.986	0.424843	0	33.4	166.6		High	High	High	3.868e-05	0.0002684	2.47	26.24	Used
	TRUE	High	GLTPGVVYEGQLISVQHYGHR	1xDeamidated [Q]	FALSE	0.00557331	0.000122897	1	11	2	XP_013966458.1	fibronectin isoform X7 [Canis lupus familiaris]	0	2311.18	0						No Quan Values	Not Found	High	High	0.000111	0.0009073	3.15		Not Used
	TRUE	High	EINLAPDSSSVVVSGLMVATK		FALSE	0.00636635	0.000243877	1	11	1	XP_013966458.1	fibronectin isoform X7 [Canis lupus familiaris]	0	2117.12	0	100	1.0185e-16			200		Not Found	High	High	7.665e-05	0.0007605	3.04	82.86	Used
	TRUE	High	EVVPRPRPGVTEATITGLEPGTEYTIQVIALKNNQK		FALSE	0.00631949	0.000243877	1	11	2	XP_013966458.1	fibronectin isoform X7 [Canis lupus familiaris]	1	3919.13	0	3.411	0.88844	0	45.3	154.7		Peak Found	High	High	7.665e-05	0.0007525	3.24	72.05	Used
	TRUE	High	RPGAEPGHEGSTGHYNQYSQR		FALSE	0.00618096	0.000243877	1	11	5	XP_013966458.1	fibronectin isoform X7 [Canis lupus familiaris]	0	2328.05	0	2.628	0.966493	0	55.1	144.9		High	High	High	7.665e-05	0.0007329	2.68	13.52	Used
	TRUE	High	GATYNIIVEALKDQKR		FALSE	0.00627297	0.000243877	1	10	3	XP_013966458.1	fibronectin isoform X7 [Canis lupus familiaris]	2	1819.01	0	4.844	0.480026	0	34.2	165.8		High	High	High	0.000382	0.002932	2.21	60.79	Used
	TRUE	High	NGESQPLVQTAVTTIPAPADLK	1xDeamidated [N/Q]	FALSE	0.00765675	0.000354561	1	5	9	XP_013966458.1	fibronectin isoform X7 [Canis lupus familiaris]	0	2251.18	0	6.385	0.159471	0	27.1	172.9		High	High	High	0.000111	0.0009503	3.67	78.65	Used
	TRUE	High	TAIYQPQPHPQPAPYGHCVTDSGVVYSVGMQWLK	1xCarbamidomethyl [C18]; 1xDeamidated [Q]; 1xOxidation [M30]	FALSE	0.00765675	0.000354561	1	11	2	XP_013966458.1	fibronectin isoform X7 [Canis lupus familiaris]	0	3828.81	0	4.732	0.541621	0	34.9	165.1		Peak Found	High	High	0.000111	0.000943	2.93	68.72	Used
	TRUE	High	EESPPLIGQQSTVSDVPR		FALSE	0.00907149	0.000462635	1	11	1	XP_013966458.1	fibronectin isoform X7 [Canis lupus familiaris]	0	1938.98	0						No Quan Values	Not Found	High	High	0.0001441	0.001154	2.71		Not Used
	TRUE	High	GATYNIIVEALK		FALSE	0.0119093	0.000668784	1	10	1	XP_013966458.1	fibronectin isoform X7 [Canis lupus familiaris]	0	1291.73	0	4.796	0.49699	0	34.5	165.5		Peak Found	High	High	0.0002414	0.001591	2.31	74.01	Used
	TRUE	High	EINLAPDSSSVVVSGLMVATK	1xDeamidated [N3]; 1xOxidation [M17]	FALSE	0.00969307	0.000668784	1	11	1	XP_013966458.1	fibronectin isoform X7 [Canis lupus familiaris]	0	2134.09	0						Not Reliable	Not Found	High	High	0.0002148	0.001252	3.05		Not Used
	TRUE	High	TGLDSPSGIDFSDITANSFTVHWIAPR		FALSE	0.0144124	0.000869148	1	11	1	XP_013966458.1	fibronectin isoform X7 [Canis lupus familiaris]	0	2904.42	0	4.929	0.406876	0	33.7	166.3		Peak Found	High	High	0.0003009	0.001994	2.94	95.58	Used
	TRUE	High	GDSPASSKPVSIDYRTEIDKPSQMQVTDVQDNSISVR	1xOxidation [M24]	FALSE	0.0165632	0.000959113	1	11	1	XP_013966458.1	fibronectin isoform X7 [Canis lupus familiaris]	1	4065.97	0	4.006	0.638494	0	40	160		Peak Found	High	High	0.0003274	0.002354	2.75	48.6	Used
	TRUE	High	DDKESVPISDTIIPAVPPPTDLR		FALSE	0.0166848	0.000959113	1	5	1	XP_013966458.1	fibronectin isoform X7 [Canis lupus familiaris]	1	2475.3	0	12.717	0.0100577	0	14.6	185.4		Peak Found	High	High	0.0003274	0.002369	3.05	75.02	Used
	TRUE	High	GDSPASSKPVSIDYRTEIDKPSQMQVTDVQDNSISVR	1xDeamidated [Q]	FALSE	0.0180814	0.00105199	1	11	2	XP_013966458.1	fibronectin isoform X7 [Canis lupus familiaris]	1	4050.96	0						No Quan Values	Not Found	High	High	0.001603	0.0158	3.36		Not Used
	TRUE	High	WSRPQAPITGYR		FALSE	0.02032	0.00124489	1	11	1	XP_013966458.1	fibronectin isoform X7 [Canis lupus familiaris]	0	1431.75	0	6.576	0.188131	0	26.4	173.6		Peak Found	High	High	0.0004396	0.003001	2.78	35.87	Used
	TRUE	High	TAIYQPQPHPQPAPYGHCVTDSGVVYSVGMQWLK	1xCarbamidomethyl [C18]; 2xDeamidated [Q5; Q7]; 1xOxidation [M30]	FALSE	0.0223374	0.00141272	1	11	1	XP_013966458.1	fibronectin isoform X7 [Canis lupus familiaris]	0	3829.8	0						No Quan Values	Not Found	High	High	0.000466	0.003338	4.15		Not Used
	TRUE	High	VVTPLSPPTNLHLEANPDTGVLTVSWER	1xDeamidated [N16]	FALSE	0.0318594	0.00155626	1	11	2	XP_013966458.1	fibronectin isoform X7 [Canis lupus familiaris]	0	3043.57	0						Not Reliable	High	High	High	0.0008725	0.007519	3.28		Not Used
	TRUE	High	GFNCESKPEPEETCFDKYTGNTYR	2xCarbamidomethyl [C4; C14]; 1xDeamidated [N]	FALSE	0.0279728	0.00155626	1	11	5	XP_013966458.1	fibronectin isoform X7 [Canis lupus familiaris]	1	2930.22	0	100	1.0185e-16			200		Not Found	High	High	0.0005656	0.004373	3.35	43.74	Used
	TRUE	High	GDSPASSKPVSIDYRTEIDKPSQMQVTDVQDNSISVR	1xDeamidated [Q/N]; 1xOxidation [M24]	FALSE	0.026978	0.00155626	1	11	4	XP_013966458.1	fibronectin isoform X7 [Canis lupus familiaris]	1	4066.95	0	100	1.0185e-16			200		Not Found	High	High	0.0005656	0.004196	3.11	48.7	Used
	TRUE	High	FGFCPMAAHEEICTTNEGVMYR	2xCarbamidomethyl [C4; C13]; 1xDeamidated [N16]; 1xOxidation [M20]	FALSE	0.0311769	0.00155626	1	11	1	XP_013966458.1	fibronectin isoform X7 [Canis lupus familiaris]	0	2637.09	0						No Quan Values	Not Found	High	High	0.0005892	0.005021	3.21		Not Used
	TRUE	High	GDSPASSKPVSIDYRTEIDKPSQMQVTDVQDNSISVR	2xDeamidated [Q/N]; 1xOxidation [M24]	FALSE	0.0349888	0.0017272	1	11	3	XP_013966458.1	fibronectin isoform X7 [Canis lupus familiaris]	1	4067.93	0						No Quan Values	Not Found	High	High	0.001882	0.01884	2.9		Not Used
	TRUE	High	YIVNVYQISEEGEQSLILSTSQTTAPDAPPDPAVDRVDDTSIVVR	1xDeamidated [Q]	FALSE	0.0357524	0.0017272	1	11	2	XP_013966458.1	fibronectin isoform X7 [Canis lupus familiaris]	1	4889.42	0						No Quan Values	Not Found	High	High	0.0006391	0.005907	4.41		Not Used
	TRUE	High	TPFITNPGYDTGNGIQLPGTSGQQPSVGQQMIFEEHGFRR	1xOxidation [M31]	FALSE	0.0347378	0.0017272	1	7	1	XP_013966458.1	fibronectin isoform X7 [Canis lupus familiaris]	1	4378.09	0	100	1.0185e-16			200		Not Found	High	High	0.0006391	0.005723	3.57	73.12	Used
	TRUE	High	EVVPRPRPGVTEATITGLEPGTEYTIQVIALKNNQK	1xDeamidated [Q27]	FALSE	0.0373286	0.00179291	1	11	1	XP_013966458.1	fibronectin isoform X7 [Canis lupus familiaris]	1	3920.11	0						Not Reliable	Not Found	High	High	0.0006918	0.006249	2.97		Not Used
	TRUE	High	TPFITNPGYDTGNGIQLPGTSGQQPSVGQQMIFEEHGFRR	2xDeamidated [N13; Q/N]; 1xOxidation [M31]	FALSE	0.0514934	0.00247114	1	7	3	XP_013966458.1	fibronectin isoform X7 [Canis lupus familiaris]	1	4380.06	0	100	1.0185e-16			200		Not Found	High	High	0.001019	0.009351	4.6	74.78	Used
	TRUE	High	GFNCESKPEPEETCFDK	2xCarbamidomethyl [C4; C14]	FALSE	0.0476159	0.00247114	1	11	2	XP_013966458.1	fibronectin isoform X7 [Canis lupus familiaris]	0	2073.85	0	100	1.0185e-16			200		Not Found	High	High	0.002191	0.02307	3.26	30.8	Used
	TRUE	High	NSITLTNLNPGTEYVVSIIALNGREESPPLIGQQSTVSDVPR	1xDeamidated [Q/N]	FALSE	0.0514934	0.00247114	1	11	2	XP_013966458.1	fibronectin isoform X7 [Canis lupus familiaris]	1	4480.32	0	100	1.0185e-16			200		Not Found	High	High	0.001365	0.0137	2.4	100.65	Used
	TRUE	High	SDKVPPPRDLQFVEVTDVK		FALSE	0.0576757	0.00288862	1	11	1	XP_013966458.1	fibronectin isoform X7 [Canis lupus familiaris]	2	2169.16	0	5.091	0.529769	0	32.8	167.2		Peak Found	High	High	0.001165	0.01073	2.22	50.13	Used
	TRUE	High	VEYELSEEGDEPQYLDLPSTATSVNIPDLLPGRK	1xDeamidated [Q13]	FALSE	0.0632111	0.00330152	1	11	1	XP_013966458.1	fibronectin isoform X7 [Canis lupus familiaris]	1	3775.84	0						Not Reliable	Not Found	High	High	0.001308	0.01207	3.41		Not Used
	TRUE	High	ITGYIIK		FALSE	0.0707117	0.00352149	1	11	1	XP_013966458.1	fibronectin isoform X7 [Canis lupus familiaris]	0	807.497	0	4.576	0.452361	0	35.9	164.1		Peak Found	High	High	0.001365	0.01398	2.05	33.32	Used
	TRUE	High	RPGAEPGHEGSTGHYNQYSQR	1xDeamidated [N/Q]	FALSE	0.0702194	0.00352149	1	11	2	XP_013966458.1	fibronectin isoform X7 [Canis lupus familiaris]	0	2329.03	0	1.022	0.723095	0	98.9	101.1		Peak Found	High	High	0.001365	0.01381	2.25	12.85	Used
	TRUE	High	RPHETGGYMLECVCLGNGK	2xCarbamidomethyl [C12; C14]; 1xDeamidated [N17]; 1xOxidation [M9]	FALSE	0.0747672	0.0037746	1	11	1	XP_013966458.1	fibronectin isoform X7 [Canis lupus familiaris]	0	2194.97	0						Not Reliable	Not Found	High	High	0.001462	0.01503	3.45		Not Used
	TRUE	High	WLPSSSPVTGYR		FALSE	0.0784924	0.00426327	1	11	2	XP_013966458.1	fibronectin isoform X7 [Canis lupus familiaris]	0	1349.68	0	5.813	0.414932	0	29.4	170.6		High	High	High	0.001603	0.01597	2.07	49.5	Used
	TRUE	High	FTNIGPDTMR		FALSE	0.0852816	0.00489416	1	11	1	XP_013966458.1	fibronectin isoform X7 [Canis lupus familiaris]	0	1151.55	0	7.21	0.159613	0	24.4	175.6		Peak Found	High	High	0.001812	0.01769	2.82	36.32	Used
	TRUE	High	EYLGAICSCTCFGGQR	3xCarbamidomethyl [C7; C9; C11]; 1xDeamidated [Q15]	FALSE	0.0846958	0.00489416	1	11	1	XP_013966458.1	fibronectin isoform X7 [Canis lupus familiaris]	0	1879.78	0						No Quan Values	Not Found	High	High	0.001812	0.01753	3.42		Not Used
	TRUE	High	IRHHPEHTSGRPR		FALSE	0.0951766	0.0054371	1	11	1	XP_013966458.1	fibronectin isoform X7 [Canis lupus familiaris]	1	1579.83	0	1.268	0.862039	0	88.2	111.8		Peak Found	High	High	0.002013	0.02044	2.23	12.31	Used
	TRUE	High	TFYQIGDSWEKYVHGVR		FALSE	0.0991505	0.00568205	1	11	2	XP_013966458.1	fibronectin isoform X7 [Canis lupus familiaris]	1	2085.02	0	100	1.0185e-16			200		Not Found	High	High	0.004455	0.04665	3.13	69.57	Used
	TRUE	High	KVVTPLSPPTNLHLEANPDTGVLTVSWER	1xDeamidated [N]	FALSE	0.105395	0.006138	1	11	3	XP_013966458.1	fibronectin isoform X7 [Canis lupus familiaris]	1	3171.67	0	5.896	0.320588	0	29	171		Peak Found	High	High	0.003259	0.03393	3.39	79.22	Used
	TRUE	High	DNMKWCGTTPNYDADQK	1xCarbamidomethyl [C6]; 1xOxidation [M3]	FALSE	0.12382	0.00825293	1	11	2	XP_013966458.1	fibronectin isoform X7 [Canis lupus familiaris]	1	2059.85	0	5.504	0.433803	0	30.7	169.3		High	High	High	0.00907	0.09903	2.25	28.38	Used
	TRUE	High	TPFITNPGYDTGNGIQLPGTSGQQPSVGQQMIFEEHGFRR	2xDeamidated [N13; Q16]	FALSE	0.130573	0.00845907	1	7	1	XP_013966458.1	fibronectin isoform X7 [Canis lupus familiaris]	1	4364.07	0						No Quan Values	Not Found	High	High	0.00309	0.03126	3.66		Not Used
	TRUE	High	EINLAPDSSSVVVSGLMVATK	1xOxidation [M17]	FALSE	0.148889	0.00946945	1	11	1	XP_013966458.1	fibronectin isoform X7 [Canis lupus familiaris]	0	2133.11	0	100	1.0185e-16			200		Not Found	High	High	0.003463	0.03748	2.73	74.38	Used
TRUE	High	Master Protein	XP_022280742.1	gelsolin [Canis lupus familiaris]	0	FALSE	558.356	52	35	382	24	1	805	88	8.15	1127.56	35				Pf00626	474819		GSN	11			18	2.202	0.999177	34.06	61.4	138.6	4.51424e+08	1.01946e+09	High	High
	Checked	Confidence	Sequence	Modifications	Contaminant	Qvality PEP	Qvality q-value	# Protein Groups	# Proteins	# PSMs	Master Protein Accessions	Master Protein Descriptions	# Missed Cleavages	Theo. MH+ [Da]	# Razor Quan Results	Abundance Ratio: (F38, Sample) / (F37, Control)	Abundance Ratio Adj. P-Value: (F38, Sample) / (F37, Control)	Abundance Ratio Variability [%]: (F38, Sample) / (F37, Control)	Abundances (Grouped): F37, Control	Abundances (Grouped): F38, Sample	Quan Info	Found in Sample: [S37] F37: Control	Found in Sample: [S38] F38: Sample	Confidence (by Search Engine): Sequest HT	Percolator q-Value (by Search Engine): Sequest HT	Percolator PEP (by Search Engine): Sequest HT	XCorr (by Search Engine): Sequest HT	Top Apex RT [min]	Quan Usage
	TRUE	High	NWRDPDQTDGPGLGYLSSHIAHVER		FALSE	2.64162e-06	0	1	1	9	XP_022280742.1	gelsolin [Canis lupus familiaris]	1	2820.34	0	3.261	0.83521	0	46.9	153.1		High	High	High	0	7.158e-08	3.96	58.56	Used
	TRUE	High	NGNLQYDLHYWLGK	1xDeamidated [Q/N]	FALSE	0.000912066	0	1	1	11	XP_022280742.1	gelsolin [Canis lupus familiaris]	0	1721.83	0	3.626	0.791589	0	43.2	156.8		High	High	High	0	7.624e-05	3.51	85.21	Used
	TRUE	High	HTQVSVLPEGGETPLFK		FALSE	9.14544e-06	0	1	1	13	XP_022280742.1	gelsolin [Canis lupus familiaris]	0	1838.96	0	2.202	0.981535	0	62.5	137.5		High	High	High	0	4.176e-05	4.05	56.98	Used
	TRUE	High	TPSAAYLWVGAGASEAEKSGAQELLR		FALSE	5.09304e-08	0	1	1	7	XP_022280742.1	gelsolin [Canis lupus familiaris]	1	2662.35	0	2.043	0.988239	0	65.7	134.3		High	High	High	0	6.408e-10	6.32	78.42	Used
	TRUE	High	VVQGKEPAHLMSLFGGKPMIVYK	2xOxidation [M11; M19]	FALSE	0.000200182	0	1	1	4	XP_022280742.1	gelsolin [Canis lupus familiaris]	1	2561.36	0	1.486	0.929785	0	80.5	119.5		High	High	High	0	1.249e-05	4.48	50.32	Used
	TRUE	High	VSNGAGTMSVSLVADENPFAQGALRSEDCFILDHGR	1xCarbamidomethyl [C29]; 3xDeamidated [N3; N17; Q21]; 1xOxidation [M8]	FALSE	0.000960764	0	1	1	1	XP_022280742.1	gelsolin [Canis lupus familiaris]	1	3839.75	0						No Quan Values	Not Found	High	High	0	8.134e-05	4.41		Not Used
	TRUE	High	SEDCFILDHGR	1xCarbamidomethyl [C4]	FALSE	0.000230558	0	1	1	4	XP_022280742.1	gelsolin [Canis lupus familiaris]	0	1348.6	0	2.673	0.933258	0	54.4	145.6		High	High	High	0	1.481e-05	3.23	35.23	Used
	TRUE	High	SGAQELLR		FALSE	0.00143496	0	1	1	1	XP_022280742.1	gelsolin [Canis lupus familiaris]	0	873.479	0	1.506	0.908594	0	79.8	120.2		Peak Found	High	High	0	0.0001311	3.1	24.61	Used
	TRUE	High	RAALSTASDFITR		FALSE	4.90995e-05	0	1	1	7	XP_022280742.1	gelsolin [Canis lupus familiaris]	1	1408.75	0	2.709	0.926262	0	53.9	146.1		High	High	High	0	2.347e-06	4.2	42.5	Used
	TRUE	High	ATEVPVSWDSFNNGDCFILDLGNNIYQWCGSNSNR	2xCarbamidomethyl [C16; C29]; 1xDeamidated [N/Q]	FALSE	0.000791963	0	1	1	7	XP_022280742.1	gelsolin [Canis lupus familiaris]	0	4050.77	0						No Quan Values	Not Found	High	High	0	6.45e-05	3.98		Not Used
	TRUE	High	ATEVPVSWDSFNNGDCFILDLGNNIYQWCGSNSNR	2xCarbamidomethyl [C16; C29]; 2xDeamidated [N/Q]	FALSE	2.96122e-05	0	1	1	3	XP_022280742.1	gelsolin [Canis lupus familiaris]	0	4051.75	0						Not Reliable	Not Found	High	High	0	1.276e-06	4.66		Not Used
	TRUE	High	ATEVPVSWDSFNNGDCFILDLGNNIYQWCGSNSNRYEK	2xCarbamidomethyl [C16; C29]; 1xDeamidated [N/Q]	FALSE	6.46498e-05	0	1	1	8	XP_022280742.1	gelsolin [Canis lupus familiaris]	1	4470.97	0	100	1.0185e-16			200		High	High	High	0	3.248e-06	4.46	108.49	Used
	TRUE	High	ATEVPVSWDSFNNGDCFILDLGNNIYQWCGSNSNRYEK	2xCarbamidomethyl [C16; C29]; 3xDeamidated [N]	FALSE	0.00128367	0	1	1	4	XP_022280742.1	gelsolin [Canis lupus familiaris]	1	4472.93	0						No Quan Values	High	High	High	0	0.0001146	3.94		Not Used
	TRUE	High	ATEVPVSWDSFNNGDCFILDLGNNIYQWCGSNSNRYEK	2xCarbamidomethyl [C16; C29]; 2xDeamidated [N/Q]	FALSE	6.91245e-05	0	1	1	5	XP_022280742.1	gelsolin [Canis lupus familiaris]	1	4471.95	0						No Quan Values	High	High	High	0	2.478e-05	5.29		Not Used
	TRUE	High	DPDQTDGPGLGYLSSHIAHVER		FALSE	2.694e-07	0	1	1	4	XP_022280742.1	gelsolin [Canis lupus familiaris]	0	2364.12	0	2.245	0.981535	0	61.6	138.4		High	High	High	0	0.0001658	3.17	57.55	Used
	TRUE	High	DSQEEEKTEALSSAKR		FALSE	7.26254e-06	0	1	1	2	XP_022280742.1	gelsolin [Canis lupus familiaris]	2	1807.87	0	0.889	0.606135	0	105.9	94.1		High	High	High	0	2.385e-07	3.79	14.96	Used
	TRUE	High	DSQEEEKTEALSSAK		FALSE	0.000331893	0	1	1	2	XP_022280742.1	gelsolin [Canis lupus familiaris]	1	1651.77	0	0.569	0.114901	0	127.4	72.6		High	High	High	0	2.294e-05	3.26	17.07	Used
	TRUE	High	ECSQDESGAAAIFTVQLDDYLNGR	1xCarbamidomethyl [C2]	FALSE	0.000114612	0	1	1	4	XP_022280742.1	gelsolin [Canis lupus familiaris]	0	2659.19	0	100	1.0185e-16			200		High	High	High	0	6.442e-06	4.48	98.64	Used
	TRUE	High	ECSQDESGAAAIFTVQLDDYLNGR	1xCarbamidomethyl [C2]; 1xDeamidated [N/Q]	FALSE	1.13162e-06	0	1	1	4	XP_022280742.1	gelsolin [Canis lupus familiaris]	0	2660.18	0						No Quan Values	Not Found	High	High	0	2.6e-08	5.2		Not Used
	TRUE	High	AGKEPGLQVWRVEK		FALSE	0.000687667	0	1	1	2	XP_022280742.1	gelsolin [Canis lupus familiaris]	2	1596.89	0	1.674	0.966493	0	74.8	125.2		High	High	High	0.000111	0.0008116	3.07	35.35	Used
	TRUE	High	AGKEPGLQVWR		FALSE	9.65951e-05	0	1	1	13	XP_022280742.1	gelsolin [Canis lupus familiaris]	1	1240.68	0	2.295	0.972782	0	60.7	139.3		High	High	High	0	5.227e-06	4.62	34.29	Used
	TRUE	High	AQPVQVAEGSEPDGFWEALGGK		FALSE	8.8722e-09	0	1	1	18	XP_022280742.1	gelsolin [Canis lupus familiaris]	0	2272.09	0	2.416	0.96324	0	58.5	141.5		High	High	High	0	1.629e-10	7.19	79.09	Used
	TRUE	High	AQVHVSEEGAEPEAMLQVLGPKPALPAGAEDTAKEDAANR		FALSE	2.83201e-05	0	1	1	2	XP_022280742.1	gelsolin [Canis lupus familiaris]	1	4097.02	0	5.661	0.310108	0	30	170		Peak Found	High	High	0	1.21e-06	4.03	63.82	Used
	TRUE	High	AQVHVSEEGAEPEAMLQVLGPKPALPAGAEDTAK	2xDeamidated [Q2; Q17]; 1xOxidation [M15]	FALSE	0.000708418	0	1	1	1	XP_022280742.1	gelsolin [Canis lupus familiaris]	0	3458.7	0						Not Reliable	High	Not Found	High	0	5.634e-05	3.19		Not Used
	TRUE	High	AQVHVSEEGAEPEAMLQVLGPKPALPAGAEDTAK	1xOxidation [M15]	FALSE	7.59392e-06	0	1	1	4	XP_022280742.1	gelsolin [Canis lupus familiaris]	0	3456.73	0	2.155	0.997468	0	63.4	136.6		High	High	High	0	2.528e-07	3.82	54.86	Used
	TRUE	High	AQPVQVAEGSEPDGFWEALGGK	1xDeamidated [Q]	FALSE	0.000107193	0	1	1	10	XP_022280742.1	gelsolin [Canis lupus familiaris]	0	2273.07	0						No Quan Values	High	High	High	0	5.916e-06	4.8		Not Used
	TRUE	High	AQVHVSEEGAEPEAMLQVLGPKPALPAGAEDTAKEDAANR	1xDeamidated [Q/N]	FALSE	3.26178e-05	0	1	1	3	XP_022280742.1	gelsolin [Canis lupus familiaris]	1	4098.01	0	0.01	1.0185e-16		200			High	High	High	0	1.431e-06	5.75	64	Used
	TRUE	High	AALSTASDFITR		FALSE	0.000396723	0	1	1	2	XP_022280742.1	gelsolin [Canis lupus familiaris]	0	1252.65	0	2.209	0.981535	0	62.3	137.7		High	High	High	0	2.839e-05	3.85	49.26	Used
	TRUE	High	AQVHVSEEGAEPEAMLQVLGPKPALPAGAEDTAKEDAANR	2xDeamidated [Q2; Q/N]	FALSE	0.000440238	0	1	1	2	XP_022280742.1	gelsolin [Canis lupus familiaris]	1	4098.99	0						No Quan Values	Not Found	High	High	0	3.192e-05	5.96		Not Used
	TRUE	High	AQVHVSEEGAEPEAMLQVLGPKPALPAGAEDTAKEDAANRK	1xDeamidated [Q17]; 1xOxidation [M15]	FALSE	8.69971e-08	0	1	1	2	XP_022280742.1	gelsolin [Canis lupus familiaris]	2	4242.1	0						No Quan Values	Not Found	High	High	0	1.215e-09	6.8		Not Used
[truncated: 11,550 more rows]

## Sheet: D2S Search Summary
Result name: Signe10394345_Concentrate_Samples
[truncated: 130 more rows]

## Sheet: D2 Pellet (D2P)
Checked	Protein FDR Confidence: Combined	Master	Accession	Description	Exp. q-value: Combined	Contaminant	Sum PEP Score	Coverage [%]	# Peptides	# PSMs	# Unique Peptides	# Protein Groups	# AAs	MW [kDa]	calc. pI	Score Sequest HT: Sequest HT	# Peptides (by Search Engine): Sequest HT	Biological Process	Cellular Component	Molecular Function	Pfam IDs	Entrez Gene ID	Ensembl Gene ID	Gene Symbol	Chromosome	KEGG Pathways	WikiPathways	# Razor Peptides	Abundance Ratio: (F36, Sample) / (F35, Control)	Abundance Ratio Adj. P-Value: (F36, Sample) / (F35, Control)	Abundance Ratio Variability [%]: (F36, Sample) / (F35, Control)	Abundances (Grouped): F35, Control	Abundances (Grouped): F36, Sample	Abundance: F35: Control	Abundance: F36: Sample	Found in Sample: [S35] F35: Control	Found in Sample: [S36] F36: Sample
[truncated: 8,720 more rows]

[truncated: 1 more sheets: D2P Search Summary]
