# Supplementary material for: Proteomic profiling of the thrombin-activated canine platelet secretome (CAPS)
Source: PLoS One. 2019 Nov 13;14(11):e0224891. doi: 10.1371/journal.pone.0224891 (PMC6853320; doi:10.1371/journal.pone.0224891)
Supplement: S9 Table — All protein raw data files generated from Dog 3 (D3). (XLSX) [file pone.0224891.s012.xlsx]

## Sheet: D3 Soluble (D3S)
Checked	Protein FDR Confidence: Combined	Master	Accession	Description	Exp. q-value: Combined	Contaminant	Sum PEP Score	Coverage [%]	# Peptides	# PSMs	# Unique Peptides	# Protein Groups	# AAs	MW [kDa]	calc. pI	Score Sequest HT: Sequest HT	# Peptides (by Search Engine): Sequest HT	Biological Process	Cellular Component	Molecular Function	Pfam IDs	Entrez Gene ID	Ensembl Gene ID	Gene Symbol	Chromosome	KEGG Pathways	WikiPathways	# Razor Peptides	Abundance Ratio: (F41, Sample) / (F42, Control)	Abundance Ratio Adj. P-Value: (F41, Sample) / (F42, Control)	Abundance Ratio Variability [%]: (F41, Sample) / (F42, Control)	Abundances (Grouped): F42, Control	Abundances (Grouped): F41, Sample	Abundance: F42: Control	Abundance: F41: Sample	Found in Sample: [S42] F42: Control	Found in Sample: [S41] F41: Sample
TRUE	High	Master Protein	XP_003639438.1	talin-1 isoform X2 [Canis lupus familiaris]	0	FALSE	1884.76	71	142	1630	130	1	2541	269.6	6.14	4651.94	142	cell organization and biogenesis;regulation of biological process;response to stimulus	cytoskeleton	protein binding;structural molecule activity	Pf00373, Pf01608, Pf02174, Pf08913, Pf09141, Pf09379	100856393	ENSCAFG00000002154.4	LOC100856393; TLN1	11	HTLV-I infection; Focal adhesion; Rap1 signaling pathway; Platelet activation		13	1.776	0.999685	22.87	70.5	129.5	1.48259e+09	2.72081e+09	High	High
	Checked	Confidence	Sequence	Modifications	Contaminant	Qvality PEP	Qvality q-value	# Protein Groups	# Proteins	# PSMs	Master Protein Accessions	Master Protein Descriptions	# Missed Cleavages	Theo. MH+ [Da]	# Razor Quan Results	Abundance Ratio: (F41, Sample) / (F42, Control)	Abundance Ratio Adj. P-Value: (F41, Sample) / (F42, Control)	Abundance Ratio Variability [%]: (F41, Sample) / (F42, Control)	Abundances (Grouped): F42, Control	Abundances (Grouped): F41, Sample	Quan Info	Found in Sample: [S42] F42: Control	Found in Sample: [S41] F41: Sample	Confidence (by Search Engine): Sequest HT	Percolator q-Value (by Search Engine): Sequest HT	Percolator PEP (by Search Engine): Sequest HT	XCorr (by Search Engine): Sequest HT	Top Apex RT [min]	Quan Usage
	TRUE	High	IPEALAGPPSDFGLFLSDDDPKK		FALSE	1.95599e-07	0	1	2	8	XP_003639438.1	talin-1 isoform X2 [Canis lupus familiaris]	1	2429.22	0	2.645	0.682119	0	54.9	145.1		High	High	High	0	9.406e-08	5.88	82.52	Used
	TRUE	High	IPEALAGPPSDFGLFLSDDDPK		FALSE	1.48721e-07	0	1	2	6	XP_003639438.1	talin-1 isoform X2 [Canis lupus familiaris]	0	2301.13	0	3.465	0.446703	0	44.8	155.2		High	High	High	0	4.647e-06	4.83	92.81	Used
	TRUE	High	ILAQATSDLVNAIKADAEGESDLENSR	2xDeamidated [N11; N25]	FALSE	0.000120405	0	1	2	1	XP_003639438.1	talin-1 isoform X2 [Canis lupus familiaris]	1	2832.37	0						Not Reliable	Not Found	High	High	0	3.961e-05	5.02		Not Used
	TRUE	High	ILAQATSDLVNAIKADAEGESDLENSR	1xDeamidated [Q/N]	FALSE	0.000110253	0	1	2	7	XP_003639438.1	talin-1 isoform X2 [Canis lupus familiaris]	1	2831.39	0	2.014	0.972315	0	66.4	133.6		High	High	High	0	4.877e-05	4.91	61.7	Used
	TRUE	High	ILAQATSDLVNAIKADAEGESDLENSR		FALSE	4.46392e-10	0	1	2	8	XP_003639438.1	talin-1 isoform X2 [Canis lupus familiaris]	1	2830.41	0	1.642	0.994203	0	75.7	124.3		High	High	High	0	3.03e-10	5.42	88.73	Used
	TRUE	High	ILAQATSDLVNAIK		FALSE	2.84758e-06	0	1	2	6	XP_003639438.1	talin-1 isoform X2 [Canis lupus familiaris]	0	1456.84	0	1.516	0.976962	0	79.5	120.5		High	High	High	0	2.123e-06	3.95	70.65	Used
	TRUE	High	LHTDDELNWLDHGR		FALSE	7.33306e-05	0	1	2	12	XP_003639438.1	talin-1 isoform X2 [Canis lupus familiaris]	0	1720.8	0	2.463	0.777577	0	57.8	142.2		High	High	High	3.982e-05	0.0001605	3.68	49.27	Used
	TRUE	High	LLAALLEDEGGSGRPLLQAAK	1xDeamidated [Q18]	FALSE	1.89725e-05	0	1	2	3	XP_003639438.1	talin-1 isoform X2 [Canis lupus familiaris]	0	2123.17	0						Not Reliable	High	High	High	3.982e-05	8.148e-05	3.81		Not Used
	TRUE	High	LLAALLEDEGGSGRPLLQAAK		FALSE	1.58178e-07	0	1	2	19	XP_003639438.1	talin-1 isoform X2 [Canis lupus familiaris]	0	2122.19	0	1.843	0.978424	0	70.3	129.7		High	High	High	0	7.674e-08	4.6	72.72	Used
	TRUE	High	LNEAAAGLNQAATELVQASR		FALSE	2.0284e-09	0	1	2	13	XP_003639438.1	talin-1 isoform X2 [Canis lupus familiaris]	0	2027.05	0	1.857	0.976962	0	70	130		High	High	High	0	1.267e-09	5.27	72.4	Used
	TRUE	High	LNEAAAGLNQAATELVQASR	1xDeamidated [N/Q]	FALSE	6.45507e-09	0	1	2	16	XP_003639438.1	talin-1 isoform X2 [Canis lupus familiaris]	0	2028.04	0	1.945	0.979304	0	67.9	132.1		High	High	High	0	3.753e-09	6.35	78.84	Used
	TRUE	High	LNEAAAGLNQAATELVQASR	2xDeamidated [Q/N]	FALSE	6.06276e-08	0	1	2	5	XP_003639438.1	talin-1 isoform X2 [Canis lupus familiaris]	0	2029.02	0						No Quan Values	High	High	High	0	3.12e-08	6.37		Not Used
	TRUE	High	LLSDSLPPSTGTFQEAQSR	1xDeamidated [Q]	FALSE	1.2014e-06	0	1	2	6	XP_003639438.1	talin-1 isoform X2 [Canis lupus familiaris]	0	2035	0	1.497	0.972315	0	80.1	119.9		High	High	High	0	2.773e-06	4.26	54.81	Used
	TRUE	High	LLSDSLPPSTGTFQEAQSR		FALSE	1.51969e-08	0	1	2	20	XP_003639438.1	talin-1 isoform X2 [Canis lupus familiaris]	0	2034.01	0	1.606	0.987673	0	76.7	123.3		High	High	High	0	2.386e-08	5.29	54.09	Used
	TRUE	High	MVAAATNNLCEAANAAVQGHASQEK	1xCarbamidomethyl [C10]	FALSE	1.46281e-05	0	1	2	2	XP_003639438.1	talin-1 isoform X2 [Canis lupus familiaris]	0	2556.19	0	1.238	0.873081	0	89.4	110.6		High	High	High	0	5.467e-06	3.16	47.37	Used
	TRUE	High	MVAAATNNLCEAANAAVQGHASQEK	1xCarbamidomethyl [C10]; 1xOxidation [M1]	FALSE	1.91621e-07	0	1	2	13	XP_003639438.1	talin-1 isoform X2 [Canis lupus familiaris]	0	2572.19	0	1.686	0.998762	0	74.5	125.5		High	High	High	0	6.099e-05	4.82	42.76	Used
	TRUE	High	NGNLPEFGEAIATASK	1xDeamidated [N]	FALSE	1.28441e-05	0	1	2	12	XP_003639438.1	talin-1 isoform X2 [Canis lupus familiaris]	0	1619.79	0	1.664	0.998762	0	75.1	124.9		High	High	High	0	3.417e-05	3.83	70.56	Used
	TRUE	High	MVGGIAQIIAAQEEMLR	2xOxidation [M1; M15]	FALSE	1.92339e-05	0	1	2	5	XP_003639438.1	talin-1 isoform X2 [Canis lupus familiaris]	0	1861.95	0	1.687	0.995272	0	74.4	125.6		High	High	High	0	8.894e-06	4.92	82.14	Used
	TRUE	High	MVAAATNNLCEAANAAVQGHASQEK	1xCarbamidomethyl [C10]; 1xDeamidated [N/Q]; 1xOxidation [M1]	FALSE	3.32372e-05	0	1	2	33	XP_003639438.1	talin-1 isoform X2 [Canis lupus familiaris]	0	2573.17	0	1.814	0.987107	0	71.1	128.9		High	High	High	0.001291	0.01238	4.2	41.83	Used
	TRUE	High	KFFYSDQNVDSR		FALSE	4.36773e-05	0	2	4	1	XP_003639438.1; XP_022268409.1	talin-1 isoform X2 [Canis lupus familiaris] talin-2 isoform X1 [Canis lupus familiaris]	1	1505.7	0	100	1.11261e-16			200	Shared	Not Found	High	High	0	1.539e-05	3.34	32.13	Used
	TRUE	High	GLAGAVSELLR		FALSE	3.32372e-05	0	1	2	7	XP_003639438.1	talin-1 isoform X2 [Canis lupus familiaris]	0	1085.63	0	1.504	0.976962	0	79.9	120.1		High	High	High	0	4.647e-05	3.76	72.6	Used
	TRUE	High	GHMPPLTSAQQALTGTINSSMQAVQAAQATLDDFDTLPPLGQDAASK	1xDeamidated [Q/N]; 2xOxidation [M3; M21]	FALSE	2.55496e-07	0	1	2	15	XP_003639438.1	talin-1 isoform X2 [Canis lupus familiaris]	0	4827.31	0	0.01	1.11261e-16		200			High	High	High	0	1.33e-07	5.3	108.39	Used
	TRUE	High	GHMPPLTSAQQALTGTINSSMQAVQAAQATLDDFDTLPPLGQDAASK	2xOxidation [M3; M21]	FALSE	1.65766e-06	0	1	2	4	XP_003639438.1	talin-1 isoform X2 [Canis lupus familiaris]	0	4826.32	0	4.25	0.198492	0	38.1	161.9		High	High	High	0	7.31e-06	5.57	108.43	Used
	TRUE	High	GTQACITAASAVSGIIADLDTTIMFATAGTLNR	1xCarbamidomethyl [C5]; 1xDeamidated [N32]; 1xOxidation [M24]	FALSE	2.71743e-07	0	1	2	2	XP_003639438.1	talin-1 isoform X2 [Canis lupus familiaris]	0	3328.64	0						No Quan Values	High	High	High	0	1.28e-07	5.88		Not Used
	TRUE	High	GTQACITAASAVSGIIADLDTTIMFATAGTLNR	1xCarbamidomethyl [C5]; 1xOxidation [M24]	FALSE	1.73274e-09	0	1	2	2	XP_003639438.1	talin-1 isoform X2 [Canis lupus familiaris]	0	3327.66	0	1.98	0.976962	0	67.1	132.9		High	High	High	0	1.089e-09	5.26	133.54	Used
	TRUE	High	GTEWVDPEDPTVIAENELLGAAAAIEAAAK	1xDeamidated [N16]	FALSE	1.74098e-07	0	1	2	11	XP_003639438.1	talin-1 isoform X2 [Canis lupus familiaris]	0	3052.5	0						No Quan Values	High	High	High	0	9.637e-07	5.45		Not Used
	TRUE	High	GTEWVDPEDPTVIAENELLGAAAAIEAAAK		FALSE	7.54858e-08	0	1	2	10	XP_003639438.1	talin-1 isoform X2 [Canis lupus familiaris]	0	3051.52	0	1.755	0.986567	0	72.6	127.4		High	High	High	0	3.835e-08	7.11	127.85	Used
	TRUE	High	GVAALTSDPAVQAIVLDTASDVLDK		FALSE	8.72556e-09	0	1	2	8	XP_003639438.1	talin-1 isoform X2 [Canis lupus familiaris]	0	2469.31	0	1.416	0.951005	0	82.8	117.2		High	High	High	0	8.575e-09	5.7	106.57	Used
	TRUE	High	GVGAAATAVTQALNELLQHVK		FALSE	4.80315e-08	0	1	2	10	XP_003639438.1	talin-1 isoform X2 [Canis lupus familiaris]	0	2091.16	0	1.51	0.976962	0	79.7	120.3		High	High	High	0	8.123e-08	4.77	110.77	Used
	TRUE	High	GVAALTSDPAVQAIVLDTASDVLDKASSLIEEAK	1xDeamidated [Q12]	FALSE	1.60991e-05	0	1	2	2	XP_003639438.1	talin-1 isoform X2 [Canis lupus familiaris]	1	3398.78	0	100	1.11261e-16			200		Not Found	High	High	0	6.006e-06	4.47	132.23	Used
	TRUE	High	GVAALTSDPAVQAIVLDTASDVLDKASSLIEEAK		FALSE	1.34746e-05	0	1	2	4	XP_003639438.1	talin-1 isoform X2 [Canis lupus familiaris]	1	3397.79	0	1.553	0.982872	0	78.4	121.6		High	High	High	0	2.779e-05	4.97	132.35	Used
	TRUE	High	GVAALTSDPAVQAIVLDTASDVLDK	1xDeamidated [Q12]	FALSE	8.07522e-07	0	1	2	5	XP_003639438.1	talin-1 isoform X2 [Canis lupus familiaris]	0	2470.29	0						Not Reliable	High	High	High	0	1.232e-06	4.74		Not Used
	TRUE	High	GSQAQPDSPSAQLALIAASQSFLQPGGK		FALSE	1.83905e-07	0	1	2	8	XP_003639438.1	talin-1 isoform X2 [Canis lupus familiaris]	0	2754.41	0	1.65	0.995272	0	75.5	124.5		High	High	High	0	5.804e-07	5.45	91.16	Used
	TRUE	High	GSQAQPDSPSAQLALIAASQSFLQPGGK	1xDeamidated [Q]	FALSE	2.503e-07	0	1	2	10	XP_003639438.1	talin-1 isoform X2 [Canis lupus familiaris]	0	2755.39	0						Not Reliable	High	High	High	0	1.186e-07	5.66		Not Used
	TRUE	High	LASQAKPAAVAAENEEIGAHIK	1xDeamidated [N14]	FALSE	2.61658e-05	0	1	2	2	XP_003639438.1	talin-1 isoform X2 [Canis lupus familiaris]	0	2219.17	0	1.457	0.966597	0	81.4	118.6		High	High	High	0	9.483e-06	3.18	31.49	Used
	TRUE	High	LASQAKPAAVAAENEEIGAHIK		FALSE	7.50494e-09	0	1	2	6	XP_003639438.1	talin-1 isoform X2 [Canis lupus familiaris]	0	2218.18	0	1.98	0.952163	0	67.1	132.9		High	High	High	0	9.037e-06	4.62	34.4	Used
	TRUE	High	IGITNHDEYSLVR		FALSE	2.97948e-05	0	1	2	13	XP_003639438.1	talin-1 isoform X2 [Canis lupus familiaris]	0	1516.78	0	1.427	0.957541	0	82.4	117.6		High	High	High	3.982e-05	7.45e-05	3.79	42.23	Used
	TRUE	High	LGAASLGAEDPETQVVLINAVK		FALSE	9.02008e-08	0	1	2	7	XP_003639438.1	talin-1 isoform X2 [Canis lupus familiaris]	0	2195.19	0	1.526	0.978424	0	79.2	120.8		High	High	High	0	4.535e-08	5.01	74.2	Used
	TRUE	High	LGAASLGAEDPETQVVLINAVK	1xDeamidated [Q/N]	FALSE	1.89013e-07	0	1	2	9	XP_003639438.1	talin-1 isoform X2 [Canis lupus familiaris]	0	2196.18	0						No Quan Values	High	High	High	0	3.894e-07	5.11		Not Used
	TRUE	High	LAQAAQSSVATITR		FALSE	7.43802e-07	0	1	2	17	XP_003639438.1	talin-1 isoform X2 [Canis lupus familiaris]	0	1416.78	0	1.381	0.941151	0	84	116		High	High	High	0	3.315e-07	5.22	30.57	Used
	TRUE	High	VEHGSVALPAIMR	1xOxidation [M12]	FALSE	0.000190441	0	1	2	3	XP_003639438.1	talin-1 isoform X2 [Canis lupus familiaris]	0	1395.74	0	0.408	0.00764941	0	142	58		High	High	High	0	6.047e-05	3.98	34.35	Used
	TRUE	High	VLGEAMTGISQNAKNGNLPEFGEAIATASK	2xDeamidated [N/Q]; 1xOxidation [M6]	FALSE	2.3831e-06	0	1	2	8	XP_003639438.1	talin-1 isoform X2 [Canis lupus familiaris]	1	3036.48	0						No Quan Values	High	High	High	3.982e-05	0.0001031	5.84		Not Used
	TRUE	High	VLGEAMTGISQNAKNGNLPEFGEAIATASK	1xDeamidated [N/Q]; 1xOxidation [M6]	FALSE	3.73299e-05	0	1	2	7	XP_003639438.1	talin-1 isoform X2 [Canis lupus familiaris]	1	3035.5	0	1.826	0.979654	0	70.8	129.2		High	High	High	0	1.326e-05	5.27	64.92	Used
	TRUE	High	VLGEAMTGISQNAK	1xOxidation [M6]	FALSE	5.62182e-05	0	1	2	9	XP_003639438.1	talin-1 isoform X2 [Canis lupus familiaris]	0	1434.73	0	1.357	0.930038	0	84.8	115.2		High	High	High	0	1.949e-05	4.65	24.31	Used
	TRUE	High	VLGEAMTGISQNAK		FALSE	9.91737e-07	0	1	2	2	XP_003639438.1	talin-1 isoform X2 [Canis lupus familiaris]	0	1418.73	0	1.669	0.999891	0	74.9	125.1		High	High	High	0	4.344e-07	4.62	38.3	Used
	TRUE	High	VGAIPANALDDGQWSQGLISAAR	1xDeamidated [Q/N]	FALSE	2.25604e-06	0	1	2	22	XP_003639438.1	talin-1 isoform X2 [Canis lupus familiaris]	0	2311.17	0						No Quan Values	High	High	High	0	7.048e-06	4.73		Not Used
	TRUE	High	VGAIPANALDDGQWSQGLISAAR		FALSE	2.45467e-08	0	1	2	22	XP_003639438.1	talin-1 isoform X2 [Canis lupus familiaris]	0	2310.18	0	1.833	0.979304	0	70.6	129.4		High	High	High	0	1.33e-08	5.36	79.74	Used
	TRUE	High	TMQFEPSTMVYDACR	1xCarbamidomethyl [C14]; 2xOxidation [M2; M9]	FALSE	1.31106e-05	0	1	2	10	XP_003639438.1	talin-1 isoform X2 [Canis lupus familiaris]	0	1867.77	0	1.339	0.924944	0	85.5	114.5		High	High	High	0	3.156e-05	4.41	40.91	Used
	TRUE	High	TMQFEPSTMVYDACR	1xCarbamidomethyl [C14]; 1xOxidation [M]	FALSE	7.84964e-05	0	1	2	7	XP_003639438.1	talin-1 isoform X2 [Canis lupus familiaris]	0	1851.77	0	3.812	0.2521	0	41.6	158.4		High	High	High	0	2.664e-05	4.38	53.15	Used
	TRUE	High	TMLESAGGLIQTAR	1xOxidation [M2]	FALSE	1.83702e-06	0	1	2	12	XP_003639438.1	talin-1 isoform X2 [Canis lupus familiaris]	0	1463.75	0	2.046	0.937087	0	65.7	134.3		High	High	High	0	7.773e-07	4.66	42.83	Used
	TRUE	High	TMLESAGGLIQTAR		FALSE	2.12118e-06	0	1	2	3	XP_003639438.1	talin-1 isoform X2 [Canis lupus familiaris]	0	1447.76	0	5.994	0.0121251	0	28.6	171.4		High	High	High	0	8.907e-07	4.71	55.73	Used
	TRUE	High	TLSHPQQMALLDQTR	1xOxidation [M8]	FALSE	1.98076e-06	0	1	2	15	XP_003639438.1	talin-1 isoform X2 [Canis lupus familiaris]	0	1754.89	0	1.437	0.959494	0	82.1	117.9		High	High	High	0	8.331e-07	4.9	28.55	Used
	TRUE	High	TLAESALQLLYTAK		FALSE	5.13156e-06	0	1	2	7	XP_003639438.1	talin-1 isoform X2 [Canis lupus familiaris]	0	1521.85	0	1.892	0.972315	0	69.2	130.8		High	High	High	0	2.046e-06	4.22	89.87	Used
	TRUE	High	TKEVIQEWSLTNIK		FALSE	7.53551e-05	0	1	2	1	XP_003639438.1	talin-1 isoform X2 [Canis lupus familiaris]	1	1688.92	0	6.223	0.0605788	0	27.7	172.3		Peak Found	High	High	0	2.556e-05	3.77	57.6	Used
	TRUE	High	TLSHPQQMALLDQTR		FALSE	1.55856e-06	0	1	2	3	XP_003639438.1	talin-1 isoform X2 [Canis lupus familiaris]	0	1738.89	0	2.103	0.923967	0	64.5	135.5		High	High	High	0	4.918e-05	3.44	40.58	Used
	TRUE	High	TLREQGVEEHETLLLR		FALSE	1.77178e-05	0	1	2	16	XP_003639438.1	talin-1 isoform X2 [Canis lupus familiaris]	1	1923.03	0	1.859	0.976962	0	70	130		High	High	High	0	6.587e-06	3.81	41.31	Used
	TRUE	High	TIMVDDSKTVTDMLMTICAR	1xCarbamidomethyl [C18]; 3xOxidation [M3; M13; M15]	FALSE	5.02722e-06	0	1	2	7	XP_003639438.1	talin-1 isoform X2 [Canis lupus familiaris]	1	2349.08	0	2.29	0.86451	0	60.8	139.2		High	High	High	0.0001565	0.0005977	3.93	57.06	Used
	TRUE	High	TVTDMLMTICAR	1xCarbamidomethyl [C10]; 2xOxidation [M5; M7]	FALSE	3.78433e-05	0	1	2	9	XP_003639438.1	talin-1 isoform X2 [Canis lupus familiaris]	0	1443.66	0	2.513	0.751754	0	56.9	143.1		High	High	High	0	3.214e-05	3.79	42.09	Used
	TRUE	High	VAGSVTELIQAAEAMKGTEWVDPEDPTVIAENELLGAAAAIEAAAK	2xDeamidated [Q10; N32]; 1xOxidation [M15]	FALSE	1.1932e-06	0	1	2	6	XP_003639438.1	talin-1 isoform X2 [Canis lupus familiaris]	1	4668.31	0						No Quan Values	High	High	High	0	5.163e-07	5.32		Not Used
	TRUE	High	VAGSVTELIQAAEAMKGTEWVDPEDPTVIAENELLGAAAAIEAAAK	1xDeamidated [Q/N]; 1xOxidation [M15]	FALSE	5.69429e-07	0	1	2	11	XP_003639438.1	talin-1 isoform X2 [Canis lupus familiaris]	1	4667.33	0	1.417	0.951064	0	82.8	117.2		High	High	High	0	1.863e-06	5.57	126.78	Used
	TRUE	High	VAGSVTELIQAAEAMKGTEWVDPEDPTVIAENELLGAAAAIEAAAK	1xOxidation [M15]	FALSE	7.63359e-06	0	1	2	7	XP_003639438.1	talin-1 isoform X2 [Canis lupus familiaris]	1	4666.34	0	1.744	0.986906	0	72.9	127.1		High	High	High	0.0001374	0.0005056	4.63	126.81	Used
	TRUE	High	VAGSVTELIQAAEAMK	1xOxidation [M15]	FALSE	4.70051e-07	0	1	2	6	XP_003639438.1	talin-1 isoform X2 [Canis lupus familiaris]	0	1633.85	0	1.742	0.9887	0	72.9	127.1		High	High	High	0	2.144e-07	4.86	71.78	Used
	TRUE	High	VAGSVTELIQAAEAMK		FALSE	1.12958e-06	0	1	2	2	XP_003639438.1	talin-1 isoform X2 [Canis lupus familiaris]	0	1617.85	0	1.4	0.947383	0	83.3	116.7		High	High	High	0	4.918e-07	4.26	86.98	Used
	TRUE	High	YDQATDTILTVTENIFSSMGDAGEMVR	1xOxidation [M]	FALSE	1.20767e-05	0	1	2	5	XP_003639438.1	talin-1 isoform X2 [Canis lupus familiaris]	0	2980.36	0	1.092	0.810664	0	95.6	104.4		High	High	High	0	4.58e-06	4.5	124.26	Used
	TRUE	High	YDQATDTILTVTENIFSSMGDAGEMVR	2xOxidation [M19; M25]	FALSE	2.27412e-07	0	1	2	9	XP_003639438.1	talin-1 isoform X2 [Canis lupus familiaris]	0	2996.35	0	1.397	0.945261	0	83.5	116.5		High	High	High	0	1.085e-07	6.34	106.29	Used
	TRUE	High	YDQATDTILTVTENIFSSMGDAGEMVR	1xDeamidated [N/Q]; 2xOxidation [M19; M25]	FALSE	1.06205e-06	0	1	2	15	XP_003639438.1	talin-1 isoform X2 [Canis lupus familiaris]	0	2997.33	0						No Quan Values	High	High	High	0	2.112e-05	4.93		Not Used
	TRUE	High	YDQATDTILTVTENIFSSMGDAGEMVR	1xDeamidated [N/Q]; 1xOxidation [M]	FALSE	3.31062e-06	0	1	2	6	XP_003639438.1	talin-1 isoform X2 [Canis lupus familiaris]	0	2981.34	0						No Quan Values	High	High	High	0	4.717e-05	4.65		Not Used
	TRUE	High	VLVQNAAGSQEKLAQAAQSSVATITR	1xDeamidated [Q/N]	FALSE	4.58146e-05	0	1	2	6	XP_003639438.1	talin-1 isoform X2 [Canis lupus familiaris]	1	2642.41	0						Not Reliable	High	High	High	0	1.606e-05	4.52		Not Used
	TRUE	High	VLVQNAAGSQEKLAQAAQSSVATITR		FALSE	1.31328e-06	0	1	2	2	XP_003639438.1	talin-1 isoform X2 [Canis lupus familiaris]	1	2641.43	0	3.156	0.603605	0	48.1	151.9		High	High	High	0	5.668e-07	4.41	62.39	Used
	TRUE	High	VLVQNAAGSQEK		FALSE	2.2054e-05	0	1	2	1	XP_003639438.1	talin-1 isoform X2 [Canis lupus familiaris]	0	1243.66	0	1.868	0.991818	0	69.7	130.3		High	Peak Found	High	0	8.044e-06	2.73	15.47	Used
	TRUE	High	VLVEDTKVLVQNAAGSQEK	1xDeamidated [Q/N]	FALSE	1.15303e-06	0	1	2	3	XP_003639438.1	talin-1 isoform X2 [Canis lupus familiaris]	1	2029.08	0	1.993	0.972315	0	66.8	133.2		Peak Found	High	High	0	4.99e-07	4.93	40.8	Used
	TRUE	High	VLVEDTKVLVQNAAGSQEK		FALSE	5.98656e-09	0	1	2	4	XP_003639438.1	talin-1 isoform X2 [Canis lupus familiaris]	1	2028.1	0	2.592	0.7098	0	55.7	144.3		High	High	High	0	8.754e-09	5.47	47.63	Used
	TRUE	High	VVAPTISSPVCQEQLVEAGR	1xCarbamidomethyl [C11]; 1xDeamidated [Q]	FALSE	2.41872e-07	0	1	2	10	XP_003639438.1	talin-1 isoform X2 [Canis lupus familiaris]	0	2141.09	0						No Quan Values	High	High	High	0	1.694e-06	4.61		Not Used
	TRUE	High	VVAPTISSPVCQEQLVEAGR	1xCarbamidomethyl [C11]	FALSE	3.01149e-07	0	1	2	11	XP_003639438.1	talin-1 isoform X2 [Canis lupus familiaris]	0	2140.11	0	2.045	0.937087	0	65.7	134.3		High	High	High	0	1.001e-06	4.89	57.6	Used
	TRUE	High	VSQMAQYFEPLTLAAVGAASK	1xDeamidated [Q]; 1xOxidation [M4]	FALSE	6.39752e-07	0	1	2	4	XP_003639438.1	talin-1 isoform X2 [Canis lupus familiaris]	0	2199.1	0						No Quan Values	High	High	High	0	2.879e-07	5.2		Not Used
	TRUE	High	VSQMAQYFEPLTLAAVGAASK		FALSE	2.51141e-05	0	1	2	4	XP_003639438.1	talin-1 isoform X2 [Canis lupus familiaris]	0	2182.12	0	1.697	0.998066	0	74.2	125.8		High	High	High	0	9.104e-06	4.82	93.27	Used
	TRUE	High	VQELGHGCAALVTK	1xCarbamidomethyl [C8]	FALSE	1.22634e-06	0	1	2	4	XP_003639438.1	talin-1 isoform X2 [Canis lupus familiaris]	0	1482.77	0	1.551	0.982872	0	78.4	121.6		High	High	High	0	5.307e-07	4.28	25.96	Used
	TRUE	High	VSHVLAALQAGNR		FALSE	6.39912e-05	0	1	2	4	XP_003639438.1	talin-1 isoform X2 [Canis lupus familiaris]	0	1335.75	0	1.762	0.986089	0	72.4	127.6		High	High	High	0	2.199e-05	4.25	36.35	Used
	TRUE	High	VSQMAQYFEPLTLAAVGAASK	1xOxidation [M4]	FALSE	1.35264e-08	0	1	2	10	XP_003639438.1	talin-1 isoform X2 [Canis lupus familiaris]	0	2198.12	0	2.027	0.941946	0	66.1	133.9		High	High	High	0	7.546e-09	5.85	80.1	Used
	TRUE	High	VSEKVSHVLAALQAGNR		FALSE	9.45309e-07	0	1	2	1	XP_003639438.1	talin-1 isoform X2 [Canis lupus familiaris]	1	1778.99	0	3.848	0.307323	0	41.3	158.7		Peak Found	High	High	0	4.145e-07	4.04	48.58	Used
	TRUE	High	QNLLQAAGNVGQASGELLQQIGESDTDPHFQDVLMQLAK	1xDeamidated [N/Q]; 1xOxidation [M35]	FALSE	1.40939e-08	0	1	1	32	XP_003639438.1	talin-1 isoform X2 [Canis lupus familiaris]	0	4181.05	0	0.261	0.000401126	0	158.6	41.4		High	High	High	0	8.059e-09	6.09	111.23	Used
	TRUE	High	QNLLQAAGNVGQASGELLQQIGESDTDPHFQDVLMQLAK	1xOxidation [M35]	FALSE	1.18633e-07	0	1	1	9	XP_003639438.1	talin-1 isoform X2 [Canis lupus familiaris]	0	4180.06	0	1.721	0.992742	0	73.5	126.5		High	High	High	0	1.269e-06	4.15	111.13	Used
	TRUE	High	QNLLQAAGNVGQASGELLQQIGESDTDPHFQDVLMQLAK	2xDeamidated [Q]	FALSE	0.000155649	0	1	1	2	XP_003639438.1	talin-1 isoform X2 [Canis lupus familiaris]	0	4166.03	0						No Quan Values	High	High	High	0	5.02e-05	4.87		Not Used
	TRUE	High	QNLLQAAGNVGQASGELLQQIGESDTDPHFQDVLMQLAK	1xDeamidated [Q/N]	FALSE	7.53551e-05	0	1	1	14	XP_003639438.1	talin-1 isoform X2 [Canis lupus familiaris]	0	4165.05	0						No Quan Values	High	High	High	0	2.563e-05	5.32		Not Used
	TRUE	High	QNLLQAAGNVGQASGELLQQIGESDTDPHFQDVLMQLAK		FALSE	8.76701e-07	0	1	1	2	XP_003639438.1	talin-1 isoform X2 [Canis lupus familiaris]	0	4164.07	0						No Quan Values	High	High	High	0	3.853e-07	4.75		Not Used
	TRUE	High	QVAASTAQLLVACK	1xCarbamidomethyl [C13]	FALSE	0.000141622	0	2	5	7	XP_003639438.1; XP_022268409.1	talin-1 isoform X2 [Canis lupus familiaris] talin-2 isoform X1 [Canis lupus familiaris]	0	1459.79	0	5.69	0.0550523	0	29.9	170.1	Shared	High	High	High	0	4.61e-05	3.7	45.71	Used
	TRUE	High	RLLSDSLPPSTGTFQEAQSR	1xDeamidated [Q]	FALSE	3.68234e-05	0	1	2	5	XP_003639438.1	talin-1 isoform X2 [Canis lupus familiaris]	1	2191.1	0						No Quan Values	High	High	High	0	1.303e-05	4.53		Not Used
	TRUE	High	RLLSDSLPPSTGTFQEAQSR		FALSE	1.27917e-07	0	1	2	10	XP_003639438.1	talin-1 isoform X2 [Canis lupus familiaris]	1	2190.11	0	1.488	0.972666	0	80.4	119.6		High	High	High	0	5.07e-07	5.43	50	Used
	TRUE	High	RVAGSVTELIQAAEAMKGTEWVDPEDPTVIAENELLGAAAAIEAAAK	2xDeamidated [Q11; N33]; 1xOxidation [M16]	FALSE	0.000134171	0	1	2	3	XP_003639438.1	talin-1 isoform X2 [Canis lupus familiaris]	2	4824.41	0						No Quan Values	High	High	High	0	4.391e-05	5.83		Not Used
	TRUE	High	RVAGSVTELIQAAEAMKGTEWVDPEDPTVIAENELLGAAAAIEAAAK	1xOxidation [M16]	FALSE	8.51739e-05	0	1	2	1	XP_003639438.1	talin-1 isoform X2 [Canis lupus familiaris]	2	4822.45	0	5.572	0.125536	0	30.4	169.6		Peak Found	High	High	0	2.861e-05	5.25	121.86	Used
	TRUE	High	RVAGSVTELIQAAEAMK	1xOxidation [M16]	FALSE	0.000138781	0	1	2	2	XP_003639438.1	talin-1 isoform X2 [Canis lupus familiaris]	1	1789.95	0	2.132	0.935708	0	63.9	136.1		High	Peak Found	High	0	4.527e-05	3.82	65.38	Used
	TRUE	High	QELAVFCSPEPPAK	1xCarbamidomethyl [C7]	FALSE	6.31251e-05	0	1	2	2	XP_003639438.1	talin-1 isoform X2 [Canis lupus familiaris]	0	1572.77	0	2.053	0.964204	0	65.5	134.5		High	High	High	0	2.17e-05	3.03	49.42	Used
	TRUE	High	QEDVIATANLSR		FALSE	9.75752e-05	0	2	5	6	XP_003639438.1; XP_022268409.1	talin-1 isoform X2 [Canis lupus familiaris] talin-2 isoform X1 [Canis lupus familiaris]	0	1316.68	0	1.966	0.957541	0	67.4	132.6	Shared	High	High	High	0	4.557e-05	3.55	35.68	Used
	TRUE	High	QKLHTDDELNWLDHGR		FALSE	0.000108032	0	1	2	5	XP_003639438.1	talin-1 isoform X2 [Canis lupus familiaris]	1	1976.96	0	6.146	0.00999789	0	28	172		High	High	High	0	3.566e-05	2.67	43.68	Used
	TRUE	High	QAAASATQTIAAAQHAASTPK		FALSE	1.41359e-05	0	1	2	7	XP_003639438.1	talin-1 isoform X2 [Canis lupus familiaris]	0	1995.03	0	1.911	0.970234	0	68.7	131.3		High	High	High	0	2.518e-05	3.96	34.82	Used
	TRUE	High	STVLQQQYNR		FALSE	4.39764e-05	0	1	2	1	XP_003639438.1	talin-1 isoform X2 [Canis lupus familiaris]	0	1236.63	0	100	1.11261e-16			200		Not Found	High	High	0	1.541e-05	3.13	22.19	Used
	TRUE	High	TEDSGLQSQVIAAATQCALSTSQLVACTK	2xCarbamidomethyl [C17; C27]	FALSE	3.33337e-06	0	1	2	9	XP_003639438.1	talin-1 isoform X2 [Canis lupus familiaris]	0	3038.48	0	2.18	0.898434	0	62.9	137.1		High	High	High	3.982e-05	0.0002067	5.05	96.65	Used
	TRUE	High	SKDHFGLEGDEESTMLEDSVSPK	1xOxidation [M15]	FALSE	1.0476e-06	0	1	2	18	XP_003639438.1	talin-1 isoform X2 [Canis lupus familiaris]	1	2553.13	0	2.255	0.877552	0	61.4	138.6		High	High	High	0	4.568e-07	5.04	47.35	Used
	TRUE	High	SKDHFGLEGDEESTMLEDSVSPK		FALSE	1.19124e-05	0	1	2	4	XP_003639438.1	talin-1 isoform X2 [Canis lupus familiaris]	1	2537.13	0	5.799	0.0122352	0	29.4	170.6		High	High	High	0	4.525e-06	4.7	55.67	Used
	TRUE	High	SGASGPENFQMGSMPPAQQQITSGQMHR	1xDeamidated [Q/N]; 3xOxidation [M11; M14; M26]	FALSE	6.48577e-07	0	1	2	48	XP_003639438.1	talin-1 isoform X2 [Canis lupus familiaris]	0	3008.29	0	2.037	0.970867	0	65.9	134.1		High	High	High	0	4.119e-06	5.45	30.58	Used
	TRUE	High	SGASGPENFQMGSMPPAQQQITSGQMHR	3xOxidation [M11; M14; M26]	FALSE	2.01456e-09	0	1	2	12	XP_003639438.1	talin-1 isoform X2 [Canis lupus familiaris]	0	3007.31	0	1.687	0.998762	0	74.4	125.6		High	High	High	0	1.26e-09	6.08	28.88	Used
	TRUE	High	SGASGPENFQMGSMPPAQQQITSGQMHR	1xDeamidated [Q/N]; 2xOxidation [M14; M]	FALSE	2.54019e-08	0	1	2	18	XP_003639438.1	talin-1 isoform X2 [Canis lupus familiaris]	0	2992.3	0						No Quan Values	High	High	High	0	1.372e-08	6.01		Not Used
	TRUE	High	SGASGPENFQMGSMPPAQQQITSGQMHR	2xOxidation [M14; M]	FALSE	3.56965e-06	0	1	2	7	XP_003639438.1	talin-1 isoform X2 [Canis lupus familiaris]	0	2991.31	0	1.594	0.985359	0	77.1	122.9		High	High	High	0	1.453e-06	5.19	33.95	Used
	TRUE	High	SNTSPEELGPLANQLTSDYGR	1xDeamidated [Q/N]	FALSE	6.31047e-07	0	1	2	11	XP_003639438.1	talin-1 isoform X2 [Canis lupus familiaris]	0	2250.05	0						No Quan Values	High	High	High	0	2.833e-07	5.14		Not Used
	TRUE	High	SNTSPEELGPLANQLTSDYGR		FALSE	3.29195e-07	0	1	2	8	XP_003639438.1	talin-1 isoform X2 [Canis lupus familiaris]	0	2249.07	0	1.703	0.995272	0	74	126		High	High	High	0	1.531e-07	5.39	68.85	Used
	TRUE	High	EQGVEEHETLLLR		FALSE	6.44288e-05	0	1	2	4	XP_003639438.1	talin-1 isoform X2 [Canis lupus familiaris]	0	1552.8	0	5.009	0.0425845	0	33.3	166.7		High	High	High	3.982e-05	0.0001051	3.21	38.91	Used
	TRUE	High	ERIPEALAGPPSDFGLFLSDDDPK		FALSE	6.5213e-06	0	1	2	3	XP_003639438.1	talin-1 isoform X2 [Canis lupus familiaris]	1	2586.27	0	2.314	0.897513	0	60.3	139.7		High	High	High	0	7.569e-06	4.89	85.29	Used
	TRUE	High	ERIPEALAGPPSDFGLFLSDDDPKK		FALSE	1.2518e-06	0	1	2	3	XP_003639438.1	talin-1 isoform X2 [Canis lupus familiaris]	2	2714.37	0	1.372	0.935708	0	84.3	115.7		High	High	High	0	5.419e-07	5.9	77.15	Used
	TRUE	High	EVIQEWSLTNIKR		FALSE	0.000144519	0	1	2	3	XP_003639438.1	talin-1 isoform X2 [Canis lupus familiaris]	1	1615.88	0	2.855	0.741987	0	51.9	148.1		High	High	High	0	4.674e-05	3.05	54.89	Used
	TRUE	High	APGQLECETAIAALNSCLR	2xCarbamidomethyl [C7; C17]; 1xDeamidated [N15]	FALSE	4.45454e-08	0	1	2	2	XP_003639438.1	talin-1 isoform X2 [Canis lupus familiaris]	0	2074.99	0						No Quan Values	High	High	High	0	2.32e-08	5.89		Not Used
	TRUE	High	APGQLECETAIAALNSCLR	2xCarbamidomethyl [C7; C17]	FALSE	7.19517e-08	0	1	2	4	XP_003639438.1	talin-1 isoform X2 [Canis lupus familiaris]	0	2074.01	0	1.75	0.998762	0	72.7	127.3		High	High	High	0	3.661e-08	5.73	72.96	Used
	TRUE	High	AQEACGPLEMDSALSVVQNLER	1xCarbamidomethyl [C5]	FALSE	1.7005e-05	0	1	2	4	XP_003639438.1	talin-1 isoform X2 [Canis lupus familiaris]	0	2417.14	0	1.657	0.990279	0	75.3	124.7		High	High	High	0	1.244e-05	3.95	90.82	Used
	TRUE	High	AQEACGPLEMDSALSVVQNLER	1xCarbamidomethyl [C5]; 1xOxidation [M10]	FALSE	5.13828e-07	0	1	2	6	XP_003639438.1	talin-1 isoform X2 [Canis lupus familiaris]	0	2433.14	0	1.775	0.986058	0	72.1	127.9		High	High	High	0	4.022e-07	5.01	77.32	Used
	TRUE	High	AQEACGPLEMDSALSVVQNLER	1xCarbamidomethyl [C5]; 1xDeamidated [Q/N]	FALSE	2.99991e-05	0	1	2	5	XP_003639438.1	talin-1 isoform X2 [Canis lupus familiaris]	0	2418.13	0						Not Reliable	High	High	High	0	1.659e-05	4.18		Not Used
	TRUE	High	ANQAIQMACQSLGEPGCTQAQVLSAATIVAK	2xCarbamidomethyl [C9; C17]; 1xDeamidated [Q]; 1xOxidation [M7]	FALSE	4.30004e-07	0	1	2	5	XP_003639438.1	talin-1 isoform X2 [Canis lupus familiaris]	0	3233.56	0						No Quan Values	High	High	High	0	1.97e-07	6.29		Not Used
	TRUE	High	ANQAIQMACQSLGEPGCTQAQVLSAATIVAK	2xCarbamidomethyl [C9; C17]; 1xOxidation [M7]	FALSE	1.92938e-07	0	1	2	3	XP_003639438.1	talin-1 isoform X2 [Canis lupus familiaris]	0	3232.58	0	1.59	0.986089	0	77.2	122.8		High	High	High	0	9.256e-08	4.96	72.83	Used
	TRUE	High	ANQAIQMACQSLGEPGCTQAQVLSAATIVAK	2xCarbamidomethyl [C9; C17]; 1xDeamidated [Q]	FALSE	2.38581e-07	0	1	2	2	XP_003639438.1	talin-1 isoform X2 [Canis lupus familiaris]	0	3217.56	0						No Quan Values	High	Not Found	High	0	1.129e-07	5.59		Not Used
	TRUE	High	ANQAIQMACQSLGEPGCTQAQVLSAATIVAK	2xCarbamidomethyl [C9; C17]	FALSE	8.29953e-07	0	1	2	2	XP_003639438.1	talin-1 isoform X2 [Canis lupus familiaris]	0	3216.58	0	2.015	0.975379	0	66.3	133.7		High	High	High	0	3.667e-07	5.56	79.39	Used
	TRUE	High	ELMEEKKEEVTGTLR		FALSE	3.51042e-05	0	1	2	2	XP_003639438.1	talin-1 isoform X2 [Canis lupus familiaris]	2	1791.92	0	0.183	0.000195538	0	169	31		High	High	High	0	1.252e-05	3.3	29.13	Used
	TRUE	High	FGQDFSTFLEAGVEMAGQAPSQEDR	1xOxidation [M15]	FALSE	3.11969e-08	0	1	2	8	XP_003639438.1	talin-1 isoform X2 [Canis lupus familiaris]	0	2733.21	0	1.468	0.969068	0	81	119		High	High	High	0	1.666e-08	5.04	86.97	Used
	TRUE	High	FGQDFSTFLEAGVEMAGQAPSQEDR	1xDeamidated [Q]; 1xOxidation [M15]	FALSE	1.0767e-06	0	1	2	8	XP_003639438.1	talin-1 isoform X2 [Canis lupus familiaris]	0	2734.19	0						Not Reliable	High	High	High	0	1.298e-06	4.82		Not Used
	TRUE	High	FGQDFSTFLEAGVEMAGQAPSQEDRAQVVSNLK		FALSE	1.65766e-06	0	1	2	2	XP_003639438.1	talin-1 isoform X2 [Canis lupus familiaris]	1	3556.7	0	1.956	0.976962	0	67.7	132.3		High	High	High	0	7.033e-07	4.38	94.54	Used
	TRUE	High	FGQDFSTFLEAGVEMAGQAPSQEDRAQVVSNLK	1xDeamidated [Q/N]	FALSE	4.74047e-05	0	1	2	5	XP_003639438.1	talin-1 isoform X2 [Canis lupus familiaris]	1	3557.69	0	2.01	0.978424	0	66.4	133.6		High	High	High	0	1.655e-05	4.09	94.52	Used
	TRUE	High	FGQDFSTFLEAGVEMAGQAPSQEDRAQVVSNLK	1xOxidation [M15]	FALSE	4.87453e-09	0	1	2	8	XP_003639438.1	talin-1 isoform X2 [Canis lupus familiaris]	1	3572.7	0	2.128	0.92114	0	63.9	136.1		High	High	High	0	8.203e-09	5.34	84.32	Used
	TRUE	High	FGQDFSTFLEAGVEMAGQAPSQEDRAQVVSNLK	1xDeamidated [Q/N]; 1xOxidation [M15]	FALSE	8.71639e-08	0	1	2	17	XP_003639438.1	talin-1 isoform X2 [Canis lupus familiaris]	1	3573.68	0						No Quan Values	High	High	High	0	6.453e-06	6.22		Not Used
	TRUE	High	FGQDFSTFLEAGVEMAGQAPSQEDRAQVVSNLK	2xDeamidated [Q/N]; 1xOxidation [M15]	FALSE	4.19245e-05	0	1	2	5	XP_003639438.1	talin-1 isoform X2 [Canis lupus familiaris]	1	3574.66	0						No Quan Values	High	High	High	0	1.742e-05	4.26		Not Used
	TRUE	High	AHATGAGPAGRYDQATDTILTVTENIFSSMGDAGEMVR	1xDeamidated [Q/N]; 2xOxidation [M30; M36]	FALSE	0.000120405	0	1	2	3	XP_003639438.1	talin-1 isoform X2 [Canis lupus familiaris]	1	3943.81	0	100	1.11261e-16			200		High	High	High	3.982e-05	8.741e-05	4.15	91.04	Used
	TRUE	High	FGQDFSTFLEAGVEMAGQAPSQEDR	1xDeamidated [Q]	FALSE	0.000145498	0	1	2	4	XP_003639438.1	talin-1 isoform X2 [Canis lupus familiaris]	0	2718.2	0						No Quan Values	Not Found	High	High	0.0002049	0.001258	2.85		Not Used
	TRUE	High	ALEATTEHIRQELAVFCSPEPPAK	1xCarbamidomethyl [C17]	FALSE	3.60766e-05	0	1	2	6	XP_003639438.1	talin-1 isoform X2 [Canis lupus familiaris]	1	2694.36	0	1.747	0.988443	0	72.8	127.2		High	High	High	0	1.28e-05	4.02	69.7	Used
	TRUE	High	ALDGAFTEENR		FALSE	4.8385e-05	0	1	2	2	XP_003639438.1	talin-1 isoform X2 [Canis lupus familiaris]	0	1222.57	0	1.449	0.965521	0	81.7	118.3		High	High	High	0	1.687e-05	4.07	31.16	Used
	TRUE	High	FFYSDQNVDSR		FALSE	0.000175697	0	2	4	2	XP_003639438.1; XP_022268409.1	talin-1 isoform X2 [Canis lupus familiaris] talin-2 isoform X1 [Canis lupus familiaris]	0	1377.61	0	0.01	1.11261e-16		200		Shared	High	High	High	0	5.622e-05	3.81	37.44	Used
	TRUE	High	FFYSDQNVDSRDPVQLNLLYVQAR		FALSE	6.31047e-07	0	2	4	7	XP_003639438.1; XP_022268409.1	talin-1 isoform X2 [Canis lupus familiaris] talin-2 isoform X1 [Canis lupus familiaris]	1	2887.44	0	2.961	0.514296	0	50.5	149.5	Shared	High	High	High	0	2.836e-07	4.3	81.72	Used
	TRUE	High	FFYSDQNVDSRDPVQLNLLYVQAR	1xDeamidated [Q/N]	FALSE	1.17504e-05	0	2	4	8	XP_003639438.1; XP_022268409.1	talin-1 isoform X2 [Canis lupus familiaris] talin-2 isoform X1 [Canis lupus familiaris]	1	2888.42	0						Not Reliable	High	High	High	0	4.454e-06	4.71		Not Used
	TRUE	High	ALCGFTEAAAQAAYLVGVSDPNSQAGQQGLVEPTQFAR	1xCarbamidomethyl [C3]; 1xDeamidated [Q]	FALSE	1.22766e-07	0	1	2	5	XP_003639438.1	talin-1 isoform X2 [Canis lupus familiaris]	0	3923.89	0						No Quan Values	High	High	High	0	6.055e-08	6.11		Not Used
	TRUE	High	ALCGFTEAAAQAAYLVGVSDPNSQAGQQGLVEPTQFAR	1xCarbamidomethyl [C3]	FALSE	8.76701e-07	0	1	2	5	XP_003639438.1	talin-1 isoform X2 [Canis lupus familiaris]	0	3922.9	0	1.664	0.998762	0	75.1	124.9		High	High	High	0	7.42e-06	4.86	100.25	Used
	TRUE	High	AIAVTVQEMVTK	1xOxidation [M9]	FALSE	2.23577e-05	0	1	2	11	XP_003639438.1	talin-1 isoform X2 [Canis lupus familiaris]	0	1305.71	0	1.559	0.983669	0	78.2	121.8		High	High	High	0	1.651e-05	4.69	34.25	Used
	TRUE	High	AIAVTVQEMVTK		FALSE	0.000148473	0	1	2	2	XP_003639438.1	talin-1 isoform X2 [Canis lupus familiaris]	0	1289.71	0	1.688	0.998762	0	74.4	125.6		High	High	High	0	4.809e-05	3.86	52.35	Used
	TRUE	High	DLDQASLAAVSQQLAPR		FALSE	2.43535e-07	0	1	2	4	XP_003639438.1	talin-1 isoform X2 [Canis lupus familiaris]	0	1782.93	0	1.86	0.976962	0	69.9	130.1		High	High	High	0	1.157e-07	4.24	72.64	Used
	TRUE	High	DPVQLNLLYVQAR		FALSE	0.000127105	0	2	4	1	XP_003639438.1; XP_022268409.1	talin-1 isoform X2 [Canis lupus familiaris] talin-2 isoform X1 [Canis lupus familiaris]	0	1528.85	0						No Quan Values	Not Found	High	High	0	4.168e-05	2.43		Not Used
	TRUE	High	DDILNGSHPVSFDKACEFAGFQCQIQFGPHNEQK	2xCarbamidomethyl [C16; C23]; 1xDeamidated [Q/N]	FALSE	1.12776e-05	0	1	2	7	XP_003639438.1	talin-1 isoform X2 [Canis lupus familiaris]	1	3921.76	0	100	1.11261e-16			200		High	High	High	0	1.159e-05	5.58	73.81	Used
	TRUE	High	DDILNGSHPVSFDK		FALSE	5.699e-05	0	1	2	6	XP_003639438.1	talin-1 isoform X2 [Canis lupus familiaris]	0	1543.74	0	3.631	0.247352	0	43.2	156.8		High	High	High	0	1.971e-05	4.17	43.69	Used
	TRUE	High	DDILNGSHPVSFDK	1xDeamidated [N5]	FALSE	7.08759e-05	0	1	2	6	XP_003639438.1	talin-1 isoform X2 [Canis lupus familiaris]	0	1544.72	0	4.699	0.143974	0	35.1	164.9		High	High	High	0	2.421e-05	3.95	44.98	Used
	TRUE	High	DDILNGSHPVSFDKACEFAGFQCQIQFGPHNEQK	2xCarbamidomethyl [C16; C23]	FALSE	2.03578e-06	0	1	2	3	XP_003639438.1	talin-1 isoform X2 [Canis lupus familiaris]	1	3920.78	0	100	1.11261e-16			200		High	High	High	0	8.537e-07	6.15	71.88	Used
	TRUE	High	DHFGLEGDEESTMLEDSVSPK	1xOxidation [M13]	FALSE	2.51141e-05	0	1	2	4	XP_003639438.1	talin-1 isoform X2 [Canis lupus familiaris]	0	2338	0	0.701	0.273235	0	117.6	82.4		High	High	High	0	9.123e-06	3.4	54.3	Used
	TRUE	High	DKAPGQLECETAIAALNSCLR	2xCarbamidomethyl [C9; C19]	FALSE	5.50799e-05	0	1	2	4	XP_003639438.1	talin-1 isoform X2 [Canis lupus familiaris]	1	2317.13	0	1.753	0.987051	0	72.7	127.3		High	High	High	3.982e-05	6.437e-05	4.59	68.5	Used
	TRUE	High	DKAPGQLECETAIAALNSCLR	2xCarbamidomethyl [C9; C19]; 1xDeamidated [N/Q]	FALSE	1.32231e-06	0	1	2	7	XP_003639438.1	talin-1 isoform X2 [Canis lupus familiaris]	1	2318.11	0						No Quan Values	High	High	High	0	5.841e-07	4.86		Not Used
	TRUE	High	AVTDSINQLITMCTQQAPGQKECDNALR	2xCarbamidomethyl [C13; C23]; 1xDeamidated [Q/N]; 1xOxidation [M12]	FALSE	2.37771e-05	0	1	2	5	XP_003639438.1	talin-1 isoform X2 [Canis lupus familiaris]	1	3179.48	0						No Quan Values	High	High	High	0	2.16e-05	5.29		Not Used
	TRUE	High	AVTDSINQLITMCTQQAPGQKECDNALR	2xCarbamidomethyl [C13; C23]; 1xOxidation [M12]	FALSE	1.15303e-06	0	1	2	2	XP_003639438.1	talin-1 isoform X2 [Canis lupus familiaris]	1	3178.49	0	1.833	0.988443	0	70.6	129.4		High	High	High	3.982e-05	0.0001038	4.71	65.4	Used
	TRUE	High	ASVPTIQDQASAMQLSQCAK	1xCarbamidomethyl [C18]; 1xDeamidated [Q]	FALSE	5.53302e-06	0	1	2	5	XP_003639438.1	talin-1 isoform X2 [Canis lupus familiaris]	0	2135.01	0						Not Reliable	High	High	High	0	2.199e-06	4.24		Not Used
	TRUE	High	ASVPTIQDQASAMQLSQCAK	1xCarbamidomethyl [C18]; 1xOxidation [M13]	FALSE	1.12307e-07	0	1	2	5	XP_003639438.1	talin-1 isoform X2 [Canis lupus familiaris]	0	2150.02	0	1.925	0.967108	0	68.4	131.6		High	High	High	0	2.481e-06	3.77	41.51	Used
	TRUE	High	ASVPTIQDQASAMQLSQCAK	1xCarbamidomethyl [C18]	FALSE	1.29542e-06	0	1	2	4	XP_003639438.1	talin-1 isoform X2 [Canis lupus familiaris]	0	2134.03	0	1.699	0.998762	0	74.1	125.9		High	High	High	0	1.489e-05	4.3	51.46	Used
	TRUE	High	EGAETFADHREGILK		FALSE	6.94424e-05	0	1	2	2	XP_003639438.1	talin-1 isoform X2 [Canis lupus familiaris]	1	1672.83	0	3.953	0.35795	0	40.4	159.6		High	High	High	0	2.373e-05	3.89	30.68	Used
	TRUE	High	ASAGPQPLLVQSCK	1xCarbamidomethyl [C13]	FALSE	2.04554e-05	0	1	2	8	XP_003639438.1	talin-1 isoform X2 [Canis lupus familiaris]	0	1455.76	0	1.5	0.976962	0	80	120		High	High	High	0	7.522e-06	4.19	33.15	Used
	TRUE	High	EGISQEALHTQMLTAVQEISHLIEPLASAAR		FALSE	7.22669e-06	0	1	2	6	XP_003639438.1	talin-1 isoform X2 [Canis lupus familiaris]	0	3343.73	0	1.081	0.775344	0	96.1	103.9		High	High	High	0	2.824e-06	5.27	117.99	Used
	TRUE	High	EGISQEALHTQMLTAVQEISHLIEPLASAAR	1xOxidation [M12]	FALSE	7.79201e-06	0	1	2	7	XP_003639438.1	talin-1 isoform X2 [Canis lupus familiaris]	0	3359.73	0	1.574	0.984572	0	77.7	122.3		High	High	High	7.373e-05	0.0003077	3.84	99.53	Used
	TRUE	High	AVEGCVSASQAATEDGQLLR	1xCarbamidomethyl [C5]; 1xDeamidated [Q]	FALSE	4.30909e-09	0	1	2	6	XP_003639438.1	talin-1 isoform X2 [Canis lupus familiaris]	0	2062.97	0	0.01	1.11261e-16		200			High	High	High	0	2.571e-09	5.84	46.01	Used
	TRUE	High	AVEGCVSASQAATEDGQLLR	1xCarbamidomethyl [C5]	FALSE	1.28186e-09	0	1	2	17	XP_003639438.1	talin-1 isoform X2 [Canis lupus familiaris]	0	2061.99	0	1.881	0.975752	0	69.4	130.6		High	High	High	0	1.52e-09	6.17	46.01	Used
	TRUE	High	AVASAAAALVLK		FALSE	5.66028e-05	0	1	2	11	XP_003639438.1	talin-1 isoform X2 [Canis lupus familiaris]	0	1084.67	0	1.579	0.985359	0	77.6	122.4		High	High	High	0.0001565	0.0006526	4.12	52.11	Used
	TRUE	High	EADESLNFEEQILEAAK		FALSE	1.19448e-07	0	1	2	12	XP_003639438.1	talin-1 isoform X2 [Canis lupus familiaris]	0	1935.92	0	1.908	0.970842	0	68.8	131.2		High	High	High	0	5.89e-08	5.7	81.98	Used
	TRUE	High	AVTDSINQLITMCTQQAPGQK	1xCarbamidomethyl [C13]; 1xOxidation [M12]	FALSE	6.25881e-06	0	1	2	4	XP_003639438.1	talin-1 isoform X2 [Canis lupus familiaris]	0	2320.13	0	1.639	0.993953	0	75.8	124.2		High	High	High	0	3.02e-06	3.92	67.12	Used
	TRUE	High	AVSSAIAQLLGEVAQGNENYAGIAAR	1xDeamidated [Q/N]	FALSE	4.54225e-07	0	1	2	23	XP_003639438.1	talin-1 isoform X2 [Canis lupus familiaris]	0	2574.32	0						No Quan Values	High	High	High	0	4.172e-06	5.93		Not Used
	TRUE	High	AVSSAIAQLLGEVAQGNENYAGIAAR		FALSE	5.6733e-10	0	1	2	13	XP_003639438.1	talin-1 isoform X2 [Canis lupus familiaris]	0	2573.33	0	1.635	0.993649	0	75.9	124.1		High	High	High	0	3.805e-10	6.99	102.93	Used
	TRUE	High	AVAEQIPLLVQGVR		FALSE	1.06037e-05	0	1	2	6	XP_003639438.1	talin-1 isoform X2 [Canis lupus familiaris]	0	1492.88	0	1.899	0.972315	0	69	131		High	High	High	0	1.149e-05	4.09	68.57	Used
	TRUE	High	AVAAGNSCRQEDVIATANLSR	1xCarbamidomethyl [C8]	FALSE	2.19036e-05	0	2	5	7	XP_003639438.1; XP_022268409.1	talin-1 isoform X2 [Canis lupus familiaris] talin-2 isoform X1 [Canis lupus familiaris]	1	2203.09	0	1.778	0.985359	0	72	128	Shared	High	High	High	0	8.008e-06	4.56	34.68	Used
	TRUE	High	ACEFAGFQCQIQFGPHNEQK	2xCarbamidomethyl [C2; C9]; 1xDeamidated [Q/N]	FALSE	1.43308e-05	0	1	2	20	XP_003639438.1	talin-1 isoform X2 [Canis lupus familiaris]	0	2397.04	0						Not Reliable	High	High	High	0	3.732e-05	4.48		Not Used
	TRUE	High	AAAFEDQENETVVVK	1xDeamidated [N/Q]	FALSE	9.70067e-06	0	1	2	7	XP_003639438.1	talin-1 isoform X2 [Canis lupus familiaris]	0	1650.79	0	1.469	0.969222	0	81	119		High	High	High	3.982e-05	7.953e-05	3.95	38.94	Used
	TRUE	High	AAAFEDQENETVVVKEK		FALSE	1.05313e-05	0	1	2	8	XP_003639438.1	talin-1 isoform X2 [Canis lupus familiaris]	1	1906.94	0	1.601	0.986625	0	76.9	123.1		High	High	High	0	4.814e-06	3.52	30.16	Used
	TRUE	High	AAAFEDQENETVVVKEK	1xDeamidated [Q/N]	FALSE	5.21554e-05	0	1	2	5	XP_003639438.1	talin-1 isoform X2 [Canis lupus familiaris]	1	1907.92	0	9.957	0.0223178	0	18.3	181.7		Peak Found	High	High	0	1.815e-05	2.89	33.34	Used
	TRUE	High	ACEFAGFQCQIQFGPHNEQK	2xCarbamidomethyl [C2; C9]	FALSE	2.10229e-05	0	1	2	10	XP_003639438.1	talin-1 isoform X2 [Canis lupus familiaris]	0	2396.05	0	3.227	0.385171	0	47.3	152.7		High	High	High	3.982e-05	0.0002403	3.61	58.56	Used
	TRUE	High	AAAFEDQENETVVVK		FALSE	1.22634e-06	0	1	2	15	XP_003639438.1	talin-1 isoform X2 [Canis lupus familiaris]	0	1649.8	0	1.977	0.954233	0	67.2	132.8		High	High	High	0	5.315e-07	4.45	37.11	Used
	TRUE	High	AATAPLLEAVDNLSAFASNPEFSSIPAQISPEGR		FALSE	3.37934e-06	0	1	2	9	XP_003639438.1	talin-1 isoform X2 [Canis lupus familiaris]	0	3470.74	0	1.137	0.775016	0	93.6	106.4		High	High	High	0	7.523e-06	5.57	117.33	Used
	TRUE	High	AATAPLLEAVDNLSAFASNPEFSSIPAQISPEGR	1xDeamidated [N/Q]	FALSE	0.000240663	0.000124889	1	2	11	XP_003639438.1	talin-1 isoform X2 [Canis lupus familiaris]	0	3471.73	0	1.215	0.855652	0	90.3	109.7		High	High	High	3.982e-05	7.483e-05	4.65	117.33	Used
	TRUE	High	ASVPTIQDQASAMQLSQCAK	1xCarbamidomethyl [C18]; 1xDeamidated [Q7]; 1xOxidation [M13]	FALSE	0.000957651	0.000124889	1	2	1	XP_003639438.1	talin-1 isoform X2 [Canis lupus familiaris]	0	2151.01	0						Not Reliable	Not Found	High	High	3.982e-05	0.0002658	3.47		Not Used
	TRUE	High	TEDSGLQSQVIAAATQCALSTSQLVACTK	2xCarbamidomethyl [C17; C27]; 1xDeamidated [Q]	FALSE	0.000395361	0.000124889	1	2	9	XP_003639438.1	talin-1 isoform X2 [Canis lupus familiaris]	0	3039.46	0						No Quan Values	High	High	High	7.373e-05	0.0003516	4.85		Not Used
	TRUE	High	TKEVIQEWSLTNIKR		FALSE	0.000372603	0.000124889	1	2	8	XP_003639438.1	talin-1 isoform X2 [Canis lupus familiaris]	2	1845.02	0	2.751	0.618972	0	53.3	146.7		High	High	High	0.004513	0.05187	3.28	48.26	Used
	TRUE	High	AQEACGPLEMDSALSVVQNLER	1xCarbamidomethyl [C5]; 1xDeamidated [N/Q]; 1xOxidation [M10]	FALSE	0.000295702	0.000124889	1	2	2	XP_003639438.1	talin-1 isoform X2 [Canis lupus familiaris]	0	2434.12	0						Not Reliable	High	Not Found	High	3.982e-05	9.053e-05	4.54		Not Used
	TRUE	High	EGISQEALHTQMLTAVQEISHLIEPLASAAR	1xDeamidated [Q]; 1xOxidation [M12]	FALSE	0.000524643	0.000124889	1	2	5	XP_003639438.1	talin-1 isoform X2 [Canis lupus familiaris]	0	3360.71	0						No Quan Values	Not Found	High	High	3.982e-05	0.0001516	4		Not Used
	TRUE	High	EGISQEALHTQMLTAVQEISHLIEPLASAAR	1xDeamidated [Q]	FALSE	0.000245522	0.000124889	1	2	5	XP_003639438.1	talin-1 isoform X2 [Canis lupus familiaris]	0	3344.72	0	1.713	0.995272	0	73.7	126.3		High	High	High	3.982e-05	7.632e-05	4.36	117.35	Used
	TRUE	High	NGNLPEFGEAIATASK		FALSE	0.000239064	0.000124889	1	2	4	XP_003639438.1	talin-1 isoform X2 [Canis lupus familiaris]	0	1618.81	0	2.256	0.87696	0	61.4	138.6		High	High	High	3.982e-05	9.178e-05	3.98	59.31	Used
	TRUE	High	NLGTALAELR		FALSE	0.000235897	0.000124889	1	2	4	XP_003639438.1	talin-1 isoform X2 [Canis lupus familiaris]	0	1057.6	0	1.971	0.95715	0	67.3	132.7		High	High	High	3.982e-05	7.363e-05	3.06	56.58	Used
	TRUE	High	GHMPPLTSAQQALTGTINSSMQAVQAAQATLDDFDTLPPLGQDAASK	2xDeamidated [Q/N]; 2xOxidation [M3; M21]	FALSE	0.000239064	0.000124889	1	2	4	XP_003639438.1	talin-1 isoform X2 [Canis lupus familiaris]	0	4828.29	0	1.813	0.982525	0	71.1	128.9		High	High	High	3.982e-05	7.424e-05	4.97	108.4	Used
	TRUE	High	GHMPPLTSAQQALTGTINSSMQAVQAAQATLDDFDTLPPLGQDAASK	1xDeamidated [N/Q]; 1xOxidation [M3]	FALSE	0.000274905	0.000124889	1	2	4	XP_003639438.1	talin-1 isoform X2 [Canis lupus familiaris]	0	4811.31	0						No Quan Values	High	High	High	0.0002049	0.001377	4.47		Not Used
	TRUE	High	QKLHTDDELNWLDHGR	1xDeamidated [Q/N]	FALSE	0.000295702	0.000124889	1	2	3	XP_003639438.1	talin-1 isoform X2 [Canis lupus familiaris]	1	1977.94	0	2.889	0.753351	0	51.4	148.6		High	High	High	3.982e-05	9.021e-05	2.98	44.26	Used
	TRUE	High	QNLLQAAGNVGQASGELLQQIGESDTDPHFQDVLMQLAK	2xDeamidated [Q]; 1xOxidation [M35]	FALSE	0.000271279	0.000124889	1	1	6	XP_003639438.1	talin-1 isoform X2 [Canis lupus familiaris]	0	4182.03	0						No Quan Values	High	High	High	0.000272	0.002265	4.4		Not Used
	TRUE	High	AVAAGNSCRQEDVIATANLSR	1xCarbamidomethyl [C8]; 1xDeamidated [Q/N]	FALSE	0.000944963	0.000124889	2	5	9	XP_003639438.1; XP_022268409.1	talin-1 isoform X2 [Canis lupus familiaris] talin-2 isoform X1 [Canis lupus familiaris]	1	2204.07	0	1.818	0.986185	0	71	129	Shared	High	High	High	7.373e-05	0.0003504	3.82	39.77	Used
	TRUE	High	SKDHFGLEGDEESTMLEDSVSPKK	1xOxidation [M15]	FALSE	0.000324394	0.000124889	1	2	8	XP_003639438.1	talin-1 isoform X2 [Canis lupus familiaris]	2	2681.22	0	2.453	0.782729	0	57.9	142.1		High	High	High	0.0001565	0.0009156	3.69	41.87	Used
	TRUE	High	SKDHFGLEGDEESTMLEDSVSPKK		FALSE	0.000800302	0.000124889	1	2	1	XP_003639438.1	talin-1 isoform X2 [Canis lupus familiaris]	2	2665.23	0	6.133	0.0643153	0	28	172		Peak Found	High	High	3.982e-05	0.0002252	3.32	49.45	Used
	TRUE	High	EADESLNFEEQILEAAK	1xDeamidated [N/Q]	FALSE	0.00057528	0.000124889	1	2	2	XP_003639438.1	talin-1 isoform X2 [Canis lupus familiaris]	0	1936.9	0						Not Reliable	High	Not Found	High	0.0002264	0.001515	3.99		Not Used
	TRUE	High	AVSSAIAQLLGEVAQGNENYAGIAAR	2xDeamidated [Q8; Q/N]	FALSE	0.000305653	0.000124889	1	2	5	XP_003639438.1	talin-1 isoform X2 [Canis lupus familiaris]	0	2575.3	0						No Quan Values	High	High	High	0.0008393	0.007153	3.68		Not Used
	TRUE	High	RVAGSVTELIQAAEAMKGTEWVDPEDPTVIAENELLGAAAAIEAAAK	1xDeamidated [Q11]; 1xOxidation [M16]	FALSE	0.000705756	0.000124889	1	2	3	XP_003639438.1	talin-1 isoform X2 [Canis lupus familiaris]	2	4823.43	0	0.319	0.00632561	0	151.6	48.4		High	High	High	3.982e-05	0.0001993	4.6	121.22	Used
	TRUE	High	EVANSTANLVK		FALSE	0.000800302	0.000124889	2	5	2	XP_003639438.1; XP_022268409.1	talin-1 isoform X2 [Canis lupus familiaris] talin-2 isoform X1 [Canis lupus familiaris]	0	1145.62	0	1.69	0.995272	0	74.4	125.6	Shared	High	High	High	3.982e-05	0.0002248	2.99	21.69	Used
	TRUE	High	TVTDMLMTICAR	1xCarbamidomethyl [C10]	FALSE	0.000346535	0.000124889	1	2	1	XP_003639438.1	talin-1 isoform X2 [Canis lupus familiaris]	0	1411.67	0	100	1.11261e-16			200		Not Found	High	High	3.982e-05	0.000104	2.56	71.55	Used
	TRUE	High	TVTDMLMTICAR	1xCarbamidomethyl [C10]; 1xOxidation [M]	FALSE	0.000280432	0.000124889	1	2	4	XP_003639438.1	talin-1 isoform X2 [Canis lupus familiaris]	0	1427.67	0	10.833	0.000639673	0	16.9	183.1		High	High	High	3.982e-05	8.625e-05	3.3	63.44	Used
	TRUE	High	LGAASLGAEDPETQVVLINAVK	2xDeamidated [Q14; N19]	FALSE	0.000639235	0.000124889	1	2	1	XP_003639438.1	talin-1 isoform X2 [Canis lupus familiaris]	0	2197.16	0						Not Reliable	Not Found	High	High	3.982e-05	0.0001822	4.25		Not Used
	TRUE	High	AHATGAGPAGRYDQATDTILTVTENIFSSMGDAGEMVR	2xOxidation [M30; M36]	FALSE	0.000260677	0.000124889	1	2	2	XP_003639438.1	talin-1 isoform X2 [Canis lupus familiaris]	1	3942.82	0	3.137	0.628147	0	48.3	151.7		High	High	High	7.373e-05	0.0002995	3.94	90.98	Used
	TRUE	High	KSTVLQQQYNR		FALSE	0.000351137	0.000124889	1	2	2	XP_003639438.1	talin-1 isoform X2 [Canis lupus familiaris]	1	1364.73	0	0.834	0.559691	0	109	91		High	High	High	3.982e-05	0.000157	3.41	15.97	Used
	TRUE	High	ALDYYMLRNGDTMEYR	1xDeamidated [N9]; 2xOxidation [M6; M13]	FALSE	0.000652008	0.000124889	1	2	5	XP_003639438.1	talin-1 isoform X2 [Canis lupus familiaris]	1	2043.88	0	2.182	0.892099	0	62.8	137.2		High	High	High	0.0006257	0.004883	3.18	45.26	Used
	TRUE	High	VSQMAQYFEPLTLAAVGAASK	1xDeamidated [Q6]	FALSE	0.000351137	0.000124889	1	2	2	XP_003639438.1	talin-1 isoform X2 [Canis lupus familiaris]	0	2183.11	0						Not Reliable	High	High	High	3.982e-05	0.0001054	3.77		Not Used
	TRUE	High	VGAIPANALDDGQWSQGLISAAR	2xDeamidated [Q13; Q/N]	FALSE	0.000501031	0.000124889	1	2	5	XP_003639438.1	talin-1 isoform X2 [Canis lupus familiaris]	0	2312.15	0						No Quan Values	High	High	High	3.982e-05	0.0001457	4.19	82.43	Not Used
	TRUE	High	VGDDPAVWQLK		FALSE	0.000511017	0.000124889	1	2	5	XP_003639438.1	talin-1 isoform X2 [Canis lupus familiaris]	0	1227.64	0	1.992	0.948491	0	66.9	133.1		High	High	High	3.982e-05	0.0001958	3.24	51.03	Used
	TRUE	High	TMQFEPSTMVYDACR	1xCarbamidomethyl [C14]	FALSE	0.000647722	0.000124889	1	2	1	XP_003639438.1	talin-1 isoform X2 [Canis lupus familiaris]	0	1835.78	0	100	1.11261e-16			200		Not Found	High	High	3.982e-05	0.0001842	3.99	61.52	Used
	TRUE	High	VMVTNVTSLLK		FALSE	0.000832791	0.000124889	2	5	1	XP_003639438.1; XP_022268409.1	talin-1 isoform X2 [Canis lupus familiaris] talin-2 isoform X1 [Canis lupus familiaris]	0	1204.7	0	1.757	0.986089	0	72.6	127.4	Shared	Peak Found	High	High	3.982e-05	0.0002331	2.71	62.84	Used
	TRUE	High	AGFLDLKDFLPK		FALSE	0.0006226	0.000124889	1	2	10	XP_003639438.1	talin-1 isoform X2 [Canis lupus familiaris]	1	1363.76	0	2.124	0.92114	0	64	136		High	High	High	3.982e-05	0.000178	3.34	87.29	Used
	TRUE	High	KFFYSDQNVDSRDPVQLNLLYVQAR		FALSE	0.000549373	0.000124889	2	4	7	XP_003639438.1; XP_022268409.1	talin-1 isoform X2 [Canis lupus familiaris] talin-2 isoform X1 [Canis lupus familiaris]	2	3015.53	0	2.867	0.559938	0	51.7	148.3	Shared	High	High	High	0.0007726	0.006768	3.31	75.34	Used
	TRUE	High	TIMVDDSKTVTDMLMTICAR	1xCarbamidomethyl [C18]; 2xOxidation [M3; M13]	FALSE	0.000497746	0.000124889	1	2	3	XP_003639438.1	talin-1 isoform X2 [Canis lupus familiaris]	1	2333.09	0	1.777	0.986089	0	72	128		Peak Found	High	High	3.982e-05	0.0001865	3.7	64.81	Used
	TRUE	High	VLGEAMTGISQNAKNGNLPEFGEAIATASK	1xDeamidated [N]	FALSE	0.000795016	0.000124889	1	2	3	XP_003639438.1	talin-1 isoform X2 [Canis lupus familiaris]	1	3019.5	0						No Quan Values	High	High	High	3.982e-05	0.0002227	2.77		Not Used
	TRUE	High	VLGEAMTGISQNAK	1xDeamidated [N/Q]; 1xOxidation [M6]	FALSE	0.000219194	0.000124889	1	2	8	XP_003639438.1	talin-1 isoform X2 [Canis lupus familiaris]	0	1435.71	0	1.409	0.952163	0	83	117		High	High	High	0.0001061	0.0004124	4.46	25.79	Used
	TRUE	High	LKPLPGETMEK		FALSE	0.00081638	0.000124889	1	2	2	XP_003639438.1	talin-1 isoform X2 [Canis lupus familiaris]	0	1242.68	0	1.191	0.86451	0	91.3	108.7		High	High	High	3.982e-05	0.0002289	2.79	24.2	Used
	TRUE	High	ALSTDPAAPNLK		FALSE	0.000524643	0.000124889	1	2	4	XP_003639438.1	talin-1 isoform X2 [Canis lupus familiaris]	0	1197.65	0	1.669	0.998922	0	74.9	125.1		High	High	High	3.982e-05	0.000152	3.24	29.91	Used
	TRUE	High	MVAAATNNLCEAANAAVQGHASQEKLISSAK	1xCarbamidomethyl [C10]; 1xDeamidated [N7]; 1xOxidation [M1]	FALSE	0.00105161	0.000232932	1	2	1	XP_003639438.1	talin-1 isoform X2 [Canis lupus familiaris]	1	3172.54	0						No Quan Values	High	Not Found	High	7.373e-05	0.0002892	4.34		Not Used
	TRUE	High	AGALQCSPSDAYTK	1xCarbamidomethyl [C6]	FALSE	0.00102381	0.000232932	1	2	2	XP_003639438.1	talin-1 isoform X2 [Canis lupus familiaris]	0	1468.67	0	1.695	0.995272	0	74.2	125.8		High	High	High	7.373e-05	0.0002826	3.91	24.21	Used
	TRUE	High	VMVTNVTSLLK	1xOxidation [M2]	FALSE	0.00110961	0.000232932	2	5	4	XP_003639438.1; XP_022268409.1	talin-1 isoform X2 [Canis lupus familiaris] talin-2 isoform X1 [Canis lupus familiaris]	0	1220.69	0	1.72	0.993204	0	73.5	126.5	Shared	High	High	High	0.0001565	0.0006368	2.67	56.56	Used
	TRUE	High	KSKDHFGLEGDEESTMLEDSVSPK	1xOxidation [M16]	FALSE	0.00118693	0.000232932	1	2	2	XP_003639438.1	talin-1 isoform X2 [Canis lupus familiaris]	2	2681.22	0	4.1	0.326641	0	39.2	160.8		Peak Found	High	High	0.0001374	0.0005069	3.17	43.69	Used
	TRUE	High	SIAAATSALVK		FALSE	0.00121123	0.000232932	2	5	12	XP_003639438.1; XP_022268409.1	talin-1 isoform X2 [Canis lupus familiaris] talin-2 isoform X1 [Canis lupus familiaris]	0	1031.61	0	1.672	0.999658	0	74.9	125.1	Shared	High	High	High	7.373e-05	0.0003308	3.78	38.22	Used
	TRUE	High	DDILNGSHPVSFDKACEFAGFQCQIQFGPHNEQK	2xCarbamidomethyl [C16; C23]; 2xDeamidated [Q/N]	FALSE	0.00104458	0.000232932	1	2	7	XP_003639438.1	talin-1 isoform X2 [Canis lupus familiaris]	1	3922.74	0						No Quan Values	High	High	High	7.373e-05	0.0002872	4.65		Not Used
	TRUE	High	TLREQGVEEHETLLLRR		FALSE	0.00110218	0.000232932	1	2	5	XP_003639438.1	talin-1 isoform X2 [Canis lupus familiaris]	2	2079.13	0	1.653	0.995665	0	75.4	124.6		High	High	High	7.373e-05	0.0003034	3.3	37.01	Used
	TRUE	High	TLREQGVEEHETLLLR	1xDeamidated [Q5]	FALSE	0.00122772	0.000232932	1	2	1	XP_003639438.1	talin-1 isoform X2 [Canis lupus familiaris]	1	1924.01	0						Not Reliable	Not Found	High	High	7.373e-05	0.0003345	2.66		Not Used
	TRUE	High	ELMEEKKEEVTGTLR	1xOxidation [M3]	FALSE	0.00113987	0.000232932	1	2	1	XP_003639438.1	talin-1 isoform X2 [Canis lupus familiaris]	2	1807.91	0	3.287	0.579932	0	46.6	153.4		Peak Found	High	High	7.373e-05	0.0003124	2.59	20.75	Used
	TRUE	High	ALGDLISATK		FALSE	0.00141627	0.000232932	1	2	4	XP_003639438.1	talin-1 isoform X2 [Canis lupus familiaris]	0	988.567	0	1.956	0.958946	0	67.7	132.3		High	High	High	0.0001374	0.0004914	2.8	46.01	Used
	TRUE	High	ELLENPVQPINDMSYFGCLDSVMENSK	1xCarbamidomethyl [C18]; 1xDeamidated [N/Q]; 2xOxidation [M13; M23]	FALSE	0.00180437	0.000337476	1	2	5	XP_003639438.1	talin-1 isoform X2 [Canis lupus familiaris]	0	3162.4	0						No Quan Values	High	High	High	0.0001565	0.0006156	4.95		Not Used
	TRUE	High	GSQAQPDSPSAQLALIAASQSFLQPGGK	2xDeamidated [Q]	FALSE	0.00179178	0.000337476	1	2	2	XP_003639438.1	talin-1 isoform X2 [Canis lupus familiaris]	0	2756.37	0						Not Reliable	High	High	High	0.0001061	0.0004765	4.13		Not Used
	TRUE	High	GVAALTSDPAVQAIVLDTASDVLDKASSLIEEAKK		FALSE	0.00165953	0.000337476	1	2	6	XP_003639438.1	talin-1 isoform X2 [Canis lupus familiaris]	2	3525.89	0	1.5	0.976962	0	80	120		High	High	High	0.000272	0.002398	4.05	123.95	Used
	TRUE	High	APGQLECETAIAALNSCLRDLDQASLAAVSQQLAPR	2xCarbamidomethyl [C7; C17]; 2xDeamidated [Q/N]	FALSE	0.00181706	0.000337476	1	2	2	XP_003639438.1	talin-1 isoform X2 [Canis lupus familiaris]	1	3839.89	0						No Quan Values	Not Found	High	High	0.001029	0.008988	3.4		Not Used
	TRUE	High	EAAYHPEVAPDVR		FALSE	0.00212286	0.000439072	1	2	7	XP_003639438.1	talin-1 isoform X2 [Canis lupus familiaris]	0	1453.71	0	1.762	0.986089	0	72.4	127.6		High	High	High	0.0002264	0.001612	2.69	25.72	Used
	TRUE	High	ASAGPQPLLVQSCK	1xCarbamidomethyl [C13]; 1xDeamidated [Q11]	FALSE	0.00210778	0.000439072	1	2	1	XP_003639438.1	talin-1 isoform X2 [Canis lupus familiaris]	0	1456.75	0						No Quan Values	Not Found	High	High	0.0001374	0.0005532	3.11		Not Used
	TRUE	High	ILAQATSDLVNAIKADAEGESDLENSRK		FALSE	0.00212286	0.000439072	1	2	3	XP_003639438.1	talin-1 isoform X2 [Canis lupus familiaris]	2	2958.5	0	2.095	0.924944	0	64.6	135.4		High	High	High	0.0001565	0.0007671	3.23	81.24	Used
	TRUE	High	AGALQCSPSDAYTKK	1xCarbamidomethyl [C6]	FALSE	0.00428049	0.000489842	1	2	3	XP_003639438.1	talin-1 isoform X2 [Canis lupus familiaris]	1	1596.77	0	1.845	0.986089	0	70.3	129.7		High	High	High	0.0001806	0.001089	3.1	18.47	Used
	TRUE	High	ALSTDPAAPNLK	1xDeamidated [N10]	FALSE	0.00277641	0.000489842	1	2	1	XP_003639438.1	talin-1 isoform X2 [Canis lupus familiaris]	0	1198.63	0	1.598	0.98337	0	77	123		Peak Found	High	High	0.0001565	0.0007142	2.25	30.78	Used
	TRUE	High	AVTDSINQLITMCTQQAPGQK	1xCarbamidomethyl [C13]; 1xDeamidated [N/Q]; 1xOxidation [M12]	FALSE	0.00408525	0.000489842	1	2	5	XP_003639438.1	talin-1 isoform X2 [Canis lupus familiaris]	0	2321.11	0						Not Reliable	High	High	High	0.0001806	0.00104	3.66		Not Used
	TRUE	High	AVTDSINQLITMCTQQAPGQKECDNALRELETVR	2xCarbamidomethyl [C13; C23]; 1xOxidation [M12]	FALSE	0.00361157	0.000489842	1	2	1	XP_003639438.1	talin-1 isoform X2 [Canis lupus familiaris]	2	3905.88	0	0.85	0.500828	0	108.1	91.9		High	Peak Found	High	0.0001565	0.0009209	3.62	79.07	Used
	TRUE	High	YDQATDTILTVTENIFSSMGDAGEMVR	2xDeamidated [Q3; N14]; 1xOxidation [M25]	FALSE	0.00228054	0.000489842	1	2	1	XP_003639438.1	talin-1 isoform X2 [Canis lupus familiaris]	0	2982.32	0						Not Reliable	Not Found	High	High	0.0001565	0.0005964	1.96		Not Used
	TRUE	High	VGKVEHGSVALPAIMR		FALSE	0.00294601	0.000489842	1	2	1	XP_003639438.1	talin-1 isoform X2 [Canis lupus familiaris]	1	1663.93	0	100	1.11261e-16			200		Not Found	High	High	0.0001565	0.0007594	2.08	43.17	Used
	TRUE	High	VGKVEHGSVALPAIMR	1xOxidation [M15]	FALSE	0.0044862	0.000489842	1	2	1	XP_003639438.1	talin-1 isoform X2 [Canis lupus familiaris]	1	1679.93	0	100	1.11261e-16			200		Not Found	High	High	0.0001806	0.001142	2.36	33.56	Used
	TRUE	High	SNTSPEELGPLANQLTSDYGR	2xDeamidated [N13; Q/N]	FALSE	0.0024515	0.000489842	1	2	3	XP_003639438.1	talin-1 isoform X2 [Canis lupus familiaris]	0	2251.04	0						No Quan Values	Not Found	High	High	0.0001565	0.0006372	4.07		Not Used
	TRUE	High	ALDYYMLR	1xOxidation [M6]	FALSE	0.002756	0.000489842	1	2	9	XP_003639438.1	talin-1 isoform X2 [Canis lupus familiaris]	0	1060.51	0	1.797	0.984082	0	71.5	128.5		High	High	High	0.0002049	0.001195	2.46	44.77	Used
	TRUE	High	ELETVRELLENPVQPINDMSYFGCLDSVMENSK	1xCarbamidomethyl [C24]; 1xDeamidated [N31]; 2xOxidation [M19; M29]	FALSE	0.00389991	0.000489842	1	2	2	XP_003639438.1	talin-1 isoform X2 [Canis lupus familiaris]	1	3889.78	0						No Quan Values	High	High	High	0.0001806	0.0009955	4.51		Not Used
	TRUE	High	MVAAATNNLCEAANAAVQGHASQEKLISSAK	1xCarbamidomethyl [C10]; 1xOxidation [M1]	FALSE	0.00345012	0.000489842	1	2	1	XP_003639438.1	talin-1 isoform X2 [Canis lupus familiaris]	1	3171.55	0	2.235	0.928523	0	61.8	138.2		High	Peak Found	High	0.0001565	0.0008841	2.99	52.23	Used
	TRUE	High	ECANGYLELLDHVLLTLQKPSPELK	1xCarbamidomethyl [C2]; 1xDeamidated [N/Q]	FALSE	0.00236428	0.000489842	1	2	2	XP_003639438.1	talin-1 isoform X2 [Canis lupus familiaris]	0	2881.5	0	0.883	0.565803	0	106.2	93.8		High	High	High	0.0001565	0.0006134	3.5	108.82	Used
	TRUE	High	ELLENPVQPINDMSYFGCLDSVMENSK	1xCarbamidomethyl [C18]; 2xOxidation [M13; M23]	FALSE	0.00299023	0.000489842	1	2	2	XP_003639438.1	talin-1 isoform X2 [Canis lupus familiaris]	0	3161.41	0	1.295	0.92114	0	87.1	112.9		High	High	High	0.0001565	0.0007668	2.99	81.8	Used
	TRUE	High	AAMEPIVISAK		FALSE	0.00542606	0.000575122	1	2	2	XP_003639438.1	talin-1 isoform X2 [Canis lupus familiaris]	0	1129.63	0						No Quan Values	High	High	High	0.0002049	0.001382	2.8	42.14	Not Used
	TRUE	High	AATAPLLEAVDNLSAFASNPEFSSIPAQISPEGR	2xDeamidated [N19; Q28]	FALSE	0.00617268	0.00065146	1	2	1	XP_003639438.1	talin-1 isoform X2 [Canis lupus familiaris]	0	3472.71	0						Not Reliable	High	Not Found	High	0.0002264	0.001577	4.16		Not Used
	TRUE	High	GHMPPLTSAQQALTGTINSSMQAVQAAQATLDDFDTLPPLGQDAASK	2xDeamidated [Q22; Q]; 1xOxidation [M]	FALSE	0.00622296	0.00065146	1	2	3	XP_003639438.1	talin-1 isoform X2 [Canis lupus familiaris]	0	4812.3	0						No Quan Values	High	High	High	0.0009025	0.00749	3.74		Not Used
	TRUE	High	TYGVSFFLVK		FALSE	0.0066417	0.00065146	2	4	6	XP_003639438.1; XP_022268409.1	talin-1 isoform X2 [Canis lupus familiaris] talin-2 isoform X1 [Canis lupus familiaris]	0	1160.64	0	2.604	0.702453	0	55.5	144.5	Shared	High	High	High	0.001769	0.01761	2.5	75.76	Used
	TRUE	High	ECANGYLELLDHVLLTLQKPSPELK	1xCarbamidomethyl [C2]	FALSE	0.00703345	0.00065146	1	2	1	XP_003639438.1	talin-1 isoform X2 [Canis lupus familiaris]	0	2880.52	0	1.095	0.795553	0	95.5	104.5		Peak Found	High	High	0.0002264	0.001798	2.28	107.26	Used
	TRUE	High	AAMEPIVISAK	1xOxidation [M3]	FALSE	0.00776493	0.000729854	1	2	3	XP_003639438.1	talin-1 isoform X2 [Canis lupus familiaris]	0	1145.62	0	1.617	0.989528	0	76.4	123.6		High	High	High	0.0002491	0.001996	2.75	30.5	Used
	TRUE	High	GIWLEAGK		FALSE	0.00887167	0.000808626	1	2	5	XP_003639438.1	talin-1 isoform X2 [Canis lupus familiaris]	0	873.483	0	2.436	0.791851	0	58.2	141.8		High	High	High	0.0006257	0.004695	2.41	43.56	Used
	TRUE	High	LGAASLGAEDPETQVVLINAVKDVAK		FALSE	0.00887167	0.000808626	1	2	2	XP_003639438.1	talin-1 isoform X2 [Canis lupus familiaris]	1	2608.42	0	2.243	0.884132	0	61.7	138.3		High	High	High	0.000272	0.0023	2.52	82.41	Used
	TRUE	High	MVAAATNNLCEAANAAVQGHASQEK	1xCarbamidomethyl [C10]; 1xDeamidated [N]	FALSE	0.00940859	0.000808626	1	2	4	XP_003639438.1	talin-1 isoform X2 [Canis lupus familiaris]	0	2557.18	0	0.01	1.11261e-16		200			High	Not Found	High	0.000272	0.002454	3.65	45.71	Used
	TRUE	High	MVGGIAQIIAAQEEMLRK	1xDeamidated [Q7]; 2xOxidation [M1; M15]	FALSE	0.00850849	0.000808626	1	2	1	XP_003639438.1	talin-1 isoform X2 [Canis lupus familiaris]	1	1991.03	0						Not Reliable	Not Found	High	High	0.000272	0.002197	2.23		Not Used
	TRUE	High	ALDYYMLR		FALSE	0.0107721	0.000874724	1	2	2	XP_003639438.1	talin-1 isoform X2 [Canis lupus familiaris]	0	1044.52	0	5.818	0.0150612	0	29.3	170.7		High	High	High	0.000291	0.002839	2.55	55.48	Used
	TRUE	High	IGITNHDEYSLVR	1xDeamidated [N5]	FALSE	0.0110506	0.000874724	1	2	2	XP_003639438.1	talin-1 isoform X2 [Canis lupus familiaris]	0	1517.76	0	1.591	0.986058	0	77.2	122.8		High	High	High	0.000291	0.002923	2.35	47.81	Used
	TRUE	High	VLGEAMTGISQNAKNGNLPEFGEAIATASK	3xDeamidated [N15; N17; Q/N]; 1xOxidation [M6]	FALSE	0.0105906	0.000874724	1	2	4	XP_003639438.1	talin-1 isoform X2 [Canis lupus familiaris]	1	3037.47	0						No Quan Values	High	High	High	0.006141	0.07348	3.3		Not Used
	TRUE	High	ISIGNVVK		FALSE	0.010151	0.000874724	1	2	2	XP_003639438.1	talin-1 isoform X2 [Canis lupus familiaris]	0	829.514	0	1.671	0.999533	0	74.9	125.1		High	High	High	0.0003893	0.003652	2.02	35.82	Used
	TRUE	High	RAIADMLR		FALSE	0.0125639	0.00103943	1	2	1	XP_003639438.1	talin-1 isoform X2 [Canis lupus familiaris]	1	945.53	0	1.504	0.976962	0	79.9	120.1		High	Peak Found	High	0.0003402	0.00335	2.73	32.47	Used
	TRUE	High	VLGEAMTGISQNAKNGNLPEFGEAIATASK	2xDeamidated [N15; N]	FALSE	0.0139331	0.00137212	1	2	4	XP_003639438.1	talin-1 isoform X2 [Canis lupus familiaris]	1	3020.49	0						Not Reliable	High	High	High	0.00044	0.003739	3.4		Not Used
	TRUE	High	DHFGLEGDEESTMLEDSVSPK		FALSE	0.0151946	0.0014393	1	2	1	XP_003639438.1	talin-1 isoform X2 [Canis lupus familiaris]	0	2322.01	0						No Quan Values	Not Found	High	High	0.0005104	0.004092	1.96		Not Used
	TRUE	High	MVGGIAQIIAAQEEMLRK	2xOxidation [M1; M15]	FALSE	0.0146761	0.0014393	1	2	2	XP_003639438.1	talin-1 isoform X2 [Canis lupus familiaris]	1	1990.05	0	1.283	0.911691	0	87.6	112.4		Peak Found	High	High	0.003367	0.0367	2.25	72.55	Used
	TRUE	High	APGQLECETAIAALNSCLRDLDQASLAAVSQQLAPR	2xCarbamidomethyl [C7; C17]; 1xDeamidated [Q]	FALSE	0.0160086	0.00160084	1	2	3	XP_003639438.1	talin-1 isoform X2 [Canis lupus familiaris]	1	3838.91	0						No Quan Values	High	High	High	0.002269	0.02406	3.96		Not Used
	TRUE	High	ALDYYMLRNGDTMEYR	1xDeamidated [N9]; 1xOxidation [M13]	FALSE	0.0197489	0.00197657	1	2	1	XP_003639438.1	talin-1 isoform X2 [Canis lupus familiaris]	1	2027.88	0	6.832	0.0353824	0	25.5	174.5		Peak Found	High	High	0.0006673	0.005373	2.52	53.24	Used
	TRUE	High	KFFYSDQNVDSRDPVQLNLLYVQAR	1xDeamidated [Q/N]	FALSE	0.0255037	0.00249453	2	4	6	XP_003639438.1; XP_022268409.1	talin-1 isoform X2 [Canis lupus familiaris] talin-2 isoform X1 [Canis lupus familiaris]	2	3016.52	0						Not Reliable	High	High	High	0.001572	0.01545	3.3		Not Used
	TRUE	High	ELETVRELLENPVQPINDMSYFGCLDSVMENSK	1xCarbamidomethyl [C24]; 2xDeamidated [N11; N17]; 2xOxidation [M19; M29]	FALSE	0.025959	0.00256812	1	2	1	XP_003639438.1	talin-1 isoform X2 [Canis lupus familiaris]	1	3890.77	0						Not Reliable	Not Found	High	High	0.0008393	0.007079	2.79		Not Used
	TRUE	High	ELETVRELLENPVQPINDMSYFGCLDSVMENSK	1xCarbamidomethyl [C24]; 2xOxidation [M19; M29]	FALSE	0.0422833	0.0039205	1	2	1	XP_003639438.1	talin-1 isoform X2 [Canis lupus familiaris]	1	3888.8	0						No Quan Values	Not Found	High	High	0.001275	0.0116	3.08		Not Used
	TRUE	High	AQEACGPLEMDSALSVVQNLERDLQEVK	1xCarbamidomethyl [C5]; 1xDeamidated [N/Q]; 1xOxidation [M10]	FALSE	0.05969	0.00499987	1	2	2	XP_003639438.1	talin-1 isoform X2 [Canis lupus familiaris]	1	3146.5	0	100	1.11261e-16			200		Not Found	High	High	0.001671	0.0165	3.21	102.62	Used
	TRUE	High	VEHGSVALPAIMR		FALSE	0.0586496	0.00499987	1	2	1	XP_003639438.1	talin-1 isoform X2 [Canis lupus familiaris]	0	1379.75	0	100	1.11261e-16			200		Not Found	High	High	0.001651	0.01626	1.84	46.88	Used
	TRUE	High	TSTPEDFIR		FALSE	0.0618239	0.00520812	1	2	1	XP_003639438.1	talin-1 isoform X2 [Canis lupus familiaris]	0	1065.52	0	1.871	0.976962	0	69.7	130.3		High	Peak Found	High	0.001729	0.01718	2.04	37.74	Used
	TRUE	High	DKAPGQLECETAIAALNSCLRDLDQASLAAVSQQLAPR	2xCarbamidomethyl [C9; C19]; 2xDeamidated [Q25; Q33]	FALSE	0.0692676	0.00574975	1	2	1	XP_003639438.1	talin-1 isoform X2 [Canis lupus familiaris]	2	4083.01	0	5.189	0.177836	0	32.3	167.7		Peak Found	High	High	0.001927	0.01935	2.75	107.79	Used
	TRUE	High	APGQLECETAIAALNSCLRDLDQASLAAVSQQLAPR	2xCarbamidomethyl [C7; C17]	FALSE	0.0704848	0.00588721	1	2	1	XP_003639438.1	talin-1 isoform X2 [Canis lupus familiaris]	1	3837.92	0						No Quan Values	Not Found	High	High	0.001966	0.0198	2.46		Not Used
	TRUE	High	AIADMLR		FALSE	0.0711008	0.00595426	1	2	2	XP_003639438.1	talin-1 isoform X2 [Canis lupus familiaris]	0	789.429	0	1.362	0.941151	0	84.7	115.3		High	High	High	0.001987	0.01989	1.91	40.08	Used
	TRUE	High	FLPSELRDEH		FALSE	0.072348	0.00601203	1	2	1	XP_003639438.1	talin-1 isoform X2 [Canis lupus familiaris]	1	1242.61	0	1.107	0.775344	0	94.9	105.1		High	Peak Found	High	0.002001	0.02035	2.35	33.02	Used
	TRUE	High	ILAQATSDLVNAIKADAEGESDLENSRK	1xDeamidated [N/Q]	FALSE	0.0852434	0.00679735	1	2	2	XP_003639438.1	talin-1 isoform X2 [Canis lupus familiaris]	2	2959.49	0						No Quan Values	High	High	High	0.002286	0.02446	4		Not Used
	TRUE	High	GVAALTSDPAVQAIVLDTASDVLDKASSLIEEAKK	1xDeamidated [Q12]	FALSE	0.0920535	0.00726912	1	2	1	XP_003639438.1	talin-1 isoform X2 [Canis lupus familiaris]	2	3526.87	0						Not Reliable	High	Not Found	High	0.002501	0.02652	2.91		Not Used
	TRUE	High	LVQRLEHAAK		FALSE	0.103615	0.0083975	1	2	1	XP_003639438.1	talin-1 isoform X2 [Canis lupus familiaris]	1	1164.68	0	1.347	0.935708	0	85.2	114.8		High	Peak Found	High	0.002886	0.0305	2.49	17.45	Used
TRUE	High	Master Protein	XP_867483.1	filamin-A [Canis lupus familiaris]	0	FALSE	1798.26	77	175	1510	170	1	2646	280.5	6.11	4431.36	175			protein binding	Pf00307, Pf00630	481084		FLNA	X	MAPK signaling pathway; Focal adhesion; Proteoglycans in cancer; Salmonella infection	MAPK signaling pathway; Androgen receptor signaling pathway	4	1.208	0.77641	18.69	89.3	110.7	3.58101e+09	4.43892e+09	High	High
	Checked	Confidence	Sequence	Modifications	Contaminant	Qvality PEP	Qvality q-value	# Protein Groups	# Proteins	# PSMs	Master Protein Accessions	Master Protein Descriptions	# Missed Cleavages	Theo. MH+ [Da]	# Razor Quan Results	Abundance Ratio: (F41, Sample) / (F42, Control)	Abundance Ratio Adj. P-Value: (F41, Sample) / (F42, Control)	Abundance Ratio Variability [%]: (F41, Sample) / (F42, Control)	Abundances (Grouped): F42, Control	Abundances (Grouped): F41, Sample	Quan Info	Found in Sample: [S42] F42: Control	Found in Sample: [S41] F41: Sample	Confidence (by Search Engine): Sequest HT	Percolator q-Value (by Search Engine): Sequest HT	Percolator PEP (by Search Engine): Sequest HT	XCorr (by Search Engine): Sequest HT	Top Apex RT [min]	Quan Usage
	TRUE	High	LQVEPAVDTSGVQCYGPGIEGQGVFR	1xCarbamidomethyl [C14]; 1xDeamidated [Q]	FALSE	1.0476e-06	0	1	1	9	XP_867483.1	filamin-A [Canis lupus familiaris]	0	2764.32	0						Not Reliable	High	High	High	0	2.584e-06	4.9		Not Used
	TRUE	High	LQVEPAVDTSGVQCYGPGIEGQGVFR	1xCarbamidomethyl [C14]	FALSE	2.02414e-07	0	1	1	7	XP_867483.1	filamin-A [Canis lupus familiaris]	0	2763.34	0	1.089	0.715343	0	95.7	104.3		High	High	High	0	1.014e-07	5.85	71.23	Used
	TRUE	High	IPEISIQDMTAQVTSPSGK	1xDeamidated [Q]; 1xOxidation [M9]	FALSE	1.34341e-08	0	1	1	5	XP_867483.1	filamin-A [Canis lupus familiaris]	0	2019	0						No Quan Values	High	High	High	0	7.509e-09	5.61		Not Used
	TRUE	High	IPEISIQDMTAQVTSPSGK	1xOxidation [M9]	FALSE	1.96011e-09	0	1	1	11	XP_867483.1	filamin-A [Canis lupus familiaris]	0	2018.01	0	0.979	0.559651	0	101.1	98.9		High	High	High	0	1.225e-09	5.85	52.38	Used
	TRUE	High	IPEISIQDMTAQVTSPSGK	1xDeamidated [Q]	FALSE	1.92938e-07	0	1	1	4	XP_867483.1	filamin-A [Canis lupus familiaris]	0	2003	0						Not Reliable	High	High	High	0	9.296e-08	5.81		Not Used
	TRUE	High	IPEISIQDMTAQVTSPSGK		FALSE	5.70029e-08	0	1	1	2	XP_867483.1	filamin-A [Canis lupus familiaris]	0	2002.02	0	0.975	0.663984	0	101.3	98.7		High	High	High	0	2.94e-08	5.44	72.99	Used
	TRUE	High	ITGPSGTAVPCKVEPGLGADNSVVR	1xCarbamidomethyl [C11]; 1xDeamidated [N21]	FALSE	1.73578e-05	0	1	1	5	XP_867483.1	filamin-A [Canis lupus familiaris]	1	2482.26	0	0.919	0.544894	0	104.2	95.8		High	High	High	0	6.421e-06	4.69	46.37	Used
	TRUE	High	ITGPSGTAVPCKVEPGLGADNSVVR	1xCarbamidomethyl [C11]	FALSE	3.87538e-06	0	1	1	9	XP_867483.1	filamin-A [Canis lupus familiaris]	1	2481.28	0	1.227	0.86451	0	89.8	110.2		High	High	High	0	5.952e-06	4.88	45.21	Used
	TRUE	High	LRNGHVGISFVPK	1xDeamidated [N3]	FALSE	2.93903e-05	0	1	1	6	XP_867483.1	filamin-A [Canis lupus familiaris]	1	1424.8	0	1.119	0.753371	0	94.4	105.6		High	High	High	0	1.058e-05	3.98	38.93	Used
	TRUE	High	LLGWIQNKLPQLPITNFSR		FALSE	1.09155e-06	0	1	1	7	XP_867483.1	filamin-A [Canis lupus familiaris]	1	2238.28	0	0.988	0.570807	0	100.6	99.4		High	High	High	0	4.746e-07	4.6	92.35	Used
	TRUE	High	LTVSSLQESGLK		FALSE	3.99681e-05	0	1	1	4	XP_867483.1	filamin-A [Canis lupus familiaris]	0	1261.7	0	1.114	0.744645	0	94.6	105.4		High	High	High	0	1.41e-05	3.28	42.24	Used
	TRUE	High	NGHVGISFVPK		FALSE	6.18476e-05	0	1	1	5	XP_867483.1	filamin-A [Canis lupus familiaris]	0	1154.63	0	0.793	0.264565	0	111.6	88.4		High	High	High	0	2.127e-05	3.79	34.35	Used
	TRUE	High	NGQHVASSPIPVVISQSEIGDASR	1xDeamidated [Q/N]	FALSE	1.94264e-07	0	1	1	23	XP_867483.1	filamin-A [Canis lupus familiaris]	0	2449.23	0	1.113	0.743898	0	94.7	105.3		High	High	High	0	3.249e-06	5.12	64.37	Used
	TRUE	High	NGQHVASSPIPVVISQSEIGDASR		FALSE	8.25159e-08	0	1	1	5	XP_867483.1	filamin-A [Canis lupus familiaris]	0	2448.25	0	1.238	0.873081	0	89.4	110.6		High	High	High	0	4.167e-08	5.92	55.94	Used
	TRUE	High	NGHVGISFVPK	1xDeamidated [N1]	FALSE	2.427e-05	0	1	1	3	XP_867483.1	filamin-A [Canis lupus familiaris]	0	1155.62	0	1.126	0.803491	0	94.1	105.9		High	High	High	0	8.851e-06	3.65	42.73	Used
	TRUE	High	LVSNHSLHETSSVFVDSLTK	1xDeamidated [N4]	FALSE	0.000186645	0	1	1	14	XP_867483.1	filamin-A [Canis lupus familiaris]	0	2201.11	0	1.097	0.72465	0	95.4	104.6		High	High	High	3.982e-05	0.0001225	4	56.14	Used
	TRUE	High	LVSNHSLHETSSVFVDSLTK		FALSE	4.9705e-08	0	1	1	13	XP_867483.1	filamin-A [Canis lupus familiaris]	0	2200.12	0	1.113	0.744048	0	94.6	105.4		High	High	High	0	2.58e-08	5.95	52.93	Used
	TRUE	High	LTVSSLQESGLKVNQPASFAVSLNGAK	1xDeamidated [N/Q]	FALSE	4.07952e-05	0	1	1	6	XP_867483.1	filamin-A [Canis lupus familiaris]	1	2746.46	0	1.182	0.816265	0	91.7	108.3		High	High	High	3.982e-05	0.0001136	3.96	69.8	Used
	TRUE	High	LTVSSLQESGLKVNQPASFAVSLNGAK		FALSE	8.34535e-05	0	1	1	2	XP_867483.1	filamin-A [Canis lupus familiaris]	1	2745.48	0	1.434	0.960626	0	82.2	117.8		High	High	High	0	3.088e-05	3.61	68.48	Used
	TRUE	High	MDCQECPEGYRVTYTPMAPGSYLISIK	2xCarbamidomethyl [C3; C6]; 1xDeamidated [Q4]; 2xOxidation [M1; M17]	FALSE	0.000123711	0	1	1	2	XP_867483.1	filamin-A [Canis lupus familiaris]	1	3199.41	0						Not Reliable	High	High	High	0	4.058e-05	4.02		Not Used
	TRUE	High	KDGSCGVAYVVQEPGDYEVSVK	1xCarbamidomethyl [C5]	FALSE	1.92339e-05	0	1	1	4	XP_867483.1	filamin-A [Canis lupus familiaris]	1	2386.12	0	0.852	0.487552	0	108	92		High	High	High	0	7.087e-06	3.84	50.84	Used
	TRUE	High	HTAMVSWGGVSIPNSPFR	1xOxidation [M4]	FALSE	1.36051e-07	0	1	1	4	XP_867483.1	filamin-A [Canis lupus familiaris]	0	1958.95	0	1.182	0.823784	0	91.7	108.3		High	High	High	0	1.566e-06	3.75	66.27	Used
	TRUE	High	GLVEPVDVVDNADGTQTVNYVPSR	2xDeamidated [N19; N/Q]	FALSE	1.18757e-08	0	1	1	8	XP_867483.1	filamin-A [Canis lupus familiaris]	0	2546.23	0						No Quan Values	High	High	High	0	2.655e-08	5.55		Not Used
	TRUE	High	GLVEPVDVVDNADGTQTVNYVPSR	1xDeamidated [Q/N]	FALSE	1.04982e-08	0	1	1	33	XP_867483.1	filamin-A [Canis lupus familiaris]	0	2545.24	0	1.114	0.810278	0	94.6	105.4		High	High	High	0	1.689e-08	6.3	69.23	Used
	TRUE	High	GLVEPVDVVDNADGTQTVNYVPSR		FALSE	4.30456e-08	0	1	1	26	XP_867483.1	filamin-A [Canis lupus familiaris]	0	2544.26	0	1.16	0.798623	0	92.6	107.4		High	High	High	0	2.249e-08	6.46	66.78	Used
	TRUE	High	GKVTCTVCTPDGSEVDVDVVENEDGTFDIFYTAPQPGK	2xCarbamidomethyl [C5; C8]; 1xDeamidated [N/Q]	FALSE	2.35068e-06	0	1	1	5	XP_867483.1	filamin-A [Canis lupus familiaris]	1	4147.86	0						No Quan Values	High	High	High	0	9.817e-07	5.45		Not Used
	TRUE	High	GKVTCTVCTPDGSEVDVDVVENEDGTFDIFYTAPQPGK	2xCarbamidomethyl [C5; C8]	FALSE	1.05313e-05	0	1	1	3	XP_867483.1	filamin-A [Canis lupus familiaris]	1	4146.88	0	1.464	0.969068	0	81.2	118.8		High	High	High	0	4.015e-06	5.83	88.41	Used
	TRUE	High	KTHIQDNHDGTYTVAYVPDVTGR	1xDeamidated [Q/N]	FALSE	9.50345e-06	0	1	1	18	XP_867483.1	filamin-A [Canis lupus familiaris]	1	2588.24	0	1.059	0.672794	0	97.1	102.9		High	High	High	0	3.651e-06	4.85	41.52	Used
	TRUE	High	KTHIQDNHDGTYTVAYVPDVTGR		FALSE	6.14639e-08	0	1	1	16	XP_867483.1	filamin-A [Canis lupus familiaris]	1	2587.25	0	1.301	0.909127	0	86.9	113.1		High	High	High	0	1.911e-05	4.36	40.14	Used
	TRUE	High	KNGQHVASSPIPVVISQSEIGDASR	1xDeamidated [N/Q]	FALSE	1.99438e-06	0	1	1	9	XP_867483.1	filamin-A [Canis lupus familiaris]	1	2577.33	0	1.088	0.713878	0	95.8	104.2		High	High	High	0	2.576e-06	3.98	53.57	Used
	TRUE	High	IANLQTDLSDGLR		FALSE	1.00385e-05	0	1	1	9	XP_867483.1	filamin-A [Canis lupus familiaris]	0	1415.75	0	1.125	0.760959	0	94.1	105.9		High	High	High	0	7.204e-06	4.29	54.77	Used
	TRUE	High	VDVGKDQEFTVK		FALSE	3.60766e-05	0	1	1	3	XP_867483.1	filamin-A [Canis lupus familiaris]	1	1364.71	0	0.994	0.580114	0	100.3	99.7		High	High	High	0	1.286e-05	4.14	27.31	Used
	TRUE	High	VAQPAITDNKDGTVTVR		FALSE	4.87162e-05	0	1	1	14	XP_867483.1	filamin-A [Canis lupus familiaris]	1	1784.95	0	1.122	0.757126	0	94.3	105.7		High	High	High	3.982e-05	0.0001915	3.24	27.76	Used
	TRUE	High	VANPSGNLTETYVQDCGDGTYK	1xCarbamidomethyl [C16]; 1xDeamidated [Q/N]	FALSE	5.77284e-07	0	1	1	7	XP_867483.1	filamin-A [Canis lupus familiaris]	0	2390.05	0						Not Reliable	High	High	High	0	2.719e-05	4.5		Not Used
	TRUE	High	VANPSGNLTETYVQDCGDGTYK	1xCarbamidomethyl [C16]	FALSE	4.89772e-07	0	1	1	4	XP_867483.1	filamin-A [Canis lupus familiaris]	0	2389.06	0	1.007	0.673054	0	99.7	100.3		High	High	High	0	2.234e-07	4.4	46.78	Used
	TRUE	High	VDINTEDLEDGTCR	1xCarbamidomethyl [C13]	FALSE	3.59418e-06	0	1	1	4	XP_867483.1	filamin-A [Canis lupus familiaris]	0	1636.71	0	1.109	0.793954	0	94.8	105.2		High	High	High	0	1.458e-06	4.21	41.26	Used
	TRUE	High	VKMDCQECPEGYR	2xCarbamidomethyl [C5; C8]	FALSE	0.000166493	0	1	1	2	XP_867483.1	filamin-A [Canis lupus familiaris]	1	1671.69	0	0.892	0.628901	0	105.7	94.3		High	High	High	0	5.348e-05	3.81	19.81	Used
	TRUE	High	VKETADFKVYTK		FALSE	9.97e-06	0	1	1	4	XP_867483.1	filamin-A [Canis lupus familiaris]	2	1428.77	0	1.567	0.984082	0	77.9	122.1		High	High	High	0	1.76e-05	3.7	22.41	Used
	TRUE	High	VGEPGHGGDPGLVSAYGAGLEGGVTGSPAEFIVNTSNAGAGALSVTIDGPSK	2xDeamidated [N34; N37]	FALSE	2.44929e-06	0	1	1	3	XP_867483.1	filamin-A [Canis lupus familiaris]	0	4796.32	0						No Quan Values	High	High	High	0	1.018e-06	5.83		Not Used
	TRUE	High	VGEPGHGGDPGLVSAYGAGLEGGVTGSPAEFIVNTSNAGAGALSVTIDGPSK	1xDeamidated [N]	FALSE	1.11657e-08	0	1	1	10	XP_867483.1	filamin-A [Canis lupus familiaris]	0	4795.33	0	2.121	0.959821	0	64.1	135.9		High	High	High	0	1.166e-07	6.68	96.13	Used
	TRUE	High	VGEPGHGGDPGLVSAYGAGLEGGVTGSPAEFIVNTSNAGAGALSVTIDGPSK		FALSE	2.8705e-07	0	1	1	5	XP_867483.1	filamin-A [Canis lupus familiaris]	0	4794.35	0	1.081	0.693498	0	96.1	103.9		High	High	High	0	1.35e-07	5.33	94.88	Used
	TRUE	High	VKAFGPGLQGGSAGSPAR		FALSE	1.82448e-06	0	1	1	4	XP_867483.1	filamin-A [Canis lupus familiaris]	1	1656.88	0	1.441	0.960815	0	81.9	118.1		High	High	High	0	7.687e-07	4.68	27.22	Used
	TRUE	High	VHSPSGALEECYVTEIDQDKYAVR	1xCarbamidomethyl [C11]; 1xDeamidated [Q18]	FALSE	5.57847e-07	0	1	1	3	XP_867483.1	filamin-A [Canis lupus familiaris]	1	2767.29	0						No Quan Values	High	High	High	0	2.516e-07	4.38		Not Used
	TRUE	High	VHSPSGALEECYVTEIDQDKYAVR	1xCarbamidomethyl [C11]	FALSE	1.91621e-07	0	1	1	14	XP_867483.1	filamin-A [Canis lupus familiaris]	1	2766.3	0	1.171	0.813356	0	92.1	107.9		High	High	High	0	9.183e-08	4.44	55.13	Used
	TRUE	High	VHSPSGALEECYVTEIDQDK	1xCarbamidomethyl [C11]	FALSE	4.33802e-05	0	1	1	2	XP_867483.1	filamin-A [Canis lupus familiaris]	0	2277.03	0	0.819	0.448215	0	110	90		High	High	High	0	1.528e-05	3.72	51.48	Used
	TRUE	High	VHGPGIQSGTTNKPNKFTVETR		FALSE	0.000116396	0	1	1	3	XP_867483.1	filamin-A [Canis lupus familiaris]	1	2368.24	0	1.589	0.986089	0	77.3	122.7		High	High	High	0.000272	0.002238	2.48	24.12	Used
	TRUE	High	VGSAADIPINISETDLSLLTATVVPPSGR	1xDeamidated [N10]	FALSE	1.96724e-06	0	1	1	4	XP_867483.1	filamin-A [Canis lupus familiaris]	0	2894.54	0						Not Reliable	High	High	High	0	8.293e-07	3.82		Not Used
	TRUE	High	VGSAADIPINISETDLSLLTATVVPPSGR		FALSE	9.39852e-08	0	1	1	6	XP_867483.1	filamin-A [Canis lupus familiaris]	0	2893.55	0	1.057	0.673968	0	97.2	102.8		High	High	High	0	4.698e-08	5.32	108.21	Used
	TRUE	High	YGGQPVPNFPSKLQVEPAVDTSGVQCYGPGIEGQGVFR	1xCarbamidomethyl [C26]; 1xDeamidated [Q/N]	FALSE	2.98741e-06	0	1	1	8	XP_867483.1	filamin-A [Canis lupus familiaris]	1	4035.95	0	0.01	1.11261e-16		200			High	High	High	0	1.23e-06	6.07	78.31	Used
	TRUE	High	YGGQPVPNFPSKLQVEPAVDTSGVQCYGPGIEGQGVFR	1xCarbamidomethyl [C26]	FALSE	1.4856e-06	0	1	1	4	XP_867483.1	filamin-A [Canis lupus familiaris]	1	4034.97	0	1.689	0.998762	0	74.4	125.6		High	High	High	0	1.375e-06	6.26	78.32	Used
	TRUE	High	YGGQPVPNFPSK		FALSE	5.97754e-05	0	1	1	6	XP_867483.1	filamin-A [Canis lupus familiaris]	0	1290.65	0	1.351	0.92811	0	85.1	114.9		High	High	High	0	2.062e-05	4.46	36.58	Used
	TRUE	High	YGGPYHIGGSPFK		FALSE	2.84028e-05	0	1	1	12	XP_867483.1	filamin-A [Canis lupus familiaris]	0	1379.67	0	1.328	0.921977	0	85.9	114.1		High	High	High	0	3.016e-05	3.42	40.86	Used
	TRUE	High	YGGDEIPFSPYR		FALSE	9.05486e-05	0	1	1	6	XP_867483.1	filamin-A [Canis lupus familiaris]	0	1400.65	0	1.227	0.86451	0	89.8	110.2		High	High	High	0	3.598e-05	3.84	57.47	Used
	TRUE	High	YWPQEAGEYAVHVLCNSEDIR	1xCarbamidomethyl [C15]; 1xDeamidated [N/Q]	FALSE	1.49316e-05	0	1	1	6	XP_867483.1	filamin-A [Canis lupus familiaris]	0	2537.14	0						Not Reliable	High	High	High	0	8.143e-06	4.63		Not Used
	TRUE	High	YWPQEAGEYAVHVLCNSEDIR	1xCarbamidomethyl [C15]	FALSE	1.91028e-05	0	1	1	3	XP_867483.1	filamin-A [Canis lupus familiaris]	0	2536.16	0	1.099	0.72632	0	95.3	104.7		High	High	High	0	7.039e-06	3.94	83.15	Used
	TRUE	High	YNEQHIPGSPFTAR		FALSE	2.427e-05	0	1	1	10	XP_867483.1	filamin-A [Canis lupus familiaris]	0	1616.78	0	1.491	0.975006	0	80.3	119.7		High	High	High	0.0001061	0.0004586	3.62	36.81	Used
	TRUE	High	YTPVQQGPVGINVTYGGDPIPK	2xDeamidated [Q5; N12]	FALSE	2.427e-05	0	1	1	4	XP_867483.1	filamin-A [Canis lupus familiaris]	0	2302.16	0						Not Reliable	High	High	High	3.982e-05	9.556e-05	4.59		Not Used
	TRUE	High	YTPVQQGPVGINVTYGGDPIPK	1xDeamidated [N/Q]	FALSE	2.00808e-06	0	1	1	7	XP_867483.1	filamin-A [Canis lupus familiaris]	0	2301.18	0						No Quan Values	High	High	High	0	2.29e-05	4.52	66.24	Not Used
	TRUE	High	YTPVQQGPVGINVTYGGDPIPK		FALSE	1.78934e-07	0	1	1	6	XP_867483.1	filamin-A [Canis lupus familiaris]	0	2300.19	0						No Quan Values	High	High	High	0	8.631e-08	4.96	64.08	Not Used
	TRUE	High	YKGQHVPGSPFQFTVGPLGEGGAHK		FALSE	0.000178074	0	1	1	12	XP_867483.1	filamin-A [Canis lupus familiaris]	1	2595.31	0	1.013	0.608813	0	99.3	100.7		High	High	High	7.373e-05	0.0002835	4.07	53.42	Used
	TRUE	High	VNQPASFAVSLNGAK	1xDeamidated [N12]	FALSE	1.67088e-07	0	1	1	17	XP_867483.1	filamin-A [Canis lupus familiaris]	0	1503.78	0	1.234	0.869259	0	89.5	110.5		High	High	High	0	8.097e-08	5.33	48.18	Used
	TRUE	High	VNQPASFAVSLNGAK		FALSE	1.17697e-06	0	1	1	9	XP_867483.1	filamin-A [Canis lupus familiaris]	0	1502.8	0	1.191	0.831344	0	91.3	108.7		High	High	High	0	5.107e-07	4.1	46.62	Used
	TRUE	High	VTCTVCTPDGSEVDVDVVENEDGTFDIFYTAPQPGK	2xCarbamidomethyl [C3; C6]; 1xDeamidated [N/Q]	FALSE	9.43861e-06	0	1	1	6	XP_867483.1	filamin-A [Canis lupus familiaris]	0	3962.75	0	100	1.11261e-16			200		High	High	High	0	3.569e-05	5.3	95.95	Used
	TRUE	High	VTAQGPGLEPSGNIANK	1xDeamidated [N/Q]	FALSE	7.18478e-05	0	1	1	11	XP_867483.1	filamin-A [Canis lupus familiaris]	0	1653.84	0	1.409	0.948491	0	83	117		High	High	High	0	2.446e-05	5.07	31.89	Used
	TRUE	High	VTAQGPGLEPSGNIANK		FALSE	8.07522e-07	0	1	1	11	XP_867483.1	filamin-A [Canis lupus familiaris]	0	1652.86	0	1.671	0.99959	0	74.9	125.1		High	High	High	0	3.577e-07	4.81	30.04	Used
	TRUE	High	VQVQDNEGCPVDATVKDNGNGTYSCSYVPR	2xCarbamidomethyl [C9; C25]; 2xDeamidated [N/Q]	FALSE	4.01958e-08	0	1	1	15	XP_867483.1	filamin-A [Canis lupus familiaris]	1	3331.45	0	1.532	0.979304	0	79	121		High	High	High	0	2.112e-08	7.03	46.8	Used
	TRUE	High	VQVQDNEGCPVDATVKDNGNGTYSCSYVPR	2xCarbamidomethyl [C9; C25]; 1xDeamidated [Q/N]	FALSE	2.52285e-08	0	1	1	17	XP_867483.1	filamin-A [Canis lupus familiaris]	1	3330.46	0	1.154	0.792832	0	92.8	107.2		High	High	High	0	1.36e-08	7.05	45.08	Used
	TRUE	High	VQVQDNEGCPVDATVKDNGNGTYSCSYVPR	2xCarbamidomethyl [C9; C25]	FALSE	4.45454e-08	0	1	1	2	XP_867483.1	filamin-A [Canis lupus familiaris]	1	3329.48	0	1.538	0.979304	0	78.8	121.2		High	High	High	0	2.322e-08	5.41	43.19	Used
	TRUE	High	VQVQDNEGCPVDATVK	1xCarbamidomethyl [C9]; 1xDeamidated [N6]	FALSE	0.000136919	0	1	1	2	XP_867483.1	filamin-A [Canis lupus familiaris]	0	1759.82	0	1.017	0.768238	0	99.1	100.9		High	High	High	0	5.223e-05	4.29	29.88	Used
	TRUE	High	VQVQDNEGCPVDATVK	1xCarbamidomethyl [C9]	FALSE	9.07246e-07	0	1	1	4	XP_867483.1	filamin-A [Canis lupus familiaris]	0	1758.83	0	1.175	0.816265	0	92	108		High	High	High	0	3.995e-07	5.35	28.48	Used
	TRUE	High	VQVQDNEGCPVDATVKDNGNGTYSCSYVPR	2xCarbamidomethyl [C9; C25]; 3xDeamidated [N20; Q/N]	FALSE	6.4326e-06	0	1	1	10	XP_867483.1	filamin-A [Canis lupus familiaris]	1	3332.43	0	0.01	1.11261e-16		200			High	High	High	0	2.109e-05	6.06	46.65	Used
	TRUE	High	VSGQGLHEGHTFEPAEFIIDTR	1xDeamidated [Q4]	FALSE	6.85028e-05	0	1	1	2	XP_867483.1	filamin-A [Canis lupus familiaris]	0	2441.17	0						No Quan Values	High	Not Found	High	0	2.335e-05	3.48		Not Used
	TRUE	High	VSGQGLHEGHTFEPAEFIIDTR		FALSE	1.78737e-06	0	1	1	9	XP_867483.1	filamin-A [Canis lupus familiaris]	0	2440.19	0	1.766	0.986089	0	72.3	127.7		High	High	High	0	1.052e-06	4.46	60.2	Used
	TRUE	High	VSGLGEKVDVGKDQEFTVK		FALSE	1.26695e-05	0	1	1	4	XP_867483.1	filamin-A [Canis lupus familiaris]	2	2035.07	0	1.592	0.986089	0	77.2	122.8		High	High	High	0	4.775e-06	3.67	38.8	Used
	TRUE	High	VRVHGPGIQSGTTNKPNK		FALSE	5.85655e-05	0	1	1	6	XP_867483.1	filamin-A [Canis lupus familiaris]	1	1890.03	0	1.283	0.914665	0	87.6	112.4		High	High	High	0	5.563e-05	3.94	13.33	Used
	TRUE	High	RAPSVANVGSHCNLSLKIPEISIQDMTAQVTSPSGK	1xCarbamidomethyl [C12]; 1xOxidation [M26]	FALSE	3.15565e-06	0	1	1	4	XP_867483.1	filamin-A [Canis lupus familiaris]	2	3808.93	0	1.164	0.804876	0	92.4	107.6		High	High	High	0	1.293e-06	4.42	61.35	Used
	TRUE	High	RAPSVANVGSHCNLSLK	1xCarbamidomethyl [C12]	FALSE	4.03794e-06	0	1	1	3	XP_867483.1	filamin-A [Canis lupus familiaris]	1	1809.94	0	1.101	0.728283	0	95.2	104.8		High	High	High	3.982e-05	8.228e-05	4.09	29.11	Used
	TRUE	High	RIANLQTDLSDGLR		FALSE	7.74351e-05	0	1	1	2	XP_867483.1	filamin-A [Canis lupus familiaris]	1	1571.85	0	1.647	0.995272	0	75.6	124.4		High	High	High	0	2.621e-05	3.84	48.57	Used
	TRUE	High	QMQLENVSVALEFLDRESIK	1xOxidation [M2]	FALSE	0.000141622	0	1	8	2	XP_867483.1	filamin-A [Canis lupus familiaris]	1	2365.21	0	1.303	0.909894	0	86.9	113.1		High	High	High	0.0001061	0.0004409	2.63	85.03	Used
	TRUE	High	QMQLENVSVALEFLDR	1xOxidation [M2]	FALSE	0.000100262	0	1	8	2	XP_867483.1	filamin-A [Canis lupus familiaris]	0	1907.95	0	1.46	0.965521	0	81.3	118.7		High	High	High	0	3.327e-05	3.21	88.39	Used
	TRUE	High	SAGQGEVLVYVEDPAGHQEEAK		FALSE	2.31355e-05	0	1	1	8	XP_867483.1	filamin-A [Canis lupus familiaris]	0	2313.1	0	1.262	0.889359	0	88.4	111.6		High	High	High	0	8.429e-06	4.03	47.15	Used
	TRUE	High	SADFVVEAIGDDVGTLGFSVEGPSQAK	1xDeamidated [Q25]	FALSE	1.04155e-07	0	1	1	16	XP_867483.1	filamin-A [Canis lupus familiaris]	0	2696.29	0	0.01	1.11261e-16		200			High	High	High	0	5.199e-08	5.7	101.47	Used
	TRUE	High	SADFVVEAIGDDVGTLGFSVEGPSQAK		FALSE	3.41383e-09	0	1	1	28	XP_867483.1	filamin-A [Canis lupus familiaris]	0	2695.31	0	0.972	0.548341	0	101.4	98.6		High	High	High	0	3.803e-08	6.6	99.78	Used
	TRUE	High	SEAGLPAEVHIQDHGDGTHTITYIPLCPGAYTVTIK	1xCarbamidomethyl [C27]	FALSE	1.16703e-05	0	1	1	9	XP_867483.1	filamin-A [Canis lupus familiaris]	0	3861.91	0	1.592	0.986089	0	77.2	122.8		High	High	High	0.0001565	0.0007817	3.89	72.71	Used
	TRUE	High	RLTVSSLQESGLKVNQPASFAVSLNGAK	1xDeamidated [N/Q]	FALSE	8.45926e-06	0	1	1	9	XP_867483.1	filamin-A [Canis lupus familiaris]	2	2902.56	0	1.258	0.886088	0	88.6	111.4		High	High	High	0	4.518e-05	3.88	65.1	Used
	TRUE	High	RLTVSSLQESGLKVNQPASFAVSLNGAK		FALSE	2.17543e-05	0	1	1	4	XP_867483.1	filamin-A [Canis lupus familiaris]	2	2901.58	0	1.527	0.978424	0	79.1	120.9		High	High	High	0.001475	0.01396	4	64.14	Used
	TRUE	High	RLTVSSLQESGLK		FALSE	2.28212e-05	0	1	1	10	XP_867483.1	filamin-A [Canis lupus familiaris]	1	1417.8	0	1.328	0.921977	0	85.9	114.1		High	High	High	0	8.334e-06	4.06	36.9	Used
	TRUE	High	RLRNGHVGISFVPK	1xDeamidated [N4]	FALSE	7.95721e-05	0	1	1	2	XP_867483.1	filamin-A [Canis lupus familiaris]	2	1580.9	0	1.778	0.994485	0	72	128		High	High	High	3.982e-05	0.0001174	3.81	38.79	Used
	TRUE	High	TFSVWYVPEVTGTHK		FALSE	1.07498e-05	0	1	1	6	XP_867483.1	filamin-A [Canis lupus familiaris]	0	1750.88	0	1.654	0.995917	0	75.4	124.6		High	High	High	0.0001565	0.0006246	3.15	66.53	Used
	TRUE	High	THEAEIVEGENHTYCIR	1xCarbamidomethyl [C15]; 1xDeamidated [N11]	FALSE	1.84603e-05	0	1	1	3	XP_867483.1	filamin-A [Canis lupus familiaris]	0	2058.92	0	1.211	0.876268	0	90.5	109.5		High	High	High	0	6.816e-06	3.67	32.44	Used
	TRUE	High	THEAEIVEGENHTYCIR	1xCarbamidomethyl [C15]	FALSE	3.29889e-09	0	1	1	8	XP_867483.1	filamin-A [Canis lupus familiaris]	0	2057.93	0	1.189	0.830144	0	91.4	108.6		High	High	High	0	2.002e-09	6.38	31.62	Used
	TRUE	High	TGVELGKPTHFTINAK		FALSE	9.24137e-05	0	1	1	7	XP_867483.1	filamin-A [Canis lupus familiaris]	0	1712.93	0	1.207	0.846995	0	90.6	109.4		High	High	High	3.982e-05	0.0001124	3.73	35.99	Used
	TRUE	High	TGVAVNKPAEFTVDAK		FALSE	9.36782e-05	0	1	1	10	XP_867483.1	filamin-A [Canis lupus familiaris]	0	1646.87	0	1.273	0.891766	0	88	112		High	High	High	3.982e-05	0.0001729	3.64	34.2	Used
	TRUE	High	SPFEVYVDKSQGDASKVTAQGPGLEPSGNIANK		FALSE	1.22431e-05	0	1	1	3	XP_867483.1	filamin-A [Canis lupus familiaris]	2	3390.68	0	1.675	0.993953	0	74.8	125.2		High	High	High	0	4.634e-06	5.54	54.88	Used
	TRUE	High	SPFEVYVDKSQGDASK		FALSE	5.54039e-07	0	1	1	18	XP_867483.1	filamin-A [Canis lupus familiaris]	1	1756.84	0	1.282	0.895672	0	87.6	112.4		High	High	High	0	2.5e-07	5.02	37.61	Used
	TRUE	High	SPYTVTVGQACNPGACR	2xCarbamidomethyl [C11; C16]	FALSE	9.87053e-09	0	1	1	7	XP_867483.1	filamin-A [Canis lupus familiaris]	0	1837.83	0	1.278	0.893148	0	87.8	112.2		High	High	High	0	2.038e-08	5.51	35.21	Used
	TRUE	High	ALGALVDSCAPGLCPDWDSWDASKPVNNAR	2xCarbamidomethyl [C9; C14]; 2xDeamidated [N27; N28]	FALSE	2.11672e-05	0	1	1	4	XP_867483.1	filamin-A [Canis lupus familiaris]	0	3244.47	0						No Quan Values	High	High	High	0	1.24e-05	5.14		Not Used
	TRUE	High	ALGALVDSCAPGLCPDWDSWDASKPVNNAR	2xCarbamidomethyl [C9; C14]; 1xDeamidated [N]	FALSE	7.17738e-06	0	1	1	23	XP_867483.1	filamin-A [Canis lupus familiaris]	0	3243.48	0	2.896	0.709931	0	51.3	148.7		High	High	High	0	3.205e-05	5.05	80.15	Used
	TRUE	High	ALGALVDSCAPGLCPDWDSWDASKPVNNAR	2xCarbamidomethyl [C9; C14]	FALSE	9.18363e-06	0	1	1	7	XP_867483.1	filamin-A [Canis lupus familiaris]	0	3242.5	0	1.277	0.893148	0	87.8	112.2		High	High	High	0	3.545e-06	4.16	77.89	Used
	TRUE	High	APSVANVGSHCNLSLKIPEISIQDMTAQVTSPSGK	1xCarbamidomethyl [C11]; 1xDeamidated [Q/N]; 1xOxidation [M25]	FALSE	0.000167617	0	1	1	5	XP_867483.1	filamin-A [Canis lupus familiaris]	1	3653.81	0	0.01	1.11261e-16		200			High	High	High	0	5.383e-05	4.49	65.81	Used
	TRUE	High	ANLPQSFQVDTSK	1xDeamidated [Q]	FALSE	0.000113283	0	1	1	6	XP_867483.1	filamin-A [Canis lupus familiaris]	0	1435.71	0	1.187	0.866899	0	91.4	108.6		High	High	High	3.982e-05	9.59e-05	3.17	43.33	Used
	TRUE	High	ANLPQSFQVDTSK		FALSE	8.63481e-06	0	1	1	11	XP_867483.1	filamin-A [Canis lupus familiaris]	0	1434.72	0	1.216	0.85586	0	90.3	109.7		High	High	High	0	3.34e-06	3.58	40.75	Used
	TRUE	High	AHEPTYFTVDCTEAGQGDVSIGIK	1xCarbamidomethyl [C11]; 1xDeamidated [Q16]	FALSE	3.21209e-05	0	1	1	10	XP_867483.1	filamin-A [Canis lupus familiaris]	0	2596.19	0	0.01	1.11261e-16		200			High	High	High	3.982e-05	8.761e-05	4.55	61.11	Used
	TRUE	High	AHEPTYFTVDCTEAGQGDVSIGIK	1xCarbamidomethyl [C11]	FALSE	1.02144e-08	0	1	1	14	XP_867483.1	filamin-A [Canis lupus familiaris]	0	2595.2	0	1.087	0.712521	0	95.8	104.2		High	High	High	0	5.815e-09	5.61	59.49	Used
	TRUE	High	FNEEHIPDSPFVVPVASPSGDAR		FALSE	5.77724e-05	0	1	1	11	XP_867483.1	filamin-A [Canis lupus familiaris]	0	2467.19	0	1.159	0.796833	0	92.6	107.4		High	High	High	0	1.989e-05	4.07	67.27	Used
	TRUE	High	AGNNMLLVGVHGPR	1xOxidation [M5]	FALSE	1.34976e-06	0	1	1	16	XP_867483.1	filamin-A [Canis lupus familiaris]	0	1450.76	0	1.146	0.785065	0	93.2	106.8		High	High	High	0	5.809e-07	4.59	31.14	Used
	TRUE	High	AGNNMLLVGVHGPR		FALSE	9.51806e-07	0	1	1	7	XP_867483.1	filamin-A [Canis lupus familiaris]	0	1434.76	0	1.746	0.988691	0	72.8	127.2		High	High	High	3.982e-05	0.0001145	3.28	41.68	Used
	TRUE	High	FADQHVPGSPFSVK		FALSE	0.000164267	0	1	1	6	XP_867483.1	filamin-A [Canis lupus familiaris]	0	1515.76	0	1.341	0.924944	0	85.4	114.6		High	High	High	0.0001565	0.0008281	3.07	41.99	Used
	TRUE	High	CAPGVVGPTEADIDFDIIR	1xCarbamidomethyl [C1]	FALSE	0.00015049	0	1	1	4	XP_867483.1	filamin-A [Canis lupus familiaris]	0	2045	0	1.102	0.796387	0	95.1	104.9		High	High	High	0	4.869e-05	3.74	79.47	Used
	TRUE	High	DLGDGVYGFEYYPMVPGTYTVTITWGGQNIGR	1xOxidation [M14]	FALSE	9.39852e-08	0	1	1	3	XP_867483.1	filamin-A [Canis lupus familiaris]	0	3542.66	0	0.853	0.517954	0	107.9	92.1		High	High	High	3.982e-05	0.0001382	4.25	107.82	Used
	TRUE	High	DLGDGVYGFEYYPMVPGTYTVTITWGGQNIGR	1xDeamidated [Q/N]; 1xOxidation [M14]	FALSE	0.000110253	0	1	1	6	XP_867483.1	filamin-A [Canis lupus familiaris]	0	3543.64	0						No Quan Values	High	High	High	0	3.645e-05	4.56		Not Used
	TRUE	High	AWGPGLEGGVVGK		FALSE	8.06624e-05	0	1	1	8	XP_867483.1	filamin-A [Canis lupus familiaris]	0	1226.65	0	1.208	0.848412	0	90.6	109.4		High	High	High	0	2.727e-05	3.87	47.74	Used
	TRUE	High	DNGNGTYSCSYVPR	1xCarbamidomethyl [C9]	FALSE	2.07372e-05	0	1	1	2	XP_867483.1	filamin-A [Canis lupus familiaris]	0	1589.66	0	1.296	0.92114	0	87.1	112.9		High	High	High	0	7.62e-06	3.66	31.01	Used
	TRUE	High	DNGNGTYSCSYVPR	1xCarbamidomethyl [C9]; 1xDeamidated [N]	FALSE	0.000141622	0	1	1	3	XP_867483.1	filamin-A [Canis lupus familiaris]	0	1590.65	0	1.298	0.918057	0	87	113		High	High	High	0	4.636e-05	3.61	34.39	Used
	TRUE	High	DNGNGTYSCSYVPR	1xCarbamidomethyl [C9]; 2xDeamidated [N2; N4]	FALSE	5.73799e-05	0	1	1	2	XP_867483.1	filamin-A [Canis lupus familiaris]	0	1591.63	0	1.105	0.840456	0	95	105		High	High	High	0	1.976e-05	3.67	36.51	Used
	TRUE	High	AYGPGIEPTGNMVK	1xDeamidated [N11]; 1xOxidation [M12]	FALSE	2.91901e-05	0	1	1	5	XP_867483.1	filamin-A [Canis lupus familiaris]	0	1450.69	0	1.042	0.734085	0	97.9	102.1		High	High	High	0	1.049e-05	4.39	31.99	Used
	TRUE	High	AYGPGIEPTGNMVK	1xOxidation [M12]	FALSE	1.08237e-05	0	1	1	10	XP_867483.1	filamin-A [Canis lupus familiaris]	0	1449.7	0	0.998	0.587037	0	100.1	99.9		High	High	High	0	4.131e-06	4.37	29	Used
	TRUE	High	AYGPGIEPTGNMVK		FALSE	9.69147e-05	0	1	1	2	XP_867483.1	filamin-A [Canis lupus familiaris]	0	1433.71	0	1.09	0.715343	0	95.7	104.3		High	High	High	0	3.225e-05	2.72	39.12	Used
	TRUE	High	CSYQPTMEGVHTVHVTFAGVPIPR	1xCarbamidomethyl [C1]; 1xOxidation [M7]	FALSE	0.000122876	0	1	1	4	XP_867483.1	filamin-A [Canis lupus familiaris]	0	2699.31	0	1.205	0.84534	0	90.7	109.3		High	High	High	0	4.035e-05	3.05	57.85	Used
	TRUE	High	CSGPGLSPGMVR	1xCarbamidomethyl [C1]	FALSE	0.000153565	0	1	1	2	XP_867483.1	filamin-A [Canis lupus familiaris]	0	1217.58	0	1.117	0.807366	0	94.5	105.5		High	High	High	0	4.958e-05	3.75	31.63	Used
	TRUE	High	DAGYGGLSLSIEGPSK		FALSE	2.04977e-06	0	1	1	3	XP_867483.1	filamin-A [Canis lupus familiaris]	0	1550.77	0	1.056	0.672544	0	97.3	102.7		High	High	High	0	9.088e-07	4.32	61.59	Used
	TRUE	High	DAGYGGLSLSIEGPSKVDINTEDLEDGTCR	1xCarbamidomethyl [C29]	FALSE	3.14444e-09	0	1	1	2	XP_867483.1	filamin-A [Canis lupus familiaris]	1	3168.46	0	1.043	0.639329	0	97.9	102.1		High	High	High	0	1.911e-09	7.3	75.24	Used
	TRUE	High	DAGYGGLSLSIEGPSKVDINTEDLEDGTCR	1xCarbamidomethyl [C29]; 1xDeamidated [N20]	FALSE	3.54958e-07	0	1	1	3	XP_867483.1	filamin-A [Canis lupus familiaris]	1	3169.45	0	0.01	1.11261e-16		200			High	High	High	0	1.643e-07	6.2	75.19	Used
	TRUE	High	DAGEGLLAVQITDPEGKPKK		FALSE	6.30181e-06	0	1	1	1	XP_867483.1	filamin-A [Canis lupus familiaris]	1	2066.11	0	1.039	0.714131	0	98.1	101.9		Peak Found	High	High	0	2.485e-06	3.74	47.98	Used
	TRUE	High	DAGEGLLAVQITDPEGKPK		FALSE	4.79193e-06	0	1	1	11	XP_867483.1	filamin-A [Canis lupus familiaris]	0	1938.02	0	0.882	0.403178	0	106.3	93.7		High	High	High	0	4.601e-06	4.91	56.81	Used
	TRUE	High	DAGEGGLSLAIEGPSK		FALSE	1.62572e-07	0	1	1	8	XP_867483.1	filamin-A [Canis lupus familiaris]	0	1500.75	0	1.211	0.851385	0	90.5	109.5		High	High	High	0	4.327e-07	4.92	53.94	Used
	TRUE	High	DAEMPATEKDLAEDAPWK	1xOxidation [M4]	FALSE	5.28717e-05	0	1	1	4	XP_867483.1	filamin-A [Canis lupus familiaris]	1	2032.92	0	1.159	0.797551	0	92.6	107.4		High	High	High	0	1.839e-05	3.61	48.1	Used
	TRUE	High	DGSCGVAYVVQEPGDYEVSVK	1xCarbamidomethyl [C4]	FALSE	1.54514e-05	0	1	1	8	XP_867483.1	filamin-A [Canis lupus familiaris]	0	2258.03	0	1.078	0.702131	0	96.2	103.8		High	High	High	0	1.71e-05	4.8	61.6	Used
	TRUE	High	DGSCGVAYVVQEPGDYEVSVK	1xCarbamidomethyl [C4]; 1xDeamidated [Q11]	FALSE	4.01958e-08	0	1	1	3	XP_867483.1	filamin-A [Canis lupus familiaris]	0	2259.01	0						Not Reliable	High	High	High	0	2.106e-08	5.53		Not Used
	TRUE	High	ASGPGLNTTGVPASLPVEFTIDAK	1xDeamidated [N7]	FALSE	1.12006e-05	0	1	1	8	XP_867483.1	filamin-A [Canis lupus familiaris]	0	2343.21	0	0.94	0.609207	0	103.1	96.9		High	High	High	0	4.257e-06	4.01	83.32	Used
	TRUE	High	ATAGEAGQFHVDCSSAGSAELTIEIR	1xCarbamidomethyl [C13]	FALSE	0.000117187	0	1	1	7	XP_867483.1	filamin-A [Canis lupus familiaris]	0	2677.25	0	6.828	0.107641	0	25.5	174.5		High	High	High	3.982e-05	0.0001027	3.07	64.23	Used
	TRUE	High	EGPYSISVLYGEEEVPR		FALSE	2.53752e-07	0	1	1	8	XP_867483.1	filamin-A [Canis lupus familiaris]	0	1923.93	0	1.095	0.721519	0	95.5	104.5		High	High	High	0	1.201e-07	5.22	70.03	Used
	TRUE	High	ASGPGLNTTGVPASLPVEFTIDAK		FALSE	6.7948e-06	0	1	1	11	XP_867483.1	filamin-A [Canis lupus familiaris]	0	2342.22	0	1.08	0.704392	0	96.2	103.8		High	High	High	0	2.666e-06	4.86	80.85	Used
	TRUE	High	DVDIIDHHDNTYTVK		FALSE	5.23807e-06	0	1	1	6	XP_867483.1	filamin-A [Canis lupus familiaris]	0	1784.84	0	1.071	0.693498	0	96.6	103.4		High	High	High	0	4.433e-06	4.24	34.95	Used
	TRUE	High	EAMQQADDWLGIPQVITPEEIVDPNVDEHSVMTYLSQFPK	1xDeamidated [N/Q]; 1xOxidation [M]	FALSE	8.01154e-05	0	1	1	10	XP_867483.1	filamin-A [Canis lupus familiaris]	0	4587.16	0	0.779	0.371247	0	112.4	87.6		High	High	High	0	2.707e-05	5.39	118.21	Used
	TRUE	High	EAMQQADDWLGIPQVITPEEIVDPNVDEHSVMTYLSQFPK	2xDeamidated [Q/N]; 1xOxidation [M]	FALSE	5.81676e-05	0	1	1	6	XP_867483.1	filamin-A [Canis lupus familiaris]	0	4588.14	0						No Quan Values	High	High	High	0	2.01e-05	5.3		Not Used
	TRUE	High	EAMQQADDWLGIPQVITPEEIVDPNVDEHSVMTYLSQFPK	2xOxidation [M3; M32]	FALSE	1.99032e-05	0	1	1	8	XP_867483.1	filamin-A [Canis lupus familiaris]	0	4602.17	0	1.331	0.922988	0	85.8	114.2		High	High	High	0	7.328e-06	5.35	111.31	Used
	TRUE	High	EAMQQADDWLGIPQVITPEEIVDPNVDEHSVMTYLSQFPK	1xDeamidated [Q/N]; 2xOxidation [M3; M32]	FALSE	3.40665e-07	0	1	1	7	XP_867483.1	filamin-A [Canis lupus familiaris]	0	4603.15	0	100	1.11261e-16			200		High	High	High	0	1.436e-05	5.53	111.35	Used
	TRUE	High	EAMQQADDWLGIPQVITPEEIVDPNVDEHSVMTYLSQFPK	2xDeamidated [Q/N]; 2xOxidation [M3; M32]	FALSE	0.000103021	0	1	1	5	XP_867483.1	filamin-A [Canis lupus familiaris]	0	4604.14	0	0.01	1.11261e-16		200			High	High	High	0	3.431e-05	4.65	111.39	Used
	TRUE	High	EATTEFSVDAR		FALSE	1.09729e-05	0	1	1	9	XP_867483.1	filamin-A [Canis lupus familiaris]	0	1225.57	0	1.31	0.913941	0	86.6	113.4		High	High	High	0	2.154e-05	4.18	30.2	Used
	TRUE	High	EAGAGGLAIAVEGPSK		FALSE	8.70716e-07	0	1	1	11	XP_867483.1	filamin-A [Canis lupus familiaris]	0	1426.75	0	1.37	0.935708	0	84.4	115.6		High	High	High	0	7.401e-07	4.71	43.4	Used
	TRUE	High	AFGPGLQGGSAGSPAR	1xDeamidated [Q7]	FALSE	4.54703e-08	0	1	1	4	XP_867483.1	filamin-A [Canis lupus familiaris]	0	1430.7	0	0.975	0.649147	0	101.3	98.7		High	High	High	0	2.375e-08	4.9	32.84	Used
	TRUE	High	AEAGVPAEFSIWTR		FALSE	1.84603e-05	0	1	1	2	XP_867483.1	filamin-A [Canis lupus familiaris]	0	1533.77	0	1.229	0.865695	0	89.7	110.3		High	High	High	0	6.809e-06	4.38	72.93	Used
	TRUE	High	GAGTGGLGLAVEGPSEAK		FALSE	1.78737e-06	0	1	1	16	XP_867483.1	filamin-A [Canis lupus familiaris]	0	1570.81	0	1.288	0.897513	0	87.4	112.6		High	High	High	0	7.537e-07	5.64	42.19	Used
	TRUE	High	GAGSYTIMVLFADQATPTSPIR	1xOxidation [M8]	FALSE	1.08525e-07	0	1	1	13	XP_867483.1	filamin-A [Canis lupus familiaris]	0	2312.16	1	0.79	0.260138	0	111.8	88.2		High	High	High	0	5.375e-08	5.87	82.43	Used
	TRUE	High	GAGSYTIMVLFADQATPTSPIR	1xDeamidated [Q14]	FALSE	3.17734e-06	0	1	1	4	XP_867483.1	filamin-A [Canis lupus familiaris]	0	2297.15	0						Not Reliable	High	High	High	0	1.638e-06	4.94		Not Used
	TRUE	High	FVPAEMGMHTVSVK	1xOxidation [M]	FALSE	1.48297e-05	0	1	1	2	XP_867483.1	filamin-A [Canis lupus familiaris]	0	1548.75	0	1.488	0.969068	0	80.4	119.6		High	High	High	0	5.544e-06	3.75	34.05	Used
	TRUE	High	GAGSYTIMVLFADQATPTSPIR		FALSE	8.25159e-08	0	1	1	6	XP_867483.1	filamin-A [Canis lupus familiaris]	0	2296.16	0	0.987	0.570151	0	100.6	99.4		High	High	High	0	4.148e-08	5.72	94.44	Used
	TRUE	High	GAGSYTIMVLFADQATPTSPIR	1xDeamidated [Q14]; 1xOxidation [M8]	FALSE	6.31047e-07	0	1	1	2	XP_867483.1	filamin-A [Canis lupus familiaris]	0	2313.14	0						No Quan Values	High	High	High	0	2.829e-07	5.38		Not Used
	TRUE	High	GDAVRDVDIIDHHDNTYTVK		FALSE	8.40231e-05	0	1	1	12	XP_867483.1	filamin-A [Canis lupus familiaris]	1	2283.1	0	1.325	0.92114	0	86	114		High	High	High	0.0001374	0.0005304	3.51	37.35	Used
	TRUE	High	AFGPGLQGGSAGSPAR		FALSE	6.765e-08	0	1	1	13	XP_867483.1	filamin-A [Canis lupus familiaris]	0	1429.72	0	1.541	0.979986	0	78.7	121.3		High	High	High	0	3.441e-08	4.35	30.31	Used
	TRUE	High	GDAVRDVDIIDHHDNTYTVK	1xDeamidated [N15]	FALSE	4.51935e-05	0	1	1	4	XP_867483.1	filamin-A [Canis lupus familiaris]	1	2284.08	0	1.68	0.992243	0	74.6	125.4		High	High	High	0	1.583e-05	3.88	38.43	Used
	TRUE	High	ASGPGLNTTGVPASLPVEFTIDAKDAGEGLLAVQITDPEGKPK	1xDeamidated [Q34]	FALSE	0.000199591	0.000124889	1	1	3	XP_867483.1	filamin-A [Canis lupus familiaris]	1	4262.21	0						No Quan Values	High	High	High	0.0001565	0.0006223	4.29		Not Used
	TRUE	High	ASGPGLNTTGVPASLPVEFTIDAKDAGEGLLAVQITDPEGKPK		FALSE	0.000234329	0.000124889	1	1	3	XP_867483.1	filamin-A [Canis lupus familiaris]	1	4261.22	0	1.391	0.943033	0	83.7	116.3		High	High	High	3.982e-05	7.316e-05	3.09	95.32	Used
	TRUE	High	SQGDASKVTAQGPGLEPSGNIANK		FALSE	0.000240663	0.000124889	1	1	2	XP_867483.1	filamin-A [Canis lupus familiaris]	1	2326.16	0	1.705	0.995272	0	73.9	126.1		High	Peak Found	High	0.0001061	0.0004055	3.57	29.68	Used
	TRUE	High	LTVSSLQESGLKVNQPASFAVSLNGAK	2xDeamidated [N24; N/Q]	FALSE	0.000240663	0.000124889	1	1	4	XP_867483.1	filamin-A [Canis lupus familiaris]	1	2747.45	0						Not Reliable	High	High	High	3.982e-05	7.502e-05	3.61		Not Used
	TRUE	High	SPFEVYVDK		FALSE	0.000614447	0.000124889	1	1	1	XP_867483.1	filamin-A [Canis lupus familiaris]	0	1083.54	0	0.789	0.259462	0	111.8	88.2		High	Peak Found	High	3.982e-05	0.000176	3.47	44.75	Used
	TRUE	High	SPFSVGVSPSLDLSK		FALSE	0.000250476	0.000124889	1	1	7	XP_867483.1	filamin-A [Canis lupus familiaris]	0	1519.8	0	1.243	0.875885	0	89.2	110.8		High	High	High	3.982e-05	0.000214	4.38	65.31	Used
	TRUE	High	EEGPYEVEVTYDGVPVPGSPFPVEALPPTKPSK		FALSE	0.000196934	0.000124889	1	1	3	XP_867483.1	filamin-A [Canis lupus familiaris]	0	3511.75	0	0.633	0.190614	0	122.5	77.5		High	High	High	0.0005826	0.004477	3.26	82.51	Used
	TRUE	High	WGDEHIPGSPYR		FALSE	0.00031178	0.000124889	1	1	8	XP_867483.1	filamin-A [Canis lupus familiaris]	0	1413.65	0	0.99	0.573327	0	100.5	99.5		High	High	High	0.0001806	0.0009969	2.88	38.33	Used
	TRUE	High	TASAPQHGALAGSTDASK		FALSE	0.000855203	0.000124889	1	1	3	XP_867483.1	filamin-A [Canis lupus familiaris]	0	1669.81	0	1.348	0.937087	0	85.2	114.8		High	High	High	7.373e-05	0.0002986	2.86	12.84	Used
	TRUE	High	APSVANVGSHCNLSLKIPEISIQDMTAQVTSPSGK	1xCarbamidomethyl [C11]; 1xOxidation [M25]	FALSE	0.000590634	0.000124889	1	1	1	XP_867483.1	filamin-A [Canis lupus familiaris]	1	3652.83	0	1.782	0.993953	0	71.9	128.1		Peak Found	High	High	3.982e-05	0.0001699	3.69	65.85	Used
	TRUE	High	THIQDNHDGTYTVAYVPDVTGR		FALSE	0.000514389	0.000124889	1	1	7	XP_867483.1	filamin-A [Canis lupus familiaris]	0	2459.16	0	1.086	0.711575	0	95.9	104.1		High	High	High	3.982e-05	0.0001567	2.56	44.41	Used
	TRUE	High	LLGWIQNKLPQLPITNFSR	1xDeamidated [Q/N]	FALSE	0.000538634	0.000124889	1	1	3	XP_867483.1	filamin-A [Canis lupus familiaris]	1	2239.26	0						Not Reliable	High	High	High	3.982e-05	0.0001555	3.86		Not Used
	TRUE	High	TGVAVNKPAEFTVDAKHGGK		FALSE	0.000920111	0.000124889	1	1	1	XP_867483.1	filamin-A [Canis lupus familiaris]	1	2026.07	0	1.017	0.763658	0	99.2	100.8		Peak Found	High	High	3.982e-05	0.0002566	2.83	23.75	Used
	TRUE	High	YAPSEAGLHEMDIR	1xOxidation [M11]	FALSE	0.000445085	0.000124889	1	1	2	XP_867483.1	filamin-A [Canis lupus familiaris]	0	1604.74	0	1.066	0.756824	0	96.8	103.2		High	High	High	3.982e-05	0.000131	2.84	27.16	Used
	TRUE	High	GTVEPQLEAR		FALSE	0.000800302	0.000124889	1	1	2	XP_867483.1	filamin-A [Canis lupus familiaris]	0	1099.57	0	1.185	0.865584	0	91.5	108.5		High	High	High	0.0001565	0.0007243	2.89	22.77	Used
	TRUE	High	LPQLPITNFSR		FALSE	0.000774226	0.000124889	1	1	2	XP_867483.1	filamin-A [Canis lupus familiaris]	0	1285.73	0	1.329	0.921977	0	85.9	114.1		High	High	High	3.982e-05	0.0002172	2.89	66.17	Used
	TRUE	High	GKPDVQFSGLAK		FALSE	0.00078455	0.000124889	1	1	8	XP_867483.1	filamin-A [Canis lupus familiaris]	0	1246.68	0	1.067	0.68963	0	96.8	103.2		High	High	High	3.982e-05	0.0002202	3.56	29.88	Used
	TRUE	High	NGQHVASSPIPVVISQSEIGDASR	2xDeamidated [Q3; N/Q]	FALSE	0.000501031	0.000124889	1	1	5	XP_867483.1	filamin-A [Canis lupus familiaris]	0	2450.22	0						Not Reliable	High	High	High	3.982e-05	0.0001454	4.83		Not Used
	TRUE	High	RAPSVANVGSHCNLSLKIPEISIQDMTAQVTSPSGK	1xCarbamidomethyl [C12]; 1xDeamidated [N/Q]; 1xOxidation [M26]	FALSE	0.000996791	0.000124889	1	1	4	XP_867483.1	filamin-A [Canis lupus familiaris]	2	3809.92	0						No Quan Values	High	High	High	3.982e-05	0.0002753	4.01		Not Used
	TRUE	High	DKGEYTLVVK		FALSE	0.000779371	0.000124889	1	1	7	XP_867483.1	filamin-A [Canis lupus familiaris]	1	1151.63	0	1.273	0.891766	0	88	112		High	High	High	3.982e-05	0.0002192	2.86	28.39	Used
	TRUE	High	DGSCGVAYVVQEPGDYEVSVKFNEEHIPDSPFVVPVASPSGDAR	1xCarbamidomethyl [C4]; 2xDeamidated [Q11; N23]	FALSE	0.000456952	0.000124889	1	1	4	XP_867483.1	filamin-A [Canis lupus familiaris]	1	4708.17	0						No Quan Values	High	High	High	3.982e-05	0.0001337	5		Not Used
	TRUE	High	DGSCGVAYVVQEPGDYEVSVKFNEEHIPDSPFVVPVASPSGDAR	1xCarbamidomethyl [C4]; 1xDeamidated [N/Q]	FALSE	0.000422263	0.000124889	1	1	4	XP_867483.1	filamin-A [Canis lupus familiaris]	1	4707.18	0	1.521	0.976962	0	79.3	120.7		High	High	High	3.982e-05	0.0002332	4.98	87.91	Used
	TRUE	High	QKDLGDGVYGFEYYPMVPGTYTVTITWGGQNIGR	1xOxidation [M16]	FALSE	0.000466059	0.000124889	1	1	2	XP_867483.1	filamin-A [Canis lupus familiaris]	1	3798.81	0	1.078	0.775344	0	96.2	103.8		High	High	High	3.982e-05	0.0001362	3.62	92.82	Used
	TRUE	High	DAEMPATEKDLAEDAPWKK	1xOxidation [M4]	FALSE	0.000895937	0.000124889	1	1	5	XP_867483.1	filamin-A [Canis lupus familiaris]	2	2161.01	0	1.11	0.741592	0	94.8	105.2		High	High	High	3.982e-05	0.0002495	4.01	39.44	Used
	TRUE	High	CSYQPTMEGVHTVHVTFAGVPIPR	1xCarbamidomethyl [C1]; 1xDeamidated [Q4]	FALSE	0.000385082	0.000124889	1	1	1	XP_867483.1	filamin-A [Canis lupus familiaris]	0	2684.3	0						Not Reliable	High	Not Found	High	3.982e-05	0.000115	3.67		Not Used
	TRUE	High	MDCQECPEGYRVTYTPMAPGSYLISIK	2xCarbamidomethyl [C3; C6]; 2xOxidation [M1; M17]	FALSE	0.000330886	0.000124889	1	1	1	XP_867483.1	filamin-A [Canis lupus familiaris]	1	3198.43	0	1.661	0.989295	0	75.2	124.8		Peak Found	High	High	3.982e-05	0.0001002	3.33	67.93	Used
	TRUE	High	EAGAGGLAIAVEGPSKAEISFEDR		FALSE	0.00054577	0.000124889	1	1	3	XP_867483.1	filamin-A [Canis lupus familiaris]	1	2374.19	0	1.356	0.937087	0	84.9	115.1		High	High	High	0.0006257	0.004668	3.32	64.37	Used
	TRUE	High	MSCMDNKDGSCSVEYIPYEAGTYSLNVTYGGHQVPGSPFK	2xCarbamidomethyl [C3; C11]; 2xDeamidated [N26; N/Q]; 2xOxidation [M1; M4]	FALSE	0.000582906	0.000124889	1	1	3	XP_867483.1	filamin-A [Canis lupus familiaris]	1	4479.9	0						No Quan Values	High	High	High	3.982e-05	0.000167	4.38		Not Used
	TRUE	High	SAGQGEVLVYVEDPAGHQEEAKVTANNDKNR		FALSE	0.000549373	0.000124889	1	1	6	XP_867483.1	filamin-A [Canis lupus familiaris]	2	3325.6	0	1.309	0.913941	0	86.6	113.4		High	High	High	0.0001806	0.001072	3.26	40.38	Used
	TRUE	High	VHSPSGALEECYVTEIDQDK	1xCarbamidomethyl [C11]; 1xDeamidated [Q18]	FALSE	0.000419493	0.000124889	1	1	1	XP_867483.1	filamin-A [Canis lupus familiaris]	0	2278.02	0						Not Reliable	Not Found	High	High	3.982e-05	0.0001242	3.14		Not Used
	TRUE	High	VGSAADIPINISETDLSLLTATVVPPSGREEPCLLK	1xCarbamidomethyl [C33]; 1xDeamidated [N10]	FALSE	0.000556653	0.000124889	1	1	4	XP_867483.1	filamin-A [Canis lupus familiaris]	1	3763.97	0	0.01	1.11261e-16		200			High	High	High	0.0001565	0.0006346	4	104.4	Used
	TRUE	High	VTVLFAGQHIAK		FALSE	0.000800302	0.000124889	1	1	4	XP_867483.1	filamin-A [Canis lupus familiaris]	0	1283.75	0	1.591	0.986089	0	77.2	122.8		High	High	High	3.982e-05	0.0002245	3.16	39.49	Used
	TRUE	High	VTAQGPGLEPSGNIANK	2xDeamidated [N16; Q/N]	FALSE	0.000299644	0.000124889	1	1	3	XP_867483.1	filamin-A [Canis lupus familiaris]	0	1654.83	0						Not Reliable	High	Not Found	High	3.982e-05	9.112e-05	5.84		Not Used
	TRUE	High	VAQPAITDNKDGTVTVR	1xDeamidated [N/Q]	FALSE	0.000295702	0.000124889	1	1	4	XP_867483.1	filamin-A [Canis lupus familiaris]	1	1785.93	0	1.014	0.695048	0	99.3	100.7		High	High	High	0.0001565	0.000654	3.53	28.6	Used
	TRUE	High	VTCTVCTPDGSEVDVDVVENEDGTFDIFYTAPQPGK	2xCarbamidomethyl [C3; C6]; 2xDeamidated [N20; Q33]	FALSE	0.000951285	0.000124889	1	1	2	XP_867483.1	filamin-A [Canis lupus familiaris]	0	3963.73	0						No Quan Values	High	High	High	3.982e-05	0.0002633	4.16		Not Used
	TRUE	High	VEPGLGADNSVVR		FALSE	0.00042505	0.000124889	1	1	3	XP_867483.1	filamin-A [Canis lupus familiaris]	0	1312.69	0	1.156	0.795111	0	92.8	107.2		High	High	High	3.982e-05	0.0001251	2.4	31.82	Used
	TRUE	High	VRVHGPGIQSGTTNKPNKFTVETR		FALSE	0.000255527	0.000124889	1	1	5	XP_867483.1	filamin-A [Canis lupus familiaris]	2	2623.41	0	1.425	0.956877	0	82.5	117.5		High	High	High	3.982e-05	7.931e-05	3.68	26.76	Used
	TRUE	High	VRVHGPGIQSGTTNKPNKFTVETR	1xDeamidated [Q/N]	FALSE	0.000764042	0.000124889	1	1	9	XP_867483.1	filamin-A [Canis lupus familiaris]	2	2624.39	0	1.478	0.968821	0	80.7	119.3		High	High	High	7.373e-05	0.0003844	4.77	28.08	Used
	TRUE	High	LIALLEVLSQKK		FALSE	0.000647722	0.000124889	1	1	4	XP_867483.1	filamin-A [Canis lupus familiaris]	1	1354.87	0	0.993	0.578819	0	100.4	99.6		High	High	High	7.373e-05	0.0003838	3.21	77.44	Used
	TRUE	High	LIALLEVLSQK		FALSE	0.000280432	0.000124889	2	12	4	XP_867483.1; XP_539385.1	filamin-A [Canis lupus familiaris] filamin-C isoform X1 [Canis lupus familiaris]	0	1226.77	0	1.026	0.627532	0	98.7	101.3	Shared	High	High	High	7.373e-05	0.000289	3.51	91.86	Used
	TRUE	High	FNEEHIPDSPFVVPVASPSGDARR		FALSE	0.000348828	0.000124889	1	1	2	XP_867483.1	filamin-A [Canis lupus familiaris]	1	2623.29	0	1.231	0.867179	0	89.7	110.3		High	High	High	3.982e-05	0.0001047	3.21	59.34	Used
	TRUE	High	AGNNMLLVGVHGPR	1xDeamidated [N]; 1xOxidation [M5]	FALSE	0.000195618	0.000124889	1	1	13	XP_867483.1	filamin-A [Canis lupus familiaris]	0	1451.74	0	1.095	0.744049	0	95.5	104.5		High	High	High	3.982e-05	6.193e-05	3.76	34.71	Used
	TRUE	High	AGVAPLQVK		FALSE	0.000656323	0.000124889	1	1	2	XP_867483.1	filamin-A [Canis lupus familiaris]	0	882.541	0	1.086	0.766618	0	95.9	104.1		High	High	High	3.982e-05	0.0001872	3.19	25.97	Used
	TRUE	High	DAGEGLLAVQITDPEGKPK	1xDeamidated [Q10]	FALSE	0.00145561	0.000232932	1	1	2	XP_867483.1	filamin-A [Canis lupus familiaris]	0	1939	0						Not Reliable	High	Not Found	High	7.373e-05	0.000393	3.5		Not Used
	TRUE	High	SAGQGEVLVYVEDPAGHQEEAKVTANNDKNR	1xDeamidated [N/Q]	FALSE	0.00105868	0.000232932	1	1	23	XP_867483.1	filamin-A [Canis lupus familiaris]	2	3326.59	0	3.702	0.220351	0	42.5	157.5		High	High	High	7.373e-05	0.0003521	4.17	40.33	Used
	TRUE	High	VGSAADIPINISETDLSLLTATVVPPSGREEPCLLK	1xCarbamidomethyl [C33]	FALSE	0.00108747	0.000232932	1	1	6	XP_867483.1	filamin-A [Canis lupus familiaris]	1	3762.98	0	1.131	0.768238	0	93.8	106.2		High	High	High	0.0001565	0.0005952	3.52	104.44	Used
	TRUE	High	MSCMDNKDGSCSVEYIPYEAGTYSLNVTYGGHQVPGSPFK	2xCarbamidomethyl [C3; C11]; 1xDeamidated [N/Q]; 2xOxidation [M1; M4]	FALSE	0.00115533	0.000232932	1	1	3	XP_867483.1	filamin-A [Canis lupus familiaris]	1	4478.92	0						No Quan Values	High	High	High	7.373e-05	0.0003155	3.53		Not Used
	TRUE	High	AHVVPCFDASK	1xCarbamidomethyl [C6]	FALSE	0.00142599	0.000232932	1	1	3	XP_867483.1	filamin-A [Canis lupus familiaris]	0	1230.59	0	1.14	0.777222	0	93.4	106.6		High	High	High	7.373e-05	0.0003847	2.96	27.04	Used
	TRUE	High	VTYCPTEPGNYIINIK	1xCarbamidomethyl [C4]	FALSE	0.00114758	0.000232932	1	1	1	XP_867483.1	filamin-A [Canis lupus familiaris]	0	1881.94	0	1.201	0.842312	0	90.9	109.1		High	Peak Found	High	7.373e-05	0.0003137	3.47	64.55	Used
	TRUE	High	EGPYSISVLYGEEEVPRSPFK		FALSE	0.00159194	0.000337476	1	1	2	XP_867483.1	filamin-A [Canis lupus familiaris]	1	2383.18	0	1.445	0.966597	0	81.8	118.2		High	High	High	0.0001061	0.000425	2.55	72.64	Used
	TRUE	High	YNEQHIPGSPFTAR	1xDeamidated [N/Q]	FALSE	0.0016945	0.000337476	1	1	3	XP_867483.1	filamin-A [Canis lupus familiaris]	0	1617.77	0	1.243	0.891766	0	89.1	110.9		High	High	High	0.0001374	0.0005684	3.08	41.44	Used
	TRUE	High	KNGQHVASSPIPVVISQSEIGDASR		FALSE	0.00182985	0.000337476	1	1	2	XP_867483.1	filamin-A [Canis lupus familiaris]	1	2576.34	0	1.365	0.937166	0	84.6	115.4		High	High	High	0.0002491	0.002084	2.7	49.19	Used
	TRUE	High	AGQSAAGAAPGGGADTRDAEMPATEK	1xOxidation [M21]	FALSE	0.0016945	0.000337476	1	1	1	XP_867483.1	filamin-A [Canis lupus familiaris]	1	2403.08	0	1.127	0.835365	0	94	106		Peak Found	High	High	0.0001061	0.0004525	2.85	15.18	Used
	TRUE	High	GKVTCTVCTPDGSEVDVDVVENEDGTFDIFYTAPQPGK	2xCarbamidomethyl [C5; C8]; 2xDeamidated [N22; Q35]	FALSE	0.00161413	0.000337476	1	1	2	XP_867483.1	filamin-A [Canis lupus familiaris]	1	4148.85	0						No Quan Values	High	High	High	0.0001061	0.0004328	4.93		Not Used
	TRUE	High	SAGQGEVLVYVEDPAGHQEEAK	1xDeamidated [Q]	FALSE	0.00177929	0.000337476	1	1	5	XP_867483.1	filamin-A [Canis lupus familiaris]	0	2314.08	0	1.015	0.721426	0	99.3	100.7		High	Peak Found	High	0.002811	0.02944	3.12	50.9	Used
	TRUE	High	QKDLGDGVYGFEYYPMVPGTYTVTITWGGQNIGR	2xDeamidated [Q1; Q/N]; 1xOxidation [M16]	FALSE	0.00155929	0.000337476	1	1	2	XP_867483.1	filamin-A [Canis lupus familiaris]	1	3800.78	0						Not Reliable	Not Found	High	High	0.0001061	0.0004191	3.53		Not Used
	TRUE	High	FVPREEGPYEVEVTYDGVPVPGSPFPVEALPPTKPSK		FALSE	0.00170633	0.000337476	1	1	8	XP_867483.1	filamin-A [Canis lupus familiaris]	1	4011.04	0	1.511	0.976962	0	79.6	120.4		High	High	High	0.0002264	0.001441	4.14	78.86	Used
	TRUE	High	AEISCTDNQDGTCSVSYLPVLPGDYSILVK	2xCarbamidomethyl [C5; C13]; 1xDeamidated [N/Q]	FALSE	0.00185572	0.000337476	1	1	3	XP_867483.1	filamin-A [Canis lupus familiaris]	0	3302.54	0	100	1.11261e-16			200		High	High	High	0.0001374	0.0004905	4.31	93.37	Used
	TRUE	High	LLGWIQNK		FALSE	0.0019358	0.000439072	2	12	4	XP_867483.1; XP_539385.1	filamin-A [Canis lupus familiaris] filamin-C isoform X1 [Canis lupus familiaris]	0	971.567	0	1.456	0.966597	0	81.4	118.6	Shared	High	High	High	0.0001374	0.0005094	3.33	51.23	Used
	TRUE	High	AGQSAAGAAPGGGADTR		FALSE	0.00192219	0.000439072	1	1	2	XP_867483.1	filamin-A [Canis lupus familiaris]	0	1414.67	0	1.261	0.909127	0	88.5	111.5		High	High	High	0.0001374	0.0005091	3.28	12.44	Used
	TRUE	High	LSPFMADIR		FALSE	0.00210778	0.000439072	1	1	2	XP_867483.1	filamin-A [Canis lupus familiaris]	0	1049.54	0	0.97	0.546186	0	101.5	98.5		High	High	High	0.0001374	0.0005534	2.5	55.58	Used
	TRUE	High	VRAWGPGLEGGVVGK		FALSE	0.00201975	0.000439072	1	1	2	XP_867483.1	filamin-A [Canis lupus familiaris]	1	1481.82	0	1.4	0.948491	0	83.3	116.7		High	High	High	0.0001565	0.000591	3.3	42.21	Used
	TRUE	High	QKDLGDGVYGFEYYPMVPGTYTVTITWGGQNIGR	1xDeamidated [Q/N]; 1xOxidation [M16]	FALSE	0.00455719	0.000489842	1	1	5	XP_867483.1	filamin-A [Canis lupus familiaris]	1	3799.79	0						No Quan Values	High	High	High	0.0002049	0.001207	3.44		Not Used
	TRUE	High	TGVELGKPTHFTINAK	1xDeamidated [N14]	FALSE	0.00310413	0.000489842	1	1	3	XP_867483.1	filamin-A [Canis lupus familiaris]	0	1713.92	0	1.123	0.758921	0	94.2	105.8		High	High	High	0.0002049	0.001247	3.46	37.79	Used
	TRUE	High	QRLLGWIQNK		FALSE	0.00361157	0.000489842	2	12	1	XP_867483.1; XP_539385.1	filamin-A [Canis lupus familiaris] filamin-C isoform X1 [Canis lupus familiaris]	1	1255.73	0	1.885	0.984523	0	69.3	130.7	Shared	Peak Found	High	High	0.0001565	0.00092	2.66	48.06	Used
	TRUE	High	SEAGLPAEVHIQDHGDGTHTITYIPLCPGAYTVTIK	1xCarbamidomethyl [C27]; 1xDeamidated [Q12]	FALSE	0.00239874	0.000489842	1	1	4	XP_867483.1	filamin-A [Canis lupus familiaris]	0	3862.9	0	100	1.11261e-16			200		High	High	High	0.0002049	0.001306	3.76	72.72	Used
	TRUE	High	SPFEVKVGTECGNQK	1xCarbamidomethyl [C11]	FALSE	0.00241618	0.000489842	1	1	2	XP_867483.1	filamin-A [Canis lupus familiaris]	1	1679.81	0	1.778	0.993297	0	72	128		High	High	High	0.0001565	0.0006277	3.22	29.27	Used
	TRUE	High	YKGQHVPGSPFQFTVGPLGEGGAHKVR		FALSE	0.00234726	0.000489842	1	1	1	XP_867483.1	filamin-A [Canis lupus familiaris]	2	2850.48	0	2.102	0.924944	0	64.5	135.5		Peak Found	High	High	0.0001565	0.0006095	2.29	50.49	Used
	TRUE	High	VTCTVCTPDGSEVDVDVVENEDGTFDIFYTAPQPGK	2xCarbamidomethyl [C3; C6]	FALSE	0.00361157	0.000489842	1	1	2	XP_867483.1	filamin-A [Canis lupus familiaris]	0	3961.76	0						No Quan Values	High	High	High	0.001291	0.01232	3.91		Not Used
	TRUE	High	YGGQPVPNFPSKLQVEPAVDTSGVQCYGPGIEGQGVFR	1xCarbamidomethyl [C26]; 2xDeamidated [Q14; Q]	FALSE	0.00337245	0.000489842	1	1	2	XP_867483.1	filamin-A [Canis lupus familiaris]	1	4036.94	0						No Quan Values	High	Not Found	High	0.0001565	0.0008618	4.24		Not Used
	TRUE	High	TPCEEILVK	1xCarbamidomethyl [C3]	FALSE	0.00236428	0.000489842	1	1	5	XP_867483.1	filamin-A [Canis lupus familiaris]	0	1088.57	0	1.408	0.948491	0	83.1	116.9		High	High	High	0.0001806	0.001144	2.82	32.57	Used
	TRUE	High	VKASGPGLNTTGVPASLPVEFTIDAK		FALSE	0.00288107	0.000489842	1	1	1	XP_867483.1	filamin-A [Canis lupus familiaris]	1	2569.39	0	1.021	0.651458	0	99	101		High	Peak Found	High	0.0001565	0.0007389	3.37	71.85	Used
	TRUE	High	VGSAADIPINISETDLSLLTATVVPPSGREEPCLLKR	1xCarbamidomethyl [C33]	FALSE	0.00288107	0.000489842	1	1	2	XP_867483.1	filamin-A [Canis lupus familiaris]	2	3919.08	0	0.473	0.0130291	0	135.8	64.2		High	High	High	0.0001565	0.00074	3.73	96.66	Used
	TRUE	High	RLTVSSLQESGLKVNQPASFAVSLNGAK	2xDeamidated [N25; Q/N]	FALSE	0.0026178	0.000489842	1	1	2	XP_867483.1	filamin-A [Canis lupus familiaris]	2	2903.55	0						Not Reliable	High	Not Found	High	0.0001565	0.0006782	4.07		Not Used
	TRUE	High	HTAMVSWGGVSIPNSPFR		FALSE	0.00317483	0.000489842	1	1	4	XP_867483.1	filamin-A [Canis lupus familiaris]	0	1942.96	0	1.085	0.778642	0	95.9	104.1		High	High	High	0.0003402	0.003351	3.49	72.26	Used
	TRUE	High	EAMQQADDWLGIPQVITPEEIVDPNVDEHSVMTYLSQFPK	1xOxidation [M]	FALSE	0.00263705	0.000489842	1	1	4	XP_867483.1	filamin-A [Canis lupus familiaris]	0	4586.17	0	1.006	0.692559	0	99.7	100.3		High	High	High	0.0001565	0.0007955	4.05	118.18	Used
	TRUE	High	KPVKHTAMVSWGGVSIPNSPFR	1xOxidation [M8]	FALSE	0.00355683	0.000489842	1	1	1	XP_867483.1	filamin-A [Canis lupus familiaris]	1	2411.27	0						No Quan Values	Not Found	High	High	0.0001565	0.0009092	2.96		Not Used
	TRUE	High	IANLQTDLSDGLR	1xDeamidated [N/Q]	FALSE	0.00396062	0.000489842	1	1	3	XP_867483.1	filamin-A [Canis lupus familiaris]	0	1416.73	0	1.037	0.769156	0	98.2	101.8		High	High	High	0.0001806	0.001009	2.58	59.03	Used
	TRUE	High	VDINTEDLEDGTCRVTYCPTEPGNYIINIK	2xCarbamidomethyl [C13; C18]; 1xDeamidated [N4]	FALSE	0.00497066	0.000575122	1	1	1	XP_867483.1	filamin-A [Canis lupus familiaris]	1	3500.62	0						No Quan Values	High	Not Found	High	0.0002049	0.001257	4.61		Not Used
	TRUE	High	VKMDCQECPEGYRVTYTPMAPGSYLISIK	2xCarbamidomethyl [C5; C8]; 2xOxidation [M3; M19]	FALSE	0.00529745	0.000575122	1	1	2	XP_867483.1	filamin-A [Canis lupus familiaris]	2	3425.59	0	1.375	0.943033	0	84.2	115.8		High	High	High	0.0002049	0.001344	2.61	61.17	Used
	TRUE	High	AEFTVETR		FALSE	0.00551371	0.000575122	1	1	2	XP_867483.1	filamin-A [Canis lupus familiaris]	0	952.473	0	1.408	0.94824	0	83	117		High	High	High	0.0002049	0.001402	2.61	24.65	Used
	TRUE	High	CSGPGLSPGMVR	1xCarbamidomethyl [C1]; 1xOxidation [M10]	FALSE	0.00493141	0.000575122	1	1	1	XP_867483.1	filamin-A [Canis lupus familiaris]	0	1233.57	0	1.273	0.914665	0	88	112		High	Peak Found	High	0.0002049	0.001255	2.72	23.05	Used
	TRUE	High	DGSCGVAYVVQEPGDYEVSVKFNEEHIPDSPFVVPVASPSGDAR	1xCarbamidomethyl [C4]	FALSE	0.00493141	0.000575122	1	1	1	XP_867483.1	filamin-A [Canis lupus familiaris]	1	4706.2	0						No Quan Values	High	Not Found	High	0.0002049	0.001254	5.36		Not Used
	TRUE	High	LYNVSYLLK		FALSE	0.0066417	0.00065146	1	1	6	XP_867483.1	filamin-A [Canis lupus familiaris]	0	1112.64	0	1.598	0.986089	0	77	123		High	High	High	0.0002264	0.001699	2.39	62.86	Used
	TRUE	High	SPFEVYVDKSQGDASKVTAQGPGLEPSGNIANK	1xDeamidated [N/Q]	FALSE	0.00607346	0.00065146	1	1	4	XP_867483.1	filamin-A [Canis lupus familiaris]	2	3391.67	0	2.695	0.856737	0	54.1	145.9		High	High	High	0.001377	0.0127	3.98	54.91	Used
	TRUE	High	VTYTPMAPGSYLISIK	1xOxidation [M6]	FALSE	0.0066417	0.00065146	1	1	6	XP_867483.1	filamin-A [Canis lupus familiaris]	0	1756.92	0	1.262	0.889359	0	88.4	111.6		High	High	High	0.0008612	0.007243	3.01	67.29	Used
	TRUE	High	LRNGHVGISFVPKETGEHLVHVK	1xDeamidated [N3]	FALSE	0.00578615	0.00065146	1	1	1	XP_867483.1	filamin-A [Canis lupus familiaris]	2	2554.39	0	1.833	0.986089	0	70.6	129.4		High	Peak Found	High	0.0002264	0.001466	2.78	44.23	Used
	TRUE	High	FNEEHIPDSPFVVPVASPSGDAR	1xDeamidated [N2]	FALSE	0.0064286	0.00065146	1	1	4	XP_867483.1	filamin-A [Canis lupus familiaris]	0	2468.17	0						Not Reliable	High	High	High	0.001671	0.0165	3.7		Not Used
	TRUE	High	GAGSGDLKVTVK		FALSE	0.00770091	0.000729854	1	1	1	XP_867483.1	filamin-A [Canis lupus familiaris]	1	1131.64	0	2.008	0.976962	0	66.5	133.5		High	Peak Found	High	0.0002491	0.001985	2.84	17.74	Used
	TRUE	High	LPQLPITNFSR	1xDeamidated [N8]	FALSE	0.00948811	0.000808626	1	1	1	XP_867483.1	filamin-A [Canis lupus familiaris]	0	1286.71	0	1.146	0.843869	0	93.2	106.8		Peak Found	High	High	0.000272	0.002475	2.3	71.11	Used
	TRUE	High	GAGSGDLKVTVKGPK		FALSE	0.00894631	0.000808626	1	1	1	XP_867483.1	filamin-A [Canis lupus familiaris]	2	1413.81	0	2.22	0.943033	0	62.1	137.9		Peak Found	High	High	0.000272	0.002318	2.77	17.7	Used
	TRUE	High	EAGAGGLAIAVEGPSKAEISFEDRK		FALSE	0.00857981	0.000808626	1	1	2	XP_867483.1	filamin-A [Canis lupus familiaris]	2	2502.28	0	1.459	0.966597	0	81.3	118.7		High	Peak Found	High	0.002383	0.0256	2.58	55.81	Used
	TRUE	High	ALTQTGGPHVK		FALSE	0.0106809	0.000874724	1	1	2	XP_867483.1	filamin-A [Canis lupus familiaris]	0	1108.61	0	1.952	0.987107	0	67.8	132.2		High	High	High	0.000291	0.002817	2.68	13	Used
	TRUE	High	FADQHVPGSPFSVKVTGEGR		FALSE	0.00956836	0.000874724	1	1	1	XP_867483.1	filamin-A [Canis lupus familiaris]	1	2115.06	0						Not Reliable	High	Not Found	High	0.000291	0.002498	3.15		Not Used
	TRUE	High	VEPGLGADNSVVR	1xDeamidated [N9]	FALSE	0.0116312	0.000874724	1	1	1	XP_867483.1	filamin-A [Canis lupus familiaris]	0	1313.67	0	0.872	0.542198	0	106.8	93.2		High	Peak Found	High	0.000291	0.003085	2.23	33.06	Used
	TRUE	High	THIQDNHDGTYTVAYVPDVTGR	1xDeamidated [N6]	FALSE	0.0128923	0.00111881	1	1	1	XP_867483.1	filamin-A [Canis lupus familiaris]	0	2460.14	0						Not Reliable	High	Not Found	High	0.0003639	0.003455	2.97		Not Used
	TRUE	High	GQHVPGSPFQFTVGPLGEGGAHKVR		FALSE	0.015596	0.0014393	2	5	1	XP_867483.1; XP_539385.1	filamin-A [Canis lupus familiaris] filamin-C isoform X1 [Canis lupus familiaris]	1	2559.32	0						No Quan Values	Not Found	High	High	0.0005345	0.004222	2.66		Not Used
	TRUE	High	APSVANVGSHCNLSLKIPEISIQDMTAQVTSPSGK	1xCarbamidomethyl [C11]; 2xDeamidated [Q23; Q28]; 1xOxidation [M25]	FALSE	0.014804	0.0014393	1	1	1	XP_867483.1	filamin-A [Canis lupus familiaris]	1	3654.8	0						Not Reliable	Not Found	High	High	0.0004865	0.004005	3.57		Not Used
	TRUE	High	MDCQECPEGYRVTYTPMAPGSYLISIK	2xCarbamidomethyl [C3; C6]; 1xOxidation [M17]	FALSE	0.014804	0.0014393	1	1	2	XP_867483.1	filamin-A [Canis lupus familiaris]	1	3182.43	0	0.549	0.120364	0	129.1	70.9		High	High	High	0.0004865	0.003975	2.41	69.24	Used
	TRUE	High	APSVANVGSHCNLSLK	1xCarbamidomethyl [C11]	FALSE	0.0157323	0.00152144	1	1	1	XP_867483.1	filamin-A [Canis lupus familiaris]	0	1653.84	0	0.876	0.394243	0	106.6	93.4		Peak Found	High	High	0.0005345	0.004254	1.62	33.51	Used
	TRUE	High	SPFEVYVDKSQGDASK	1xDeamidated [Q11]	FALSE	0.0157323	0.00152144	1	1	1	XP_867483.1	filamin-A [Canis lupus familiaris]	1	1757.82	0						Not Reliable	High	Not Found	High	0.0005345	0.00424	3.59		Not Used
	TRUE	High	AGQSAAGAAPGGGADTRDAEMPATEKDLAEDAPWK	1xOxidation [M21]	FALSE	0.0171657	0.00182987	1	1	1	XP_867483.1	filamin-A [Canis lupus familiaris]	2	3428.57	0	1.23	0.866885	0	89.7	110.3		Peak Found	High	High	0.0006257	0.004668	2.52	44.01	Used
	TRUE	High	FVPAEMGMHTVSVK	2xOxidation [M6; M8]	FALSE	0.0171657	0.00182987	1	1	2	XP_867483.1	filamin-A [Canis lupus familiaris]	0	1564.75	0	1.202	0.87177	0	90.8	109.2		High	High	High	0.0006257	0.00466	1.97	22.43	Used
	TRUE	High	LRNGHVGISFVPK		FALSE	0.0184103	0.00182987	1	1	2	XP_867483.1	filamin-A [Canis lupus familiaris]	1	1423.82	0	1.265	0.896891	0	88.3	111.7		High	High	High	0.0007259	0.006238	3.62	35.73	Used
	TRUE	High	SAGQGEVLVYVEDPAGHQEEAKVTANNDKNR	2xDeamidated [Q/N]	FALSE	0.0168685	0.00182987	1	1	4	XP_867483.1	filamin-A [Canis lupus familiaris]	2	3327.57	0						No Quan Values	High	High	High	0.0006257	0.004577	3.72		Not Used
	TRUE	High	RRAPSVANVGSHCNLSLK	1xCarbamidomethyl [C13]	FALSE	0.020099	0.00197657	1	1	2	XP_867483.1	filamin-A [Canis lupus familiaris]	2	1966.04	0	1.525	0.977583	0	79.2	120.8		High	High	High	0.0006673	0.005466	3.34	27.83	Used
	TRUE	High	CSYQPTMEGVHTVHVTFAGVPIPR	1xCarbamidomethyl [C1]; 1xDeamidated [Q4]; 1xOxidation [M7]	FALSE	0.0202765	0.00197657	1	1	1	XP_867483.1	filamin-A [Canis lupus familiaris]	0	2700.29	0						Not Reliable	High	Not Found	High	0.0006673	0.005537	3		Not Used
	TRUE	High	DAEMPATEKDLAEDAPWKK		FALSE	0.0210028	0.00205213	1	1	1	XP_867483.1	filamin-A [Canis lupus familiaris]	2	2145.02	0	1.339	0.929654	0	85.5	114.5		Peak Found	High	High	0.0006898	0.005724	3.19	47.95	Used
	TRUE	High	KTHIQDNHDGTYTVAYVPDVTGR	2xDeamidated [Q5; N7]	FALSE	0.0219484	0.0021232	1	1	2	XP_867483.1	filamin-A [Canis lupus familiaris]	1	2589.22	0						Not Reliable	High	High	High	0.0007095	0.006009	3.29		Not Used
	TRUE	High	RAEFTVETR		FALSE	0.0281126	0.0027878	1	1	2	XP_867483.1	filamin-A [Canis lupus familiaris]	1	1108.57	0	1.485	0.972315	0	80.5	119.5		High	High	High	0.0009025	0.00766	2.73	19.41	Used
	TRUE	High	ENGVYLIDVK		FALSE	0.0323984	0.00306849	1	1	3	XP_867483.1	filamin-A [Canis lupus familiaris]	0	1149.62	0	1.36	0.931402	0	84.7	115.3		High	High	High	0.001084	0.01031	2.86	50.11	Used
	TRUE	High	KGEITGEVR		FALSE	0.0347826	0.00327375	1	1	1	XP_867483.1	filamin-A [Canis lupus familiaris]	1	988.542	0	1.595	0.979304	0	77.1	122.9		Peak Found	High	High	0.001066	0.009507	2.21	13.22	Used
	TRUE	High	ENGVYLIDVKFNGTHIPGSPFK	1xDeamidated [N12]	FALSE	0.0363613	0.00327375	1	1	1	XP_867483.1	filamin-A [Canis lupus familiaris]	1	2433.24	0	1.796	0.993649	0	71.5	128.5		Peak Found	High	High	0.001084	0.009988	2.39	78.42	Used
	TRUE	High	QMQLENVSVALEFLDRESIKLVSIDSK		FALSE	0.0383505	0.00348916	1	8	1	XP_867483.1	filamin-A [Canis lupus familiaris]	2	3091.63	0						No Quan Values	High	Not Found	High	0.001151	0.01046	2.68		Not Used
	TRUE	High	MSCMDNKDGSCSVEYIPYEAGTYSLNVTYGGHQVPGSPFK	2xCarbamidomethyl [C3; C11]; 2xOxidation [M1; M4]	FALSE	0.0383505	0.00348916	1	1	2	XP_867483.1	filamin-A [Canis lupus familiaris]	1	4477.94	0	0.994	0.67467	0	100.3	99.7		High	High	High	0.001151	0.01054	2.55	72.84	Used
	TRUE	High	KRAEFTVETR		FALSE	0.0400909	0.00370362	1	1	2	XP_867483.1	filamin-A [Canis lupus familiaris]	2	1236.67	0	1.121	0.806548	0	94.3	105.7		High	High	High	0.001213	0.01103	2.78	16.52	Used
	TRUE	High	QMQLENVSVALEFLDR	1xDeamidated [N/Q]; 1xOxidation [M2]	FALSE	0.0438106	0.003977	1	8	2	XP_867483.1	filamin-A [Canis lupus familiaris]	0	1908.94	0						Not Reliable	High	Not Found	High	0.001291	0.01198	2.8		Not Used
	TRUE	High	AGQSAAGAAPGGGADTRDAEMPATEKDLAEDAPWK	1xDeamidated [Q3]; 1xOxidation [M21]	FALSE	0.0457965	0.00404992	1	1	2	XP_867483.1	filamin-A [Canis lupus familiaris]	2	3429.55	0	2.089	0.96835	0	64.7	135.3		High	High	High	0.004301	0.04804	3.39	43.99	Used
	TRUE	High	VQGPKGLVEPVDVVDNADGTQTVNYVPSR	1xDeamidated [Q2]	FALSE	0.0478708	0.00441493	1	1	2	XP_867483.1	filamin-A [Canis lupus familiaris]	1	3054.54	0						No Quan Values	High	High	High	0.001439	0.01322	2.81		Not Used
	TRUE	High	VKVLPTHDASK		FALSE	0.0470302	0.00441493	1	1	1	XP_867483.1	filamin-A [Canis lupus familiaris]	1	1194.68	0	1.232	0.894623	0	89.6	110.4		Peak Found	High	High	0.001417	0.01298	1.79	13.31	Used
	TRUE	High	VGSAADIPINISETDLSLLTATVVPPSGREEPCLLKR	1xCarbamidomethyl [C33]; 1xDeamidated [N10]	FALSE	0.0495962	0.00454056	1	1	1	XP_867483.1	filamin-A [Canis lupus familiaris]	2	3920.07	0						No Quan Values	High	Not Found	High	0.001475	0.01363	3.25		Not Used
	TRUE	High	VQGPKGLVEPVDVVDNADGTQTVNYVPSR		FALSE	0.0487261	0.00454056	1	1	1	XP_867483.1	filamin-A [Canis lupus familiaris]	1	3053.55	0						No Quan Values	Not Found	High	High	0.001475	0.0134	3.23		Not Used
	TRUE	High	VEYTPYEEGLHSVDVTYDGSPVPSSPFQVPVTEGCDPSR	1xCarbamidomethyl [C35]	FALSE	0.0532305	0.00467687	1	1	1	XP_867483.1	filamin-A [Canis lupus familiaris]	0	4296.96	0						No Quan Values	High	Not Found	High	0.001532	0.01476	2.86		Not Used
	TRUE	High	FIPRENGVYLIDVK	1xDeamidated [N6]	FALSE	0.0546587	0.0047408	1	1	2	XP_867483.1	filamin-A [Canis lupus familiaris]	1	1663.91	0	0.936	0.608813	0	103.3	96.7		High	High	High	0.009573	0.1153	3.05	59.76	Used
	TRUE	High	CAPGVVGPTEADIDFDIIRNDNDTFTVK	1xCarbamidomethyl [C1]	FALSE	0.0551429	0.00480981	1	1	1	XP_867483.1	filamin-A [Canis lupus familiaris]	1	3079.47	0	1.018	0.715343	0	99.1	100.9		High	Peak Found	High	0.001551	0.01527	2.35	80.53	Used
	TRUE	High	NGHVGISFVPKETGEHLVHVKK		FALSE	0.0602168	0.00499987	1	1	1	XP_867483.1	filamin-A [Canis lupus familiaris]	2	2412.31	0	1.246	0.89149	0	89	111		High	Peak Found	High	0.001671	0.01665	2.16	37.56	Used
	TRUE	High	IKVSGLGEK		FALSE	0.0612837	0.00520812	1	1	1	XP_867483.1	filamin-A [Canis lupus familiaris]	1	930.562	0	1.474	0.965521	0	80.8	119.2		Peak Found	High	High	0.001729	0.01705	1.54	18.26	Used
	TRUE	High	TGVAVNKPAEFTVDAK	1xDeamidated [N6]	FALSE	0.0629177	0.00527846	1	1	2	XP_867483.1	filamin-A [Canis lupus familiaris]	0	1647.86	0	1.159	0.858737	0	92.6	107.4		High	High	High	0.002383	0.02566	3.19	36.86	Used
	TRUE	High	AEISCTDNQDGTCSVSYLPVLPGDYSILVK	2xCarbamidomethyl [C5; C13]	FALSE	0.0651606	0.00540498	1	1	1	XP_867483.1	filamin-A [Canis lupus familiaris]	0	3301.56	0	0.664	0.226651	0	120.2	79.8		High	Peak Found	High	0.001808	0.01812	1.95	93.33	Used
	TRUE	High	YVICVR	1xCarbamidomethyl [C4]	FALSE	0.0711008	0.00595426	1	1	1	XP_867483.1	filamin-A [Canis lupus familiaris]	0	809.434	0	1.175	0.855513	0	92	108		High	Peak Found	High	0.001987	0.01989	1.74	30.04	Used
	TRUE	High	EAMQQADDWLGIPQVITPEEIVDPNVDEHSVMTYLSQFPK	3xDeamidated [Q4; Q5; N25]; 1xOxidation [M3]	FALSE	0.0742568	0.00606694	1	1	1	XP_867483.1	filamin-A [Canis lupus familiaris]	0	4589.13	0						No Quan Values	Not Found	High	High	0.002016	0.02088	3.74		Not Used
	TRUE	High	VEYTPYEEGLHSVDVTYDGSPVPSSPFQVPVTEGCDPSR	1xCarbamidomethyl [C35]; 1xDeamidated [Q28]	FALSE	0.0809601	0.00669333	1	1	2	XP_867483.1	filamin-A [Canis lupus familiaris]	0	4297.94	0	100	1.11261e-16			200		High	High	High	0.008681	0.1048	2.48	81.81	Used
	TRUE	High	ETADFKVYTK		FALSE	0.0830766	0.0067396	1	1	1	XP_867483.1	filamin-A [Canis lupus familiaris]	1	1201.61	0	0.893	0.63167	0	105.6	94.4		Peak Found	High	High	0.002229	0.0237	1.73	24.3	Used
	TRUE	High	EAPQDFHPDRVK		FALSE	0.0897309	0.00699685	1	1	1	XP_867483.1	filamin-A [Canis lupus familiaris]	1	1438.71	0	1.35	0.932797	0	85.1	114.9		High	Peak Found	High	0.002423	0.02577	1.81	17.5	Used
	TRUE	High	DVDIIDHHDNTYTVK	1xDeamidated [N10]	FALSE	0.0944297	0.00746528	1	1	1	XP_867483.1	filamin-A [Canis lupus familiaris]	0	1785.83	0	1.512	0.976962	0	79.6	120.4		High	Peak Found	High	0.002598	0.0273	2.54	36.12	Used
	TRUE	High	DLAEDAPWK		FALSE	0.0993465	0.00800585	2	12	1	XP_867483.1; XP_539385.1	filamin-A [Canis lupus familiaris] filamin-C isoform X1 [Canis lupus familiaris]	0	1044.5	0	1.067	0.779554	0	96.8	103.2	Shared	High	Peak Found	High	0.002753	0.02888	1.92	47.64	Used
	TRUE	High	YKGQHVPGSPFQFTVGPLGEGGAHK	1xDeamidated [Q12]	FALSE	0.101889	0.00820547	1	1	1	XP_867483.1	filamin-A [Canis lupus familiaris]	1	2596.29	0						Not Reliable	Not Found	High	High	0.002848	0.02988	3.64		Not Used
	TRUE	High	ASGPGLNTTGVPASLPVEFTIDAKDAGEGLLAVQITDPEGKPK	2xDeamidated [N7; Q34]	FALSE	0.118368	0.00921713	1	1	1	XP_867483.1	filamin-A [Canis lupus familiaris]	1	4263.19	0						No Quan Values	High	Not Found	High	0.003237	0.03542	2.33		Not Used
	TRUE	High	VKMDCQECPEGYRVTYTPMAPGSYLISIK	2xCarbamidomethyl [C5; C8]; 1xDeamidated [Q6]; 2xOxidation [M3; M19]	FALSE	0.120333	0.00941223	1	1	1	XP_867483.1	filamin-A [Canis lupus familiaris]	2	3426.57	0						Not Reliable	Not Found	High	High	0.003293	0.036	2.14		Not Used
TRUE	High	Master Protein	NP_001104237.1	myosin-9 [Canis lupus familiaris]	0	FALSE	1314.08	62	142	782	142	1	1960	226.3	5.6	2066.18	142	cell differentiation;cell organization and biogenesis;cellular component movement;metabolic process;regulation of biological process;transport	cytoplasm;cytoskeleton;cytosol;membrane;nucleus	catalytic activity;motor activity;nucleotide binding;protein binding;transporter activity	Pf00063, Pf01496, Pf01576, Pf01765, Pf02736, Pf03962, Pf04111, Pf04156, Pf05266, Pf05701, Pf05911, Pf06637, Pf07888, Pf09726, Pf11068, Pf11559, Pf12128, Pf13094	481280		MYH9	10	Tight junction		0	1.462	0.945503	24.45	80.1	119.9	7.81005e+08	1.168e+09	High	High
	Checked	Confidence	Sequence	Modifications	Contaminant	Qvality PEP	Qvality q-value	# Protein Groups	# Proteins	# PSMs	Master Protein Accessions	Master Protein Descriptions	# Missed Cleavages	Theo. MH+ [Da]	# Razor Quan Results	Abundance Ratio: (F41, Sample) / (F42, Control)	Abundance Ratio Adj. P-Value: (F41, Sample) / (F42, Control)	Abundance Ratio Variability [%]: (F41, Sample) / (F42, Control)	Abundances (Grouped): F42, Control	Abundances (Grouped): F41, Sample	Quan Info	Found in Sample: [S42] F42: Control	Found in Sample: [S41] F41: Sample	Confidence (by Search Engine): Sequest HT	Percolator q-Value (by Search Engine): Sequest HT	Percolator PEP (by Search Engine): Sequest HT	XCorr (by Search Engine): Sequest HT	Top Apex RT [min]	Quan Usage
	TRUE	High	LQQELDDLLVDLDHQR		FALSE	2.69576e-06	0	1	1	5	NP_001104237.1	myosin-9 [Canis lupus familiaris]	0	1949.99	0	1.355	0.929028	0	84.9	115.1		High	High	High	0	2.784e-06	3.86	80.69	Used
	TRUE	High	LQLQEQLQAETELCAEAEELR	1xCarbamidomethyl [C14]; 1xDeamidated [Q]	FALSE	1.82448e-06	0	1	1	8	NP_001104237.1	myosin-9 [Canis lupus familiaris]	0	2502.2	0						Not Reliable	High	High	High	0	7.719e-07	5.39		Not Used
	TRUE	High	LQLQEQLQAETELCAEAEELR	1xCarbamidomethyl [C14]	FALSE	1.42579e-06	0	1	1	1	NP_001104237.1	myosin-9 [Canis lupus familiaris]	0	2501.22	0						No Quan Values	High	Not Found	High	0	6.106e-07	5.08		Not Used
	TRUE	High	LQQLFNHTMFILEQEEYQR	1xOxidation [M9]	FALSE	2.44929e-06	0	1	15	3	NP_001104237.1	myosin-9 [Canis lupus familiaris]	0	2483.2	0	1.764	0.993953	0	72.4	127.6		High	High	High	0	1.016e-06	3.86	68.99	Used
	TRUE	High	IRELESQISELQEDLESER		FALSE	2.8509e-07	0	1	1	8	NP_001104237.1	myosin-9 [Canis lupus familiaris]	1	2303.14	0	1.323	0.92114	0	86.1	113.9		High	High	High	0	1.339e-07	5.34	76.67	Used
	TRUE	High	LQVELDNVMGLLTQSDSK	1xDeamidated [Q/N]; 1xOxidation [M9]	FALSE	2.5202e-07	0	1	1	3	NP_001104237.1	myosin-9 [Canis lupus familiaris]	0	2007	0						Not Reliable	Not Found	High	High	0	1.193e-07	5.75		Not Used
	TRUE	High	LQVELDNVMGLLTQSDSK	1xOxidation [M9]	FALSE	8.54808e-09	0	1	1	6	NP_001104237.1	myosin-9 [Canis lupus familiaris]	0	2006.01	0	1.247	0.878365	0	89	111		High	High	High	0	4.917e-09	7	74.89	Used
	TRUE	High	LQVELDNVMGLLTQSDSK		FALSE	3.16273e-08	0	1	1	1	NP_001104237.1	myosin-9 [Canis lupus familiaris]	0	1990.02	0	1.155	0.839759	0	92.8	107.2		Peak Found	High	High	0	1.682e-08	5.45	93.97	Used
	TRUE	High	LQQLFNHTMFILEQEEYQR	1xDeamidated [Q/N]; 1xOxidation [M9]	FALSE	2.62291e-06	0	1	15	10	NP_001104237.1	myosin-9 [Canis lupus familiaris]	0	2484.19	0						No Quan Values	High	High	High	0	1.089e-06	5.06		Not Used
	TRUE	High	LTEMETLQSQLMAEK	1xOxidation [M]	FALSE	6.93581e-06	0	1	1	4	NP_001104237.1	myosin-9 [Canis lupus familiaris]	0	1767.85	0						No Quan Values	High	High	High	0	2.71e-06	4.04		Not Used
	TRUE	High	LTEMETLQSQLMAEK	2xOxidation [M4; M12]	FALSE	2.08037e-07	0	1	1	5	NP_001104237.1	myosin-9 [Canis lupus familiaris]	0	1783.85	0	1.153	0.786389	0	92.9	107.1		High	High	High	0	9.919e-08	5.47	42.23	Used
	TRUE	High	IIGLDQVAGMSETALPGAFK	1xOxidation [M10]	FALSE	3.64374e-06	0	1	1	8	NP_001104237.1	myosin-9 [Canis lupus familiaris]	0	2034.06	0	1.523	0.978424	0	79.3	120.7		High	High	High	0	3.224e-06	4.67	77.04	Used
	TRUE	High	IIGLDQVAGMSETALPGAFK	1xDeamidated [Q6]	FALSE	3.22116e-06	0	1	1	1	NP_001104237.1	myosin-9 [Canis lupus familiaris]	0	2019.05	0						No Quan Values	High	Not Found	High	0	1.319e-06	4.69		Not Used
	TRUE	High	IIGLDQVAGMSETALPGAFK		FALSE	4.64143e-08	0	1	1	2	NP_001104237.1	myosin-9 [Canis lupus familiaris]	0	2018.06	0	1.49	0.972624	0	80.3	119.7		High	High	High	0	3.649e-08	5.47	89.18	Used
	TRUE	High	LLEDRIAEFTTNLMEEEEKSK	1xOxidation [M14]	FALSE	5.97754e-05	0	1	1	5	NP_001104237.1	myosin-9 [Canis lupus familiaris]	2	2541.24	0	1.892	0.976962	0	69.1	130.9		High	High	High	0	2.055e-05	3.8	74.89	Used
	TRUE	High	LKDVLLQVDDERR		FALSE	6.80378e-05	0	1	1	8	NP_001104237.1	myosin-9 [Canis lupus familiaris]	2	1598.89	0	1.724	0.992673	0	73.4	126.6		High	High	High	3.982e-05	0.0001984	3.22	37.07	Used
	TRUE	High	LKNKHEAMITDLEER	1xOxidation [M8]	FALSE	2.66216e-07	0	1	1	8	NP_001104237.1	myosin-9 [Canis lupus familiaris]	2	1842.94	0	0.964	0.538471	0	101.8	98.2		High	High	High	0	1.958e-06	4.94	24.49	Used
	TRUE	High	LKNKHEAMITDLEER		FALSE	1.19124e-05	0	1	1	2	NP_001104237.1	myosin-9 [Canis lupus familiaris]	2	1826.94	0	1.634	0.986089	0	75.9	124.1		Peak Found	High	High	0	4.508e-06	3.33	32.35	Used
	TRUE	High	LKKLEEDQIIMEDQNCK	1xCarbamidomethyl [C16]; 1xOxidation [M11]	FALSE	3.82737e-07	0	1	1	3	NP_001104237.1	myosin-9 [Canis lupus familiaris]	2	2150.05	0	1.733	0.995272	0	73.2	126.8		High	High	High	0	1.771e-07	4.62	29.91	Used
	TRUE	High	IMGIPEEEQMGLLR	1xOxidation [M10]	FALSE	9.97e-06	0	1	1	1	NP_001104237.1	myosin-9 [Canis lupus familiaris]	0	1631.81	0	1.457	0.968153	0	81.4	118.6		High	Peak Found	High	0	3.813e-06	2.91	61.88	Used
	TRUE	High	INFDVNGYIVGANIETYLLEK	2xDeamidated [N6; N]	FALSE	3.21209e-05	0	1	1	4	NP_001104237.1	myosin-9 [Canis lupus familiaris]	0	2387.2	0						No Quan Values	High	High	High	0	1.146e-05	4.49		Not Used
	TRUE	High	INFDVNGYIVGANIETYLLEK	1xDeamidated [N]	FALSE	3.3834e-07	0	1	1	14	NP_001104237.1	myosin-9 [Canis lupus familiaris]	0	2386.22	0						No Quan Values	High	High	High	0	2.042e-05	4.24		Not Used
	TRUE	High	INFDVNGYIVGANIETYLLEK		FALSE	2.57523e-08	0	1	1	6	NP_001104237.1	myosin-9 [Canis lupus familiaris]	0	2385.23	0	1.599	0.986089	0	77	123		High	High	High	0	7.256e-08	4.75	106.21	Used
	TRUE	High	MQQNIQELEEQLEEEESAR	1xDeamidated [Q/N]; 1xOxidation [M1]	FALSE	8.24287e-07	0	1	1	5	NP_001104237.1	myosin-9 [Canis lupus familiaris]	0	2350.04	0						Not Reliable	High	Not Found	High	0	4.933e-07	5.31		Not Used
	TRUE	High	MQQNIQELEEQLEEEESAR	1xOxidation [M1]	FALSE	3.27292e-08	0	1	1	3	NP_001104237.1	myosin-9 [Canis lupus familiaris]	0	2349.05	0	1.124	0.759697	0	94.2	105.8		High	High	High	0	1.742e-08	5.66	69.42	Used
	TRUE	High	MQQNIQELEEQLEEEESAR	1xDeamidated [Q/N]	FALSE	1.56026e-07	0	1	1	7	NP_001104237.1	myosin-9 [Canis lupus familiaris]	0	2334.04	0	0.01	1.11261e-16		200			High	High	High	0	2.31e-07	5.22	73.4	Used
	TRUE	High	MQQNIQELEEQLEEEESAR		FALSE	1.09271e-07	0	1	1	4	NP_001104237.1	myosin-9 [Canis lupus familiaris]	0	2333.06	0	1.177	0.873977	0	91.9	108.1		High	High	High	0	5.429e-08	5.26	73.5	Used
	TRUE	High	MQLAKKEEELQAALAR	1xOxidation [M1]	FALSE	1.43308e-05	0	1	1	1	NP_001104237.1	myosin-9 [Canis lupus familiaris]	2	1844.99	0	1.674	0.99143	0	74.8	125.2		Peak Found	High	High	0	5.385e-06	2.68	42.54	Used
	TRUE	High	NFINNPLAQADWAAK		FALSE	5.64786e-06	0	1	1	1	NP_001104237.1	myosin-9 [Canis lupus familiaris]	0	1672.84	0	1.769	0.995665	0	72.2	127.8		High	Peak Found	High	0	2.242e-06	4.92	71.91	Used
	TRUE	High	NKHEAMITDLEER	1xOxidation [M6]	FALSE	5.9332e-07	0	1	1	8	NP_001104237.1	myosin-9 [Canis lupus familiaris]	1	1601.76	0	0.986	0.607672	0	100.7	99.3		High	High	High	0	2.68e-07	4.76	22.66	Used
	TRUE	High	NAEQFKDQADKASTR		FALSE	6.53127e-05	0	1	1	2	NP_001104237.1	myosin-9 [Canis lupus familiaris]	2	1708.82	0	1.659	0.990852	0	75.2	124.8		High	High	High	0	2.232e-05	3.69	14.28	Used
	TRUE	High	MEDGVGCLETAEEAK	1xCarbamidomethyl [C7]; 1xOxidation [M1]	FALSE	8.41401e-07	0	1	1	1	NP_001104237.1	myosin-9 [Canis lupus familiaris]	0	1654.69	0	1.245	0.896891	0	89.1	110.9		High	Peak Found	High	0	3.706e-07	4.42	34.56	Used
	TRUE	High	MKSMEAEMIQLQEELAAAER	3xOxidation [M1; M4; M8]	FALSE	1.97675e-05	0	1	1	3	NP_001104237.1	myosin-9 [Canis lupus familiaris]	1	2356.08	0	1.422	0.954534	0	82.6	117.4		High	High	High	0	7.262e-06	4.35	52.59	Used
	TRUE	High	HEMPPHIYAITDTAYR	1xOxidation [M3]	FALSE	2.78263e-05	0	1	1	4	NP_001104237.1	myosin-9 [Canis lupus familiaris]	0	1930.91	0	1.473	0.972315	0	80.9	119.1		High	High	High	0	1.003e-05	3.76	39.95	Used
	TRUE	High	HSQAVEELAEQLEQTK		FALSE	1.17697e-06	0	1	1	3	NP_001104237.1	myosin-9 [Canis lupus familiaris]	0	1839.91	0	1.321	0.92114	0	86.2	113.8		High	High	High	0	1.46e-05	4.17	60.36	Used
	TRUE	High	KFDQLLAEEKTISAK		FALSE	0.000111758	0	1	1	2	NP_001104237.1	myosin-9 [Canis lupus familiaris]	2	1720.95	0	2.627	0.823784	0	55.1	144.9		High	High	High	0	3.688e-05	2.29	45.13	Used
	TRUE	High	KKMQQNIQELEEQLEEEESAR	1xOxidation [M3]	FALSE	1.4856e-06	0	1	1	4	NP_001104237.1	myosin-9 [Canis lupus familiaris]	2	2605.24	0	1.31	0.914337	0	86.6	113.4		High	High	High	0	4.643e-05	4.75	54.46	Used
	TRUE	High	KANLQIDQINTDLNLER	1xDeamidated [N/Q]	FALSE	8.45926e-06	0	1	1	3	NP_001104237.1	myosin-9 [Canis lupus familiaris]	1	1999.05	0						Not Reliable	High	Not Found	High	0	4.923e-06	4.93		Not Used
	TRUE	High	KANLQIDQINTDLNLER		FALSE	0.000121223	0	1	1	4	NP_001104237.1	myosin-9 [Canis lupus familiaris]	1	1998.06	0	1.133	0.769156	0	93.8	106.2		High	High	High	0	3.987e-05	3.58	56.79	Used
	TRUE	High	KAEAQLQELQVK		FALSE	1.39437e-05	0	1	1	4	NP_001104237.1	myosin-9 [Canis lupus familiaris]	1	1384.78	0	1.284	0.896219	0	87.6	112.4		High	High	High	0	3.894e-05	3.92	27.95	Used
	TRUE	High	LEEDQIIMEDQNCK	1xCarbamidomethyl [C13]	FALSE	8.82727e-07	0	1	1	1	NP_001104237.1	myosin-9 [Canis lupus familiaris]	0	1764.78	0						No Quan Values	Not Found	High	High	0	3.897e-07	4.62		Not Used
	TRUE	High	IAQLEEQLDNETKER		FALSE	1.0548e-06	0	1	1	9	NP_001104237.1	myosin-9 [Canis lupus familiaris]	1	1815.91	0	0.967	0.542873	0	101.7	98.3		High	High	High	0	4.604e-07	4.79	37.46	Used
	TRUE	High	IAQLEEQLDNETK		FALSE	1.12187e-06	0	1	1	8	NP_001104237.1	myosin-9 [Canis lupus familiaris]	0	1530.76	0	1.014	0.608813	0	99.3	100.7		High	High	High	0	4.863e-07	4.8	40.14	Used
	TRUE	High	IAQLEEELEEEQGNTELVNDRLK	1xDeamidated [Q/N]	FALSE	7.54061e-07	0	1	1	11	NP_001104237.1	myosin-9 [Canis lupus familiaris]	1	2700.32	0	1.177	0.85586	0	91.9	108.1		High	High	High	0	4.801e-07	4.8	67.17	Used
	TRUE	High	LEEDQIIMEDQNCK	1xCarbamidomethyl [C13]; 1xOxidation [M8]	FALSE	4.07074e-07	0	1	1	2	NP_001104237.1	myosin-9 [Canis lupus familiaris]	0	1780.77	0	1.561	0.979304	0	78.1	121.9		High	High	High	0	1.873e-07	4.46	34.72	Used
	TRUE	High	IAQLEEELEEEQGNTELVNDRLK		FALSE	3.37934e-06	0	1	1	4	NP_001104237.1	myosin-9 [Canis lupus familiaris]	1	2699.34	0	1.346	0.92643	0	85.2	114.8		High	High	High	7.373e-05	0.0003811	3.98	64.45	Used
	TRUE	High	IAQLEEELEEEQGNTELVNDR	2xDeamidated [N19; N/Q]	FALSE	4.93855e-05	0	1	1	2	NP_001104237.1	myosin-9 [Canis lupus familiaris]	0	2460.13	0						Not Reliable	High	High	High	0	1.72e-05	4.31		Not Used
	TRUE	High	IAQLEEELEEEQGNTELVNDR		FALSE	1.54961e-07	0	1	1	8	NP_001104237.1	myosin-9 [Canis lupus familiaris]	0	2458.16	0	1.174	0.815233	0	92	108		High	High	High	0	8.051e-08	5.3	64.66	Used
	TRUE	High	KQELEEICHDLEAR	1xCarbamidomethyl [C8]	FALSE	3.13412e-06	0	1	1	3	NP_001104237.1	myosin-9 [Canis lupus familiaris]	1	1769.85	0	1.174	0.814921	0	92	108		High	High	High	3.982e-05	0.0001598	3.62	43.77	Used
	TRUE	High	KLEGDSTDLNDQIAELQAQIAELK	1xDeamidated [N/Q]	FALSE	1.84603e-05	0	1	1	3	NP_001104237.1	myosin-9 [Canis lupus familiaris]	1	2643.34	0						No Quan Values	High	High	High	0	6.818e-06	4.67		Not Used
	TRUE	High	KLEEDQIIMEDQNCK	1xCarbamidomethyl [C14]; 1xDeamidated [N/Q]; 1xOxidation [M9]	FALSE	8.53007e-07	0	1	1	10	NP_001104237.1	myosin-9 [Canis lupus familiaris]	1	1909.85	0	1.423	0.957541	0	82.6	117.4		High	High	High	0	1.525e-06	4.99	29.78	Used
	TRUE	High	KLEEDQIIMEDQNCK	1xCarbamidomethyl [C14]; 1xOxidation [M9]	FALSE	6.57523e-07	0	1	1	4	NP_001104237.1	myosin-9 [Canis lupus familiaris]	1	1908.87	0	1.095	0.722434	0	95.5	104.5		High	High	High	0	8.348e-07	4.63	28.62	Used
	TRUE	High	KLEEDQIIMEDQNCK	1xCarbamidomethyl [C14]	FALSE	6.84148e-06	0	1	1	1	NP_001104237.1	myosin-9 [Canis lupus familiaris]	1	1892.87	0						No Quan Values	Not Found	High	High	0	2.672e-06	4.51		Not Used
	TRUE	High	KMQQNIQELEEQLEEEESAR	1xDeamidated [Q/N]; 1xOxidation [M2]	FALSE	8.51738e-06	0	1	1	10	NP_001104237.1	myosin-9 [Canis lupus familiaris]	1	2478.13	0						Not Reliable	High	High	High	0	6.026e-05	4.83		Not Used
	TRUE	High	KMQQNIQELEEQLEEEESAR	1xOxidation [M2]	FALSE	4.26532e-06	0	1	1	4	NP_001104237.1	myosin-9 [Canis lupus familiaris]	1	2477.15	0	1.222	0.860405	0	90	110		High	High	High	0	1.716e-06	6.21	60.08	Used
	TRUE	High	KMQQNIQELEEQLEEEESAR		FALSE	1.80852e-05	0	1	1	2	NP_001104237.1	myosin-9 [Canis lupus familiaris]	1	2461.15	0	1.511	0.976962	0	79.7	120.3		High	High	High	0	6.695e-06	4.24	69.74	Used
	TRUE	High	IAQLEEELEEEQGNTELVNDR	1xDeamidated [Q/N]	FALSE	2.61076e-08	0	1	1	10	NP_001104237.1	myosin-9 [Canis lupus familiaris]	0	2459.14	0	2.347	0.921977	0	59.8	140.2		High	High	High	0	1.408e-08	6.61	66.04	Used
	TRUE	High	IAEFTTNLMEEEEKSK	1xOxidation [M9]	FALSE	9.82401e-05	0	1	1	4	NP_001104237.1	myosin-9 [Canis lupus familiaris]	1	1914.9	0	1.203	0.843869	0	90.8	109.2		High	High	High	0	6.006e-05	4.1	38.92	Used
	TRUE	High	IAEFTTNLMEEEEK	1xOxidation [M9]	FALSE	2.73294e-06	0	1	1	2	NP_001104237.1	myosin-9 [Canis lupus familiaris]	0	1699.77	0	0.971	0.648399	0	101.5	98.5		High	High	High	0	1.126e-06	4.54	45.07	Used
	TRUE	High	VEDMAELTCLNEASVLHNLK	1xCarbamidomethyl [C9]; 1xOxidation [M4]	FALSE	7.27634e-06	0	1	7	3	NP_001104237.1	myosin-9 [Canis lupus familiaris]	0	2302.11	0	1.582	0.985359	0	77.5	122.5		High	High	High	0	2.849e-06	3.64	63.51	Used
	TRUE	High	VKLQEMEGTVK		FALSE	0.000142581	0	1	1	2	NP_001104237.1	myosin-9 [Canis lupus familiaris]	1	1261.68	0	1.223	0.888349	0	90	110		High	Peak Found	High	0	4.63e-05	2.91	26.57	Used
	TRUE	High	TLEEEARTHEAQIQEMR	1xOxidation [M16]	FALSE	3.30109e-05	0	1	1	3	NP_001104237.1	myosin-9 [Canis lupus familiaris]	1	2086.98	0	0.994	0.579932	0	100.3	99.7		High	High	High	0	1.176e-05	4.3	31.93	Used
	TRUE	High	TQLEELEDELQATEDAK		FALSE	1.1066e-06	0	1	11	2	NP_001104237.1	myosin-9 [Canis lupus familiaris]	0	1961.92	0						No Quan Values	High	High	High	0	4.799e-07	4.9		Not Used
	TRUE	High	TQLEELEDELQATEDAK	1xDeamidated [Q]	FALSE	0.000187902	0	1	11	2	NP_001104237.1	myosin-9 [Canis lupus familiaris]	0	1962.9	0						No Quan Values	High	Not Found	High	7.373e-05	0.0002938	4.24		Not Used
	TRUE	High	TRLQQELDDLLVDLDHQR		FALSE	2.52864e-05	0	1	1	4	NP_001104237.1	myosin-9 [Canis lupus familiaris]	1	2207.14	0	1.398	0.947383	0	83.4	116.6		High	High	High	3.982e-05	0.0001301	3.76	93.44	Used
	TRUE	High	TVGQLYKEQLAK		FALSE	6.9917e-05	0	1	1	4	NP_001104237.1	myosin-9 [Canis lupus familiaris]	1	1377.77	0	1.938	0.970842	0	68.1	131.9		High	High	High	0	2.377e-05	3.71	28.95	Used
	TRUE	High	YEEKVAAYDKLEK		FALSE	7.84964e-05	0	1	1	2	NP_001104237.1	myosin-9 [Canis lupus familiaris]	2	1585.81	0	1.74	0.999891	0	73	127		High	High	High	0	2.657e-05	3.36	23.92	Used
	TRUE	High	YLYVDKNFINNPLAQADWAAK	1xDeamidated [N/Q]	FALSE	0.000116396	0	1	1	8	NP_001104237.1	myosin-9 [Canis lupus familiaris]	1	2455.23	0						No Quan Values	High	High	High	3.982e-05	6.496e-05	4.18		Not Used
	TRUE	High	VISGVLQLGNIVFK		FALSE	2.63453e-05	0	1	1	2	NP_001104237.1	myosin-9 [Canis lupus familiaris]	0	1486.9	0	1.648	0.993953	0	75.5	124.5		High	High	High	0	9.54e-06	3.97	90.25	Used
	TRUE	High	RQLEEAEEEAQRANASR		FALSE	9.98554e-07	0	1	1	3	NP_001104237.1	myosin-9 [Canis lupus familiaris]	2	1986.96	0	1.722	0.99959	0	73.5	126.5		High	High	High	0	4.378e-07	4.24	24.69	Used
	TRUE	High	NLPIYSEEIVEMYK	1xOxidation [M12]	FALSE	0.000160982	0	1	1	4	NP_001104237.1	myosin-9 [Canis lupus familiaris]	0	1743.85	0	2.072	0.929654	0	65.1	134.9		High	High	High	0.0001565	0.0008106	3.73	68.87	Used
	TRUE	High	QAQQERDELADEIANSSGK	1xDeamidated [N/Q]	FALSE	1.92339e-05	0	1	1	12	NP_001104237.1	myosin-9 [Canis lupus familiaris]	1	2089.96	0	1.359	0.937166	0	84.8	115.2		High	High	High	0	2.66e-05	5.03	30.27	Used
	TRUE	High	QLLQANPILEAFGNAK	1xDeamidated [N]	FALSE	7.37667e-06	0	1	9	5	NP_001104237.1	myosin-9 [Canis lupus familiaris]	0	1727.93	0	1.955	0.976962	0	67.7	132.3		High	High	High	0	2.878e-06	4.61	88.04	Used
	TRUE	High	QLLQANPILEAFGNAK		FALSE	4.925e-06	0	1	9	5	NP_001104237.1	myosin-9 [Canis lupus familiaris]	0	1726.95	0	1.93	0.966597	0	68.2	131.8		High	High	High	0	6.2e-06	3.95	85.51	Used
	TRUE	High	QAQQERDELADEIANSSGK		FALSE	4.66245e-06	0	1	1	11	NP_001104237.1	myosin-9 [Canis lupus familiaris]	1	2088.98	0	1.799	0.983831	0	71.5	128.5		High	High	High	0	3.284e-06	4.29	35.77	Used
	TRUE	High	QLAAENRLTEMETLQSQLMAEK	2xOxidation [M11; M19]	FALSE	1.99032e-05	0	1	1	2	NP_001104237.1	myosin-9 [Canis lupus familiaris]	1	2566.25	0	1.446	0.963419	0	81.8	118.2		High	High	High	0	7.327e-06	4.59	47.67	Used
	TRUE	High	TEMEDLMSSKDDVGK	1xOxidation [M]	FALSE	0.000147475	0	1	1	2	NP_001104237.1	myosin-9 [Canis lupus familiaris]	1	1700.74	0	1.588	0.980849	0	77.3	122.7		High	High	High	0	4.789e-05	2.75	23.59	Used
	TRUE	High	TELEDTLDSTAAQQELR		FALSE	2.91009e-07	0	1	1	2	NP_001104237.1	myosin-9 [Canis lupus familiaris]	0	1919.92	0						No Quan Values	High	High	High	0	1.364e-07	4.39		Not Used
	TRUE	High	SGFEPASLKEEVGEEAIVELVENGKK	1xDeamidated [N23]	FALSE	1.15116e-05	0	1	1	7	NP_001104237.1	myosin-9 [Canis lupus familiaris]	2	2789.41	0	1.583	0.986089	0	77.4	122.6		High	High	High	0	4.375e-06	3.97	77.44	Used
	TRUE	High	SGFEPASLKEEVGEEAIVELVENGKK		FALSE	8.93553e-06	0	1	1	4	NP_001104237.1	myosin-9 [Canis lupus familiaris]	2	2788.43	0	1.838	0.978424	0	70.5	129.5		High	High	High	0	3.438e-06	3.87	79.02	Used
	TRUE	High	SMMQDREDQSILCTGESGAGKTENTK	1xCarbamidomethyl [C13]; 2xOxidation [M2; M3]	FALSE	6.22705e-05	0	1	1	2	NP_001104237.1	myosin-9 [Canis lupus familiaris]	2	2905.26	0	1.717	0.999053	0	73.6	126.4		High	High	High	0	2.139e-05	3.13	23.45	Used
	TRUE	High	SMMQDREDQSILCTGESGAGK	1xCarbamidomethyl [C13]; 2xOxidation [M2; M3]	FALSE	5.8047e-06	0	1	1	3	NP_001104237.1	myosin-9 [Canis lupus familiaris]	1	2331.98	0	1.758	0.986089	0	72.5	127.5		High	High	High	0	2.291e-06	4.57	26.25	Used
	TRUE	High	SMMQDREDQSILCTGESGAGK	1xCarbamidomethyl [C13]; 1xDeamidated [Q]; 1xOxidation [M]	FALSE	7.08759e-05	0	1	1	5	NP_001104237.1	myosin-9 [Canis lupus familiaris]	1	2316.97	0						Not Reliable	High	High	High	0	2.416e-05	4.37		Not Used
	TRUE	High	SMMQDREDQSILCTGESGAGK	1xCarbamidomethyl [C13]; 1xOxidation [M]	FALSE	0.000118786	0	1	1	6	NP_001104237.1	myosin-9 [Canis lupus familiaris]	1	2315.99	0	1.334	0.92811	0	85.7	114.3		High	High	High	0	5.742e-05	4.4	31.27	Used
	TRUE	High	SMEAEMIQLQEELAAAER	1xDeamidated [Q]; 2xOxidation [M2; M6]	FALSE	6.36054e-08	0	1	1	6	NP_001104237.1	myosin-9 [Canis lupus familiaris]	0	2081.94	0						Not Reliable	High	High	High	0	3.264e-08	5.71		Not Used
	TRUE	High	SMEAEMIQLQEELAAAER	2xOxidation [M2; M6]	FALSE	1.61632e-08	0	1	1	5	NP_001104237.1	myosin-9 [Canis lupus familiaris]	0	2080.95	0	1.139	0.776178	0	93.5	106.5		High	High	High	0	1.945e-08	4.8	61.37	Used
	TRUE	High	SMEAEMIQLQEELAAAER	1xDeamidated [Q]; 1xOxidation [M]	FALSE	8.7763e-08	0	1	1	3	NP_001104237.1	myosin-9 [Canis lupus familiaris]	0	2065.94	0						No Quan Values	Not Found	High	High	0	4.399e-08	4.82		Not Used
	TRUE	High	SMEAEMIQLQEELAAAER	1xOxidation [M]	FALSE	2.10906e-07	0	1	1	5	NP_001104237.1	myosin-9 [Canis lupus familiaris]	0	2064.96	0	1.42	0.954233	0	82.6	117.4		High	High	High	0	1.011e-07	4.58	78.47	Used
	TRUE	High	ELEDATETADAMNR		FALSE	8.75387e-06	0	1	1	2	NP_001104237.1	myosin-9 [Canis lupus familiaris]	0	1565.67	0	1.221	0.884132	0	90.1	109.9		High	High	High	0	4.524e-06	4.08	32.03	Used
	TRUE	High	ELEDATETADAMNR	1xOxidation [M12]	FALSE	1.01075e-05	0	1	1	3	NP_001104237.1	myosin-9 [Canis lupus familiaris]	0	1581.67	0	1.256	0.899662	0	88.6	111.4		High	High	High	0	3.865e-06	3.78	20.37	Used
	TRUE	High	ELESQISELQEDLESER		FALSE	2.91315e-08	0	1	1	3	NP_001104237.1	myosin-9 [Canis lupus familiaris]	0	2033.95	0	1.486	0.972315	0	80.5	119.5		High	High	High	0	5.283e-08	5.68	77.24	Used
	TRUE	High	ANLQIDQINTDLNLER	1xDeamidated [N]	FALSE	4.23621e-06	0	1	1	3	NP_001104237.1	myosin-9 [Canis lupus familiaris]	0	1870.95	0						No Quan Values	High	High	High	0	1.707e-06	3.56		Not Used
	TRUE	High	ANLQIDQINTDLNLER		FALSE	3.82737e-07	0	1	1	8	NP_001104237.1	myosin-9 [Canis lupus familiaris]	0	1869.97	0	1.387	0.942243	0	83.8	116.2		High	High	High	0	1.763e-07	4.86	66.92	Used
	TRUE	High	AGVLAHLEEER		FALSE	0.000164267	0	1	7	4	NP_001104237.1	myosin-9 [Canis lupus familiaris]	0	1223.64	0	2.586	0.711575	0	55.8	144.2		High	High	High	0	5.259e-05	2.94	37.25	Used
	TRUE	High	FLSNGHVTIPGQQDKDMFQETMEAMR	3xOxidation [M17; M22; M25]	FALSE	8.00837e-06	0	1	1	2	NP_001104237.1	myosin-9 [Canis lupus familiaris]	1	3058.37	0	1.547	0.981979	0	78.5	121.5		High	High	High	0	7.331e-06	4.12	43.86	Used
	TRUE	High	FLSNGHVTIPGQQDKDMFQETMEAMR	1xDeamidated [Q/N]; 3xOxidation [M17; M22; M25]	FALSE	7.22669e-06	0	1	1	10	NP_001104237.1	myosin-9 [Canis lupus familiaris]	1	3059.35	0	1.486	0.972315	0	80.4	119.6		High	High	High	0	2.825e-06	4.91	47.57	Used
	TRUE	High	ALEEAMEQKAELER	1xOxidation [M6]	FALSE	2.05958e-05	0	1	1	9	NP_001104237.1	myosin-9 [Canis lupus familiaris]	1	1662.8	0	1.211	0.851385	0	90.4	109.6		High	High	High	0.0002264	0.001674	3.23	22.1	Used
	TRUE	High	ALEEAMEQKAELER		FALSE	4.69449e-06	0	1	1	4	NP_001104237.1	myosin-9 [Canis lupus familiaris]	1	1646.81	0	1.544	0.980665	0	78.6	121.4		High	High	High	0	1.876e-06	4.09	36.58	Used
	TRUE	High	ALEQQVEEMKTQLEELEDELQATEDAK	1xDeamidated [Q]; 1xOxidation [M9]	FALSE	3.09514e-07	0	1	1	11	NP_001104237.1	myosin-9 [Canis lupus familiaris]	1	3164.47	0	0.064	1.48812e-10	0	188	12		High	High	High	0	6.581e-07	5.95	86.16	Used
	TRUE	High	ALEQQVEEMKTQLEELEDELQATEDAK	1xOxidation [M9]	FALSE	5.26154e-10	0	1	1	5	NP_001104237.1	myosin-9 [Canis lupus familiaris]	1	3163.48	0	1.165	0.814575	0	92.4	107.6		High	High	High	0	3.551e-10	7.19	85.54	Used
	TRUE	High	AKQTLENERGELANEVK		FALSE	6.80378e-05	0	1	1	7	NP_001104237.1	myosin-9 [Canis lupus familiaris]	2	1929	0	1.374	0.937087	0	84.2	115.8		High	High	High	3.982e-05	7.897e-05	3.92	26.43	Used
	TRUE	High	DLGEELEALKTELEDTLDSTAAQQELR		FALSE	1.95599e-07	0	1	1	7	NP_001104237.1	myosin-9 [Canis lupus familiaris]	1	3017.48	0	1.296	0.905625	0	87.1	112.9		High	High	High	0	9.415e-08	5.55	123.57	Used
	TRUE	High	DLKITDVIIGFQACCR	2xCarbamidomethyl [C14; C15]	FALSE	0.000160982	0	1	1	1	NP_001104237.1	myosin-9 [Canis lupus familiaris]	1	1908.97	0						No Quan Values	Not Found	High	High	0	5.18e-05	2.46		Not Used
	TRUE	High	DFSALESQLQDTQELLQEENR		FALSE	1.42733e-07	0	1	1	5	NP_001104237.1	myosin-9 [Canis lupus familiaris]	0	2493.17	0	1.264	0.889863	0	88.3	111.7		High	High	High	0	6.981e-08	5.93	96.24	Used
	TRUE	High	DFSALESQLQDTQELLQEENR	1xDeamidated [Q/N]	FALSE	0.000169888	0	1	1	6	NP_001104237.1	myosin-9 [Canis lupus familiaris]	0	2494.16	0						Not Reliable	High	Not Found	High	3.982e-05	0.0001117	4.68		Not Used
	TRUE	High	DFSALESQLQDTQELLQEENRQK		FALSE	4.36773e-05	0	1	1	5	NP_001104237.1	myosin-9 [Canis lupus familiaris]	1	2749.33	0	1.581	0.985359	0	77.5	122.5		High	High	High	0	5.584e-05	4.24	86.06	Used
	TRUE	High	DKADFCIIHYAGK	1xCarbamidomethyl [C6]	FALSE	1.9366e-05	0	1	1	5	NP_001104237.1	myosin-9 [Canis lupus familiaris]	1	1537.75	0	2.08	0.92811	0	64.9	135.1		High	High	High	0	7.138e-06	3.8	40.72	Used
	TRUE	High	ASREEILAQAK		FALSE	0.000154604	0	1	1	2	NP_001104237.1	myosin-9 [Canis lupus familiaris]	1	1215.67	0	0.981	0.669311	0	100.9	99.1		High	High	High	0	4.986e-05	3.4	18.87	Used
	TRUE	High	AQTKEQADFALEALAK		FALSE	9.43861e-06	0	1	9	10	NP_001104237.1	myosin-9 [Canis lupus familiaris]	1	1733.91	0	2.164	0.908196	0	63.2	136.8		High	High	High	0	3.638e-06	4.24	48.24	Used
	TRUE	High	DVDRIIGLDQVAGMSETALPGAFK	1xDeamidated [Q10]; 1xOxidation [M14]	FALSE	9.5607e-05	0	1	1	3	NP_001104237.1	myosin-9 [Canis lupus familiaris]	1	2520.27	0						Not Reliable	High	High	High	0	3.187e-05	4.17		Not Used
	TRUE	High	AEAQLQELQVK		FALSE	9.17878e-05	0	1	1	2	NP_001104237.1	myosin-9 [Canis lupus familiaris]	0	1256.68	0	1.16	0.802826	0	92.6	107.4		High	High	High	0	3.074e-05	3.99	35.89	Used
	TRUE	High	ASREEILAQAKENEK		FALSE	0.000235897	0.000124889	1	1	4	NP_001104237.1	myosin-9 [Canis lupus familiaris]	2	1715.89	0	1.387	0.941151	0	83.8	116.2		High	High	High	3.982e-05	0.0001868	4.11	19.69	Used
	TRUE	High	ITDVIIGFQACCR	2xCarbamidomethyl [C11; C12]	FALSE	0.000287969	0.000124889	1	1	2	NP_001104237.1	myosin-9 [Canis lupus familiaris]	0	1552.76	0	1.659	0.990279	0	75.2	124.8		High	High	High	3.982e-05	8.812e-05	3.03	61.04	Used
	TRUE	High	ADFCIIHYAGK	1xCarbamidomethyl [C4]	FALSE	0.000977016	0.000124889	1	7	2	NP_001104237.1	myosin-9 [Canis lupus familiaris]	0	1294.62	0	1.462	0.968353	0	81.2	118.8		High	High	High	3.982e-05	0.0002704	3.42	45.22	Used
	TRUE	High	LQKDLEGLGQR		FALSE	0.000957651	0.000124889	1	1	2	NP_001104237.1	myosin-9 [Canis lupus familiaris]	1	1256.7	0	1.045	0.794466	0	97.8	102.2		High	High	High	0.001532	0.0147	2.36	24.46	Used
	TRUE	High	IRELESQISELQEDLESER	1xDeamidated [Q]	FALSE	0.000220664	0.000124889	1	1	5	NP_001104237.1	myosin-9 [Canis lupus familiaris]	1	2304.12	0						Not Reliable	High	High	High	3.982e-05	6.93e-05	4.75		Not Used
	TRUE	High	NKHEAMITDLEER		FALSE	0.000210574	0.000124889	1	1	2	NP_001104237.1	myosin-9 [Canis lupus familiaris]	1	1585.76	0	0.91	0.566061	0	104.7	95.3		High	Peak Found	High	3.982e-05	6.614e-05	4.11	31.37	Used
	TRUE	High	RKLEGDSTDLNDQIAELQAQIAELK		FALSE	0.000274905	0.000124889	1	1	1	NP_001104237.1	myosin-9 [Canis lupus familiaris]	2	2798.45	0	1.292	0.92114	0	87.3	112.7		Peak Found	High	High	3.982e-05	8.466e-05	2.58	85.33	Used
	TRUE	High	DLGEELEALKTELEDTLDSTAAQQELR	1xDeamidated [Q]	FALSE	0.000448022	0.000124889	1	1	14	NP_001104237.1	myosin-9 [Canis lupus familiaris]	1	3018.46	0						No Quan Values	High	High	High	3.982e-05	0.0001322	4.6		Not Used
	TRUE	High	DLEGLGQRYEEK		FALSE	0.000367724	0.000124889	1	1	3	NP_001104237.1	myosin-9 [Canis lupus familiaris]	1	1436.7	0	1.496	0.976962	0	80.1	119.9		High	High	High	3.982e-05	0.0001099	3.01	33.78	Used
	TRUE	High	RHEMPPHIYAITDTAYR	1xOxidation [M4]	FALSE	0.000247163	0.000124889	1	1	6	NP_001104237.1	myosin-9 [Canis lupus familiaris]	1	2087.01	0	1.098	0.766824	0	95.3	104.7		High	High	High	3.982e-05	7.651e-05	3.1	37.52	Used
	TRUE	High	NSFKEQLEEEEEAKR		FALSE	0.000280432	0.000124889	1	1	1	NP_001104237.1	myosin-9 [Canis lupus familiaris]	2	1865.89	0	0.912	0.604533	0	104.6	95.4		High	Peak Found	High	3.982e-05	8.616e-05	3.37	31	Used
	TRUE	High	GFMDGKQACVLMIK	1xCarbamidomethyl [C9]; 2xOxidation [M3; M12]	FALSE	0.000866642	0.000124889	1	1	1	NP_001104237.1	myosin-9 [Canis lupus familiaris]	1	1629.78	0	1.793	0.990888	0	71.6	128.4		Peak Found	High	High	3.982e-05	0.0002417	3.06	38.51	Used
	TRUE	High	DFSALESQLQDTQELLQEENRQK	1xDeamidated [Q/N]	FALSE	0.000602422	0.000124889	1	1	10	NP_001104237.1	myosin-9 [Canis lupus familiaris]	1	2750.31	0						No Quan Values	High	High	High	0.0001806	0.0009725	3.63		Not Used
	TRUE	High	MEDGVGCLETAEEAKR	1xCarbamidomethyl [C7]; 1xOxidation [M1]	FALSE	0.000805625	0.000124889	1	1	2	NP_001104237.1	myosin-9 [Canis lupus familiaris]	1	1810.79	0	1.381	0.943152	0	84	116		High	High	High	3.982e-05	0.0002254	2.57	28.89	Used
	TRUE	High	YKASITALEAK		FALSE	0.000660667	0.000124889	1	1	3	NP_001104237.1	myosin-9 [Canis lupus familiaris]	1	1194.67	0	1.2	0.868796	0	90.9	109.1		High	High	High	3.982e-05	0.0002261	3.23	29.23	Used
	TRUE	High	YLYVDKNFINNPLAQADWAAK		FALSE	0.00042505	0.000124889	1	1	4	NP_001104237.1	myosin-9 [Canis lupus familiaris]	1	2454.25	0	1.334	0.92643	0	85.7	114.3		High	High	High	3.982e-05	0.0001252	3.1	79.14	Used
	TRUE	High	MQQNIQELEEQLEEEESARQK	1xOxidation [M1]	FALSE	0.000341991	0.000124889	1	1	2	NP_001104237.1	myosin-9 [Canis lupus familiaris]	1	2605.2	0	1.618	0.986089	0	76.4	123.6		High	High	High	3.982e-05	0.0001028	4.43	59.78	Used
	TRUE	High	HSQAVEELAEQLEQTKR		FALSE	0.000560329	0.000124889	1	1	5	NP_001104237.1	myosin-9 [Canis lupus familiaris]	1	1996.01	0						No Quan Values	High	High	High	0.0001061	0.0004359	3.17		Not Used
	TRUE	High	KTLEEEARTHEAQIQEMR	1xOxidation [M17]	FALSE	0.000759002	0.000124889	1	1	2	NP_001104237.1	myosin-9 [Canis lupus familiaris]	2	2215.08	0	1.39	0.94824	0	83.7	116.3		High	High	High	3.982e-05	0.000214	2.66	29.54	Used
	TRUE	High	ALELDSNLYR		FALSE	0.000271279	0.000124889	1	1	2	NP_001104237.1	myosin-9 [Canis lupus familiaris]	0	1193.62	0	1.983	0.951223	0	67.1	132.9		High	High	High	3.982e-05	8.343e-05	3.35	49.13	Used
	TRUE	High	VSHLLGINVTDFTR		FALSE	0.000291811	0.000124889	1	1	8	NP_001104237.1	myosin-9 [Canis lupus familiaris]	0	1571.85	0	1.743	0.9887	0	72.9	127.1		High	High	High	0.0001806	0.001035	3.37	65.81	Used
	TRUE	High	ALEQQVEEMKTQLEELEDELQATEDAKLR	1xOxidation [M9]	FALSE	0.000459968	0.000124889	1	1	3	NP_001104237.1	myosin-9 [Canis lupus familiaris]	2	3432.67	0	1.049	0.734188	0	97.6	102.4		High	High	High	7.373e-05	0.0003648	3.46	84.07	Used
	TRUE	High	ALEQQVEEMKTQLEELEDELQATEDAKLR	1xDeamidated [Q]; 1xOxidation [M9]	FALSE	0.00029375	0.000124889	1	1	5	NP_001104237.1	myosin-9 [Canis lupus familiaris]	2	3433.65	0	1.535	0.976962	0	78.9	121.1		High	High	High	3.982e-05	8.96e-05	4.69	84.03	Used
	TRUE	High	AKQTLENERGELANEVK	1xDeamidated [N]	FALSE	0.000274905	0.000124889	1	1	4	NP_001104237.1	myosin-9 [Canis lupus familiaris]	2	1929.99	0	1.332	0.931402	0	85.8	114.2		High	High	High	0.006665	0.08088	2.98	21.13	Used
	TRUE	High	FLSNGHVTIPGQQDKDMFQETMEAMR	1xDeamidated [N/Q]; 2xOxidation [M22; M]	FALSE	0.000237476	0.000124889	1	1	10	NP_001104237.1	myosin-9 [Canis lupus familiaris]	1	3043.36	0	1.409	0.952163	0	83	117		High	High	High	0.0001565	0.0007193	4.29	56.13	Used
	TRUE	High	FLSNGHVTIPGQQDKDMFQETMEAMR	2xOxidation [M22; M]	FALSE	0.000239064	0.000124889	1	1	3	NP_001104237.1	myosin-9 [Canis lupus familiaris]	1	3042.38	0	1.588	0.983669	0	77.3	122.7		High	High	High	3.982e-05	7.444e-05	4.12	52.28	Used
	TRUE	High	VISGVLQLGNIVFKK		FALSE	0.000514389	0.000124889	1	1	3	NP_001104237.1	myosin-9 [Canis lupus familiaris]	1	1614.99	0	1.778	0.985359	0	72	128		High	High	High	0.000272	0.002418	3.85	77.3	Used
	TRUE	High	KKAEAQLQELQVK		FALSE	0.000255527	0.000124889	1	1	4	NP_001104237.1	myosin-9 [Canis lupus familiaris]	2	1512.87	0	1.192	0.832846	0	91.2	108.8		High	High	High	3.982e-05	7.92e-05	3.42	24.04	Used
	TRUE	High	KKMEDGVGCLETAEEAK	1xCarbamidomethyl [C9]; 1xOxidation [M3]	FALSE	0.000250476	0.000124889	1	1	3	NP_001104237.1	myosin-9 [Canis lupus familiaris]	2	1910.88	0	1.003	0.742082	0	99.9	100.1		High	High	High	3.982e-05	7.746e-05	3.66	22.07	Used
	TRUE	High	KKMQQNIQELEEQLEEEESAR	1xDeamidated [Q]; 1xOxidation [M3]	FALSE	0.000481642	0.000124889	1	1	2	NP_001104237.1	myosin-9 [Canis lupus familiaris]	2	2606.23	0						Not Reliable	High	Not Found	High	3.982e-05	0.0001405	4.16		Not Used
	TRUE	High	AGKLDPHLVLDQLR		FALSE	0.000497746	0.000124889	1	7	2	NP_001104237.1	myosin-9 [Canis lupus familiaris]	1	1574.9	0	1.936	0.978424	0	68.1	131.9		High	High	High	3.982e-05	0.0002012	2.85	55.26	Used
	TRUE	High	KEEELQAALAR		FALSE	0.000320135	0.000124889	1	5	4	NP_001104237.1	myosin-9 [Canis lupus familiaris]	1	1257.68	0	1.001	0.589874	0	100	100		High	High	High	3.982e-05	9.713e-05	3.95	27.04	Used
	TRUE	High	KRHEMPPHIYAITDTAYR	1xOxidation [M5]	FALSE	0.000895937	0.000124889	1	1	4	NP_001104237.1	myosin-9 [Canis lupus familiaris]	2	2215.11	0	1.965	0.957541	0	67.5	132.5		High	High	High	0.0001374	0.0005429	3.7	36.07	Used
	TRUE	High	HEAMITDLEER	1xOxidation [M4]	FALSE	0.00031178	0.000124889	1	1	1	NP_001104237.1	myosin-9 [Canis lupus familiaris]	0	1359.62	0						No Quan Values	High	Not Found	High	3.982e-05	9.489e-05	2.79		Not Used
	TRUE	High	FDQLLAEEK		FALSE	0.00140661	0.000232932	1	15	1	NP_001104237.1	myosin-9 [Canis lupus familiaris]	0	1092.56	0	1.135	0.814575	0	93.7	106.3		High	Peak Found	High	7.373e-05	0.00038	2.91	36.2	Used
	TRUE	High	VDYKADEWLMK	1xOxidation [M10]	FALSE	0.00117894	0.000232932	1	7	3	NP_001104237.1	myosin-9 [Canis lupus familiaris]	1	1413.67	2	1.666	0.998762	0	75	125		High	High	High	7.373e-05	0.000323	3.37	41.1	Used
	TRUE	High	KFDQLLAEEK		FALSE	0.00121123	0.000232932	1	15	4	NP_001104237.1	myosin-9 [Canis lupus familiaris]	1	1220.65	0	1.477	0.971172	0	80.7	119.3		High	High	High	0.0001565	0.0007448	3.24	35.18	Used
	TRUE	High	MQQNIQELEEQLEEEESARQK	1xDeamidated [Q11]; 1xOxidation [M1]	FALSE	0.00121123	0.000232932	1	1	1	NP_001104237.1	myosin-9 [Canis lupus familiaris]	1	2606.19	0						Not Reliable	High	Not Found	High	7.373e-05	0.0003298	3.95		Not Used
	TRUE	High	QTLENERGELANEVK		FALSE	0.0013594	0.000232932	1	1	4	NP_001104237.1	myosin-9 [Canis lupus familiaris]	1	1729.87	0	1.322	0.92114	0	86.1	113.9		High	High	High	7.373e-05	0.0003681	2.92	30.34	Used
	TRUE	High	KVIQYLAHVASSHK		FALSE	0.00145561	0.000232932	1	7	3	NP_001104237.1	myosin-9 [Canis lupus familiaris]	1	1580.89	0	1.72	0.994149	0	73.5	126.5		High	High	High	0.0001061	0.0004074	3.06	41.18	Used
	TRUE	High	LTEMETLQSQLMAEKLQLQEQLQAETELCAEAEELRAR	1xCarbamidomethyl [C29]; 2xDeamidated [Q]; 2xOxidation [M4; M12]	FALSE	0.00121944	0.000232932	1	1	3	NP_001104237.1	myosin-9 [Canis lupus familiaris]	2	4495.15	0						No Quan Values	Not Found	High	High	7.373e-05	0.0003331	3.89		Not Used
	TRUE	High	ELEDATETADAMNREVSSLK	1xOxidation [M12]	FALSE	0.00111709	0.000232932	1	1	4	NP_001104237.1	myosin-9 [Canis lupus familiaris]	1	2225.02	0	1.509	0.976962	0	79.7	120.3		High	High	High	7.373e-05	0.0003057	2.08	35.26	Used
	TRUE	High	TFHIFYYLLSGAGEHLK		FALSE	0.00108747	0.000232932	1	1	1	NP_001104237.1	myosin-9 [Canis lupus familiaris]	0	1996.03	0	1.283	0.913265	0	87.6	112.4		Peak Found	High	High	7.373e-05	0.000298	2.64	94.38	Used
	TRUE	High	LDPHLVLDQLR		FALSE	0.00160299	0.000337476	1	7	2	NP_001104237.1	myosin-9 [Canis lupus familiaris]	0	1318.75	0	1.484	0.972315	0	80.5	119.5		High	High	High	0.0001061	0.0004292	2.29	62.15	Used
	TRUE	High	KMEDGVGCLETAEEAK	1xCarbamidomethyl [C8]; 1xOxidation [M2]	FALSE	0.00153792	0.000337476	1	1	2	NP_001104237.1	myosin-9 [Canis lupus familiaris]	1	1782.79	0	1.253	0.896037	0	88.8	111.2		High	High	High	0.0001061	0.000412	3.07	27	Used
	TRUE	High	EQADFALEALAK		FALSE	0.00185572	0.000337476	1	9	8	NP_001104237.1	myosin-9 [Canis lupus familiaris]	0	1305.67	0	1.686	0.998762	0	74.5	125.5		High	High	High	0.0001374	0.0004914	3.2	59.49	Used
	TRUE	High	KLEGDSTDLNDQIAELQAQIAELK		FALSE	0.00167109	0.000337476	1	1	2	NP_001104237.1	myosin-9 [Canis lupus familiaris]	1	2642.35	0	1.349	0.931402	0	85.1	114.9		High	High	High	0.0009454	0.008166	2.98	92.74	Used
	TRUE	High	QKHSQAVEELAEQLEQTK		FALSE	0.00174239	0.000337476	1	1	2	NP_001104237.1	myosin-9 [Canis lupus familiaris]	1	2096.06	0	1.495	0.972315	0	80.2	119.8		High	High	High	0.0001061	0.0004647	2.49	54.68	Used
	TRUE	High	KMEDGVGCLETAEEAKR	1xCarbamidomethyl [C8]	FALSE	0.00213806	0.000439072	1	1	2	NP_001104237.1	myosin-9 [Canis lupus familiaris]	2	1922.89	0	1.322	0.924944	0	86.1	113.9		High	Peak Found	High	0.0001806	0.0009672	3.54	29.45	Used
	TRUE	High	LTEMETLQSQLMAEKLQLQEQLQAETELCAEAEELR	1xCarbamidomethyl [C29]; 2xDeamidated [Q]; 2xOxidation [M4; M12]	FALSE	0.00209281	0.000439072	1	1	3	NP_001104237.1	myosin-9 [Canis lupus familiaris]	1	4268.01	0						No Quan Values	High	High	High	0.0001565	0.0005824	3.49		Not Used
	TRUE	High	QIATLHAQVTDMK	1xOxidation [M12]	FALSE	0.00201975	0.000439072	1	1	3	NP_001104237.1	myosin-9 [Canis lupus familiaris]	0	1471.76	0	1.193	0.869002	0	91.2	108.8		High	High	High	0.0001374	0.000532	2.59	22.56	Used
	TRUE	High	KEEELQAALARVEEEATQK		FALSE	0.00186881	0.000439072	1	1	2	NP_001104237.1	myosin-9 [Canis lupus familiaris]	2	2172.11	0	1.548	0.980249	0	78.5	121.5		High	High	High	0.0001374	0.0004933	3.55	66.88	Used
	TRUE	High	QRYEILTPNSIPK		FALSE	0.00372393	0.000489842	1	1	4	NP_001104237.1	myosin-9 [Canis lupus familiaris]	1	1558.86	0	2.013	0.944732	0	66.4	133.6		High	High	High	0.0001806	0.0009509	3.1	44.36	Used
	TRUE	High	TDLLLEPYNK		FALSE	0.00445116	0.000489842	1	1	2	NP_001104237.1	myosin-9 [Canis lupus familiaris]	0	1205.64	0	1.606	0.986089	0	76.8	123.2		High	High	High	0.0001806	0.001131	3.15	50.33	Used
	TRUE	High	QLAAENRLTEMETLQSQLMAEK	1xDeamidated [Q1]; 2xOxidation [M11; M19]	FALSE	0.00421428	0.000489842	1	1	1	NP_001104237.1	myosin-9 [Canis lupus familiaris]	1	2567.23	0						Not Reliable	High	Not Found	High	0.0001806	0.001072	3.49		Not Used
	TRUE	High	AQTKEQADFALEALAK	1xDeamidated [Q]	FALSE	0.00350302	0.000489842	1	9	4	NP_001104237.1	myosin-9 [Canis lupus familiaris]	1	1734.89	0						Not Reliable	High	Not Found	High	0.0001565	0.0008957	2.95		Not Used
	TRUE	High	FLSNGHVTIPGQQDKDMFQETMEAMR	2xDeamidated [Q12; N/Q]; 2xOxidation [M22; M]	FALSE	0.00269578	0.000489842	1	1	3	NP_001104237.1	myosin-9 [Canis lupus familiaris]	1	3044.34	0						Not Reliable	High	High	High	0.0001565	0.0006977	3.7		Not Used
	TRUE	High	KAGKLDPHLVLDQLR		FALSE	0.00501027	0.000575122	1	1	1	NP_001104237.1	myosin-9 [Canis lupus familiaris]	2	1703	0	2.335	0.843869	0	60	140		High	Peak Found	High	0.0002049	0.001271	2.14	49.52	Used
	TRUE	High	VKLQEMEGTVK	1xOxidation [M6]	FALSE	0.00485392	0.000575122	1	1	2	NP_001104237.1	myosin-9 [Canis lupus familiaris]	1	1277.68	0	1.428	0.95715	0	82.4	117.6		High	High	High	0.0002049	0.001234	2.38	14.64	Used
	TRUE	High	RGDLPFVVPR		FALSE	0.00481568	0.000575122	1	1	7	NP_001104237.1	myosin-9 [Canis lupus familiaris]	1	1155.66	0	1.768	0.986089	0	72.3	127.7		High	High	High	0.0002264	0.001446	3.32	46.72	Used
	TRUE	High	NLPIYSEEIVEMYK		FALSE	0.00607346	0.00065146	1	1	2	NP_001104237.1	myosin-9 [Canis lupus familiaris]	0	1727.86	0	2.4	0.892519	0	58.8	141.2		High	High	High	0.0002264	0.001541	3.26	78.46	Used
	TRUE	High	RKLEGDSTDLNDQIAELQAQIAELK	1xDeamidated [Q/N]	FALSE	0.0063765	0.00065146	1	1	4	NP_001104237.1	myosin-9 [Canis lupus familiaris]	2	2799.44	0						Not Reliable	High	High	High	0.001213	0.01107	2.76		Not Used
	TRUE	High	GDLPFVVPR		FALSE	0.0063765	0.00065146	1	1	1	NP_001104237.1	myosin-9 [Canis lupus familiaris]	0	999.562	0	1.058	0.749599	0	97.2	102.8		High	Peak Found	High	0.0002264	0.001629	2.41	58.21	Used
	TRUE	High	KMEDGVGCLETAEEAKR	1xCarbamidomethyl [C8]; 1xOxidation [M2]	FALSE	0.00573973	0.00065146	1	1	3	NP_001104237.1	myosin-9 [Canis lupus familiaris]	2	1938.89	0	1.394	0.944317	0	83.6	116.4		High	High	High	0.0002264	0.001456	2.71	23.16	Used
	TRUE	High	IAQLEEQLDNETKER	1xDeamidated [N10]	FALSE	0.00669618	0.00065146	1	1	2	NP_001104237.1	myosin-9 [Canis lupus familiaris]	1	1816.89	0	2.072	0.966597	0	65.1	134.9		High	High	High	0.0002264	0.001715	2.92	34.8	Used
	TRUE	High	NAEQFKDQADKASTR	1xDeamidated [N1]	FALSE	0.00726858	0.000729854	1	1	1	NP_001104237.1	myosin-9 [Canis lupus familiaris]	2	1709.81	0	1.553	0.978424	0	78.3	121.7		High	Peak Found	High	0.0002491	0.001869	3.11	20.4	Used
	TRUE	High	IAEFTTNLMEEEEKSK		FALSE	0.00732869	0.000729854	1	1	3	NP_001104237.1	myosin-9 [Canis lupus familiaris]	1	1898.91	0						Not Reliable	High	High	High	0.0008179	0.006974	2.21		Not Used
	TRUE	High	VDYKADEWLMK		FALSE	0.007209	0.000729854	1	7	1	NP_001104237.1	myosin-9 [Canis lupus familiaris]	1	1397.68	1	1.805	0.990279	0	71.3	128.7		Peak Found	High	High	0.0002491	0.001856	1.99	49.75	Used
	TRUE	High	LQKDLEGLGQRYEEK		FALSE	0.0084378	0.000808626	1	1	2	NP_001104237.1	myosin-9 [Canis lupus familiaris]	2	1805.94	0	0.949	0.620423	0	102.6	97.4		High	High	High	0.000272	0.002188	2.59	31.13	Used
	TRUE	High	RQAQQERDELADEIANSSGK		FALSE	0.00887167	0.000808626	1	1	1	NP_001104237.1	myosin-9 [Canis lupus familiaris]	2	2245.08	0	1.618	0.985359	0	76.4	123.6		Peak Found	High	High	0.000272	0.002293	3.16	32.65	Used
	TRUE	High	IRELESQISELQEDLESERASR		FALSE	0.0110506	0.000874724	1	1	2	NP_001104237.1	myosin-9 [Canis lupus familiaris]	2	2617.31	0	1.946	0.978424	0	67.9	132.1		High	High	High	0.0003402	0.003275	2.68	69.8	Used
	TRUE	High	NKHEAMITDLEERLR	1xOxidation [M6]	FALSE	0.00989676	0.000874724	1	1	2	NP_001104237.1	myosin-9 [Canis lupus familiaris]	2	1870.94	0	1.282	0.913941	0	87.6	112.4		Peak Found	High	High	0.001333	0.01262	2.69	39.13	Used
	TRUE	High	QLEEAEEEAQRANASR		FALSE	0.0104123	0.000874724	1	1	2	NP_001104237.1	myosin-9 [Canis lupus familiaris]	1	1830.86	0	1.713	0.993953	0	73.7	126.3		High	High	High	0.0006257	0.00468	1.59	24.06	Used
	TRUE	High	LTEMETLQSQLMAEKLQLQEQLQAETELCAEAEELRAR	1xCarbamidomethyl [C29]; 1xDeamidated [Q19]; 2xOxidation [M4; M12]	FALSE	0.010501	0.000874724	1	1	1	NP_001104237.1	myosin-9 [Canis lupus familiaris]	2	4494.17	0	1.464	0.969068	0	81.2	118.8		High	Peak Found	High	0.000291	0.002771	4.03	89.5	Used
	TRUE	High	LTEMETLQSQLMAEKLQLQEQLQAETELCAEAEELR	1xCarbamidomethyl [C29]; 1xDeamidated [Q]; 2xOxidation [M4; M12]	FALSE	0.0106809	0.000874724	1	1	3	NP_001104237.1	myosin-9 [Canis lupus familiaris]	1	4267.03	0						No Quan Values	Not Found	High	High	0.000291	0.002802	2.87		Not Used
	TRUE	High	QKHSQAVEELAEQLEQTKR		FALSE	0.0107721	0.000874724	1	1	1	NP_001104237.1	myosin-9 [Canis lupus familiaris]	2	2252.16	0	1.375	0.937166	0	84.2	115.8		Peak Found	High	High	0.000291	0.002836	2.17	48.59	Used
	TRUE	High	TDLLLEPYNKYR		FALSE	0.0124564	0.00103943	1	1	2	NP_001104237.1	myosin-9 [Canis lupus familiaris]	1	1524.81	0	1.964	0.957541	0	67.5	132.5		Peak Found	High	High	0.0003402	0.00332	2.75	49.01	Used
	TRUE	High	LEVNLQAMK		FALSE	0.0127818	0.00103943	1	1	2	NP_001104237.1	myosin-9 [Canis lupus familiaris]	0	1045.57	0	1.352	0.932423	0	85	115		High	High	High	0.0003639	0.003422	1.94	44.44	Used
	TRUE	High	AEAQLQELQVK	1xDeamidated [Q]	FALSE	0.0122444	0.00103943	1	1	2	NP_001104237.1	myosin-9 [Canis lupus familiaris]	0	1257.67	0	1.323	0.925641	0	86.1	113.9		High	Peak Found	High	0.0003402	0.003246	2.25	36.24	Used
	TRUE	High	VVFQEFR		FALSE	0.0135766	0.00111881	1	1	3	NP_001104237.1	myosin-9 [Canis lupus familiaris]	0	924.494	0	1.727	0.991148	0	73.3	126.7		High	High	High	0.0003893	0.003649	2.62	41.69	Used
	TRUE	High	MKSMEAEMIQLQEELAAAER	1xDeamidated [Q10]; 3xOxidation [M1; M4; M8]	FALSE	0.0133443	0.00111881	1	1	2	NP_001104237.1	myosin-9 [Canis lupus familiaris]	1	2357.07	0						Not Reliable	High	High	High	0.0003639	0.003567	2.93		Not Used
	TRUE	High	IMGIPEEEQMGLLR	2xOxidation [M2; M10]	FALSE	0.0139331	0.00137212	1	1	1	NP_001104237.1	myosin-9 [Canis lupus familiaris]	0	1647.81	0	1.706	0.995272	0	73.9	126.1		High	Peak Found	High	0.00044	0.003755	2.56	51.11	Used
	TRUE	High	QTLENERGELANEVK	1xDeamidated [N5]	FALSE	0.020099	0.00197657	1	1	2	NP_001104237.1	myosin-9 [Canis lupus familiaris]	1	1730.86	0	1.274	0.914665	0	88	112		High	High	High	0.0006673	0.005466	1.84	31.58	Used
	TRUE	High	MKSMEAEMIQLQEELAAAER	2xOxidation [M4; M]	FALSE	0.0204556	0.00197657	1	1	2	NP_001104237.1	myosin-9 [Canis lupus familiaris]	1	2340.09	0	0.632	0.24767	0	122.6	77.4		High	Peak Found	High	0.0006673	0.005582	2.58	55.51	Used
	TRUE	High	QACVLMIK	1xCarbamidomethyl [C3]	FALSE	0.0197489	0.00197657	1	1	1	NP_001104237.1	myosin-9 [Canis lupus familiaris]	0	962.516	0	1.579	0.983669	0	77.5	122.5		High	Peak Found	High	0.0006673	0.005389	1.86	37.33	Used
	TRUE	High	IAQLEEELEEEQGNTELVNDRLKK		FALSE	0.0211885	0.00205213	1	1	1	NP_001104237.1	myosin-9 [Canis lupus familiaris]	2	2827.43	0	2.614	0.814482	0	55.3	144.7		Peak Found	High	High	0.0007095	0.005806	2.53	56.94	Used
	TRUE	High	QLKDKADFCIIHYAGK	1xCarbamidomethyl [C9]	FALSE	0.0211885	0.00205213	1	1	2	NP_001104237.1	myosin-9 [Canis lupus familiaris]	2	1906.98	0	3.15	0.418189	0	48.2	151.8		Peak Found	High	High	0.0006898	0.005769	2.5	40.15	Used
	TRUE	High	TEMEDLMSSKDDVGKSVHELEK	2xOxidation [M3; M7]	FALSE	0.0213759	0.0021232	1	1	3	NP_001104237.1	myosin-9 [Canis lupus familiaris]	2	2539.15	0	1.663	0.995272	0	75.1	124.9		High	High	High	0.003791	0.04191	2.21	32.81	Used
	TRUE	High	TEMEDLMSSKDDVGK		FALSE	0.0229379	0.00218417	1	1	1	NP_001104237.1	myosin-9 [Canis lupus familiaris]	1	1684.74	0						No Quan Values	High	Not Found	High	0.0007259	0.006295	2.53		Not Used
	TRUE	High	QFRTEMEDLMSSKDDVGK	2xOxidation [M6; M10]	FALSE	0.0261898	0.00256812	1	1	3	NP_001104237.1	myosin-9 [Canis lupus familiaris]	2	2147.96	0	1.464	0.966842	0	81.2	118.8		High	High	High	0.001966	0.01982	1.97	22.33	Used
	TRUE	High	QIATLHAQVTDMK		FALSE	0.0304476	0.00299469	1	1	1	NP_001104237.1	myosin-9 [Canis lupus familiaris]	0	1455.76	0	1.103	0.805792	0	95.1	104.9		Peak Found	High	High	0.0009622	0.008366	1.82	31.6	Used
	TRUE	High	LEVNLQAMK	1xOxidation [M8]	FALSE	0.0318285	0.00299469	1	1	1	NP_001104237.1	myosin-9 [Canis lupus familiaris]	0	1061.57	0	1.094	0.791851	0	95.5	104.5		Peak Found	High	High	0.0009622	0.0087	2.61	29.5	Used
	TRUE	High	AGVLAHLEEERDLK		FALSE	0.0380116	0.00333854	1	7	1	NP_001104237.1	myosin-9 [Canis lupus familiaris]	1	1579.84	0	2.269	0.9315	0	61.2	138.8		Peak Found	High	High	0.001129	0.0104	2.94	41.66	Used
	TRUE	High	EKQLAAENRLTEMETLQSQLMAEK	2xOxidation [M13; M21]	FALSE	0.0581359	0.00499987	1	1	2	NP_001104237.1	myosin-9 [Canis lupus familiaris]	2	2823.39	0	0.964	0.662002	0	101.8	98.2		High	High	High	0.001651	0.01616	2.73	42.92	Used
	TRUE	High	QEEEMMAKEEELVK	1xOxidation [M6]	FALSE	0.0581359	0.00499987	1	1	2	NP_001104237.1	myosin-9 [Canis lupus familiaris]	1	1738.79	0	1.526	0.976962	0	79.2	120.8		High	High	High	0.004365	0.04953	2.26	28.45	Used
	TRUE	High	VIQYLAHVASSHK		FALSE	0.0607481	0.00520812	1	7	2	NP_001104237.1	myosin-9 [Canis lupus familiaris]	0	1452.8	0	1.598	0.986089	0	77	123		High	High	High	0.006494	0.07825	2.02	33.14	Used
	TRUE	High	LTKDFSALESQLQDTQELLQEENR	1xDeamidated [Q13]	FALSE	0.0782148	0.00626886	1	1	1	NP_001104237.1	myosin-9 [Canis lupus familiaris]	1	2836.38	0						Not Reliable	Not Found	High	High	0.002092	0.02218	2.79		Not Used
	TRUE	High	QIATLHAQVTDMKK	1xOxidation [M12]	FALSE	0.0830766	0.0067396	1	1	2	NP_001104237.1	myosin-9 [Canis lupus familiaris]	1	1599.85	0	1.328	0.921977	0	85.9	114.1		High	Peak Found	High	0.002229	0.02371	1.9	17.64	Used
	TRUE	High	KLVWVPSDK		FALSE	0.0936316	0.0073326	1	1	1	NP_001104237.1	myosin-9 [Canis lupus familiaris]	1	1071.62	0	2.077	0.928486	0	65	135		Peak Found	High	High	0.002581	0.0271	1.25	35.51	Used
	TRUE	High	LTKDFSALESQLQDTQELLQEENRQK		FALSE	0.0944297	0.00746528	1	1	3	NP_001104237.1	myosin-9 [Canis lupus familiaris]	2	3091.55	0	1.967	0.977936	0	67.4	132.6		High	High	High	0.002598	0.02726	2.53	77.24	Used
	TRUE	High	IAQLEEELEEEQGNTELVNDRLK	2xDeamidated [Q3; N19]	FALSE	0.113575	0.00895887	1	1	1	NP_001104237.1	myosin-9 [Canis lupus familiaris]	1	2701.31	0						Not Reliable	High	Not Found	High	0.003145	0.03373	3.13		Not Used
	TRUE	High	NWQWWR		FALSE	0.115472	0.00909406	1	5	1	NP_001104237.1	myosin-9 [Canis lupus familiaris]	0	975.458	0	1.736	0.9887	0	73.1	126.9		Peak Found	High	High	0.003184	0.03423	2.36	65.16	Used
TRUE	High	Master Protein	XP_544610.3	thrombospondin-1 [Canis lupus familiaris]	0	FALSE	941.129	66	78	1278	32	1	1170	129.5	4.98	3582.31	78	cell organization and biogenesis;cellular component movement;defense response;metabolic process;regulation of biological process;response to stimulus	cell surface;extracellular	metal ion binding;protein binding	Pf00090, Pf00093, Pf02210, Pf02412, Pf05735, Pf12947	487486	ENSCAFG00000008704.3	THBS1	30	PI3K-Akt signaling pathway; Phagosome; MicroRNAs in cancer; ECM-receptor interaction; TGF-beta signaling pathway; p53 signaling pathway; Focal adhesion; Proteoglycans in cancer; Bladder cancer; Malaria; Rap1 signaling pathway		71	4.69	0.0768058	30.8	32.6	167.4	2.05866e+09	1.05584e+10	High	High
	Checked	Confidence	Sequence	Modifications	Contaminant	Qvality PEP	Qvality q-value	# Protein Groups	# Proteins	# PSMs	Master Protein Accessions	Master Protein Descriptions	# Missed Cleavages	Theo. MH+ [Da]	# Razor Quan Results	Abundance Ratio: (F41, Sample) / (F42, Control)	Abundance Ratio Adj. P-Value: (F41, Sample) / (F42, Control)	Abundance Ratio Variability [%]: (F41, Sample) / (F42, Control)	Abundances (Grouped): F42, Control	Abundances (Grouped): F41, Sample	Quan Info	Found in Sample: [S42] F42: Control	Found in Sample: [S41] F41: Sample	Confidence (by Search Engine): Sequest HT	Percolator q-Value (by Search Engine): Sequest HT	Percolator PEP (by Search Engine): Sequest HT	XCorr (by Search Engine): Sequest HT	Top Apex RT [min]	Quan Usage
	TRUE	High	IRLCNSPSPQMNGKPCEGEAR	2xCarbamidomethyl [C4; C16]; 1xDeamidated [Q/N]	FALSE	2.10229e-05	0	1	1	5	XP_544610.3	thrombospondin-1 [Canis lupus familiaris]	1	2402.1	0	6.532	0.104009	0	26.6	173.4		High	High	High	0.000291	0.002759	3.54	26.2	Used
	TRUE	High	IRLCNSPSPQMNGKPCEGEAR	2xCarbamidomethyl [C4; C16]; 1xDeamidated [N/Q]; 1xOxidation [M11]	FALSE	5.18009e-05	0	1	1	13	XP_544610.3	thrombospondin-1 [Canis lupus familiaris]	1	2418.1	0	4.675	0.0651105	0	35.2	164.8		High	High	High	0.0001806	0.001059	3.75	19.98	Used
	TRUE	High	IRLCNSPSPQMNGKPCEGEAR	2xCarbamidomethyl [C4; C16]; 1xOxidation [M11]	FALSE	6.44288e-05	0	1	1	4	XP_544610.3	thrombospondin-1 [Canis lupus familiaris]	1	2417.11	0	4.553	0.0620691	0	36	164		High	High	High	0	2.21e-05	4.05	18.63	Used
	TRUE	High	NALWHTGNTPGQVR		FALSE	0.000178074	0	1	1	19	XP_544610.3	thrombospondin-1 [Canis lupus familiaris]	0	1550.78	0	3.139	0.423366	0	48.3	151.7		High	High	High	3.982e-05	0.0001642	4.23	30.45	Used
	TRUE	High	KDHSGQVFSVVSNGR	1xDeamidated [Q/N]	FALSE	1.21928e-07	0	1	1	44	XP_544610.3	thrombospondin-1 [Canis lupus familiaris]	1	1617.8	0	7.73	0.00141444	0	22.9	177.1		High	High	High	3.982e-05	6.903e-05	4.91	28.31	Used
	TRUE	High	KDHSGQVFSVVSNGR		FALSE	2.02414e-07	0	1	1	20	XP_544610.3	thrombospondin-1 [Canis lupus familiaris]	1	1616.81	0	3.725	0.214049	0	42.3	157.7		High	High	High	0	1.285e-07	4.98	28.76	Used
	TRUE	High	GPDPSSPAFRIEDANLIPPVPDDKFQDLVDAVR	1xDeamidated [Q/N]	FALSE	0.000133267	0	1	1	8	XP_544610.3	thrombospondin-1 [Canis lupus familiaris]	2	3591.8	0						No Quan Values	High	High	High	0	4.353e-05	5.03		Not Used
	TRUE	High	GPDPSSPAFRIEDANLIPPVPDDKFQDLVDAVR		FALSE	2.99991e-05	0	1	1	13	XP_544610.3	thrombospondin-1 [Canis lupus familiaris]	2	3590.81	0	5.52	0.021948	0	30.7	169.3		High	High	High	0	2.725e-05	5.1	91.88	Used
	TRUE	High	IEDANLIPPVPDDKFQDLVDAVR	1xDeamidated [Q/N]	FALSE	0.000126248	0	1	1	9	XP_544610.3	thrombospondin-1 [Canis lupus familiaris]	1	2580.32	0	100	1.11261e-16			200		High	High	High	3.982e-05	0.0001932	4.44	89.23	Used
	TRUE	High	IEDANLIPPVPDDKFQDLVDAVR		FALSE	0.000185397	0	1	1	27	XP_544610.3	thrombospondin-1 [Canis lupus familiaris]	1	2579.34	0	8.729	0.000435468	0	20.6	179.4		High	High	High	3.982e-05	0.0001722	3.72	87.48	Used
	TRUE	High	LCNSPSPQMNGKPCEGEAR	2xCarbamidomethyl [C2; C14]; 1xDeamidated [Q/N]; 1xOxidation [M9]	FALSE	1.23477e-06	0	1	1	7	XP_544610.3	thrombospondin-1 [Canis lupus familiaris]	0	2148.91	0	4.005	0.335284	0	40	160		High	High	High	0	5.349e-07	3.57	14.14	Used
	TRUE	High	LCNNPTPQFGGKDCVGDATENQICNK	3xCarbamidomethyl [C2; C14; C24]; 1xDeamidated [N/Q]	FALSE	1.85871e-05	0	1	1	9	XP_544610.3	thrombospondin-1 [Canis lupus familiaris]	1	2938.28	0						No Quan Values	High	High	High	0	6.889e-06	5.12		Not Used
	TRUE	High	LCNNPTPQFGGKDCVGDATENQICNK	3xCarbamidomethyl [C2; C14; C24]	FALSE	8.75387e-06	0	1	1	4	XP_544610.3	thrombospondin-1 [Canis lupus familiaris]	1	2937.29	0	4.037	0.253802	0	39.7	160.3		High	High	High	0	3.385e-06	4.78	39.21	Used
	TRUE	High	KVTEENKELAIELR		FALSE	3.15565e-06	0	1	1	23	XP_544610.3	thrombospondin-1 [Canis lupus familiaris]	2	1671.93	0	2.724	0.633231	0	53.7	146.3		High	High	High	0	2.127e-06	4.16	32.37	Used
	TRUE	High	VTEENKELAIELR		FALSE	8.34421e-06	0	1	1	16	XP_544610.3	thrombospondin-1 [Canis lupus familiaris]	1	1543.83	0	4.547	0.0768501	0	36.1	163.9		High	High	High	0	9.501e-06	4.45	37.22	Used
	TRUE	High	RPPLCYHNGVQYRNNEEWTVDSCTECR	3xCarbamidomethyl [C5; C23; C26]; 1xDeamidated [N/Q]	FALSE	1.1066e-06	0	1	1	4	XP_544610.3	thrombospondin-1 [Canis lupus familiaris]	1	3441.48	0	100	1.11261e-16			200		Not Found	High	High	0	4.811e-07	4.35	41.74	Used
	TRUE	High	RPPLCYHNGVQYRNNEEWTVDSCTECR	3xCarbamidomethyl [C5; C23; C26]; 2xDeamidated [N8; N14]	FALSE	4.51935e-05	0	1	1	3	XP_544610.3	thrombospondin-1 [Canis lupus familiaris]	1	3442.46	0	11.996	0.00169812	0	15.4	184.6		Peak Found	High	High	0	1.584e-05	4.76	46.27	Used
	TRUE	High	NNEEWTVDSCTECR	2xCarbamidomethyl [C10; C13]; 1xDeamidated [N]	FALSE	7.52977e-06	0	1	1	14	XP_544610.3	thrombospondin-1 [Canis lupus familiaris]	0	1800.68	0	4.777	0.177618	0	34.6	165.4		High	High	High	0	1.704e-05	4.53	41.91	Used
	TRUE	High	NNEEWTVDSCTECR	2xCarbamidomethyl [C10; C13]	FALSE	1.67088e-07	0	1	1	18	XP_544610.3	thrombospondin-1 [Canis lupus familiaris]	0	1799.7	0	5.201	0.0331945	0	32.3	167.7		High	High	High	0	9.188e-07	4.93	33.57	Used
	TRUE	High	AGTLDLSLTVQGMQHVVSVEEALLATGQWK	1xDeamidated [Q]; 1xOxidation [M13]	FALSE	5.17904e-08	0	1	1	49	XP_544610.3	thrombospondin-1 [Canis lupus familiaris]	0	3198.64	0	100	1.11261e-16			200		Not Found	High	High	0	3.753e-07	5.53	148.42	Used
	TRUE	High	AGTLDLSLTVQGMQHVVSVEEALLATGQWK	1xOxidation [M13]	FALSE	2.30287e-06	0	1	1	24	XP_544610.3	thrombospondin-1 [Canis lupus familiaris]	0	3197.65	0	6.586	0.00575753	0	26.4	173.6		High	High	High	0	1.118e-05	5.1	99.48	Used
	TRUE	High	AGTLDLSLTVQGMQHVVSVEEALLATGQWK	1xDeamidated [Q]	FALSE	2.11672e-05	0	1	1	10	XP_544610.3	thrombospondin-1 [Canis lupus familiaris]	0	3182.64	0						No Quan Values	High	High	High	0	1.388e-05	5.06		Not Used
	TRUE	High	AGTLDLSLTVQGMQHVVSVEEALLATGQWK		FALSE	1.71218e-05	0	1	1	7	XP_544610.3	thrombospondin-1 [Canis lupus familiaris]	0	3181.66	0	5.983	0.0679392	0	28.6	171.4		High	High	High	0	3.347e-05	4.29	118.23	Used
	TRUE	High	DNCQYVYNVDQR	1xCarbamidomethyl [C3]	FALSE	2.61658e-05	0	1	1	11	XP_544610.3	thrombospondin-1 [Canis lupus familiaris]	0	1573.67	0	3.382	0.321253	0	45.6	154.4		High	High	High	0	9.482e-06	3.41	33.89	Used
	TRUE	High	DNCQYVYNVDQRDTDMDGVGDQCDNCPLEHNPDQLDSDSDR	3xCarbamidomethyl [C3; C23; C26]; 1xOxidation [M16]	FALSE	3.78433e-05	0	1	1	1	XP_544610.3	thrombospondin-1 [Canis lupus familiaris]	1	4890.91	0	14.383	0.000174774	0	13	187		Peak Found	High	High	0	1.337e-05	4.8	51.12	Used
	TRUE	High	DNCQYVYNVDQRDTDMDGVGDQCDNCPLEHNPDQLDSDSDR	3xCarbamidomethyl [C3; C23; C26]; 1xDeamidated [N]; 1xOxidation [M16]	FALSE	3.96961e-05	0	1	1	2	XP_544610.3	thrombospondin-1 [Canis lupus familiaris]	1	4891.9	0						No Quan Values	Not Found	High	High	0	1.402e-05	5.66		Not Used
	TRUE	High	CGTCPPGYSGNGIQCK	3xCarbamidomethyl [C1; C4; C15]	FALSE	8.99692e-06	0	1	1	1	XP_544610.3	thrombospondin-1 [Canis lupus familiaris]	0	1755.72	0	5.518	0.0991291	0	30.7	169.3		Peak Found	High	High	0	3.461e-06	3.57	23.6	Used
	TRUE	High	CSYLGHYSDPMYR	1xCarbamidomethyl [C1]; 1xOxidation [M11]	FALSE	2.46042e-05	0	1	1	8	XP_544610.3	thrombospondin-1 [Canis lupus familiaris]	0	1664.68	0	4.746	0.0597338	0	34.8	165.2		High	High	High	0	8.964e-06	3.69	32.98	Used
	TRUE	High	CSYLGHYSDPMYR	1xCarbamidomethyl [C1]	FALSE	0.000125396	0	1	1	2	XP_544610.3	thrombospondin-1 [Canis lupus familiaris]	0	1648.69	0	5.875	0.0767769	0	29.1	170.9		High	High	High	0	4.112e-05	3.28	40.92	Used
	TRUE	High	DCVGDATENQICNK	2xCarbamidomethyl [C2; C12]	FALSE	2.95023e-07	0	1	1	2	XP_544610.3	thrombospondin-1 [Canis lupus familiaris]	0	1623.67	0	3.278	0.579932	0	46.8	153.2		Peak Found	High	High	0	1.379e-07	4.33	23.7	Used
	TRUE	High	DHSGQVFSVVSNGR		FALSE	8.76701e-07	0	1	1	10	XP_544610.3	thrombospondin-1 [Canis lupus familiaris]	0	1488.72	0	8.461	0.000592384	0	21.1	178.9		High	High	High	0	3.863e-07	4.56	35.29	Used
	TRUE	High	DHSGQVFSVVSNGR	1xDeamidated [N12]	FALSE	5.81252e-07	0	1	1	26	XP_544610.3	thrombospondin-1 [Canis lupus familiaris]	0	1489.7	0	10.331	7.16224e-05	0	17.7	182.3		High	High	High	0	2.626e-07	5.59	36.11	Used
	TRUE	High	CGTCPPGYSGNGIQCK	3xCarbamidomethyl [C1; C4; C15]; 1xDeamidated [N/Q]	FALSE	2.16765e-07	0	1	1	6	XP_544610.3	thrombospondin-1 [Canis lupus familiaris]	0	1756.71	0	5.179	0.119381	0	32.4	167.6		High	High	High	0	3.256e-07	5.05	25.61	Used
	TRUE	High	GDACKDDFDHDNVPDIDDICPENIDISETDFRR	2xCarbamidomethyl [C4; C20]	FALSE	2.73294e-06	0	1	1	2	XP_544610.3	thrombospondin-1 [Canis lupus familiaris]	2	3908.66	0	3.723	0.413395	0	42.3	157.7		High	High	High	0	1.128e-06	3.78	69.38	Used
	TRUE	High	FVFGTTPEAILR		FALSE	2.84028e-05	0	1	1	51	XP_544610.3	thrombospondin-1 [Canis lupus familiaris]	0	1350.74	0	5.264	0.0305537	0	31.9	168.1		High	High	High	3.982e-05	0.0001154	3.8	73.91	Used
	TRUE	High	IRLCNSPSPQMNGKPCEGEAR	2xCarbamidomethyl [C4; C16]; 2xDeamidated [N12; Q/N]	FALSE	0.000528106	0.000124889	1	1	2	XP_544610.3	thrombospondin-1 [Canis lupus familiaris]	1	2403.08	0						Not Reliable	Not Found	High	High	3.982e-05	0.0001526	3.89		Not Used
	TRUE	High	CGTCPPGYSGNGIQCK	3xCarbamidomethyl [C1; C4; C15]; 2xDeamidated [N11; Q14]	FALSE	0.000598466	0.000124889	1	1	1	XP_544610.3	thrombospondin-1 [Canis lupus familiaris]	0	1757.69	0						Not Reliable	High	Not Found	High	3.982e-05	0.0001711	4.2		Not Used
	TRUE	High	GGVNDNFQGVLQNVRFVFGTTPEAILR		FALSE	0.000586757	0.000124889	1	1	1	XP_544610.3	thrombospondin-1 [Canis lupus familiaris]	1	2948.54	0	8.486	0.00966334	0	21.1	178.9		Peak Found	High	High	3.982e-05	0.0001688	4.16	105.11	Used
	TRUE	High	NNEEWTVDSCTECR	2xCarbamidomethyl [C10; C13]; 2xDeamidated [N1; N2]	FALSE	0.000938685	0.000124889	1	1	2	XP_544610.3	thrombospondin-1 [Canis lupus familiaris]	0	1801.66	0						No Quan Values	High	High	High	3.982e-05	0.0002609	3.69		Not Used
	TRUE	High	DNCQYVYNVDQRDTDMDGVGDQCDNCPLEHNPDQLDSDSDR	3xCarbamidomethyl [C3; C23; C26]; 2xDeamidated [N/Q]; 1xOxidation [M16]	FALSE	0.000753995	0.000124889	1	1	3	XP_544610.3	thrombospondin-1 [Canis lupus familiaris]	1	4892.88	0						No Quan Values	High	High	High	0.0001565	0.0005833	5.47		Not Used
	TRUE	High	RPPLCYHNGVQYRNNEEWTVDSCTECR	3xCarbamidomethyl [C5; C23; C26]; 3xDeamidated [N8; N14; N15]	FALSE	0.000222143	0.000124889	1	1	1	XP_544610.3	thrombospondin-1 [Canis lupus familiaris]	1	3443.45	0						No Quan Values	Not Found	High	High	3.982e-05	6.949e-05	4.91		Not Used
	TRUE	High	KVTEENKELAIELR	1xDeamidated [N6]	FALSE	0.000353461	0.000124889	1	1	2	XP_544610.3	thrombospondin-1 [Canis lupus familiaris]	2	1672.91	0	4.646	0.203445	0	35.4	164.6		High	High	High	3.982e-05	0.000211	4.21	34.05	Used
	TRUE	High	VTEENKELAIELR	1xDeamidated [N5]	FALSE	0.000669444	0.000124889	1	1	1	XP_544610.3	thrombospondin-1 [Canis lupus familiaris]	1	1544.82	0						Not Reliable	Not Found	High	High	3.982e-05	0.0001902	3.23		Not Used
	TRUE	High	LCNSPSPQMNGKPCEGEAR	2xCarbamidomethyl [C2; C14]	FALSE	0.000295702	0.000124889	1	1	1	XP_544610.3	thrombospondin-1 [Canis lupus familiaris]	0	2131.93	0	5.089	0.135152	0	32.8	167.2		Peak Found	High	High	3.982e-05	9.046e-05	3.48	18.38	Used
	TRUE	High	TRGTLLAIER		FALSE	0.00101021	0.000124889	1	1	4	XP_544610.3	thrombospondin-1 [Canis lupus familiaris]	1	1129.67	0	5.501	0.0224689	0	30.8	169.2		High	High	High	3.982e-05	0.0002792	2.66	32.56	Used
	TRUE	High	TRGTLLAIERK		FALSE	0.000245522	0.000124889	1	1	3	XP_544610.3	thrombospondin-1 [Canis lupus familiaris]	2	1257.76	0	7.007	0.0287552	0	25	175		High	High	High	3.982e-05	0.000111	4.15	24.9	Used
	TRUE	High	AGTLDLSLTVQGMQHVVSVEEALLATGQWK	2xDeamidated [Q14; Q28]; 1xOxidation [M13]	FALSE	0.00118693	0.000232932	1	1	1	XP_544610.3	thrombospondin-1 [Canis lupus familiaris]	0	3199.62	0						No Quan Values	Not Found	High	High	7.373e-05	0.0003236	4.81		Not Used
	TRUE	High	DNCQYVYNVDQR	1xCarbamidomethyl [C3]; 1xDeamidated [N/Q]	FALSE	0.0014859	0.000232932	1	1	6	XP_544610.3	thrombospondin-1 [Canis lupus familiaris]	0	1574.65	0						No Quan Values	High	High	High	7.373e-05	0.0004005	3.69		Not Used
	TRUE	High	GTLLAIER		FALSE	0.00154856	0.000337476	1	1	17	XP_544610.3	thrombospondin-1 [Canis lupus familiaris]	0	872.52	0	6.515	0.00626548	0	26.6	173.4		High	High	High	0.0001374	0.0005374	3.16	39.42	Used
	TRUE	High	FTGPQPFGR		FALSE	0.00273576	0.000489842	1	1	8	XP_544610.3	thrombospondin-1 [Canis lupus familiaris]	0	1006.51	0	3.725	0.214049	0	42.3	157.7		High	High	High	0.0008612	0.007308	2.63	35.52	Used
	TRUE	High	GCSSSTNVLLTLDNNVVNGSSPAIR	1xCarbamidomethyl [C2]; 1xDeamidated [N18]	FALSE	0.00355683	0.000489842	1	1	1	XP_544610.3	thrombospondin-1 [Canis lupus familiaris]	0	2576.26	0						No Quan Values	Not Found	High	High	0.0001565	0.0009099	1.96		Not Used
	TRUE	High	GTLLAIERK		FALSE	0.0044862	0.000489842	1	1	5	XP_544610.3	thrombospondin-1 [Canis lupus familiaris]	1	1000.61	0	7.432	0.00901999	0	23.7	176.3		High	High	High	0.000272	0.002285	2.5	27.78	Used
	TRUE	High	DSDGDGRGDACKDDFDHDNVPDIDDICPENIDISETDFR	2xCarbamidomethyl [C11; C27]; 1xDeamidated [N19]	FALSE	0.00324736	0.000489842	1	1	1	XP_544610.3	thrombospondin-1 [Canis lupus familiaris]	2	4455.8	0						No Quan Values	Not Found	High	High	0.0001565	0.0008321	4.6		Not Used
	TRUE	High	GGVNDNFQGVLQNVRFVFGTTPEAILR	1xDeamidated [N/Q]	FALSE	0.00273576	0.000489842	1	1	4	XP_544610.3	thrombospondin-1 [Canis lupus familiaris]	1	2949.52	0						Not Reliable	Not Found	High	High	0.0001565	0.0007083	4.23		Not Used
	TRUE	High	IEDANLIPPVPDDKFQDLVDAVR	2xDeamidated [N5; Q16]	FALSE	0.0031275	0.000489842	1	1	1	XP_544610.3	thrombospondin-1 [Canis lupus familiaris]	1	2581.3	0						Not Reliable	Not Found	High	High	0.0001565	0.0008024	1.96		Not Used
	TRUE	High	IEDANLIPPVPDDKFQDLVDAVRAEK		FALSE	0.0041816	0.000489842	1	1	3	XP_544610.3	thrombospondin-1 [Canis lupus familiaris]	2	2907.51	0	5.842	0.014656	0	29.2	170.8		Peak Found	High	High	0.001532	0.01482	3.57	84.58	Used
	TRUE	High	NNEEWTVDSCTECRCQNSVTICK	4xCarbamidomethyl [C10; C13; C15; C22]; 1xDeamidated [N/Q]	FALSE	0.00477778	0.000575122	1	1	2	XP_544610.3	thrombospondin-1 [Canis lupus familiaris]	1	2891.17	0						Not Reliable	High	Not Found	High	0.0002049	0.001212	3.9		Not Used
	TRUE	High	NALWHTGNTPGQVR	1xDeamidated [N/Q]	FALSE	0.00573973	0.00065146	1	1	12	XP_544610.3	thrombospondin-1 [Canis lupus familiaris]	0	1551.77	0	3.994	0.15531	0	40.1	159.9		High	High	High	0.0003402	0.003336	3.85	34.92	Used
	TRUE	High	LCNSPSPQMNGKPCEGEAR	2xCarbamidomethyl [C2; C14]; 1xDeamidated [N/Q]	FALSE	0.00925169	0.000808626	1	1	7	XP_544610.3	thrombospondin-1 [Canis lupus familiaris]	0	2132.92	0	4.269	0.194413	0	38	162		High	High	High	0.000796	0.006815	2.98	19.63	Used
	TRUE	High	LPESGGDNSVFDIFELTGAARR		FALSE	0.0115322	0.000874724	1	1	1	XP_544610.3	thrombospondin-1 [Canis lupus familiaris]	1	2351.16	0	4.103	0.322522	0	39.2	160.8		Peak Found	High	High	0.000291	0.003056	3.31	87.43	Used
	TRUE	High	GTLLAIERKDHSGQVFSVVSNGR		FALSE	0.0167219	0.00176576	1	1	2	XP_544610.3	thrombospondin-1 [Canis lupus familiaris]	2	2470.32	0	3.704	0.408654	0	42.5	157.5		Peak Found	High	High	0.0009025	0.007798	3.13	51.84	Used
	TRUE	High	GPDPSSPAFRIEDANLIPPVPDDKFQDLVDAVR	2xDeamidated [N15; Q26]	FALSE	0.0335693	0.00321163	1	1	3	XP_544610.3	thrombospondin-1 [Canis lupus familiaris]	2	3592.78	0	3.949	0.359544	0	40.4	159.6		High	High	High	0.001048	0.009204	4.25	93.18	Used
	TRUE	High	LCNSPSPQMNGKPCEGEAR	2xCarbamidomethyl [C2; C14]; 1xOxidation [M9]	FALSE	0.0347826	0.00327375	1	1	3	XP_544610.3	thrombospondin-1 [Canis lupus familiaris]	0	2147.93	0	5.226	0.12687	0	32.1	167.9		High	High	High	0.001066	0.009487	2.16	13.09	Used
	TRUE	High	LCNSPSPQMNGKPCEGEAR	2xCarbamidomethyl [C2; C14]; 2xDeamidated [N10; Q/N]; 1xOxidation [M9]	FALSE	0.0400909	0.00370362	1	1	2	XP_544610.3	thrombospondin-1 [Canis lupus familiaris]	0	2149.89	0						Not Reliable	Not Found	High	High	0.001213	0.01096	2.61		Not Used
	TRUE	High	GDACKDDFDHDNVPDIDDICPENIDISETDFRR	2xCarbamidomethyl [C4; C20]; 1xDeamidated [N12]	FALSE	0.119347	0.00928074	1	1	1	XP_544610.3	thrombospondin-1 [Canis lupus familiaris]	2	3909.65	0						No Quan Values	High	Not Found	High	0.003256	0.03551	3.04		Not Used
TRUE	High	Master Protein	XP_536395.3	vinculin [Canis lupus familiaris]	0	FALSE	809.162	66	79	750	79	1	1170	127.2	5.8	1985.37	79			protein binding	Pf01044	479252		VCL	4	Leukocyte transendothelial migration; Bacterial invasion of epithelial cells; Regulation of actin cytoskeleton; Focal adhesion; Amoebiasis; Adherens junction		0	1.487	0.956496	20.45	81.4	118.6	1.44108e+09	2.10011e+09	High	High
	Checked	Confidence	Sequence	Modifications	Contaminant	Qvality PEP	Qvality q-value	# Protein Groups	# Proteins	# PSMs	Master Protein Accessions	Master Protein Descriptions	# Missed Cleavages	Theo. MH+ [Da]	# Razor Quan Results	Abundance Ratio: (F41, Sample) / (F42, Control)	Abundance Ratio Adj. P-Value: (F41, Sample) / (F42, Control)	Abundance Ratio Variability [%]: (F41, Sample) / (F42, Control)	Abundances (Grouped): F42, Control	Abundances (Grouped): F41, Sample	Quan Info	Found in Sample: [S42] F42: Control	Found in Sample: [S41] F41: Sample	Confidence (by Search Engine): Sequest HT	Percolator q-Value (by Search Engine): Sequest HT	Percolator PEP (by Search Engine): Sequest HT	XCorr (by Search Engine): Sequest HT	Top Apex RT [min]	Quan Usage
	TRUE	High	ILLRNPGNQAAYEHFETMK	1xOxidation [M18]	FALSE	4.70823e-05	0	1	1	3	XP_536395.3	vinculin [Canis lupus familiaris]	1	2248.12	0	2.134	0.941151	0	63.8	136.2		High	High	High	0	1.645e-05	3.96	41.19	Used
	TRUE	High	MSAEINEIIR	1xDeamidated [N6]; 1xOxidation [M1]	FALSE	0.000127105	0	1	1	2	XP_536395.3	vinculin [Canis lupus familiaris]	0	1192.59	0	1.484	0.970873	0	80.5	119.5		High	High	High	0	4.172e-05	3.13	34.48	Used
	TRUE	High	MSAEINEIIR	1xOxidation [M1]	FALSE	0.000105856	0	1	1	6	XP_536395.3	vinculin [Canis lupus familiaris]	0	1191.6	0	1.508	0.976962	0	79.7	120.3		High	High	High	0	4.567e-05	3.16	39.86	Used
	TRUE	High	MSAEINEIIR		FALSE	0.000121223	0	1	1	3	XP_536395.3	vinculin [Canis lupus familiaris]	0	1175.61	0	1.426	0.957541	0	82.4	117.6		High	High	High	0	3.987e-05	3.81	49.49	Used
	TRUE	High	MTGLVDEAIDTK	1xOxidation [M1]	FALSE	1.87147e-05	0	1	1	10	XP_536395.3	vinculin [Canis lupus familiaris]	0	1308.64	0	1.204	0.844623	0	90.7	109.3		High	High	High	0	1.065e-05	3.94	38.2	Used
	TRUE	High	MTGLVDEAIDTK		FALSE	1.51374e-05	0	1	1	4	XP_536395.3	vinculin [Canis lupus familiaris]	0	1292.64	0	1.156	0.794466	0	92.8	107.2		High	High	High	0	5.646e-06	3.71	45.9	Used
	TRUE	High	MLGQMTDQVAELR	1xDeamidated [Q]; 2xOxidation [M1; M5]	FALSE	1.82448e-06	0	1	1	3	XP_536395.3	vinculin [Canis lupus familiaris]	0	1524.7	0	1.178	0.865584	0	91.8	108.2		High	High	High	0	8.115e-07	4.31	36.87	Used
	TRUE	High	MLGQMTDQVAELR	2xOxidation [M1; M5]	FALSE	3.79658e-06	0	1	1	19	XP_536395.3	vinculin [Canis lupus familiaris]	0	1523.72	0	1.475	0.970867	0	80.8	119.2		High	High	High	0	1.537e-06	4.3	34.69	Used
	TRUE	High	MLGQMTDQVAELR	1xOxidation [M5]	FALSE	4.07952e-05	0	1	1	3	XP_536395.3	vinculin [Canis lupus familiaris]	0	1507.72	0	0.986	0.64979	0	100.7	99.3		High	High	High	0	1.437e-05	3.98	41.27	Used
	TRUE	High	MQEAMTQEVSDVFSDTTTPIK	1xDeamidated [Q]; 2xOxidation [M1; M5]	FALSE	4.24599e-08	0	1	1	10	XP_536395.3	vinculin [Canis lupus familiaris]	0	2391.06	0						No Quan Values	High	High	High	0	2.223e-08	5.86		Not Used
	TRUE	High	MQEAMTQEVSDVFSDTTTPIK	2xOxidation [M1; M5]	FALSE	6.63438e-09	0	1	1	8	XP_536395.3	vinculin [Canis lupus familiaris]	0	2390.07	0	1.621	0.990311	0	76.3	123.7		High	High	High	0	3.861e-09	5.99	58.94	Used
	TRUE	High	MQEAMTQEVSDVFSDTTTPIK	1xDeamidated [Q]; 1xOxidation [M]	FALSE	4.19263e-09	0	1	1	9	XP_536395.3	vinculin [Canis lupus familiaris]	0	2375.06	0						Not Reliable	High	High	High	0	2.508e-09	5.96		Not Used
	TRUE	High	MQEAMTQEVSDVFSDTTTPIK	1xOxidation [M]	FALSE	4.77538e-09	0	1	1	17	XP_536395.3	vinculin [Canis lupus familiaris]	0	2374.08	0	0.962	0.534434	0	102	98		High	High	High	0	3.15e-09	5.55	73.13	Used
	TRUE	High	MQEAMTQEVSDVFSDTTTPIK	1xDeamidated [Q7]	FALSE	3.38696e-08	0	1	1	2	XP_536395.3	vinculin [Canis lupus familiaris]	0	2359.07	0						Not Reliable	High	High	High	0	6.111e-07	5.37		Not Used
	TRUE	High	MQEAMTQEVSDVFSDTTTPIK		FALSE	4.79193e-06	0	1	1	2	XP_536395.3	vinculin [Canis lupus familiaris]	0	2358.08	0	0.958	0.627779	0	102.1	97.9		High	High	High	0	1.917e-06	4.86	76.32	Used
	TRUE	High	LVQAAQMLQSDPYSVPARDYLIDGSR	1xDeamidated [Q]; 1xOxidation [M7]	FALSE	3.55871e-05	0	1	1	7	XP_536395.3	vinculin [Canis lupus familiaris]	1	2910.43	0						Not Reliable	High	High	High	0	1.261e-05	4.45		Not Used
	TRUE	High	LVQAAQMLQSDPYSVPARDYLIDGSR	1xOxidation [M7]	FALSE	2.21016e-06	0	1	1	8	XP_536395.3	vinculin [Canis lupus familiaris]	1	2909.45	0	1.671	0.99959	0	74.9	125.1		High	High	High	3.982e-05	7.477e-05	4.2	63.87	Used
	TRUE	High	LVQAAQMLQSDPYSVPAR	1xDeamidated [Q]; 1xOxidation [M7]	FALSE	4.97236e-05	0	1	1	10	XP_536395.3	vinculin [Canis lupus familiaris]	0	1990.99	0						No Quan Values	High	High	High	0.0001565	0.000909	4.27		Not Used
	TRUE	High	LVQAAQMLQSDPYSVPAR	1xOxidation [M7]	FALSE	2.1606e-05	0	1	1	13	XP_536395.3	vinculin [Canis lupus familiaris]	0	1990.01	0	1.39	0.943033	0	83.7	116.3		High	High	High	3.982e-05	0.0001359	4.13	46.37	Used
	TRUE	High	LVQAAQMLQSDPYSVPAR		FALSE	1.63209e-05	0	1	1	4	XP_536395.3	vinculin [Canis lupus familiaris]	0	1974.01	0	1.542	0.979304	0	78.7	121.3		High	High	High	0	8.894e-06	4.27	60.09	Used
	TRUE	High	MIDERQQELTHQEHR	1xOxidation [M1]	FALSE	2.63453e-05	0	1	1	4	XP_536395.3	vinculin [Canis lupus familiaris]	1	1965.92	0	2.087	0.927856	0	64.8	135.2		High	High	High	0	9.509e-06	3.43	13.11	Used
	TRUE	High	MALLMAEMSR		FALSE	0.000105856	0	1	1	2	XP_536395.3	vinculin [Canis lupus familiaris]	0	1152.56	0	1.017	0.720895	0	99.1	100.9		High	High	High	0	3.521e-05	3.54	60.93	Used
	TRUE	High	GWLRDPSASPGDAGEQAIR		FALSE	1.41605e-06	0	1	1	13	XP_536395.3	vinculin [Canis lupus familiaris]	1	1982.97	0	1.717	0.993816	0	73.6	126.4		High	High	High	0	6.086e-07	4.11	43.61	Used
	TRUE	High	GILSGTSDLLLTFDEAEVRK		FALSE	7.14605e-08	0	1	1	7	XP_536395.3	vinculin [Canis lupus familiaris]	1	2164.15	0	1.561	0.98381	0	78.1	121.9		High	High	High	0	3.634e-08	5.35	90.1	Used
	TRUE	High	GILSGTSDLLLTFDEAEVR		FALSE	3.83139e-08	0	1	1	2	XP_536395.3	vinculin [Canis lupus familiaris]	0	2036.05	0	1.425	0.956877	0	82.5	117.5		High	High	High	0	2.021e-08	6.03	101.7	Used
	TRUE	High	GILEYLTVAEVVETMEDLVTYTK	1xOxidation [M15]	FALSE	1.94468e-08	0	1	1	18	XP_536395.3	vinculin [Canis lupus familiaris]	0	2632.33	0	1.599	0.986089	0	77	123		High	High	High	0	1.517e-07	5.8	125.15	Used
	TRUE	High	KIDAAQNWLADPNGGPEGEEQIR		FALSE	3.77926e-08	0	1	1	7	XP_536395.3	vinculin [Canis lupus familiaris]	1	2508.21	0	0.972	0.548825	0	101.4	98.6		High	High	High	0	1.996e-08	6	54.14	Used
	TRUE	High	KIDAAQNWLADPNGGPEGEEQIR	1xDeamidated [N/Q]	FALSE	1.26176e-07	0	1	1	24	XP_536395.3	vinculin [Canis lupus familiaris]	1	2509.2	0	0.894	0.421369	0	105.6	94.4		High	High	High	0	4.943e-06	5.48	55.27	Used
	TRUE	High	KIDAAQNWLADPNGGPEGEEQIR	2xDeamidated [Q/N]	FALSE	8.63481e-06	0	1	1	10	XP_536395.3	vinculin [Canis lupus familiaris]	1	2510.18	0						No Quan Values	High	High	High	0	3.344e-06	5.97		Not Used
	TRUE	High	IDAAQNWLADPNGGPEGEEQIR	1xDeamidated [Q/N]	FALSE	3.99681e-05	0	1	1	7	XP_536395.3	vinculin [Canis lupus familiaris]	0	2381.1	0						Not Reliable	High	High	High	0	1.415e-05	4.88		Not Used
	TRUE	High	IDAAQNWLADPNGGPEGEEQIR		FALSE	9.17878e-05	0	1	1	3	XP_536395.3	vinculin [Canis lupus familiaris]	0	2380.12	0	0.799	0.424479	0	111.2	88.8		High	High	High	0	3.078e-05	4.23	61.98	Used
	TRUE	High	KIDAAQNWLADPNGGPEGEEQIRGALAEAR	1xDeamidated [N/Q]	FALSE	4.1356e-05	0	1	1	9	XP_536395.3	vinculin [Canis lupus familiaris]	2	3177.56	0	1.156	0.815267	0	92.8	107.2		High	High	High	0	1.461e-05	4.24	67.03	Used
	TRUE	High	KIDAAQNWLADPNGGPEGEEQIRGALAEAR		FALSE	0.000108767	0	1	1	4	XP_536395.3	vinculin [Canis lupus familiaris]	2	3176.57	0	1.29	0.90036	0	87.3	112.7		High	High	High	0	6.049e-05	4.43	65.8	Used
	TRUE	High	LANVMMGPYR	1xOxidation [M]	FALSE	0.000114054	0	1	1	4	XP_536395.3	vinculin [Canis lupus familiaris]	0	1167.56	0	1.187	0.865584	0	91.5	108.5		High	High	High	0	3.752e-05	3.37	35.41	Used
	TRUE	High	LADELAPPKPPLPEGEVPPPRPPPPEEKDEEFPEQK		FALSE	2.3187e-06	0	1	1	7	XP_536395.3	vinculin [Canis lupus familiaris]	1	3996.03	0	1.496	0.976962	0	80.1	119.9		High	High	High	0	1.811e-06	5.12	54.79	Used
	TRUE	High	VAMANIQPQMLVAGATSIAR	1xDeamidated [Q/N]; 2xOxidation [M3; M10]	FALSE	2.24064e-06	0	1	1	7	XP_536395.3	vinculin [Canis lupus familiaris]	0	2075.06	0						No Quan Values	High	High	High	0	5.083e-05	5.1		Not Used
	TRUE	High	VAMANIQPQMLVAGATSIAR	2xOxidation [M3; M10]	FALSE	3.91506e-09	0	1	1	8	XP_536395.3	vinculin [Canis lupus familiaris]	0	2074.08	0	1.533	0.979304	0	79	121		High	High	High	0	1.229e-08	5.88	63.16	Used
	TRUE	High	VAMANIQPQMLVAGATSIAR	1xDeamidated [Q/N]; 1xOxidation [M3]	FALSE	4.19245e-05	0	1	1	5	XP_536395.3	vinculin [Canis lupus familiaris]	0	2059.07	0						Not Reliable	High	High	High	0	1.478e-05	4.3		Not Used
	TRUE	High	VAMANIQPQMLVAGATSIAR	1xOxidation [M]	FALSE	6.2674e-07	0	1	1	10	XP_536395.3	vinculin [Canis lupus familiaris]	0	2058.08	0	2.891	0.548825	0	51.4	148.6		High	High	High	0	2.811e-07	4.07	71.37	Used
	TRUE	High	VAMANIQPQMLVAGATSIAR	1xDeamidated [Q/N]	FALSE	1.94989e-05	0	1	1	3	XP_536395.3	vinculin [Canis lupus familiaris]	0	2043.07	0						No Quan Values	High	High	High	0	8.708e-06	3.1		Not Used
	TRUE	High	VAMANIQPQMLVAGATSIAR		FALSE	3.32372e-05	0	1	1	1	XP_536395.3	vinculin [Canis lupus familiaris]	0	2042.09	0						No Quan Values	High	Not Found	High	0	1.187e-05	3.22		Not Used
	TRUE	High	VGKETVQTTEDQILK		FALSE	0.000116396	0	1	1	6	XP_536395.3	vinculin [Canis lupus familiaris]	1	1688.91	0	1.177	0.818829	0	91.9	108.1		High	High	High	0.0001061	0.0004857	4.15	35.36	Used
	TRUE	High	VGKETVQTTEDQILKR		FALSE	1.79966e-06	0	1	1	15	XP_536395.3	vinculin [Canis lupus familiaris]	2	1845.01	0	1.247	0.878365	0	89	111		High	High	High	0	7.632e-07	4.5	33.5	Used
	TRUE	High	TNISDEESEQATEMLVHNAQNLMQSVK	1xDeamidated [Q/N]; 2xOxidation [M14; M23]	FALSE	5.04066e-05	0	1	1	29	XP_536395.3	vinculin [Canis lupus familiaris]	0	3079.38	0	100	1.11261e-16			200		High	High	High	3.982e-05	9.979e-05	4	58.16	Used
	TRUE	High	TNISDEESEQATEMLVHNAQNLMQSVK	2xOxidation [M14; M23]	FALSE	2.59293e-08	0	1	1	14	XP_536395.3	vinculin [Canis lupus familiaris]	0	3078.4	0	1.61	0.9887	0	76.6	123.4		High	High	High	0	6.677e-07	5.22	69.41	Used
	TRUE	High	TNISDEESEQATEMLVHNAQNLMQSVK	1xDeamidated [N/Q]; 1xOxidation [M]	FALSE	9.89094e-05	0	1	1	12	XP_536395.3	vinculin [Canis lupus familiaris]	0	3063.39	0						No Quan Values	High	High	High	0	3.297e-05	3.95		Not Used
	TRUE	High	TIESILEPVAQQISHLVIMHEEGEVDGK	1xOxidation [M19]	FALSE	0.000172189	0	1	1	9	XP_536395.3	vinculin [Canis lupus familiaris]	0	3117.58	0	1.022	0.620517	0	98.9	101.1		High	High	High	3.982e-05	0.0001736	3.2	104.71	Used
	TRUE	High	WIDNPTVDDR		FALSE	0.000106576	0	1	1	2	XP_536395.3	vinculin [Canis lupus familiaris]	0	1230.57	0	0.737	0.192565	0	115.1	84.9		High	High	High	0	5.122e-05	3.77	35.54	Used
	TRUE	High	VMLVNSMNTVK	2xOxidation [M2; M7]	FALSE	3.46279e-05	0	1	1	2	XP_536395.3	vinculin [Canis lupus familiaris]	0	1267.64	0	1.272	0.909894	0	88	112		High	High	High	0	1.231e-05	3.31	22.34	Used
	TRUE	High	VMLVNSMNTVK	1xOxidation [M]	FALSE	6.35567e-05	0	1	1	4	XP_536395.3	vinculin [Canis lupus familiaris]	0	1251.64	0	1.326	0.92643	0	86	114		High	High	High	0	2.493e-05	3.61	34.11	Used
	TRUE	High	VLQLTSWDEDAWASK		FALSE	6.00688e-06	0	1	1	7	XP_536395.3	vinculin [Canis lupus familiaris]	0	1748.85	0	1.413	0.949462	0	82.9	117.1		High	High	High	0	3.82e-05	4.3	74.7	Used
	TRUE	High	VREAFQPQEPDFPPPPPDLEQLR		FALSE	0.000116396	0	1	1	14	XP_536395.3	vinculin [Canis lupus familiaris]	1	2702.36	0	1.521	0.977786	0	79.3	120.7		High	High	High	0	3.83e-05	4.07	69.98	Used
	TRUE	High	QVATALQNLQTK		FALSE	5.07516e-05	0	1	1	6	XP_536395.3	vinculin [Canis lupus familiaris]	0	1314.74	0	0.924	0.471941	0	104	96		High	High	High	0	1.763e-05	3.3	34.83	Used
	TRUE	High	NPGNQAAYEHFETMKNQWIDNVEK	1xOxidation [M14]	FALSE	6.01843e-05	0	1	1	4	XP_536395.3	vinculin [Canis lupus familiaris]	1	2879.31	0	1.581	0.98537	0	77.5	122.5		High	High	High	0	2.991e-05	4.3	52.01	Used
	TRUE	High	NPGNQAAYEHFETMK	1xOxidation [M14]	FALSE	1.58006e-06	0	1	1	6	XP_536395.3	vinculin [Canis lupus familiaris]	0	1752.76	0	1.42	0.953118	0	82.6	117.4		High	High	High	0	6.75e-07	3.53	24.66	Used
	TRUE	High	NPGNQAAYEHFETMK		FALSE	1.34055e-06	0	1	1	4	XP_536395.3	vinculin [Canis lupus familiaris]	0	1736.77	0	1.583	0.986058	0	77.4	122.6		High	High	High	0	8.706e-07	4.03	33.39	Used
	TRUE	High	NSKNQGIEEALKNR	1xDeamidated [N1]	FALSE	1.92339e-05	0	1	1	1	XP_536395.3	vinculin [Canis lupus familiaris]	2	1601.82	0	2.193	0.94917	0	62.6	137.4		Peak Found	High	High	0	7.097e-06	3.63	25.32	Used
	TRUE	High	NSKNQGIEEALKNR		FALSE	8.64773e-07	0	1	1	3	XP_536395.3	vinculin [Canis lupus familiaris]	2	1600.84	0	1.674	0.993953	0	74.8	125.2		High	High	High	0	1.003e-05	4.04	20.29	Used
	TRUE	High	QILDEAGKVGELCAGK	1xCarbamidomethyl [C13]	FALSE	4.36773e-05	0	1	1	5	XP_536395.3	vinculin [Canis lupus familiaris]	1	1687.87	0	1.872	0.976962	0	69.6	130.4		High	High	High	0	1.925e-05	3.83	43.88	Used
	TRUE	High	STVEGIQASVK		FALSE	0.000186645	0	1	1	2	XP_536395.3	vinculin [Canis lupus familiaris]	0	1118.61	0	1.54	0.979986	0	78.7	121.3		High	High	High	0	5.944e-05	3.69	25.01	Used
	TRUE	High	AIPDLTAPVAAVQAAVSNLVR		FALSE	4.6146e-09	0	1	1	15	XP_536395.3	vinculin [Canis lupus familiaris]	0	2076.18	0	1.326	0.921977	0	86	114		High	High	High	0	1.217e-08	5.2	116.57	Used
	TRUE	High	AGEVINQPMMMAAR	2xOxidation [M10; M]	FALSE	1.56643e-05	0	1	1	9	XP_536395.3	vinculin [Canis lupus familiaris]	0	1550.71	0	1.282	0.908481	0	87.6	112.4		High	High	High	0	4.83e-05	4.23	27.24	Used
	TRUE	High	ALASIDSKLNQAK		FALSE	0.000136919	0	1	1	5	XP_536395.3	vinculin [Canis lupus familiaris]	1	1358.76	0	1.699	0.996184	0	74.1	125.9		High	High	High	0	4.471e-05	3	27.69	Used
	TRUE	High	CDRVDQLTAQLADLAARGEGESPQAR	1xCarbamidomethyl [C1]	FALSE	4.72675e-06	0	1	1	2	XP_536395.3	vinculin [Canis lupus familiaris]	2	2827.38	0	1.753	0.986678	0	72.6	127.4		High	High	High	0	1.895e-06	3.7	72.36	Used
	TRUE	High	CDRVDQLTAQLADLAAR	1xCarbamidomethyl [C1]	FALSE	6.75759e-05	0	1	1	6	XP_536395.3	vinculin [Canis lupus familiaris]	1	1915.97	0	1.741	0.988775	0	73	127		High	High	High	7.373e-05	0.0003722	3.24	74.7	Used
	TRUE	High	AQQVSQGLDVLTAK	1xDeamidated [Q]	FALSE	6.61122e-06	0	1	1	5	XP_536395.3	vinculin [Canis lupus familiaris]	0	1458.78	0	1.503	0.972624	0	79.9	120.1		High	High	High	0	2.602e-06	4.16	48.06	Used
	TRUE	High	AQQVSQGLDVLTAK		FALSE	2.88685e-06	0	1	1	9	XP_536395.3	vinculin [Canis lupus familiaris]	0	1457.8	0	1.583	0.986089	0	77.4	122.6		High	High	High	0	1.187e-06	4.3	45.21	Used
	TRUE	High	ARMQEAMTQEVSDVFSDTTTPIK	2xOxidation [M3; M7]	FALSE	3.98794e-07	0	1	1	2	XP_536395.3	vinculin [Canis lupus familiaris]	1	2617.21	0	1.521	0.977642	0	79.3	120.7		High	High	High	0	1.841e-07	5.47	50.94	Used
	TRUE	High	AVAGNISDPGLQK	1xDeamidated [Q/N]	FALSE	0.000128836	0	1	1	3	XP_536395.3	vinculin [Canis lupus familiaris]	0	1270.66	0	1.387	0.947383	0	83.8	116.2		High	High	High	0	4.213e-05	4.3	29.19	Used
	TRUE	High	AVAGNISDPGLQK		FALSE	0.000191722	0	1	1	9	XP_536395.3	vinculin [Canis lupus familiaris]	0	1269.68	0	1.478	0.971374	0	80.7	119.3		High	High	High	0	6.078e-05	3.79	26.94	Used
	TRUE	High	EAFQPQEPDFPPPPPDLEQLR		FALSE	8.76701e-07	0	1	1	22	XP_536395.3	vinculin [Canis lupus familiaris]	0	2447.19	0	1.325	0.92114	0	86	114		High	High	High	0	3.305e-05	4.21	77.68	Used
	TRUE	High	EAFQPQEPDFPPPPPDLEQLR	1xDeamidated [Q]	FALSE	3.65728e-05	0	1	1	6	XP_536395.3	vinculin [Canis lupus familiaris]	0	2448.17	0						No Quan Values	High	High	High	0	3.975e-05	3.61		Not Used
	TRUE	High	AAVHLEGKIEQAQR		FALSE	2.03578e-06	0	1	1	9	XP_536395.3	vinculin [Canis lupus familiaris]	1	1549.84	0	1.375	0.937166	0	84.2	115.8		High	High	High	0	8.557e-07	4.31	21.52	Used
	TRUE	High	ILLRNPGNQAAYEHFETMK	1xDeamidated [N/Q]; 1xOxidation [M18]	FALSE	0.000590634	0.000124889	1	1	6	XP_536395.3	vinculin [Canis lupus familiaris]	1	2249.1	0						Not Reliable	High	High	High	3.982e-05	0.0002117	4.41		Not Used
	TRUE	High	AQQVSQGLDVLTAKVENAAR		FALSE	0.000225131	0.000124889	1	1	3	XP_536395.3	vinculin [Canis lupus familiaris]	1	2098.13	0	2.443	0.787649	0	58.1	141.9		High	High	High	0.0001565	0.0005824	3.06	61.63	Used
	TRUE	High	QVATALQNLQTK	1xDeamidated [Q/N]	FALSE	0.000422263	0.000124889	1	1	6	XP_536395.3	vinculin [Canis lupus familiaris]	0	1315.72	0	0.8	0.43259	0	111.1	88.9		High	High	High	3.982e-05	0.0001245	3.46	37.8	Used
	TRUE	High	RDMPPAFIKVENACTK	1xCarbamidomethyl [C14]; 1xOxidation [M3]	FALSE	0.000701109	0.000124889	1	1	3	XP_536395.3	vinculin [Canis lupus familiaris]	2	1892.94	0	1.147	0.832846	0	93.1	106.9		High	High	High	3.982e-05	0.0001992	2.89	31.45	Used
	TRUE	High	AAAVGTANKSTVEGIQASVK	1xDeamidated [N8]	FALSE	0.000247163	0.000124889	1	1	2	XP_536395.3	vinculin [Canis lupus familiaris]	1	1903.01	0	0.01	1.11261e-16		200			High	High	High	3.982e-05	0.0001247	3.5	35.63	Used
	TRUE	High	NQGIEEALKNR		FALSE	0.000232771	0.000124889	1	1	2	XP_536395.3	vinculin [Canis lupus familiaris]	1	1271.67	0	1.942	0.976962	0	68	132		High	High	High	3.982e-05	0.0001013	3.33	24.41	Used
	TRUE	High	MALLMAEMSR	1xOxidation [M5]	FALSE	0.000353461	0.000124889	1	1	1	XP_536395.3	vinculin [Canis lupus familiaris]	0	1168.55	0	1.62	0.986089	0	76.3	123.7		Peak Found	High	High	3.982e-05	0.0001062	2.51	47.96	Used
	TRUE	High	MALLMAEMSR	3xOxidation [M1; M5; M8]	FALSE	0.000220664	0.000124889	1	1	2	XP_536395.3	vinculin [Canis lupus familiaris]	0	1200.54	0	1.39	0.944732	0	83.7	116.3		High	High	High	3.982e-05	7.829e-05	3.4	23.74	Used
	TRUE	High	LVQAAQMLQSDPYSVPARDYLIDGSR		FALSE	0.000514389	0.000124889	1	1	2	XP_536395.3	vinculin [Canis lupus familiaris]	1	2893.45	0	1.743	0.9887	0	72.9	127.1		High	High	High	3.982e-05	0.0001497	2.83	73.97	Used
	TRUE	High	SLGEISALTSK		FALSE	0.000878239	0.000124889	1	1	4	XP_536395.3	vinculin [Canis lupus familiaris]	0	1105.61	0	1.101	0.728451	0	95.2	104.8		High	High	High	0.0002264	0.001621	2.82	44.61	Used
	TRUE	High	ETVQTTEDQILK		FALSE	0.000414007	0.000124889	1	1	2	XP_536395.3	vinculin [Canis lupus familiaris]	0	1404.72	0	1.569	0.984205	0	77.9	122.1		High	High	High	3.982e-05	0.0001226	3.45	36.52	Used
	TRUE	High	ETVQTTEDQILKR		FALSE	0.000365308	0.000124889	1	1	3	XP_536395.3	vinculin [Canis lupus familiaris]	1	1560.82	0	1.348	0.927828	0	85.2	114.8		High	High	High	3.982e-05	0.0001613	3.2	32.47	Used
	TRUE	High	LADELAPPKPPLPEGEVPPPRPPPPEEKDEEFPEQK	1xDeamidated [Q35]	FALSE	0.000715144	0.000124889	1	1	5	XP_536395.3	vinculin [Canis lupus familiaris]	1	3997.01	0	1.743	0.9887	0	72.9	127.1		High	High	High	3.982e-05	0.0002018	4.07	54.76	Used
	TRUE	High	VDQLTAQLADLAARGEGESPQAR		FALSE	0.000287969	0.000124889	1	1	2	XP_536395.3	vinculin [Canis lupus familiaris]	1	2396.22	0	1.702	0.995272	0	74	126		High	High	High	3.982e-05	8.817e-05	3.16	66.65	Used
	TRUE	High	VLQLTSWDEDAWASK	1xDeamidated [Q3]	FALSE	0.000301634	0.000124889	1	1	1	XP_536395.3	vinculin [Canis lupus familiaris]	0	1749.83	0						Not Reliable	Not Found	High	High	3.982e-05	9.203e-05	3.79		Not Used
	TRUE	High	LLAVAATAPPDAPSREEVFDER		FALSE	0.000514389	0.000124889	1	1	7	XP_536395.3	vinculin [Canis lupus familiaris]	1	2354.2	0	1.434	0.957541	0	82.2	117.8		High	High	High	0.001084	0.01008	2.75	54.81	Used
	TRUE	High	LLAVAATAPPDAPSR		FALSE	0.000264166	0.000124889	1	1	4	XP_536395.3	vinculin [Canis lupus familiaris]	0	1449.81	0	1.5	0.976962	0	80	120		High	High	High	3.982e-05	8.134e-05	3.93	40.85	Used
	TRUE	High	ELTPQVVSAAR		FALSE	0.000827283	0.000124889	1	1	11	XP_536395.3	vinculin [Canis lupus familiaris]	0	1170.65	0	1.407	0.948225	0	83.1	116.9		High	High	High	7.373e-05	0.0003744	2.82	32.52	Used
	TRUE	High	AGEVINQPMMMAAR	3xOxidation [M9; M10; M11]	FALSE	0.000586757	0.000124889	1	1	9	XP_536395.3	vinculin [Canis lupus familiaris]	0	1566.71	0	1.251	0.892519	0	88.8	111.2		High	High	High	3.982e-05	0.0001688	4.1	18.12	Used
	TRUE	High	TNLLQVCERIPTISTQLK	1xCarbamidomethyl [C7]	FALSE	0.000635035	0.000124889	1	1	5	XP_536395.3	vinculin [Canis lupus familiaris]	1	2114.16	0	2.157	0.909644	0	63.3	136.7		High	High	High	3.982e-05	0.0001813	3.32	66.84	Used
	TRUE	High	TNISDEESEQATEMLVHNAQNLMQSVK	1xOxidation [M]	FALSE	0.000231223	0.000124889	1	1	3	XP_536395.3	vinculin [Canis lupus familiaris]	0	3062.4	0	1.421	0.957541	0	82.6	117.4		Peak Found	High	High	3.982e-05	7.22e-05	2.71	76.69	Used
	TRUE	High	TNLLQVCERIPTISTQLK	1xCarbamidomethyl [C7]; 1xDeamidated [Q/N]	FALSE	0.000739179	0.000124889	1	1	2	XP_536395.3	vinculin [Canis lupus familiaris]	1	2115.15	0						Not Reliable	High	Not Found	High	7.373e-05	0.0003241	3.77		Not Used
	TRUE	High	TNISDEESEQATEMLVHNAQNLMQSVK	2xDeamidated [N/Q]; 2xOxidation [M14; M23]	FALSE	0.000339741	0.000124889	1	1	6	XP_536395.3	vinculin [Canis lupus familiaris]	0	3080.37	0						No Quan Values	High	High	High	3.982e-05	0.0001022	4.04	58.41	Not Used
	TRUE	High	VDQLTAQLADLAARGEGESPQAR	1xDeamidated [Q]	FALSE	0.00110218	0.000232932	1	1	5	XP_536395.3	vinculin [Canis lupus familiaris]	1	2397.2	0						Not Reliable	High	High	High	0.001494	0.01437	3.75		Not Used
	TRUE	High	NFTVEKMSAEINEIIR	1xOxidation [M7]	FALSE	0.00132286	0.000232932	1	1	1	XP_536395.3	vinculin [Canis lupus familiaris]	1	1909.97	0	1.216	0.879043	0	90.3	109.7		High	Peak Found	High	7.373e-05	0.0003579	3.2	54.02	Used
	TRUE	High	TNLLQVCER	1xCarbamidomethyl [C7]	FALSE	0.00115533	0.000232932	1	1	4	XP_536395.3	vinculin [Canis lupus familiaris]	0	1132.58	0	1.357	0.930038	0	84.9	115.1		High	High	High	7.373e-05	0.0003171	3.25	36.1	Used
	TRUE	High	SLLDASEEAIKK		FALSE	0.00117102	0.000232932	1	1	1	XP_536395.3	vinculin [Canis lupus familiaris]	1	1303.71	0	1.494	0.975939	0	80.2	119.8		High	Peak Found	High	7.373e-05	0.0003199	3.16	40.36	Used
	TRUE	High	ALASQLQDSLKDLK		FALSE	0.00157009	0.000337476	1	1	2	XP_536395.3	vinculin [Canis lupus familiaris]	1	1529.85	0	1.374	0.937087	0	84.3	115.7		High	High	High	0.0001061	0.0004213	3.56	56.51	Used
	TRUE	High	QILDEAGKVGELCAGKER	1xCarbamidomethyl [C13]	FALSE	0.00189529	0.000439072	1	1	1	XP_536395.3	vinculin [Canis lupus familiaris]	2	1973.01	0	1.843	0.978424	0	70.4	129.6		Peak Found	High	High	0.0001374	0.0005001	2.86	38.89	Used
	TRUE	High	AGEVINQPMMMAAR	1xOxidation [M]	FALSE	0.00218442	0.000439072	1	1	2	XP_536395.3	vinculin [Canis lupus familiaris]	0	1534.72	0	0.912	0.604252	0	104.6	95.4		High	Peak Found	High	0.0001374	0.0005704	3.95	39.18	Used
	TRUE	High	VMLVNSMNTVKELLPVLISAMK	3xOxidation [M2; M7; M21]	FALSE	0.00234726	0.000489842	1	1	1	XP_536395.3	vinculin [Canis lupus familiaris]	1	2478.34	0	1.659	0.989242	0	75.2	124.8		High	Peak Found	High	0.0001565	0.0006118	3.18	83.12	Used
	TRUE	High	VLQLTSWDEDAWASKDTEAMKR	1xOxidation [M20]	FALSE	0.00384023	0.000489842	1	1	2	XP_536395.3	vinculin [Canis lupus familiaris]	2	2596.23	0	2.108	0.923327	0	64.3	135.7		High	High	High	0.0001806	0.0009742	2.88	57.24	Used
	TRUE	High	SFLDSGYR		FALSE	0.00277641	0.000489842	1	1	4	XP_536395.3	vinculin [Canis lupus familiaris]	0	944.447	0	2.134	0.918532	0	63.8	136.2		High	High	High	0.0002049	0.001232	2.62	38.04	Used
	TRUE	High	ALASQLQDSLK		FALSE	0.00224798	0.000489842	1	1	2	XP_536395.3	vinculin [Canis lupus familiaris]	0	1173.65	0	1.371	0.935708	0	84.3	115.7		High	High	High	0.0001565	0.0006244	3.24	41.89	Used
	TRUE	High	IRTNLLQVCER	1xCarbamidomethyl [C9]	FALSE	0.00273576	0.000489842	1	1	2	XP_536395.3	vinculin [Canis lupus familiaris]	1	1401.76	0	1.746	0.998762	0	72.8	127.2		High	High	High	0.0001565	0.0007055	2.84	36.9	Used
	TRUE	High	MLGQMTDQVAELR		FALSE	0.0040224	0.000489842	1	1	2	XP_536395.3	vinculin [Canis lupus familiaris]	0	1491.73	0	0.855	0.482225	0	107.8	92.2		High	High	High	0.0001806	0.001024	3.04	55.24	Used
	TRUE	High	NQWIDNVEKMTGLVDEAIDTK	1xOxidation [M10]	FALSE	0.0026178	0.000489842	1	1	1	XP_536395.3	vinculin [Canis lupus familiaris]	1	2435.18	0	1.493	0.972315	0	80.2	119.8		Peak Found	High	High	0.0001565	0.000678	3.07	77	Used
	TRUE	High	ILLRNPGNQAAYEHFETMKNQWIDNVEK	1xOxidation [M18]	FALSE	0.00308096	0.000489842	1	1	1	XP_536395.3	vinculin [Canis lupus familiaris]	2	3374.66	0	100	1.11261e-16			200		Not Found	High	High	0.0001565	0.0007888	2.96	60.89	Used
	TRUE	High	ELLPVLISAMK	1xOxidation [M10]	FALSE	0.00228054	0.000489842	1	1	6	XP_536395.3	vinculin [Canis lupus familiaris]	0	1229.72	0	1.771	0.986089	0	72.2	127.8		High	High	High	0.0001565	0.0005942	3.05	67.37	Used
	TRUE	High	LVQAAQMLQSDPYSVPARDYLIDGSR	1xDeamidated [Q9]	FALSE	0.00529745	0.000575122	1	1	2	XP_536395.3	vinculin [Canis lupus familiaris]	1	2894.44	0						Not Reliable	High	High	High	0.0002049	0.00135	3.05		Not Used
	TRUE	High	DYLIDGSR		FALSE	0.00607346	0.00065146	1	1	2	XP_536395.3	vinculin [Canis lupus familiaris]	0	938.458	0	1.545	0.979095	0	78.6	121.4		High	High	High	0.0006257	0.004699	2.58	32.52	Used
	TRUE	High	ILLRNPGNQAAYEHFETMKNQWIDNVEK	1xDeamidated [N/Q]; 1xOxidation [M18]	FALSE	0.00763747	0.000729854	1	1	4	XP_536395.3	vinculin [Canis lupus familiaris]	2	3375.64	0	0.01	1.11261e-16		200			High	High	High	0.0002491	0.00196	3.48	61.19	Used
	TRUE	High	KIDAAQNWLADPNGGPEGEEQIRGALAEAR	2xDeamidated [N13; Q/N]	FALSE	0.00865179	0.000808626	1	1	4	XP_536395.3	vinculin [Canis lupus familiaris]	2	3178.54	0	0.01	1.11261e-16		200			High	High	High	0.000272	0.002248	3.8	67.54	Used
	TRUE	High	VREAFQPQEPDFPPPPPDLEQLR	1xDeamidated [Q]	FALSE	0.010151	0.000874724	1	1	4	XP_536395.3	vinculin [Canis lupus familiaris]	1	2703.34	0						No Quan Values	High	High	High	0.000291	0.002659	3.25		Not Used
	TRUE	High	TIESILEPVAQQISHLVIMHEEGEVDGK	1xDeamidated [Q]	FALSE	0.00998074	0.000874724	1	1	4	XP_536395.3	vinculin [Canis lupus familiaris]	0	3102.57	0	1.541	0.978424	0	78.7	121.3		High	High	High	0.0004865	0.003919	3.96	108.19	Used
	TRUE	High	TIESILEPVAQQISHLVIMHEEGEVDGK	1xDeamidated [Q]; 1xOxidation [M19]	FALSE	0.00998074	0.000874724	1	1	4	XP_536395.3	vinculin [Canis lupus familiaris]	0	3118.56	0	100	1.11261e-16			200		High	High	High	0.003145	0.03313	3.13	104.68	Used
	TRUE	High	ELLPVLISAMK		FALSE	0.0111452	0.000874724	1	1	2	XP_536395.3	vinculin [Canis lupus familiaris]	0	1213.72	0	1.71	0.998762	0	73.8	126.2		High	High	High	0.000291	0.002952	2.54	85.46	Used
	TRUE	High	NQWIDNVEK		FALSE	0.0121399	0.000958344	1	1	3	XP_536395.3	vinculin [Canis lupus familiaris]	0	1145.56	0	1.558	0.983669	0	78.2	121.8		High	High	High	0.0003158	0.003224	2.89	36.12	Used
	TRUE	High	AQQVSQGLDVLTAKVENAAR	1xDeamidated [N/Q]	FALSE	0.0119336	0.000958344	1	1	2	XP_536395.3	vinculin [Canis lupus familiaris]	1	2099.11	0	1.648	0.98771	0	75.5	124.5		High	Peak Found	High	0.0003158	0.00318	3.1	52.57	Used
	TRUE	High	MIDERQQELTHQEHRVMLVNSMNTVK	3xOxidation [M1; M17; M22]	FALSE	0.0135766	0.00111881	1	1	3	XP_536395.3	vinculin [Canis lupus familiaris]	2	3214.54	0	2.794	0.769156	0	52.7	147.3		High	High	High	0.002829	0.02961	3.85	31.11	Used
	TRUE	High	IDAAQNWLADPNGGPEGEEQIRGALAEAR		FALSE	0.0136944	0.00120357	1	1	2	XP_536395.3	vinculin [Canis lupus familiaris]	1	3048.48	0	1.136	0.828737	0	93.6	106.4		High	High	High	0.0003893	0.003665	2.91	71.84	Used
	TRUE	High	ALASIDSKLNQAK	1xDeamidated [N/Q]	FALSE	0.015596	0.0014393	1	1	4	XP_536395.3	vinculin [Canis lupus familiaris]	1	1359.75	0	1.513	0.973948	0	79.6	120.4		High	High	High	0.001494	0.01442	3.08	29.39	Used
	TRUE	High	ARMQEAMTQEVSDVFSDTTTPIK	2xDeamidated [Q4; Q9]; 2xOxidation [M3; M7]	FALSE	0.0151946	0.0014393	1	1	1	XP_536395.3	vinculin [Canis lupus familiaris]	1	2619.18	0						No Quan Values	High	Not Found	High	0.0005104	0.004093	2.65		Not Used
	TRUE	High	AGEVINQPMMMAAR	1xDeamidated [Q/N]; 1xOxidation [M]	FALSE	0.0190674	0.00190921	1	1	6	XP_536395.3	vinculin [Canis lupus familiaris]	0	1535.7	0						No Quan Values	High	High	High	0.0006488	0.005174	4	37.07	Not Used
	TRUE	High	AVAGNISDPGLQKSFLDSGYR	1xDeamidated [N5]	FALSE	0.0187359	0.00190921	1	1	1	XP_536395.3	vinculin [Canis lupus familiaris]	1	2196.09	0						No Quan Values	Not Found	High	High	0.0006488	0.005119	1.85		Not Used
	TRUE	High	MIDERQQELTHQEHRVMLVNSMNTVK	1xDeamidated [N]; 3xOxidation [M1; M17; M22]	FALSE	0.0204556	0.00197657	1	1	2	XP_536395.3	vinculin [Canis lupus familiaris]	2	3215.52	0						Not Reliable	High	Not Found	High	0.0008179	0.006907	4.45		Not Used
	TRUE	High	ELTPQVVSAAR	1xDeamidated [Q5]	FALSE	0.0229379	0.00218417	1	1	1	XP_536395.3	vinculin [Canis lupus familiaris]	0	1171.63	0	1.309	0.924944	0	86.6	113.4		High	Peak Found	High	0.0007259	0.006278	2.65	35.2	Used
	TRUE	High	MALLMAEMSR	2xOxidation [M1; M5]	FALSE	0.0248359	0.00234139	1	1	1	XP_536395.3	vinculin [Canis lupus familiaris]	0	1184.55	0	1.201	0.863924	0	90.8	109.2		Peak Found	High	High	0.000796	0.006803	2.87	35.28	Used
	TRUE	High	IPTISTQLK		FALSE	0.0250565	0.00241966	1	1	5	XP_536395.3	vinculin [Canis lupus familiaris]	0	1000.6	0	1.176	0.816771	0	91.9	108.1		High	High	High	0.002906	0.03064	2.44	38.56	Used
	TRUE	High	TIESILEPVAQQISHLVIMHEEGEVDGK		FALSE	0.025959	0.00256812	1	1	4	XP_536395.3	vinculin [Canis lupus familiaris]	0	3101.58	0	1.545	0.978424	0	78.6	121.4		High	High	High	0.0008393	0.007072	2.93	108.36	Used
	TRUE	High	GWLRDPSASPGDAGEQAIR	1xDeamidated [Q16]	FALSE	0.025959	0.00256812	1	1	1	XP_536395.3	vinculin [Canis lupus familiaris]	1	1983.95	0						Not Reliable	Not Found	High	High	0.0008393	0.007124	2.31		Not Used
	TRUE	High	MTGLVDEAIDTKSLLDASEEAIKK		FALSE	0.0309926	0.00299469	1	1	1	XP_536395.3	vinculin [Canis lupus familiaris]	2	2577.33	0						No Quan Values	Not Found	High	High	0.0009622	0.008484	2.75		Not Used
	TRUE	High	VMLVNSMNTVK		FALSE	0.0360399	0.00327375	1	1	1	XP_536395.3	vinculin [Canis lupus familiaris]	0	1235.65	0	1.993	0.976962	0	66.8	133.2		High	Peak Found	High	0.001066	0.009908	2.35	41.07	Used
	TRUE	High	DPSASPGDAGEQAIR		FALSE	0.0532305	0.00467687	1	1	3	XP_536395.3	vinculin [Canis lupus familiaris]	0	1470.68	0	1.487	0.972315	0	80.4	119.6		High	High	High	0.006141	0.07346	2.6	23.39	Used
	TRUE	High	AVANSRPAKAAVHLEGKIEQAQR		FALSE	0.0985116	0.00800585	1	1	1	XP_536395.3	vinculin [Canis lupus familiaris]	2	2444.35	0	2.023	0.970842	0	66.2	133.8		High	Peak Found	High	0.002753	0.02861	2.67	36.02	Used
	TRUE	High	AVAGNISDPGLQKSFLDSGYR		FALSE	0.100188	0.00806673	1	1	1	XP_536395.3	vinculin [Canis lupus familiaris]	1	2195.11	0	1.983	0.976962	0	67.1	132.9		Peak Found	High	High	0.002792	0.02914	1.87	56.51	Used
	TRUE	High	IAELCDDPKERDDILR	1xCarbamidomethyl [C5]	FALSE	0.101889	0.00820547	1	1	2	XP_536395.3	vinculin [Canis lupus familiaris]	2	1957.96	0	1.167	0.82502	0	92.3	107.7		High	Peak Found	High	0.002848	0.02985	2.47	37.3	Used
	TRUE	High	LANVMMGPYRQDLLAK	2xOxidation [M5; M6]	FALSE	0.106253	0.00859693	1	1	2	XP_536395.3	vinculin [Canis lupus familiaris]	1	1851.95	0	1.443	0.96146	0	81.9	118.1		High	High	High	0.003026	0.03113	2.78	39.2	Used
	TRUE	High	NPGNQAAYEHFETMKNQWIDNVEK	1xDeamidated [N/Q]; 1xOxidation [M14]	FALSE	0.107145	0.00880577	1	1	4	XP_536395.3	vinculin [Canis lupus familiaris]	1	2880.29	0						Not Reliable	High	High	High	0.004015	0.04457	3.84		Not Used
TRUE	High	Master Protein	XP_866874.1	alpha-actinin-1 isoform X4 [Canis lupus familiaris]	0	FALSE	736.869	85	78	534	2	1	892	102.9	5.41	1534.3	78	cell organization and biogenesis	cytoskeleton;membrane	metal ion binding;protein binding	Pf00036, Pf00307, Pf00435, Pf08726, Pf11971, Pf13405, Pf13499	480369	ENSCAFG00000016534.4	ACTN1	8			98	1.298	0.856099	21.15	85.8	114.2	1.14429e+09	1.52284e+09	High	High
	Checked	Confidence	Sequence	Modifications	Contaminant	Qvality PEP	Qvality q-value	# Protein Groups	# Proteins	# PSMs	Master Protein Accessions	Master Protein Descriptions	# Missed Cleavages	Theo. MH+ [Da]	# Razor Quan Results	Abundance Ratio: (F41, Sample) / (F42, Control)	Abundance Ratio Adj. P-Value: (F41, Sample) / (F42, Control)	Abundance Ratio Variability [%]: (F41, Sample) / (F42, Control)	Abundances (Grouped): F42, Control	Abundances (Grouped): F41, Sample	Quan Info	Found in Sample: [S42] F42: Control	Found in Sample: [S41] F41: Sample	Confidence (by Search Engine): Sequest HT	Percolator q-Value (by Search Engine): Sequest HT	Percolator PEP (by Search Engine): Sequest HT	XCorr (by Search Engine): Sequest HT	Top Apex RT [min]	Quan Usage
	TRUE	High	LRKDDPLTNLNTAFDVAEK		FALSE	0.000109507	0	2	5	6	XP_866874.1; XP_853103.1	alpha-actinin-1 isoform X4 [Canis lupus familiaris] alpha-actinin-1 isoform X1 [Canis lupus familiaris]	2	2160.13	0	1.054	0.670485	0	97.4	102.6	Shared	High	High	High	0	3.63e-05	4.19	60.06	Used
	TRUE	High	LRKDDPLTNLNTAFDVAEK	1xDeamidated [N]	FALSE	0.000139722	0	2	5	2	XP_866874.1; XP_853103.1	alpha-actinin-1 isoform X4 [Canis lupus familiaris] alpha-actinin-1 isoform X1 [Canis lupus familiaris]	2	2161.11	0						Not Reliable	Not Found	High	High	0	4.534e-05	4.16		Not Used
	TRUE	High	ISIEMHGTLEDQLSHLR	1xOxidation [M5]	FALSE	1.26695e-05	0	2	5	5	XP_866874.1; XP_853103.1	alpha-actinin-1 isoform X4 [Canis lupus familiaris] alpha-actinin-1 isoform X1 [Canis lupus familiaris]	0	1995	0	0.913	0.453744	0	104.6	95.4	Shared	High	High	High	0	2.755e-05	4.04	53.92	Used
	TRUE	High	ISIEMHGTLEDQLSHLR		FALSE	6.14639e-08	0	2	5	2	XP_866874.1; XP_853103.1	alpha-actinin-1 isoform X4 [Canis lupus familiaris] alpha-actinin-1 isoform X1 [Canis lupus familiaris]	0	1979	0	1.95	0.976962	0	67.8	132.2	Shared	High	High	High	0	3.162e-08	3.65	62.71	Used
	TRUE	High	LLETIDQLYLEYAKR		FALSE	1.22634e-06	0	2	5	6	XP_866874.1; XP_853103.1	alpha-actinin-1 isoform X4 [Canis lupus familiaris] alpha-actinin-1 isoform X1 [Canis lupus familiaris]	1	1868.02	0	1.532	0.979304	0	79	121	Shared	High	High	High	0	5.307e-07	5.03	83.64	Used
	TRUE	High	LLETIDQLYLEYAK		FALSE	1.65459e-05	0	2	5	7	XP_866874.1; XP_853103.1	alpha-actinin-1 isoform X4 [Canis lupus familiaris] alpha-actinin-1 isoform X1 [Canis lupus familiaris]	0	1711.92	0	1.222	0.860405	0	90	110	Shared	High	High	High	0	6.175e-06	4.95	93.14	Used
	TRUE	High	LGVVTFQAFIDFMSR	1xOxidation [M13]	FALSE	6.57592e-05	0	2	5	6	XP_866874.1; XP_853103.1	alpha-actinin-1 isoform X4 [Canis lupus familiaris] alpha-actinin-1 isoform X1 [Canis lupus familiaris]	0	1746.89	0						No Quan Values	High	High	High	0	2.249e-05	3.63		Not Used
	TRUE	High	ILAGDKNYITVDELR		FALSE	5.84458e-06	0	2	5	4	XP_866874.1; XP_853103.1	alpha-actinin-1 isoform X4 [Canis lupus familiaris] alpha-actinin-1 isoform X1 [Canis lupus familiaris]	1	1719.93	0	1.395	0.944732	0	83.5	116.5	Shared	High	High	High	0	2.31e-06	3.76	51.35	Used
	TRUE	High	LMLLLEVISGER		FALSE	0.000181699	0	5	15	2	XP_005631486.2; XP_853410.1; XP_866874.1; XP_536333.2; XP_853103.1	alpha-actinin-3 isoform X1 [Canis lupus familiaris] alpha-actinin-4 isoform X3 [Canis lupus familiaris] alpha-actinin-1 isoform X4 [Canis lupus familiaris] alpha-actinin-2 isoform X2 [Canis lupus familiaris] alpha-actinin-1 isoform X1 [Canis lupus familiaris]	0	1372.79	0	0.616	0.203575	0	123.7	76.3	Shared	High	High	High	3.982e-05	0.0002592	3.37	103.47	Used
	TRUE	High	MTLGMIWTIILR	2xOxidation [M1; M5]	FALSE	1.04595e-05	0	5	15	7	XP_005631486.2; XP_853410.1; XP_866874.1; XP_536333.2; XP_853103.1	alpha-actinin-3 isoform X1 [Canis lupus familiaris] alpha-actinin-4 isoform X3 [Canis lupus familiaris] alpha-actinin-1 isoform X4 [Canis lupus familiaris] alpha-actinin-2 isoform X2 [Canis lupus familiaris] alpha-actinin-1 isoform X1 [Canis lupus familiaris]	0	1479.81	0	1.3	0.908764	0	87	113	Shared	High	High	High	0	3.99e-06	4.54	100.53	Used
	TRUE	High	MVSDINNAWGCLEQAEK	1xCarbamidomethyl [C11]; 1xOxidation [M1]	FALSE	2.58723e-06	0	2	5	1	XP_866874.1; XP_853103.1	alpha-actinin-1 isoform X4 [Canis lupus familiaris] alpha-actinin-1 isoform X1 [Canis lupus familiaris]	0	1980.88	0	1.22	0.886163	0	90.1	109.9	Shared	Peak Found	High	High	0	1.069e-06	3.57	62.56	Used
	TRUE	High	IVQTYHVNMAGTNPYTTITPQEINGK	2xDeamidated [N/Q]; 1xOxidation [M9]	FALSE	0.000102324	0	2	5	8	XP_866874.1; XP_853103.1	alpha-actinin-1 isoform X4 [Canis lupus familiaris] alpha-actinin-1 isoform X1 [Canis lupus familiaris]	0	2908.4	0						Not Reliable	High	High	High	0	3.393e-05	4.46		Not Used
	TRUE	High	IVQTYHVNMAGTNPYTTITPQEINGK	1xDeamidated [Q/N]; 1xOxidation [M9]	FALSE	2.3831e-06	0	2	5	14	XP_866874.1; XP_853103.1	alpha-actinin-1 isoform X4 [Canis lupus familiaris] alpha-actinin-1 isoform X1 [Canis lupus familiaris]	0	2907.42	0	1.087	0.70369	0	95.8	104.2	Shared	High	High	High	0.0001565	0.0007003	4.96	51.13	Used
	TRUE	High	IVQTYHVNMAGTNPYTTITPQEINGK	1xOxidation [M9]	FALSE	0.000126248	0	2	5	2	XP_866874.1; XP_853103.1	alpha-actinin-1 isoform X4 [Canis lupus familiaris] alpha-actinin-1 isoform X1 [Canis lupus familiaris]	0	2906.44	0	1.137	0.774483	0	93.6	106.4	Shared	High	High	High	0	4.132e-05	4.15	50.5	Used
	TRUE	High	IVQTYHVNMAGTNPYTTITPQEINGKWDHVR	1xDeamidated [N/Q]; 1xOxidation [M9]	FALSE	6.39912e-05	0	2	5	14	XP_866874.1; XP_853103.1	alpha-actinin-1 isoform X4 [Canis lupus familiaris] alpha-actinin-1 isoform X1 [Canis lupus familiaris]	1	3600.75	0	0.773	0.238617	0	112.8	87.2	Shared	High	High	High	0.0001565	0.0006988	4.21	57.18	Used
	TRUE	High	LVSIGAEEIVDGNVK		FALSE	4.93138e-07	0	3	7	14	XP_866874.1; XP_536333.2; XP_853103.1	alpha-actinin-1 isoform X4 [Canis lupus familiaris] alpha-actinin-2 isoform X2 [Canis lupus familiaris] alpha-actinin-1 isoform X1 [Canis lupus familiaris]	0	1542.84	0	1.121	0.756824	0	94.3	105.7	Shared	High	High	High	0	2.246e-07	4.96	57.18	Used
	TRUE	High	MLDAEDIVGTARPDEK	1xOxidation [M1]	FALSE	1.95382e-06	0	2	5	4	XP_866874.1; XP_853103.1	alpha-actinin-1 isoform X4 [Canis lupus familiaris] alpha-actinin-1 isoform X1 [Canis lupus familiaris]	0	1775.85	0	1.682	0.999428	0	74.6	125.4	Shared	High	High	High	0	8.246e-07	4.03	42.63	Used
	TRUE	High	MLDAEDIVGTARPDEK		FALSE	3.24329e-06	0	2	5	3	XP_866874.1; XP_853103.1	alpha-actinin-1 isoform X4 [Canis lupus familiaris] alpha-actinin-1 isoform X1 [Canis lupus familiaris]	0	1759.85	0	1.015	0.61031	0	99.3	100.7	Shared	High	High	High	3.982e-05	0.0001147	4.2	49.1	Used
	TRUE	High	MAPYSGPDAVPGALDYMSFSTALYGESDL	1xOxidation [M]	FALSE	4.90497e-05	0	2	5	4	XP_866874.1; XP_853103.1	alpha-actinin-1 isoform X4 [Canis lupus familiaris] alpha-actinin-1 isoform X1 [Canis lupus familiaris]	0	3041.34	0	1.257	0.908396	0	88.6	111.4	Shared	High	High	High	3.982e-05	0.0001493	4.55	114.58	Used
	TRUE	High	HRPELIDYGK		FALSE	3.68234e-05	0	2	5	12	XP_866874.1; XP_853103.1	alpha-actinin-1 isoform X4 [Canis lupus familiaris] alpha-actinin-1 isoform X1 [Canis lupus familiaris]	0	1227.65	0	1.122	0.757586	0	94.2	105.8	Shared	High	High	High	0	1.307e-05	3.74	25.42	Used
	TRUE	High	GYEEWLLNEIR		FALSE	0.000178074	0	4	12	1	XP_853410.1; XP_866874.1; XP_536333.2; XP_853103.1	alpha-actinin-4 isoform X3 [Canis lupus familiaris] alpha-actinin-1 isoform X4 [Canis lupus familiaris] alpha-actinin-2 isoform X2 [Canis lupus familiaris] alpha-actinin-1 isoform X1 [Canis lupus familiaris]	0	1421.71	0	1.181	0.824643	0	91.7	108.3	Shared	Peak Found	High	High	0	5.687e-05	3.44	84.06	Used
	TRUE	High	HEAFESDLAAHQDR		FALSE	6.34511e-06	0	5	15	2	XP_005631486.2; XP_853410.1; XP_866874.1; XP_536333.2; XP_853103.1	alpha-actinin-3 isoform X1 [Canis lupus familiaris] alpha-actinin-4 isoform X3 [Canis lupus familiaris] alpha-actinin-1 isoform X4 [Canis lupus familiaris] alpha-actinin-2 isoform X2 [Canis lupus familiaris] alpha-actinin-1 isoform X1 [Canis lupus familiaris]	0	1625.73	0	1.066	0.80634	0	96.8	103.2	Shared	High	High	High	0	2.503e-06	3.65	22.86	Used
	TRUE	High	KDDPLTNLNTAFDVAEKYLDIPK		FALSE	5.20915e-07	0	2	5	3	XP_866874.1; XP_853103.1	alpha-actinin-1 isoform X4 [Canis lupus familiaris] alpha-actinin-1 isoform X1 [Canis lupus familiaris]	2	2620.35	0	1.535	0.979304	0	78.9	121.1	Shared	High	High	High	0	2.369e-07	5.3	102.7	Used
	TRUE	High	KDDPLTNLNTAFDVAEK		FALSE	2.62291e-06	0	2	5	4	XP_866874.1; XP_853103.1	alpha-actinin-1 isoform X4 [Canis lupus familiaris] alpha-actinin-1 isoform X1 [Canis lupus familiaris]	1	1890.94	0	1.21	0.851385	0	90.5	109.5	Shared	High	High	High	0	2.657e-06	4.25	64.16	Used
	TRUE	High	KHEAFESDLAAHQDRVEQIAAIAQELNELDYYDSPSVNAR	1xDeamidated [Q/N]	FALSE	5.50799e-05	0	2	5	16	XP_866874.1; XP_853103.1	alpha-actinin-1 isoform X4 [Canis lupus familiaris] alpha-actinin-1 isoform X1 [Canis lupus familiaris]	2	4544.16	0	0.784	0.254166	0	112.1	87.9	Shared	High	High	High	0	1.902e-05	5.1	92.02	Used
	TRUE	High	KHEAFESDLAAHQDR		FALSE	1.95599e-07	0	4	12	4	XP_853410.1; XP_866874.1; XP_536333.2; XP_853103.1	alpha-actinin-4 isoform X3 [Canis lupus familiaris] alpha-actinin-1 isoform X4 [Canis lupus familiaris] alpha-actinin-2 isoform X2 [Canis lupus familiaris] alpha-actinin-1 isoform X1 [Canis lupus familiaris]	1	1753.83	0	0.808	0.392677	0	110.6	89.4	Shared	High	High	High	0	9.387e-08	4.43	20.46	Used
	TRUE	High	KAGTQIENIEEDFRDGLK		FALSE	2.25112e-05	0	2	5	3	XP_866874.1; XP_853103.1	alpha-actinin-1 isoform X4 [Canis lupus familiaris] alpha-actinin-1 isoform X1 [Canis lupus familiaris]	2	2063.04	2	1.123	0.757952	0	94.2	105.8	Shared	High	High	High	0.0001374	0.0004903	3.74	60.15	Used
	TRUE	High	IDQLEGDHQLIQEALIFDNKHTNYTMEHIR	1xOxidation [M26]	FALSE	2.14587e-05	0	2	5	7	XP_866874.1; XP_853103.1	alpha-actinin-1 isoform X4 [Canis lupus familiaris] alpha-actinin-1 isoform X1 [Canis lupus familiaris]	1	3637.77	0	1.45	0.965521	0	81.6	118.4	Shared	High	High	High	3.982e-05	0.0002111	4.51	65.66	Used
	TRUE	High	IDQLEGDHQLIQEALIFDNK		FALSE	2.46612e-06	0	2	5	5	XP_866874.1; XP_853103.1	alpha-actinin-1 isoform X4 [Canis lupus familiaris] alpha-actinin-1 isoform X1 [Canis lupus familiaris]	0	2339.19	0	1.097	0.72465	0	95.4	104.6	Shared	High	High	High	3.982e-05	0.0001311	3.75	78.7	Used
	TRUE	High	LASDLLEWIR		FALSE	0.000167617	0	3	10	2	XP_853410.1; XP_866874.1; XP_853103.1	alpha-actinin-4 isoform X3 [Canis lupus familiaris] alpha-actinin-1 isoform X4 [Canis lupus familiaris] alpha-actinin-1 isoform X1 [Canis lupus familiaris]	0	1215.67	0	1.068	0.690051	0	96.7	103.3	Shared	High	High	High	0	5.363e-05	3.57	87.01	Used
	TRUE	High	ICDQWDNLGALTQK	1xCarbamidomethyl [C2]	FALSE	2.43257e-06	0	2	5	4	XP_866874.1; XP_853103.1	alpha-actinin-1 isoform X4 [Canis lupus familiaris] alpha-actinin-1 isoform X1 [Canis lupus familiaris]	0	1661.8	0	1.408	0.948491	0	83.1	116.9	Shared	High	High	High	0	1.008e-06	4.34	62.62	Used
	TRUE	High	KQFAAQANVIGPWIQTK	1xDeamidated [Q/N]	FALSE	0.000159901	0	2	5	3	XP_866874.1; XP_853103.1	alpha-actinin-1 isoform X4 [Canis lupus familiaris] alpha-actinin-1 isoform X1 [Canis lupus familiaris]	1	1901.03	0						Not Reliable	High	Not Found	High	3.982e-05	8.556e-05	3.99		Not Used
	TRUE	High	KQFAAQANVIGPWIQTK		FALSE	4.38377e-06	0	2	5	4	XP_866874.1; XP_853103.1	alpha-actinin-1 isoform X4 [Canis lupus familiaris] alpha-actinin-1 isoform X1 [Canis lupus familiaris]	1	1900.04	0	1.371	0.935708	0	84.4	115.6	Shared	High	High	High	0	1.756e-06	3.49	58.22	Used
	TRUE	High	KTFTAWCNSHLR	1xCarbamidomethyl [C7]; 1xDeamidated [N8]	FALSE	0.000144519	0	5	12	1	XP_005631486.2; XP_853410.1; XP_866874.1; XP_536333.2; XP_853103.1	alpha-actinin-3 isoform X1 [Canis lupus familiaris] alpha-actinin-4 isoform X3 [Canis lupus familiaris] alpha-actinin-1 isoform X4 [Canis lupus familiaris] alpha-actinin-2 isoform X2 [Canis lupus familiaris] alpha-actinin-1 isoform X1 [Canis lupus familiaris]	1	1521.73	0	1.112	0.821085	0	94.7	105.3	Shared	High	Peak Found	High	0	4.673e-05	3.66	33.13	Used
	TRUE	High	KTFTAWCNSHLR	1xCarbamidomethyl [C7]	FALSE	9.95833e-05	0	5	12	4	XP_005631486.2; XP_853410.1; XP_866874.1; XP_536333.2; XP_853103.1	alpha-actinin-3 isoform X1 [Canis lupus familiaris] alpha-actinin-4 isoform X3 [Canis lupus familiaris] alpha-actinin-1 isoform X4 [Canis lupus familiaris] alpha-actinin-2 isoform X2 [Canis lupus familiaris] alpha-actinin-1 isoform X1 [Canis lupus familiaris]	1	1520.74	0	2.376	0.824084	0	59.2	140.8	Shared	High	High	High	0	3.311e-05	3.54	30.31	Used
	TRUE	High	LAILGIHNEVSK		FALSE	0.000122047	0	2	5	4	XP_866874.1; XP_853103.1	alpha-actinin-1 isoform X4 [Canis lupus familiaris] alpha-actinin-1 isoform X1 [Canis lupus familiaris]	0	1293.75	0	1.49	0.974147	0	80.3	119.7	Shared	High	High	High	0	4.004e-05	3.22	43	Used
	TRUE	High	VEQIAAIAQELNELDYYDSPSVNAR		FALSE	4.39764e-05	0	2	5	1	XP_866874.1; XP_853103.1	alpha-actinin-1 isoform X4 [Canis lupus familiaris] alpha-actinin-1 isoform X1 [Canis lupus familiaris]	0	2808.37	0	0.884	0.551516	0	106.1	93.9	Shared	High	Peak Found	High	0	1.547e-05	3.76	96.28	Used
	TRUE	High	VLAVNQENEQLMEDYEKLASDLLEWIR	1xOxidation [M12]	FALSE	4.5503e-05	0	2	5	1	XP_866874.1; XP_853103.1	alpha-actinin-1 isoform X4 [Canis lupus familiaris] alpha-actinin-1 isoform X1 [Canis lupus familiaris]	1	3264.61	0						No Quan Values	High	Not Found	High	0	1.596e-05	2.67		Not Used
	TRUE	High	VLAVNQENEQLMEDYEK	1xDeamidated [Q/N]; 1xOxidation [M12]	FALSE	1.50341e-05	0	2	5	3	XP_866874.1; XP_853103.1	alpha-actinin-1 isoform X4 [Canis lupus familiaris] alpha-actinin-1 isoform X1 [Canis lupus familiaris]	0	2068.94	0						Not Reliable	Not Found	High	High	0	6.674e-06	4.16		Not Used
	TRUE	High	VLAVNQENEQLMEDYEK	1xOxidation [M12]	FALSE	1.62572e-07	0	2	5	4	XP_866874.1; XP_853103.1	alpha-actinin-1 isoform X4 [Canis lupus familiaris] alpha-actinin-1 isoform X1 [Canis lupus familiaris]	0	2067.95	0	0.854	0.364446	0	107.9	92.1	Shared	High	High	High	0	1.292e-07	5.2	43.84	Used
	TRUE	High	VLAVNQENEQLMEDYEK		FALSE	2.43535e-07	0	2	5	2	XP_866874.1; XP_853103.1	alpha-actinin-1 isoform X4 [Canis lupus familiaris] alpha-actinin-1 isoform X1 [Canis lupus familiaris]	0	2051.96	0	1.116	0.80817	0	94.5	105.5	Shared	High	High	High	0	1.158e-07	4.65	55.38	Used
	TRUE	High	VGWEQLLTTIAR		FALSE	3.36944e-05	0	3	10	7	XP_853410.1; XP_866874.1; XP_853103.1	alpha-actinin-4 isoform X3 [Canis lupus familiaris] alpha-actinin-1 isoform X4 [Canis lupus familiaris] alpha-actinin-1 isoform X1 [Canis lupus familiaris]	0	1386.77	0	1.399	0.945591	0	83.4	116.6	Shared	High	High	High	0	3.104e-05	4.59	94.28	Used
	TRUE	High	TINEVENQILTR	1xDeamidated [N/Q]	FALSE	5.14487e-05	0	3	10	10	XP_853410.1; XP_866874.1; XP_853103.1	alpha-actinin-4 isoform X3 [Canis lupus familiaris] alpha-actinin-1 isoform X4 [Canis lupus familiaris] alpha-actinin-1 isoform X1 [Canis lupus familiaris]	0	1430.75	0	1.187	0.821085	0	91.5	108.5	Shared	High	High	High	3.982e-05	0.0001065	4.61	44.84	Used
	TRUE	High	TINEVENQILTR		FALSE	5.13156e-06	0	3	10	16	XP_853410.1; XP_866874.1; XP_853103.1	alpha-actinin-4 isoform X3 [Canis lupus familiaris] alpha-actinin-1 isoform X4 [Canis lupus familiaris] alpha-actinin-1 isoform X1 [Canis lupus familiaris]	0	1429.76	0	1.404	0.947383	0	83.2	116.8	Shared	High	High	High	0	6.996e-06	4.51	49.9	Used
	TRUE	High	QFAAQANVIGPWIQTK		FALSE	4.69449e-06	0	2	5	6	XP_866874.1; XP_853103.1	alpha-actinin-1 isoform X4 [Canis lupus familiaris] alpha-actinin-1 isoform X1 [Canis lupus familiaris]	0	1771.95	0	1.518	0.977583	0	79.4	120.6	Shared	High	High	High	0	1.881e-06	4.21	70.42	Used
	TRUE	High	QKDYETATLSEIK		FALSE	0.000128836	0	2	5	3	XP_866874.1; XP_853103.1	alpha-actinin-1 isoform X4 [Canis lupus familiaris] alpha-actinin-1 isoform X1 [Canis lupus familiaris]	1	1525.77	0	1.458	0.966597	0	81.4	118.6	Shared	High	High	High	0	4.714e-05	3.24	33.89	Used
	TRUE	High	NVNIQNFHISWK		FALSE	0.000167617	0	2	5	4	XP_866874.1; XP_853103.1	alpha-actinin-1 isoform X4 [Canis lupus familiaris] alpha-actinin-1 isoform X1 [Canis lupus familiaris]	0	1499.78	0	1.286	0.897463	0	87.5	112.5	Shared	High	High	High	0	5.389e-05	3.95	60.57	Used
	TRUE	High	TFTAWCNSHLR	1xCarbamidomethyl [C6]	FALSE	0.000106576	0	5	13	2	XP_005631486.2; XP_853410.1; XP_866874.1; XP_536333.2; XP_853103.1	alpha-actinin-3 isoform X1 [Canis lupus familiaris] alpha-actinin-4 isoform X3 [Canis lupus familiaris] alpha-actinin-1 isoform X4 [Canis lupus familiaris] alpha-actinin-2 isoform X2 [Canis lupus familiaris] alpha-actinin-1 isoform X1 [Canis lupus familiaris]	0	1392.65	0	2.487	0.876268	0	57.3	142.7	Shared	High	High	High	0	3.524e-05	3.05	37.37	Used
	TRUE	High	TEKLLETIDQLYLEYAKR		FALSE	3.32372e-05	0	2	5	5	XP_866874.1; XP_853103.1	alpha-actinin-1 isoform X4 [Canis lupus familiaris] alpha-actinin-1 isoform X1 [Canis lupus familiaris]	2	2226.2	0	2.06	0.96113	0	65.4	134.6	Shared	High	High	High	0	1.189e-05	3.9	94.98	Used
	TRUE	High	TEKLLETIDQLYLEYAK		FALSE	6.7948e-06	0	2	5	7	XP_866874.1; XP_853103.1	alpha-actinin-1 isoform X4 [Canis lupus familiaris] alpha-actinin-1 isoform X1 [Canis lupus familiaris]	1	2070.1	0	1.307	0.922445	0	86.7	113.3	Shared	High	High	High	0	2.671e-06	4.77	102.81	Used
	TRUE	High	ETADTDTADQVMASFK		FALSE	1.9366e-05	0	2	5	2	XP_866874.1; XP_853103.1	alpha-actinin-1 isoform X4 [Canis lupus familiaris] alpha-actinin-1 isoform X1 [Canis lupus familiaris]	0	1729.76	0	1.569	0.984572	0	77.9	122.1	Shared	High	High	High	0	2.809e-05	4.74	58.29	Used
	TRUE	High	ETADTDTADQVMASFK	1xOxidation [M12]	FALSE	1.29681e-07	0	2	5	18	XP_866874.1; XP_853103.1	alpha-actinin-1 isoform X4 [Canis lupus familiaris] alpha-actinin-1 isoform X1 [Canis lupus familiaris]	0	1745.75	0	1.124	0.759697	0	94.2	105.8	Shared	High	High	High	0	1.595e-07	4.98	37.6	Used
	TRUE	High	AIMTYVSSFYHAFSGAQK	1xOxidation [M3]	FALSE	1.67088e-07	0	3	8	9	XP_853410.1; XP_866874.1; XP_853103.1	alpha-actinin-4 isoform X3 [Canis lupus familiaris] alpha-actinin-1 isoform X4 [Canis lupus familiaris] alpha-actinin-1 isoform X1 [Canis lupus familiaris]	0	2023.96	0	1.228	0.865584	0	89.8	110.2	Shared	High	High	High	0	9.561e-08	5.79	72.61	Used
	TRUE	High	AIMTYVSSFYHAFSGAQK		FALSE	6.53034e-07	0	3	8	3	XP_853410.1; XP_866874.1; XP_853103.1	alpha-actinin-4 isoform X3 [Canis lupus familiaris] alpha-actinin-1 isoform X4 [Canis lupus familiaris] alpha-actinin-1 isoform X1 [Canis lupus familiaris]	0	2007.96	0	1.24	0.871758	0	89.3	110.7	Shared	High	High	High	0	2.935e-07	5.22	86.76	Used
	TRUE	High	ELPPDQAEYCIAR	1xCarbamidomethyl [C10]	FALSE	7.63881e-05	0	3	10	14	XP_853410.1; XP_866874.1; XP_853103.1	alpha-actinin-4 isoform X3 [Canis lupus familiaris] alpha-actinin-1 isoform X4 [Canis lupus familiaris] alpha-actinin-1 isoform X1 [Canis lupus familiaris]	0	1561.73	0	3.821	0.190042	0	41.5	158.5	Shared	High	High	High	0	2.596e-05	3.61	40.72	Used
	TRUE	High	FAIQDISVEETSAK		FALSE	3.13412e-06	0	5	15	5	XP_005631486.2; XP_853410.1; XP_866874.1; XP_536333.2; XP_853103.1	alpha-actinin-3 isoform X1 [Canis lupus familiaris] alpha-actinin-4 isoform X3 [Canis lupus familiaris] alpha-actinin-1 isoform X4 [Canis lupus familiaris] alpha-actinin-2 isoform X2 [Canis lupus familiaris] alpha-actinin-1 isoform X1 [Canis lupus familiaris]	0	1537.77	0	1.22	0.858082	0	90.1	109.9	Shared	High	High	High	0	4.504e-06	4.6	55.61	Used
	TRUE	High	FAIQDISVEETSAKEGLLLWCQR	1xCarbamidomethyl [C21]	FALSE	0.000135997	0	5	15	6	XP_005631486.2; XP_853410.1; XP_866874.1; XP_536333.2; XP_853103.1	alpha-actinin-3 isoform X1 [Canis lupus familiaris] alpha-actinin-4 isoform X3 [Canis lupus familiaris] alpha-actinin-1 isoform X4 [Canis lupus familiaris] alpha-actinin-2 isoform X2 [Canis lupus familiaris] alpha-actinin-1 isoform X1 [Canis lupus familiaris]	1	2693.36	0	1.373	0.935708	0	84.3	115.7	Shared	High	High	High	0	4.42e-05	3.54	88.72	Used
	TRUE	High	DDPLTNLNTAFDVAEK		FALSE	0.000114054	0	2	5	2	XP_866874.1; XP_853103.1	alpha-actinin-1 isoform X4 [Canis lupus familiaris] alpha-actinin-1 isoform X1 [Canis lupus familiaris]	0	1762.85	0	1.193	0.834224	0	91.2	108.8	Shared	High	High	High	0	3.762e-05	4.78	78.99	Used
	TRUE	High	DDPLTNLNTAFDVAEKYLDIPK		FALSE	1.68236e-07	0	2	5	6	XP_866874.1; XP_853103.1	alpha-actinin-1 isoform X4 [Canis lupus familiaris] alpha-actinin-1 isoform X1 [Canis lupus familiaris]	1	2492.26	0	1.537	0.979304	0	78.8	121.2	Shared	High	High	High	0	8.146e-08	4.41	115.11	Used
	TRUE	High	DDPLTNLNTAFDVAEKYLDIPK	1xDeamidated [N]	FALSE	2.6708e-05	0	2	5	5	XP_866874.1; XP_853103.1	alpha-actinin-1 isoform X4 [Canis lupus familiaris] alpha-actinin-1 isoform X1 [Canis lupus familiaris]	1	2493.24	0						Not Reliable	High	High	High	0	9.635e-06	4.5		Not Used
	TRUE	High	CQLEINFNTLQTK	1xCarbamidomethyl [C1]	FALSE	9.05873e-06	0	5	15	6	XP_005631486.2; XP_853410.1; XP_866874.1; XP_536333.2; XP_853103.1	alpha-actinin-3 isoform X1 [Canis lupus familiaris] alpha-actinin-4 isoform X3 [Canis lupus familiaris] alpha-actinin-1 isoform X4 [Canis lupus familiaris] alpha-actinin-2 isoform X2 [Canis lupus familiaris] alpha-actinin-1 isoform X1 [Canis lupus familiaris]	0	1608.81	0	1.799	0.98381	0	71.4	128.6	Shared	High	High	High	0	3.488e-06	3.89	61.64	Used
	TRUE	High	ASIHEAWTDGKEAMLR	1xOxidation [M14]	FALSE	5.21554e-05	0	2	5	6	XP_866874.1; XP_853103.1	alpha-actinin-1 isoform X4 [Canis lupus familiaris] alpha-actinin-1 isoform X1 [Canis lupus familiaris]	1	1830.88	0	1.331	0.922988	0	85.8	114.2	Shared	High	High	High	0	1.808e-05	3.82	32.86	Used
	TRUE	High	ASIHEAWTDGK		FALSE	9.95833e-05	0	3	10	3	XP_853410.1; XP_866874.1; XP_853103.1	alpha-actinin-4 isoform X3 [Canis lupus familiaris] alpha-actinin-1 isoform X4 [Canis lupus familiaris] alpha-actinin-1 isoform X1 [Canis lupus familiaris]	0	1214.58	0	0.826	0.468103	0	109.5	90.5	Shared	High	High	High	0	3.314e-05	3.05	22.43	Used
	TRUE	High	ASFNHFDRDHSGTLGPEEFK		FALSE	7.69717e-07	0	2	4	7	XP_866874.1; XP_853103.1	alpha-actinin-1 isoform X4 [Canis lupus familiaris] alpha-actinin-1 isoform X1 [Canis lupus familiaris]	1	2291.05	0	1.439	0.959904	0	82	118	Shared	High	High	High	0	5.28e-06	4.91	39.97	Used
	TRUE	High	AAPFNNWMEGAMEDLQDTFIVHTIEEIQGLTTAHEQFK	1xDeamidated [Q/N]; 2xOxidation [M8; M12]	FALSE	5.03907e-08	0	2	5	9	XP_866874.1; XP_853103.1	alpha-actinin-1 isoform X4 [Canis lupus familiaris] alpha-actinin-1 isoform X1 [Canis lupus familiaris]	0	4395.02	0	0.01	1.11261e-16		200		Shared	High	High	High	0	2.615e-08	8.07	116	Used
	TRUE	High	ACLISLGYDIGNDPQGEAEFAR	1xCarbamidomethyl [C2]	FALSE	4.39856e-09	0	1	1	6	XP_866874.1	alpha-actinin-1 isoform X4 [Canis lupus familiaris]	0	2396.12	0	1.193	0.834224	0	91.2	108.8		High	High	High	0	2.618e-09	5.99	78.09	Used
	TRUE	High	AAPFNNWMEGAMEDLQDTFIVHTIEEIQGLTTAHEQFK	2xOxidation [M8; M12]	FALSE	1.00755e-08	0	2	5	4	XP_866874.1; XP_853103.1	alpha-actinin-1 isoform X4 [Canis lupus familiaris] alpha-actinin-1 isoform X1 [Canis lupus familiaris]	0	4394.04	0	1.334	0.923967	0	85.7	114.3	Shared	High	High	High	0	5.716e-09	7.43	116.01	Used
	TRUE	High	AAPFNNWMEGAMEDLQDTFIVHTIEEIQGLTTAHEQFK	2xDeamidated [Q/N]; 2xOxidation [M8; M12]	FALSE	1.56927e-06	0	2	5	6	XP_866874.1; XP_853103.1	alpha-actinin-1 isoform X4 [Canis lupus familiaris] alpha-actinin-1 isoform X1 [Canis lupus familiaris]	0	4396.01	0	0.832	0.547364	0	109.2	90.8	Shared	High	High	High	0	6.666e-07	6.44	117.93	Used
	TRUE	High	ACLISLGYDIGNDPQGEAEFAR	1xCarbamidomethyl [C2]; 1xDeamidated [Q/N]	FALSE	4.35935e-07	0	1	1	4	XP_866874.1	alpha-actinin-1 isoform X4 [Canis lupus familiaris]	0	2397.1	0						Not Reliable	High	High	High	0	1.992e-07	3.89		Not Used
	TRUE	High	LSNRPAFMPSEGR	1xOxidation [M8]	FALSE	0.000309724	0.000124889	2	5	6	XP_866874.1; XP_853103.1	alpha-actinin-1 isoform X4 [Canis lupus familiaris] alpha-actinin-1 isoform X1 [Canis lupus familiaris]	0	1477.72	0	1.108	0.73722	0	94.9	105.1	Shared	High	High	High	3.982e-05	9.423e-05	2.6	20.28	Used
	TRUE	High	LSNRPAFMPSEGR		FALSE	0.000715144	0.000124889	2	5	3	XP_866874.1; XP_853103.1	alpha-actinin-1 isoform X4 [Canis lupus familiaris] alpha-actinin-1 isoform X1 [Canis lupus familiaris]	0	1461.73	0	1.557	0.983669	0	78.2	121.8	Shared	High	High	High	0.0001806	0.001176	2.94	30.18	Used
	TRUE	High	LMLLLEVISGER	1xOxidation [M2]	FALSE	0.000907941	0.000124889	5	15	3	XP_005631486.2; XP_853410.1; XP_866874.1; XP_536333.2; XP_853103.1	alpha-actinin-3 isoform X1 [Canis lupus familiaris] alpha-actinin-4 isoform X3 [Canis lupus familiaris] alpha-actinin-1 isoform X4 [Canis lupus familiaris] alpha-actinin-2 isoform X2 [Canis lupus familiaris] alpha-actinin-1 isoform X1 [Canis lupus familiaris]	0	1388.78	0	1.381	0.944721	0	84	116	Shared	High	High	High	3.982e-05	0.0002528	3.19	88.32	Used
	TRUE	High	MAPYSGPDAVPGALDYMSFSTALYGESDL	2xOxidation [M1; M17]	FALSE	0.000463003	0.000124889	2	5	6	XP_866874.1; XP_853103.1	alpha-actinin-1 isoform X4 [Canis lupus familiaris] alpha-actinin-1 isoform X1 [Canis lupus familiaris]	0	3057.34	0	1.246	0.877552	0	89	111	Shared	High	High	High	7.373e-05	0.0002927	4.47	103.64	Used
	TRUE	High	IVQTYHVNMAGTNPYTTITPQEINGK		FALSE	0.000439267	0.000124889	2	5	2	XP_866874.1; XP_853103.1	alpha-actinin-1 isoform X4 [Canis lupus familiaris] alpha-actinin-1 isoform X1 [Canis lupus familiaris]	0	2890.44	0	1.466	0.969068	0	81.1	118.9	Shared	High	High	High	3.982e-05	0.0001293	3.71	57.93	Used
	TRUE	High	LVSIGAEEIVDGNVKMTLGMIWTIILR	2xOxidation [M16; M20]	FALSE	0.000643464	0.000124889	3	7	2	XP_866874.1; XP_536333.2; XP_853103.1	alpha-actinin-1 isoform X4 [Canis lupus familiaris] alpha-actinin-2 isoform X2 [Canis lupus familiaris] alpha-actinin-1 isoform X1 [Canis lupus familiaris]	1	3003.63	0	0.01	1.11261e-16		200		Shared	High	Not Found	High	3.982e-05	0.0001835	3.35	124.49	Used
	TRUE	High	GISQEQMNEFR		FALSE	0.000459968	0.000124889	2	5	2	XP_866874.1; XP_853103.1	alpha-actinin-1 isoform X4 [Canis lupus familiaris] alpha-actinin-1 isoform X1 [Canis lupus familiaris]	0	1338.61	0	1.38	0.940701	0	84	116	Shared	High	High	High	0.0001374	0.0005254	3.58	35.29	Used
	TRUE	High	GISQEQMNEFR	1xOxidation [M7]	FALSE	0.000318026	0.000124889	2	5	4	XP_866874.1; XP_853103.1	alpha-actinin-1 isoform X4 [Canis lupus familiaris] alpha-actinin-1 isoform X1 [Canis lupus familiaris]	0	1354.61	0	1.036	0.725341	0	98.2	101.8	Shared	High	High	High	3.982e-05	9.66e-05	2.92	22.5	Used
	TRUE	High	VQEKCQLEINFNTLQTK	1xCarbamidomethyl [C5]	FALSE	0.000346535	0.000124889	5	15	3	XP_005631486.2; XP_853410.1; XP_866874.1; XP_536333.2; XP_853103.1	alpha-actinin-3 isoform X1 [Canis lupus familiaris] alpha-actinin-4 isoform X3 [Canis lupus familiaris] alpha-actinin-1 isoform X4 [Canis lupus familiaris] alpha-actinin-2 isoform X2 [Canis lupus familiaris] alpha-actinin-1 isoform X1 [Canis lupus familiaris]	1	2093.07	0	1.296	0.918532	0	87.1	112.9	Shared	High	High	High	3.982e-05	0.0001329	3.7	52.3	Used
	TRUE	High	AIMTYVSSFYHAFSGAQK	1xDeamidated [Q17]	FALSE	0.000207774	0.000124889	3	8	1	XP_853410.1; XP_866874.1; XP_853103.1	alpha-actinin-4 isoform X3 [Canis lupus familiaris] alpha-actinin-1 isoform X4 [Canis lupus familiaris] alpha-actinin-1 isoform X1 [Canis lupus familiaris]	0	2008.95	0						Not Reliable	High	Not Found	High	3.982e-05	6.553e-05	3.76		Not Used
	TRUE	High	VLAVNQENEQLMEDYEKLASDLLEWIR	1xDeamidated [Q10]; 1xOxidation [M12]	FALSE	0.000602422	0.000124889	2	5	2	XP_866874.1; XP_853103.1	alpha-actinin-1 isoform X4 [Canis lupus familiaris] alpha-actinin-1 isoform X1 [Canis lupus familiaris]	1	3265.59	0						No Quan Values	High	High	High	3.982e-05	0.0001724	3.88		Not Used
	TRUE	High	HTNYTMEHIR	1xOxidation [M6]	FALSE	0.000759002	0.000124889	4	12	2	XP_853410.1; XP_866874.1; XP_536333.2; XP_853103.1	alpha-actinin-4 isoform X3 [Canis lupus familiaris] alpha-actinin-1 isoform X4 [Canis lupus familiaris] alpha-actinin-2 isoform X2 [Canis lupus familiaris] alpha-actinin-1 isoform X1 [Canis lupus familiaris]	0	1317.6	0	1.114	0.843869	0	94.6	105.4	Shared	High	High	High	3.982e-05	0.0002138	2.67	12.8	Used
	TRUE	High	HTNYTMEHIR		FALSE	0.000944963	0.000124889	4	12	2	XP_853410.1; XP_866874.1; XP_536333.2; XP_853103.1	alpha-actinin-4 isoform X3 [Canis lupus familiaris] alpha-actinin-1 isoform X4 [Canis lupus familiaris] alpha-actinin-2 isoform X2 [Canis lupus familiaris] alpha-actinin-1 isoform X1 [Canis lupus familiaris]	0	1301.61	0	0.784	0.504116	0	112.1	87.9	Shared	High	High	High	3.982e-05	0.0002626	2.62	17.4	Used
	TRUE	High	IDQLEGDHQLIQEALIFDNK	1xDeamidated [N/Q]	FALSE	0.000560329	0.000124889	2	5	4	XP_866874.1; XP_853103.1	alpha-actinin-1 isoform X4 [Canis lupus familiaris] alpha-actinin-1 isoform X1 [Canis lupus familiaris]	0	2340.17	0						Not Reliable	Not Found	High	High	3.982e-05	0.0002317	3.5		Not Used
	TRUE	High	KHEAFESDLAAHQDRVEQIAAIAQELNELDYYDSPSVNAR	2xDeamidated [N/Q]	FALSE	0.000696493	0.000124889	2	5	6	XP_866874.1; XP_853103.1	alpha-actinin-1 isoform X4 [Canis lupus familiaris] alpha-actinin-1 isoform X1 [Canis lupus familiaris]	2	4545.14	0	3.981	0.315414	0	40.2	159.8	Shared	High	High	High	3.982e-05	0.0002352	5.16	92.26	Used
	TRUE	High	ILAGDKNYITVDELRR	1xDeamidated [N7]	FALSE	0.000951285	0.000124889	2	5	2	XP_866874.1; XP_853103.1	alpha-actinin-1 isoform X4 [Canis lupus familiaris] alpha-actinin-1 isoform X1 [Canis lupus familiaris]	2	1877.01	0	1.274	0.909894	0	87.9	112.1	Shared	Peak Found	High	High	3.982e-05	0.0002631	2.03	46.7	Used
	TRUE	High	IVQTYHVNMAGTNPYTTITPQEINGKWDHVR	2xDeamidated [N/Q]; 1xOxidation [M9]	FALSE	0.00117102	0.000232932	2	5	6	XP_866874.1; XP_853103.1	alpha-actinin-1 isoform X4 [Canis lupus familiaris] alpha-actinin-1 isoform X1 [Canis lupus familiaris]	1	3601.74	0						No Quan Values	High	High	High	7.373e-05	0.0003202	4.89		Not Used
	TRUE	High	KDDPLTNLNTAFDVAEKYLDIPK	1xDeamidated [N]	FALSE	0.00122772	0.000232932	2	5	2	XP_866874.1; XP_853103.1	alpha-actinin-1 isoform X4 [Canis lupus familiaris] alpha-actinin-1 isoform X1 [Canis lupus familiaris]	2	2621.33	0						Not Reliable	High	Not Found	High	7.373e-05	0.0003343	4.19		Not Used
	TRUE	High	ASFNHFDRDHSGTLGPEEFKACLISLGYDIGNDPQGEAEFAR	1xCarbamidomethyl [C22]; 1xDeamidated [N/Q]	FALSE	0.00112463	0.000232932	1	1	6	XP_866874.1	alpha-actinin-1 isoform X4 [Canis lupus familiaris]	2	4669.13	0						Not Reliable	High	High	High	0.0006257	0.004553	3.94		Not Used
	TRUE	High	EGLLLWCQR	1xCarbamidomethyl [C7]	FALSE	0.00107297	0.000232932	5	15	2	XP_005631486.2; XP_853410.1; XP_866874.1; XP_536333.2; XP_853103.1	alpha-actinin-3 isoform X1 [Canis lupus familiaris] alpha-actinin-4 isoform X3 [Canis lupus familiaris] alpha-actinin-1 isoform X4 [Canis lupus familiaris] alpha-actinin-2 isoform X2 [Canis lupus familiaris] alpha-actinin-1 isoform X1 [Canis lupus familiaris]	0	1174.6	0	1.184	0.82502	0	91.6	108.4	Shared	High	High	High	0.0002264	0.001449	3.19	64.99	Used
	TRUE	High	IDQLEGDHQLIQEALIFDNKHTNYTMEHIR	1xDeamidated [N/Q]; 1xOxidation [M26]	FALSE	0.00111709	0.000232932	2	5	8	XP_866874.1; XP_853103.1	alpha-actinin-1 isoform X4 [Canis lupus familiaris] alpha-actinin-1 isoform X1 [Canis lupus familiaris]	1	3638.75	0						No Quan Values	High	High	High	0.001729	0.01711	3.74		Not Used
	TRUE	High	IMSIVDPNR	1xOxidation [M2]	FALSE	0.00155929	0.000337476	2	5	2	XP_866874.1; XP_853103.1	alpha-actinin-1 isoform X4 [Canis lupus familiaris] alpha-actinin-1 isoform X1 [Canis lupus familiaris]	0	1060.55	0	1.335	0.92811	0	85.7	114.3	Shared	High	High	High	0.0001061	0.0004187	2.5	25.53	Used
	TRUE	High	ASFNHFDRDHSGTLGPEEFKACLISLGYDIGNDPQGEAEFAR	1xCarbamidomethyl [C22]; 2xDeamidated [N4; N32]	FALSE	0.00185572	0.000337476	1	1	2	XP_866874.1	alpha-actinin-1 isoform X4 [Canis lupus familiaris]	2	4670.12	0	1.713	0.998762	0	73.7	126.3		Peak Found	High	High	0.001029	0.009049	4.81	86.46	Used
	TRUE	High	LERLDHLAEKFR		FALSE	0.00164805	0.000337476	3	10	2	XP_853410.1; XP_866874.1; XP_853103.1	alpha-actinin-4 isoform X3 [Canis lupus familiaris] alpha-actinin-1 isoform X4 [Canis lupus familiaris] alpha-actinin-1 isoform X1 [Canis lupus familiaris]	2	1526.84	1	2.114	0.948491	0	64.2	135.8	Shared	High	High	High	0.0001061	0.0004387	3.09	41.87	Used
	TRUE	High	ALDFIASK		FALSE	0.00194952	0.000439072	4	13	5	XP_005631486.2; XP_853410.1; XP_866874.1; XP_853103.1	alpha-actinin-3 isoform X1 [Canis lupus familiaris] alpha-actinin-4 isoform X3 [Canis lupus familiaris] alpha-actinin-1 isoform X4 [Canis lupus familiaris] alpha-actinin-1 isoform X1 [Canis lupus familiaris]	0	864.483	0	1.102	0.729835	0	95.1	104.9	Shared	High	High	High	0.0001374	0.0005149	2.63	39.75	Used
	TRUE	High	HEAFESDLAAHQDRVEQIAAIAQELNELDYYDSPSVNAR	1xDeamidated [Q12]	FALSE	0.00200548	0.000439072	2	5	1	XP_866874.1; XP_853103.1	alpha-actinin-1 isoform X4 [Canis lupus familiaris] alpha-actinin-1 isoform X1 [Canis lupus familiaris]	1	4416.07	0						Not Reliable	Not Found	High	High	0.0001374	0.0005277	3.21		Not Used
	TRUE	High	KHEAFESDLAAHQDRVEQIAAIAQELNELDYYDSPSVNAR		FALSE	0.00194952	0.000439072	2	5	8	XP_866874.1; XP_853103.1	alpha-actinin-1 isoform X4 [Canis lupus familiaris] alpha-actinin-1 isoform X1 [Canis lupus familiaris]	2	4543.18	0	1.689	0.998762	0	74.4	125.6	Shared	High	High	High	0.0002049	0.001336	3.44	92.98	Used
	TRUE	High	ICDQWDNLGALTQKR	1xCarbamidomethyl [C2]	FALSE	0.00207797	0.000439072	2	5	1	XP_866874.1; XP_853103.1	alpha-actinin-1 isoform X4 [Canis lupus familiaris] alpha-actinin-1 isoform X1 [Canis lupus familiaris]	1	1817.9	0	1.336	0.928918	0	85.6	114.4	Shared	Peak Found	High	High	0.0001374	0.000544	2.61	54.54	Used
	TRUE	High	IVQTYHVNMAGTNPYTTITPQEINGKWDHVR	1xOxidation [M9]	FALSE	0.00324736	0.000489842	2	5	5	XP_866874.1; XP_853103.1	alpha-actinin-1 isoform X4 [Canis lupus familiaris] alpha-actinin-1 isoform X1 [Canis lupus familiaris]	1	3599.77	0	1.44	0.960232	0	82	118	Shared	High	High	High	0.0002491	0.001863	3.8	55.08	Used
	TRUE	High	DGLGFCALIHR	1xCarbamidomethyl [C6]	FALSE	0.00221594	0.000489842	2	5	2	XP_866874.1; XP_853103.1	alpha-actinin-1 isoform X4 [Canis lupus familiaris] alpha-actinin-1 isoform X1 [Canis lupus familiaris]	0	1258.64	0	1.716	0.993953	0	73.6	126.4	Shared	High	High	High	0.0001565	0.0005795	2.02	59.99	Used
	TRUE	High	ILAGDKNYITVDELRR		FALSE	0.00315106	0.000489842	2	5	6	XP_866874.1; XP_853103.1	alpha-actinin-1 isoform X4 [Canis lupus familiaris] alpha-actinin-1 isoform X1 [Canis lupus familiaris]	2	1876.03	0	1.383	0.941151	0	83.9	116.1	Shared	High	High	High	0.0002491	0.00194	2.17	44.34	Used
	TRUE	High	HRPELIDYGKLR		FALSE	0.00525534	0.000575122	2	5	1	XP_866874.1; XP_853103.1	alpha-actinin-1 isoform X4 [Canis lupus familiaris] alpha-actinin-1 isoform X1 [Canis lupus familiaris]	1	1496.83	0	2.675	0.81442	0	54.4	145.6	Shared	High	Peak Found	High	0.0002049	0.001338	2.67	34.81	Used
	TRUE	High	ASIHEAWTDGKEAMLR		FALSE	0.00770091	0.000729854	2	5	3	XP_866874.1; XP_853103.1	alpha-actinin-1 isoform X4 [Canis lupus familiaris] alpha-actinin-1 isoform X1 [Canis lupus familiaris]	1	1814.89	0	1.58	0.985359	0	77.5	122.5	Shared	High	High	High	0.0002491	0.00198	2.9	43.79	Used
	TRUE	High	IVQTYHVNMAGTNPYTTITPQEINGK	2xDeamidated [Q/N]	FALSE	0.00850849	0.000808626	2	5	4	XP_866874.1; XP_853103.1	alpha-actinin-1 isoform X4 [Canis lupus familiaris] alpha-actinin-1 isoform X1 [Canis lupus familiaris]	0	2892.41	0						Not Reliable	High	High	High	0.00623	0.07522	3.87		Not Used
	TRUE	High	IMSIVDPNRLGVVTFQAFIDFMSR	2xOxidation [M2; M22]	FALSE	0.0100655	0.000874724	2	5	3	XP_866874.1; XP_853103.1	alpha-actinin-1 isoform X4 [Canis lupus familiaris] alpha-actinin-1 isoform X1 [Canis lupus familiaris]	1	2788.42	0	100	1.11261e-16			200	Shared	High	High	High	0.000291	0.002626	3.34	106.94	Used
	TRUE	High	IVQTYHVNMAGTNPYTTITPQEINGKWDHVR		FALSE	0.0100655	0.000874724	2	5	1	XP_866874.1; XP_853103.1	alpha-actinin-1 isoform X4 [Canis lupus familiaris] alpha-actinin-1 isoform X1 [Canis lupus familiaris]	1	3583.78	0	3.125	0.63687	0	48.5	151.5	Shared	Peak Found	High	High	0.000291	0.002642	2.99	61.08	Used
	TRUE	High	AGTQIENIEEDFRDGLK		FALSE	0.0124564	0.00103943	2	5	1	XP_866874.1; XP_853103.1	alpha-actinin-1 isoform X4 [Canis lupus familiaris] alpha-actinin-1 isoform X1 [Canis lupus familiaris]	1	1934.95	0						No Quan Values	Peak Found	High	High	0.0003402	0.003329	2.17	68.27	Not Used
	TRUE	High	SIVNYKPK		FALSE	0.0130037	0.00111881	2	5	2	XP_866874.1; XP_853103.1	alpha-actinin-1 isoform X4 [Canis lupus familiaris] alpha-actinin-1 isoform X1 [Canis lupus familiaris]	0	948.551	0	1.302	0.924944	0	86.9	113.1	Shared	High	High	High	0.0003639	0.003461	1.63	17.39	Used
	TRUE	High	RTIPWLENR		FALSE	0.0144239	0.0014393	4	10	1	XP_005631486.2; XP_866874.1; XP_536333.2; XP_853103.1	alpha-actinin-3 isoform X1 [Canis lupus familiaris] alpha-actinin-1 isoform X4 [Canis lupus familiaris] alpha-actinin-2 isoform X2 [Canis lupus familiaris] alpha-actinin-1 isoform X1 [Canis lupus familiaris]	1	1184.65	0						No Quan Values	High	Not Found	High	0.0004865	0.003867	2.79		Not Used
	TRUE	High	IVQTYHVNMAGTNPYTTITPQEINGKWDHVR	1xDeamidated [N8]	FALSE	0.0170164	0.00182987	2	5	1	XP_866874.1; XP_853103.1	alpha-actinin-1 isoform X4 [Canis lupus familiaris] alpha-actinin-1 isoform X1 [Canis lupus familiaris]	1	3584.76	0						No Quan Values	Not Found	High	High	0.0006257	0.004628	2.28		Not Used
	TRUE	High	AIMTYVSSFYHAFSGAQK	1xDeamidated [Q17]; 1xOxidation [M3]	FALSE	0.0189009	0.00190921	3	8	1	XP_853410.1; XP_866874.1; XP_853103.1	alpha-actinin-4 isoform X3 [Canis lupus familiaris] alpha-actinin-1 isoform X4 [Canis lupus familiaris] alpha-actinin-1 isoform X1 [Canis lupus familiaris]	0	2024.94	0						Not Reliable	Not Found	High	High	0.0006488	0.005154	2.63		Not Used
	TRUE	High	LAILGIHNEVSK	1xDeamidated [N8]	FALSE	0.0195762	0.00197657	2	5	3	XP_866874.1; XP_853103.1	alpha-actinin-1 isoform X4 [Canis lupus familiaris] alpha-actinin-1 isoform X1 [Canis lupus familiaris]	0	1294.74	0	1.27	0.908267	0	88.1	111.9	Shared	High	High	High	0.0006673	0.005349	2.57	46.54	Used
	TRUE	High	RDQALTEEHAR		FALSE	0.021565	0.0021232	2	5	1	XP_866874.1; XP_853103.1	alpha-actinin-1 isoform X4 [Canis lupus familiaris] alpha-actinin-1 isoform X1 [Canis lupus familiaris]	1	1325.66	0	1.424	0.954427	0	82.5	117.5	Shared	High	Peak Found	High	0.0007095	0.005866	2.65	12.33	Used
	TRUE	High	IMSIVDPNRLGVVTFQAFIDFMSR	1xDeamidated [N8]; 2xOxidation [M2; M22]	FALSE	0.0225367	0.00218417	2	5	1	XP_866874.1; XP_853103.1	alpha-actinin-1 isoform X4 [Canis lupus familiaris] alpha-actinin-1 isoform X1 [Canis lupus familiaris]	1	2789.4	0						Not Reliable	Not Found	High	High	0.0007259	0.006183	3.26		Not Used
	TRUE	High	LVSIGAEEIVDGNVKMTLGMIWTIILR	1xDeamidated [N13]; 2xOxidation [M16; M20]	FALSE	0.0321122	0.00299469	3	7	2	XP_866874.1; XP_536333.2; XP_853103.1	alpha-actinin-1 isoform X4 [Canis lupus familiaris] alpha-actinin-2 isoform X2 [Canis lupus familiaris] alpha-actinin-1 isoform X1 [Canis lupus familiaris]	1	3004.61	0						No Quan Values	High	Not Found	High	0.0009852	0.008812	2.84		Not Used
	TRUE	High	ASFNHFDRDHSGTLGPEEFKACLISLGYDIGNDPQGEAEFAR	1xCarbamidomethyl [C22]	FALSE	0.0326872	0.00306849	1	1	1	XP_866874.1	alpha-actinin-1 isoform X4 [Canis lupus familiaris]	2	4668.15	0	3.374	0.564707	0	45.7	154.3		Peak Found	High	High	0.001029	0.008947	3.71	86.87	Used
	TRUE	High	HEAFESDLAAHQDRVEQIAAIAQELNELDYYDSPSVNAR	2xDeamidated [Q12; N37]	FALSE	0.0329786	0.00314008	2	5	1	XP_866874.1; XP_853103.1	alpha-actinin-1 isoform X4 [Canis lupus familiaris] alpha-actinin-1 isoform X1 [Canis lupus familiaris]	1	4417.05	0						Not Reliable	High	Not Found	High	0.001029	0.009017	3.65		Not Used
	TRUE	High	ASFNHFDRDHSGTLGPEEFK	1xDeamidated [N4]	FALSE	0.0366855	0.00333854	2	4	1	XP_866874.1; XP_853103.1	alpha-actinin-1 isoform X4 [Canis lupus familiaris] alpha-actinin-1 isoform X1 [Canis lupus familiaris]	1	2292.03	0	1.23	0.885906	0	89.7	110.3	Shared	High	Peak Found	High	0.001084	0.01008	1.96	41.77	Used
	TRUE	High	IVQTYHVNMAGTNPYTTITPQEINGK	1xDeamidated [N/Q]	FALSE	0.0438106	0.003977	2	5	6	XP_866874.1; XP_853103.1	alpha-actinin-1 isoform X4 [Canis lupus familiaris] alpha-actinin-1 isoform X1 [Canis lupus familiaris]	0	2891.42	0	1.003	0.714232	0	99.9	100.1	Shared	High	High	High	0.002229	0.02318	3.54	58.75	Used
	TRUE	High	KTFTAWCNSHLRK	1xCarbamidomethyl [C7]	FALSE	0.0566204	0.00495242	5	12	1	XP_005631486.2; XP_853410.1; XP_866874.1; XP_536333.2; XP_853103.1	alpha-actinin-3 isoform X1 [Canis lupus familiaris] alpha-actinin-4 isoform X3 [Canis lupus familiaris] alpha-actinin-1 isoform X4 [Canis lupus familiaris] alpha-actinin-2 isoform X2 [Canis lupus familiaris] alpha-actinin-1 isoform X1 [Canis lupus familiaris]	2	1648.84	0	1.793	0.984082	0	71.6	128.4	Shared	Peak Found	High	High	0.001593	0.01568	2.24	24.85	Used
	TRUE	High	IMSIVDPNR		FALSE	0.0692676	0.00574975	2	5	1	XP_866874.1; XP_853103.1	alpha-actinin-1 isoform X4 [Canis lupus familiaris] alpha-actinin-1 isoform X1 [Canis lupus familiaris]	0	1044.55	0	1.911	0.976962	0	68.7	131.3	Shared	High	Peak Found	High	0.001947	0.01947	2.07	37.05	Used
	TRUE	High	HEAFESDLAAHQDRVEQIAAIAQELNELDYYDSPSVNAR		FALSE	0.0762121	0.00613026	2	5	3	XP_866874.1; XP_853103.1	alpha-actinin-1 isoform X4 [Canis lupus familiaris] alpha-actinin-1 isoform X1 [Canis lupus familiaris]	1	4415.08	0	1.206	0.878365	0	90.6	109.4	Shared	High	High	High	0.002033	0.02162	3.47	94.68	Used
	TRUE	High	TFTAWCNSHLRK	1xCarbamidomethyl [C6]	FALSE	0.0782148	0.00626886	5	13	2	XP_005631486.2; XP_853410.1; XP_866874.1; XP_536333.2; XP_853103.1	alpha-actinin-3 isoform X1 [Canis lupus familiaris] alpha-actinin-4 isoform X3 [Canis lupus familiaris] alpha-actinin-1 isoform X4 [Canis lupus familiaris] alpha-actinin-2 isoform X2 [Canis lupus familiaris] alpha-actinin-1 isoform X1 [Canis lupus familiaris]	1	1520.74	0	1.075	0.764448	0	96.4	103.6	Shared	High	High	High	0.009224	0.1102	2.13	29.12	Used
	TRUE	High	TIPWLENRAPENTMHAMQQK	2xOxidation [M14; M17]	FALSE	0.0968604	0.00781001	2	5	1	XP_866874.1; XP_853103.1	alpha-actinin-1 isoform X4 [Canis lupus familiaris] alpha-actinin-1 isoform X1 [Canis lupus familiaris]	1	2427.15	0	2.192	0.896127	0	62.7	137.3	Shared	High	Peak Found	High	0.002718	0.02815	1.59	37.06	Used
	TRUE	High	ISIEMHGTLEDQLSHLRQYEK	1xOxidation [M5]	FALSE	0.0985116	0.00800585	2	5	1	XP_866874.1; XP_853103.1	alpha-actinin-1 isoform X4 [Canis lupus familiaris] alpha-actinin-1 isoform X1 [Canis lupus familiaris]	1	2543.26	0	2.613	0.835365	0	55.4	144.6	Shared	High	Peak Found	High	0.002753	0.02856	2.74	56.81	Used
	TRUE	High	LERLDHLAEK		FALSE	0.121326	0.0094733	3	10	1	XP_853410.1; XP_866874.1; XP_853103.1	alpha-actinin-4 isoform X3 [Canis lupus familiaris] alpha-actinin-1 isoform X4 [Canis lupus familiaris] alpha-actinin-1 isoform X1 [Canis lupus familiaris]	1	1223.67	1	1.253	0.905625	0	88.8	111.2	Shared	Peak Found	High	High	0.003311	0.03633	2.06	22.34	Used
TRUE	High	Master Protein	XP_853103.1	alpha-actinin-1 isoform X1 [Canis lupus familiaris]	0	FALSE	717.593	82	77	519	1	1	914	105.4	5.41	1487.16	77	cell differentiation;cell organization and biogenesis;regulation of biological process	cytoplasm;cytoskeleton;membrane	metal ion binding;protein binding;RNA binding	Pf00036, Pf00307, Pf00435, Pf08726, Pf11971, Pf13405, Pf13833	480369	ENSCAFG00000016534.4	ACTN1	8			0	0.872	0.420443	0	106.8	93.2	207947	181424	High	High
	Checked	Confidence	Sequence	Modifications	Contaminant	Qvality PEP	Qvality q-value	# Protein Groups	# Proteins	# PSMs	Master Protein Accessions	Master Protein Descriptions	# Missed Cleavages	Theo. MH+ [Da]	# Razor Quan Results	Abundance Ratio: (F41, Sample) / (F42, Control)	Abundance Ratio Adj. P-Value: (F41, Sample) / (F42, Control)	Abundance Ratio Variability [%]: (F41, Sample) / (F42, Control)	Abundances (Grouped): F42, Control	Abundances (Grouped): F41, Sample	Quan Info	Found in Sample: [S42] F42: Control	Found in Sample: [S41] F41: Sample	Confidence (by Search Engine): Sequest HT	Percolator q-Value (by Search Engine): Sequest HT	Percolator PEP (by Search Engine): Sequest HT	XCorr (by Search Engine): Sequest HT	Top Apex RT [min]	Quan Usage
	TRUE	High	LRKDDPLTNLNTAFDVAEK		FALSE	0.000109507	0	2	5	6	XP_866874.1; XP_853103.1	alpha-actinin-1 isoform X4 [Canis lupus familiaris] alpha-actinin-1 isoform X1 [Canis lupus familiaris]	2	2160.13	0	1.054	0.670485	0	97.4	102.6	Shared	High	High	High	0	3.63e-05	4.19	60.06	Not Used
	TRUE	High	LRKDDPLTNLNTAFDVAEK	1xDeamidated [N]	FALSE	0.000139722	0	2	5	2	XP_866874.1; XP_853103.1	alpha-actinin-1 isoform X4 [Canis lupus familiaris] alpha-actinin-1 isoform X1 [Canis lupus familiaris]	2	2161.11	0						Not Reliable	Not Found	High	High	0	4.534e-05	4.16		Not Used
	TRUE	High	ISIEMHGTLEDQLSHLR	1xOxidation [M5]	FALSE	1.26695e-05	0	2	5	5	XP_866874.1; XP_853103.1	alpha-actinin-1 isoform X4 [Canis lupus familiaris] alpha-actinin-1 isoform X1 [Canis lupus familiaris]	0	1995	0	0.913	0.453744	0	104.6	95.4	Shared	High	High	High	0	2.755e-05	4.04	53.92	Not Used
	TRUE	High	ISIEMHGTLEDQLSHLR		FALSE	6.14639e-08	0	2	5	2	XP_866874.1; XP_853103.1	alpha-actinin-1 isoform X4 [Canis lupus familiaris] alpha-actinin-1 isoform X1 [Canis lupus familiaris]	0	1979	0	1.95	0.976962	0	67.8	132.2	Shared	High	High	High	0	3.162e-08	3.65	62.71	Not Used
	TRUE	High	LLETIDQLYLEYAKR		FALSE	1.22634e-06	0	2	5	6	XP_866874.1; XP_853103.1	alpha-actinin-1 isoform X4 [Canis lupus familiaris] alpha-actinin-1 isoform X1 [Canis lupus familiaris]	1	1868.02	0	1.532	0.979304	0	79	121	Shared	High	High	High	0	5.307e-07	5.03	83.64	Not Used
	TRUE	High	LLETIDQLYLEYAK		FALSE	1.65459e-05	0	2	5	7	XP_866874.1; XP_853103.1	alpha-actinin-1 isoform X4 [Canis lupus familiaris] alpha-actinin-1 isoform X1 [Canis lupus familiaris]	0	1711.92	0	1.222	0.860405	0	90	110	Shared	High	High	High	0	6.175e-06	4.95	93.14	Not Used
	TRUE	High	LGVVTFQAFIDFMSR	1xOxidation [M13]	FALSE	6.57592e-05	0	2	5	6	XP_866874.1; XP_853103.1	alpha-actinin-1 isoform X4 [Canis lupus familiaris] alpha-actinin-1 isoform X1 [Canis lupus familiaris]	0	1746.89	0						No Quan Values	High	High	High	0	2.249e-05	3.63		Not Used
	TRUE	High	ILAGDKNYITVDELR		FALSE	5.84458e-06	0	2	5	4	XP_866874.1; XP_853103.1	alpha-actinin-1 isoform X4 [Canis lupus familiaris] alpha-actinin-1 isoform X1 [Canis lupus familiaris]	1	1719.93	0	1.395	0.944732	0	83.5	116.5	Shared	High	High	High	0	2.31e-06	3.76	51.35	Not Used
	TRUE	High	LMLLLEVISGER		FALSE	0.000181699	0	5	15	2	XP_005631486.2; XP_853410.1; XP_866874.1; XP_536333.2; XP_853103.1	alpha-actinin-3 isoform X1 [Canis lupus familiaris] alpha-actinin-4 isoform X3 [Canis lupus familiaris] alpha-actinin-1 isoform X4 [Canis lupus familiaris] alpha-actinin-2 isoform X2 [Canis lupus familiaris] alpha-actinin-1 isoform X1 [Canis lupus familiaris]	0	1372.79	0	0.616	0.203575	0	123.7	76.3	Shared	High	High	High	3.982e-05	0.0002592	3.37	103.47	Not Used
	TRUE	High	MTLGMIWTIILR	2xOxidation [M1; M5]	FALSE	1.04595e-05	0	5	15	7	XP_005631486.2; XP_853410.1; XP_866874.1; XP_536333.2; XP_853103.1	alpha-actinin-3 isoform X1 [Canis lupus familiaris] alpha-actinin-4 isoform X3 [Canis lupus familiaris] alpha-actinin-1 isoform X4 [Canis lupus familiaris] alpha-actinin-2 isoform X2 [Canis lupus familiaris] alpha-actinin-1 isoform X1 [Canis lupus familiaris]	0	1479.81	0	1.3	0.908764	0	87	113	Shared	High	High	High	0	3.99e-06	4.54	100.53	Not Used
	TRUE	High	MVSDINNAWGCLEQAEK	1xCarbamidomethyl [C11]; 1xOxidation [M1]	FALSE	2.58723e-06	0	2	5	1	XP_866874.1; XP_853103.1	alpha-actinin-1 isoform X4 [Canis lupus familiaris] alpha-actinin-1 isoform X1 [Canis lupus familiaris]	0	1980.88	0	1.22	0.886163	0	90.1	109.9	Shared	Peak Found	High	High	0	1.069e-06	3.57	62.56	Not Used
	TRUE	High	IVQTYHVNMAGTNPYTTITPQEINGK	2xDeamidated [N/Q]; 1xOxidation [M9]	FALSE	0.000102324	0	2	5	8	XP_866874.1; XP_853103.1	alpha-actinin-1 isoform X4 [Canis lupus familiaris] alpha-actinin-1 isoform X1 [Canis lupus familiaris]	0	2908.4	0						Not Reliable	High	High	High	0	3.393e-05	4.46		Not Used
	TRUE	High	IVQTYHVNMAGTNPYTTITPQEINGK	1xDeamidated [Q/N]; 1xOxidation [M9]	FALSE	2.3831e-06	0	2	5	14	XP_866874.1; XP_853103.1	alpha-actinin-1 isoform X4 [Canis lupus familiaris] alpha-actinin-1 isoform X1 [Canis lupus familiaris]	0	2907.42	0	1.087	0.70369	0	95.8	104.2	Shared	High	High	High	0.0001565	0.0007003	4.96	51.13	Not Used
	TRUE	High	IVQTYHVNMAGTNPYTTITPQEINGK	1xOxidation [M9]	FALSE	0.000126248	0	2	5	2	XP_866874.1; XP_853103.1	alpha-actinin-1 isoform X4 [Canis lupus familiaris] alpha-actinin-1 isoform X1 [Canis lupus familiaris]	0	2906.44	0	1.137	0.774483	0	93.6	106.4	Shared	High	High	High	0	4.132e-05	4.15	50.5	Not Used
	TRUE	High	IVQTYHVNMAGTNPYTTITPQEINGKWDHVR	1xDeamidated [N/Q]; 1xOxidation [M9]	FALSE	6.39912e-05	0	2	5	14	XP_866874.1; XP_853103.1	alpha-actinin-1 isoform X4 [Canis lupus familiaris] alpha-actinin-1 isoform X1 [Canis lupus familiaris]	1	3600.75	0	0.773	0.238617	0	112.8	87.2	Shared	High	High	High	0.0001565	0.0006988	4.21	57.18	Not Used
	TRUE	High	LVSIGAEEIVDGNVK		FALSE	4.93138e-07	0	3	7	14	XP_866874.1; XP_536333.2; XP_853103.1	alpha-actinin-1 isoform X4 [Canis lupus familiaris] alpha-actinin-2 isoform X2 [Canis lupus familiaris] alpha-actinin-1 isoform X1 [Canis lupus familiaris]	0	1542.84	0	1.121	0.756824	0	94.3	105.7	Shared	High	High	High	0	2.246e-07	4.96	57.18	Not Used
	TRUE	High	MLDAEDIVGTARPDEK	1xOxidation [M1]	FALSE	1.95382e-06	0	2	5	4	XP_866874.1; XP_853103.1	alpha-actinin-1 isoform X4 [Canis lupus familiaris] alpha-actinin-1 isoform X1 [Canis lupus familiaris]	0	1775.85	0	1.682	0.999428	0	74.6	125.4	Shared	High	High	High	0	8.246e-07	4.03	42.63	Not Used
	TRUE	High	MLDAEDIVGTARPDEK		FALSE	3.24329e-06	0	2	5	3	XP_866874.1; XP_853103.1	alpha-actinin-1 isoform X4 [Canis lupus familiaris] alpha-actinin-1 isoform X1 [Canis lupus familiaris]	0	1759.85	0	1.015	0.61031	0	99.3	100.7	Shared	High	High	High	3.982e-05	0.0001147	4.2	49.1	Not Used
	TRUE	High	MAPYSGPDAVPGALDYMSFSTALYGESDL	1xOxidation [M]	FALSE	4.90497e-05	0	2	5	4	XP_866874.1; XP_853103.1	alpha-actinin-1 isoform X4 [Canis lupus familiaris] alpha-actinin-1 isoform X1 [Canis lupus familiaris]	0	3041.34	0	1.257	0.908396	0	88.6	111.4	Shared	High	High	High	3.982e-05	0.0001493	4.55	114.58	Not Used
	TRUE	High	HRPELIDYGK		FALSE	3.68234e-05	0	2	5	12	XP_866874.1; XP_853103.1	alpha-actinin-1 isoform X4 [Canis lupus familiaris] alpha-actinin-1 isoform X1 [Canis lupus familiaris]	0	1227.65	0	1.122	0.757586	0	94.2	105.8	Shared	High	High	High	0	1.307e-05	3.74	25.42	Not Used
	TRUE	High	GYEEWLLNEIR		FALSE	0.000178074	0	4	12	1	XP_853410.1; XP_866874.1; XP_536333.2; XP_853103.1	alpha-actinin-4 isoform X3 [Canis lupus familiaris] alpha-actinin-1 isoform X4 [Canis lupus familiaris] alpha-actinin-2 isoform X2 [Canis lupus familiaris] alpha-actinin-1 isoform X1 [Canis lupus familiaris]	0	1421.71	0	1.181	0.824643	0	91.7	108.3	Shared	Peak Found	High	High	0	5.687e-05	3.44	84.06	Not Used
	TRUE	High	HEAFESDLAAHQDR		FALSE	6.34511e-06	0	5	15	2	XP_005631486.2; XP_853410.1; XP_866874.1; XP_536333.2; XP_853103.1	alpha-actinin-3 isoform X1 [Canis lupus familiaris] alpha-actinin-4 isoform X3 [Canis lupus familiaris] alpha-actinin-1 isoform X4 [Canis lupus familiaris] alpha-actinin-2 isoform X2 [Canis lupus familiaris] alpha-actinin-1 isoform X1 [Canis lupus familiaris]	0	1625.73	0	1.066	0.80634	0	96.8	103.2	Shared	High	High	High	0	2.503e-06	3.65	22.86	Not Used
	TRUE	High	KDDPLTNLNTAFDVAEKYLDIPK		FALSE	5.20915e-07	0	2	5	3	XP_866874.1; XP_853103.1	alpha-actinin-1 isoform X4 [Canis lupus familiaris] alpha-actinin-1 isoform X1 [Canis lupus familiaris]	2	2620.35	0	1.535	0.979304	0	78.9	121.1	Shared	High	High	High	0	2.369e-07	5.3	102.7	Not Used
	TRUE	High	KDDPLTNLNTAFDVAEK		FALSE	2.62291e-06	0	2	5	4	XP_866874.1; XP_853103.1	alpha-actinin-1 isoform X4 [Canis lupus familiaris] alpha-actinin-1 isoform X1 [Canis lupus familiaris]	1	1890.94	0	1.21	0.851385	0	90.5	109.5	Shared	High	High	High	0	2.657e-06	4.25	64.16	Not Used
	TRUE	High	KHEAFESDLAAHQDRVEQIAAIAQELNELDYYDSPSVNAR	1xDeamidated [Q/N]	FALSE	5.50799e-05	0	2	5	16	XP_866874.1; XP_853103.1	alpha-actinin-1 isoform X4 [Canis lupus familiaris] alpha-actinin-1 isoform X1 [Canis lupus familiaris]	2	4544.16	0	0.784	0.254166	0	112.1	87.9	Shared	High	High	High	0	1.902e-05	5.1	92.02	Not Used
	TRUE	High	KHEAFESDLAAHQDR		FALSE	1.95599e-07	0	4	12	4	XP_853410.1; XP_866874.1; XP_536333.2; XP_853103.1	alpha-actinin-4 isoform X3 [Canis lupus familiaris] alpha-actinin-1 isoform X4 [Canis lupus familiaris] alpha-actinin-2 isoform X2 [Canis lupus familiaris] alpha-actinin-1 isoform X1 [Canis lupus familiaris]	1	1753.83	0	0.808	0.392677	0	110.6	89.4	Shared	High	High	High	0	9.387e-08	4.43	20.46	Not Used
	TRUE	High	KAGTQIENIEEDFRDGLK		FALSE	2.25112e-05	0	2	5	3	XP_866874.1; XP_853103.1	alpha-actinin-1 isoform X4 [Canis lupus familiaris] alpha-actinin-1 isoform X1 [Canis lupus familiaris]	2	2063.04	2	1.123	0.757952	0	94.2	105.8	Shared	High	High	High	0.0001374	0.0004903	3.74	60.15	Not Used
	TRUE	High	IDQLEGDHQLIQEALIFDNKHTNYTMEHIR	1xOxidation [M26]	FALSE	2.14587e-05	0	2	5	7	XP_866874.1; XP_853103.1	alpha-actinin-1 isoform X4 [Canis lupus familiaris] alpha-actinin-1 isoform X1 [Canis lupus familiaris]	1	3637.77	0	1.45	0.965521	0	81.6	118.4	Shared	High	High	High	3.982e-05	0.0002111	4.51	65.66	Not Used
	TRUE	High	IDQLEGDHQLIQEALIFDNK		FALSE	2.46612e-06	0	2	5	5	XP_866874.1; XP_853103.1	alpha-actinin-1 isoform X4 [Canis lupus familiaris] alpha-actinin-1 isoform X1 [Canis lupus familiaris]	0	2339.19	0	1.097	0.72465	0	95.4	104.6	Shared	High	High	High	3.982e-05	0.0001311	3.75	78.7	Not Used
	TRUE	High	LASDLLEWIR		FALSE	0.000167617	0	3	10	2	XP_853410.1; XP_866874.1; XP_853103.1	alpha-actinin-4 isoform X3 [Canis lupus familiaris] alpha-actinin-1 isoform X4 [Canis lupus familiaris] alpha-actinin-1 isoform X1 [Canis lupus familiaris]	0	1215.67	0	1.068	0.690051	0	96.7	103.3	Shared	High	High	High	0	5.363e-05	3.57	87.01	Not Used
	TRUE	High	ICDQWDNLGALTQK	1xCarbamidomethyl [C2]	FALSE	2.43257e-06	0	2	5	4	XP_866874.1; XP_853103.1	alpha-actinin-1 isoform X4 [Canis lupus familiaris] alpha-actinin-1 isoform X1 [Canis lupus familiaris]	0	1661.8	0	1.408	0.948491	0	83.1	116.9	Shared	High	High	High	0	1.008e-06	4.34	62.62	Not Used
	TRUE	High	KQFAAQANVIGPWIQTK	1xDeamidated [Q/N]	FALSE	0.000159901	0	2	5	3	XP_866874.1; XP_853103.1	alpha-actinin-1 isoform X4 [Canis lupus familiaris] alpha-actinin-1 isoform X1 [Canis lupus familiaris]	1	1901.03	0						Not Reliable	High	Not Found	High	3.982e-05	8.556e-05	3.99		Not Used
	TRUE	High	KQFAAQANVIGPWIQTK		FALSE	4.38377e-06	0	2	5	4	XP_866874.1; XP_853103.1	alpha-actinin-1 isoform X4 [Canis lupus familiaris] alpha-actinin-1 isoform X1 [Canis lupus familiaris]	1	1900.04	0	1.371	0.935708	0	84.4	115.6	Shared	High	High	High	0	1.756e-06	3.49	58.22	Not Used
	TRUE	High	KTFTAWCNSHLR	1xCarbamidomethyl [C7]; 1xDeamidated [N8]	FALSE	0.000144519	0	5	12	1	XP_005631486.2; XP_853410.1; XP_866874.1; XP_536333.2; XP_853103.1	alpha-actinin-3 isoform X1 [Canis lupus familiaris] alpha-actinin-4 isoform X3 [Canis lupus familiaris] alpha-actinin-1 isoform X4 [Canis lupus familiaris] alpha-actinin-2 isoform X2 [Canis lupus familiaris] alpha-actinin-1 isoform X1 [Canis lupus familiaris]	1	1521.73	0	1.112	0.821085	0	94.7	105.3	Shared	High	Peak Found	High	0	4.673e-05	3.66	33.13	Not Used
	TRUE	High	KTFTAWCNSHLR	1xCarbamidomethyl [C7]	FALSE	9.95833e-05	0	5	12	4	XP_005631486.2; XP_853410.1; XP_866874.1; XP_536333.2; XP_853103.1	alpha-actinin-3 isoform X1 [Canis lupus familiaris] alpha-actinin-4 isoform X3 [Canis lupus familiaris] alpha-actinin-1 isoform X4 [Canis lupus familiaris] alpha-actinin-2 isoform X2 [Canis lupus familiaris] alpha-actinin-1 isoform X1 [Canis lupus familiaris]	1	1520.74	0	2.376	0.824084	0	59.2	140.8	Shared	High	High	High	0	3.311e-05	3.54	30.31	Not Used
	TRUE	High	LAILGIHNEVSK		FALSE	0.000122047	0	2	5	4	XP_866874.1; XP_853103.1	alpha-actinin-1 isoform X4 [Canis lupus familiaris] alpha-actinin-1 isoform X1 [Canis lupus familiaris]	0	1293.75	0	1.49	0.974147	0	80.3	119.7	Shared	High	High	High	0	4.004e-05	3.22	43	Not Used
	TRUE	High	VEQIAAIAQELNELDYYDSPSVNAR		FALSE	4.39764e-05	0	2	5	1	XP_866874.1; XP_853103.1	alpha-actinin-1 isoform X4 [Canis lupus familiaris] alpha-actinin-1 isoform X1 [Canis lupus familiaris]	0	2808.37	0	0.884	0.551516	0	106.1	93.9	Shared	High	Peak Found	High	0	1.547e-05	3.76	96.28	Not Used
	TRUE	High	VLAVNQENEQLMEDYEKLASDLLEWIR	1xOxidation [M12]	FALSE	4.5503e-05	0	2	5	1	XP_866874.1; XP_853103.1	alpha-actinin-1 isoform X4 [Canis lupus familiaris] alpha-actinin-1 isoform X1 [Canis lupus familiaris]	1	3264.61	0						No Quan Values	High	Not Found	High	0	1.596e-05	2.67		Not Used
	TRUE	High	VLAVNQENEQLMEDYEK	1xDeamidated [Q/N]; 1xOxidation [M12]	FALSE	1.50341e-05	0	2	5	3	XP_866874.1; XP_853103.1	alpha-actinin-1 isoform X4 [Canis lupus familiaris] alpha-actinin-1 isoform X1 [Canis lupus familiaris]	0	2068.94	0						Not Reliable	Not Found	High	High	0	6.674e-06	4.16		Not Used
	TRUE	High	VLAVNQENEQLMEDYEK	1xOxidation [M12]	FALSE	1.62572e-07	0	2	5	4	XP_866874.1; XP_853103.1	alpha-actinin-1 isoform X4 [Canis lupus familiaris] alpha-actinin-1 isoform X1 [Canis lupus familiaris]	0	2067.95	0	0.854	0.364446	0	107.9	92.1	Shared	High	High	High	0	1.292e-07	5.2	43.84	Not Used
	TRUE	High	VLAVNQENEQLMEDYEK		FALSE	2.43535e-07	0	2	5	2	XP_866874.1; XP_853103.1	alpha-actinin-1 isoform X4 [Canis lupus familiaris] alpha-actinin-1 isoform X1 [Canis lupus familiaris]	0	2051.96	0	1.116	0.80817	0	94.5	105.5	Shared	High	High	High	0	1.158e-07	4.65	55.38	Not Used
	TRUE	High	VGWEQLLTTIAR		FALSE	3.36944e-05	0	3	10	7	XP_853410.1; XP_866874.1; XP_853103.1	alpha-actinin-4 isoform X3 [Canis lupus familiaris] alpha-actinin-1 isoform X4 [Canis lupus familiaris] alpha-actinin-1 isoform X1 [Canis lupus familiaris]	0	1386.77	0	1.399	0.945591	0	83.4	116.6	Shared	High	High	High	0	3.104e-05	4.59	94.28	Not Used
	TRUE	High	TINEVENQILTR	1xDeamidated [N/Q]	FALSE	5.14487e-05	0	3	10	10	XP_853410.1; XP_866874.1; XP_853103.1	alpha-actinin-4 isoform X3 [Canis lupus familiaris] alpha-actinin-1 isoform X4 [Canis lupus familiaris] alpha-actinin-1 isoform X1 [Canis lupus familiaris]	0	1430.75	0	1.187	0.821085	0	91.5	108.5	Shared	High	High	High	3.982e-05	0.0001065	4.61	44.84	Not Used
	TRUE	High	TINEVENQILTR		FALSE	5.13156e-06	0	3	10	16	XP_853410.1; XP_866874.1; XP_853103.1	alpha-actinin-4 isoform X3 [Canis lupus familiaris] alpha-actinin-1 isoform X4 [Canis lupus familiaris] alpha-actinin-1 isoform X1 [Canis lupus familiaris]	0	1429.76	0	1.404	0.947383	0	83.2	116.8	Shared	High	High	High	0	6.996e-06	4.51	49.9	Not Used
	TRUE	High	QFAAQANVIGPWIQTK		FALSE	4.69449e-06	0	2	5	6	XP_866874.1; XP_853103.1	alpha-actinin-1 isoform X4 [Canis lupus familiaris] alpha-actinin-1 isoform X1 [Canis lupus familiaris]	0	1771.95	0	1.518	0.977583	0	79.4	120.6	Shared	High	High	High	0	1.881e-06	4.21	70.42	Not Used
	TRUE	High	QKDYETATLSEIK		FALSE	0.000128836	0	2	5	3	XP_866874.1; XP_853103.1	alpha-actinin-1 isoform X4 [Canis lupus familiaris] alpha-actinin-1 isoform X1 [Canis lupus familiaris]	1	1525.77	0	1.458	0.966597	0	81.4	118.6	Shared	High	High	High	0	4.714e-05	3.24	33.89	Not Used
	TRUE	High	NVNIQNFHISWK		FALSE	0.000167617	0	2	5	4	XP_866874.1; XP_853103.1	alpha-actinin-1 isoform X4 [Canis lupus familiaris] alpha-actinin-1 isoform X1 [Canis lupus familiaris]	0	1499.78	0	1.286	0.897463	0	87.5	112.5	Shared	High	High	High	0	5.389e-05	3.95	60.57	Not Used
	TRUE	High	TFTAWCNSHLR	1xCarbamidomethyl [C6]	FALSE	0.000106576	0	5	13	2	XP_005631486.2; XP_853410.1; XP_866874.1; XP_536333.2; XP_853103.1	alpha-actinin-3 isoform X1 [Canis lupus familiaris] alpha-actinin-4 isoform X3 [Canis lupus familiaris] alpha-actinin-1 isoform X4 [Canis lupus familiaris] alpha-actinin-2 isoform X2 [Canis lupus familiaris] alpha-actinin-1 isoform X1 [Canis lupus familiaris]	0	1392.65	0	2.487	0.876268	0	57.3	142.7	Shared	High	High	High	0	3.524e-05	3.05	37.37	Not Used
	TRUE	High	TEKLLETIDQLYLEYAKR		FALSE	3.32372e-05	0	2	5	5	XP_866874.1; XP_853103.1	alpha-actinin-1 isoform X4 [Canis lupus familiaris] alpha-actinin-1 isoform X1 [Canis lupus familiaris]	2	2226.2	0	2.06	0.96113	0	65.4	134.6	Shared	High	High	High	0	1.189e-05	3.9	94.98	Not Used
	TRUE	High	TEKLLETIDQLYLEYAK		FALSE	6.7948e-06	0	2	5	7	XP_866874.1; XP_853103.1	alpha-actinin-1 isoform X4 [Canis lupus familiaris] alpha-actinin-1 isoform X1 [Canis lupus familiaris]	1	2070.1	0	1.307	0.922445	0	86.7	113.3	Shared	High	High	High	0	2.671e-06	4.77	102.81	Not Used
	TRUE	High	ETADTDTADQVMASFK		FALSE	1.9366e-05	0	2	5	2	XP_866874.1; XP_853103.1	alpha-actinin-1 isoform X4 [Canis lupus familiaris] alpha-actinin-1 isoform X1 [Canis lupus familiaris]	0	1729.76	0	1.569	0.984572	0	77.9	122.1	Shared	High	High	High	0	2.809e-05	4.74	58.29	Not Used
	TRUE	High	ETADTDTADQVMASFK	1xOxidation [M12]	FALSE	1.29681e-07	0	2	5	18	XP_866874.1; XP_853103.1	alpha-actinin-1 isoform X4 [Canis lupus familiaris] alpha-actinin-1 isoform X1 [Canis lupus familiaris]	0	1745.75	0	1.124	0.759697	0	94.2	105.8	Shared	High	High	High	0	1.595e-07	4.98	37.6	Not Used
	TRUE	High	AIMTYVSSFYHAFSGAQK	1xOxidation [M3]	FALSE	1.67088e-07	0	3	8	9	XP_853410.1; XP_866874.1; XP_853103.1	alpha-actinin-4 isoform X3 [Canis lupus familiaris] alpha-actinin-1 isoform X4 [Canis lupus familiaris] alpha-actinin-1 isoform X1 [Canis lupus familiaris]	0	2023.96	0	1.228	0.865584	0	89.8	110.2	Shared	High	High	High	0	9.561e-08	5.79	72.61	Not Used
	TRUE	High	AIMTYVSSFYHAFSGAQK		FALSE	6.53034e-07	0	3	8	3	XP_853410.1; XP_866874.1; XP_853103.1	alpha-actinin-4 isoform X3 [Canis lupus familiaris] alpha-actinin-1 isoform X4 [Canis lupus familiaris] alpha-actinin-1 isoform X1 [Canis lupus familiaris]	0	2007.96	0	1.24	0.871758	0	89.3	110.7	Shared	High	High	High	0	2.935e-07	5.22	86.76	Not Used
	TRUE	High	ELPPDQAEYCIAR	1xCarbamidomethyl [C10]	FALSE	7.63881e-05	0	3	10	14	XP_853410.1; XP_866874.1; XP_853103.1	alpha-actinin-4 isoform X3 [Canis lupus familiaris] alpha-actinin-1 isoform X4 [Canis lupus familiaris] alpha-actinin-1 isoform X1 [Canis lupus familiaris]	0	1561.73	0	3.821	0.190042	0	41.5	158.5	Shared	High	High	High	0	2.596e-05	3.61	40.72	Not Used
	TRUE	High	FAIQDISVEETSAK		FALSE	3.13412e-06	0	5	15	5	XP_005631486.2; XP_853410.1; XP_866874.1; XP_536333.2; XP_853103.1	alpha-actinin-3 isoform X1 [Canis lupus familiaris] alpha-actinin-4 isoform X3 [Canis lupus familiaris] alpha-actinin-1 isoform X4 [Canis lupus familiaris] alpha-actinin-2 isoform X2 [Canis lupus familiaris] alpha-actinin-1 isoform X1 [Canis lupus familiaris]	0	1537.77	0	1.22	0.858082	0	90.1	109.9	Shared	High	High	High	0	4.504e-06	4.6	55.61	Not Used
	TRUE	High	FAIQDISVEETSAKEGLLLWCQR	1xCarbamidomethyl [C21]	FALSE	0.000135997	0	5	15	6	XP_005631486.2; XP_853410.1; XP_866874.1; XP_536333.2; XP_853103.1	alpha-actinin-3 isoform X1 [Canis lupus familiaris] alpha-actinin-4 isoform X3 [Canis lupus familiaris] alpha-actinin-1 isoform X4 [Canis lupus familiaris] alpha-actinin-2 isoform X2 [Canis lupus familiaris] alpha-actinin-1 isoform X1 [Canis lupus familiaris]	1	2693.36	0	1.373	0.935708	0	84.3	115.7	Shared	High	High	High	0	4.42e-05	3.54	88.72	Not Used
	TRUE	High	DDPLTNLNTAFDVAEK		FALSE	0.000114054	0	2	5	2	XP_866874.1; XP_853103.1	alpha-actinin-1 isoform X4 [Canis lupus familiaris] alpha-actinin-1 isoform X1 [Canis lupus familiaris]	0	1762.85	0	1.193	0.834224	0	91.2	108.8	Shared	High	High	High	0	3.762e-05	4.78	78.99	Not Used
	TRUE	High	DDPLTNLNTAFDVAEKYLDIPK		FALSE	1.68236e-07	0	2	5	6	XP_866874.1; XP_853103.1	alpha-actinin-1 isoform X4 [Canis lupus familiaris] alpha-actinin-1 isoform X1 [Canis lupus familiaris]	1	2492.26	0	1.537	0.979304	0	78.8	121.2	Shared	High	High	High	0	8.146e-08	4.41	115.11	Not Used
	TRUE	High	DDPLTNLNTAFDVAEKYLDIPK	1xDeamidated [N]	FALSE	2.6708e-05	0	2	5	5	XP_866874.1; XP_853103.1	alpha-actinin-1 isoform X4 [Canis lupus familiaris] alpha-actinin-1 isoform X1 [Canis lupus familiaris]	1	2493.24	0						Not Reliable	High	High	High	0	9.635e-06	4.5		Not Used
	TRUE	High	CQLEINFNTLQTK	1xCarbamidomethyl [C1]	FALSE	9.05873e-06	0	5	15	6	XP_005631486.2; XP_853410.1; XP_866874.1; XP_536333.2; XP_853103.1	alpha-actinin-3 isoform X1 [Canis lupus familiaris] alpha-actinin-4 isoform X3 [Canis lupus familiaris] alpha-actinin-1 isoform X4 [Canis lupus familiaris] alpha-actinin-2 isoform X2 [Canis lupus familiaris] alpha-actinin-1 isoform X1 [Canis lupus familiaris]	0	1608.81	0	1.799	0.98381	0	71.4	128.6	Shared	High	High	High	0	3.488e-06	3.89	61.64	Not Used
	TRUE	High	ASIHEAWTDGKEAMLR	1xOxidation [M14]	FALSE	5.21554e-05	0	2	5	6	XP_866874.1; XP_853103.1	alpha-actinin-1 isoform X4 [Canis lupus familiaris] alpha-actinin-1 isoform X1 [Canis lupus familiaris]	1	1830.88	0	1.331	0.922988	0	85.8	114.2	Shared	High	High	High	0	1.808e-05	3.82	32.86	Not Used
	TRUE	High	ASIHEAWTDGK		FALSE	9.95833e-05	0	3	10	3	XP_853410.1; XP_866874.1; XP_853103.1	alpha-actinin-4 isoform X3 [Canis lupus familiaris] alpha-actinin-1 isoform X4 [Canis lupus familiaris] alpha-actinin-1 isoform X1 [Canis lupus familiaris]	0	1214.58	0	0.826	0.468103	0	109.5	90.5	Shared	High	High	High	0	3.314e-05	3.05	22.43	Not Used
	TRUE	High	ASFNHFDRDHSGTLGPEEFK		FALSE	7.69717e-07	0	2	4	7	XP_866874.1; XP_853103.1	alpha-actinin-1 isoform X4 [Canis lupus familiaris] alpha-actinin-1 isoform X1 [Canis lupus familiaris]	1	2291.05	0	1.439	0.959904	0	82	118	Shared	High	High	High	0	5.28e-06	4.91	39.97	Not Used
	TRUE	High	AAPFNNWMEGAMEDLQDTFIVHTIEEIQGLTTAHEQFK	1xDeamidated [Q/N]; 2xOxidation [M8; M12]	FALSE	5.03907e-08	0	2	5	9	XP_866874.1; XP_853103.1	alpha-actinin-1 isoform X4 [Canis lupus familiaris] alpha-actinin-1 isoform X1 [Canis lupus familiaris]	0	4395.02	0	0.01	1.11261e-16		200		Shared	High	High	High	0	2.615e-08	8.07	116	Not Used
	TRUE	High	AAPFNNWMEGAMEDLQDTFIVHTIEEIQGLTTAHEQFK	2xOxidation [M8; M12]	FALSE	1.00755e-08	0	2	5	4	XP_866874.1; XP_853103.1	alpha-actinin-1 isoform X4 [Canis lupus familiaris] alpha-actinin-1 isoform X1 [Canis lupus familiaris]	0	4394.04	0	1.334	0.923967	0	85.7	114.3	Shared	High	High	High	0	5.716e-09	7.43	116.01	Not Used
	TRUE	High	AAPFNNWMEGAMEDLQDTFIVHTIEEIQGLTTAHEQFK	2xDeamidated [Q/N]; 2xOxidation [M8; M12]	FALSE	1.56927e-06	0	2	5	6	XP_866874.1; XP_853103.1	alpha-actinin-1 isoform X4 [Canis lupus familiaris] alpha-actinin-1 isoform X1 [Canis lupus familiaris]	0	4396.01	0	0.832	0.547364	0	109.2	90.8	Shared	High	High	High	0	6.666e-07	6.44	117.93	Not Used
	TRUE	High	ACLISMGYNMGEAEFAR	1xCarbamidomethyl [C2]; 1xDeamidated [N9]; 2xOxidation [M6; M10]	FALSE	1.0767e-06	0	1	4	1	XP_853103.1	alpha-actinin-1 isoform X1 [Canis lupus familiaris]	0	1952.82	0						Not Reliable	High	Not Found	High	0	4.679e-07	4.78		Not Used
	TRUE	High	ACLISMGYNMGEAEFAR	1xCarbamidomethyl [C2]; 2xOxidation [M6; M10]	FALSE	8.5887e-07	0	1	4	3	XP_853103.1	alpha-actinin-1 isoform X1 [Canis lupus familiaris]	0	1951.83	0	0.872	0.589262	0	106.8	93.2		High	High	High	0	3.799e-07	4.59	51.69	Used
	TRUE	High	LSNRPAFMPSEGR	1xOxidation [M8]	FALSE	0.000309724	0.000124889	2	5	6	XP_866874.1; XP_853103.1	alpha-actinin-1 isoform X4 [Canis lupus familiaris] alpha-actinin-1 isoform X1 [Canis lupus familiaris]	0	1477.72	0	1.108	0.73722	0	94.9	105.1	Shared	High	High	High	3.982e-05	9.423e-05	2.6	20.28	Not Used
	TRUE	High	LSNRPAFMPSEGR		FALSE	0.000715144	0.000124889	2	5	3	XP_866874.1; XP_853103.1	alpha-actinin-1 isoform X4 [Canis lupus familiaris] alpha-actinin-1 isoform X1 [Canis lupus familiaris]	0	1461.73	0	1.557	0.983669	0	78.2	121.8	Shared	High	High	High	0.0001806	0.001176	2.94	30.18	Not Used
	TRUE	High	LMLLLEVISGER	1xOxidation [M2]	FALSE	0.000907941	0.000124889	5	15	3	XP_005631486.2; XP_853410.1; XP_866874.1; XP_536333.2; XP_853103.1	alpha-actinin-3 isoform X1 [Canis lupus familiaris] alpha-actinin-4 isoform X3 [Canis lupus familiaris] alpha-actinin-1 isoform X4 [Canis lupus familiaris] alpha-actinin-2 isoform X2 [Canis lupus familiaris] alpha-actinin-1 isoform X1 [Canis lupus familiaris]	0	1388.78	0	1.381	0.944721	0	84	116	Shared	High	High	High	3.982e-05	0.0002528	3.19	88.32	Not Used
	TRUE	High	MAPYSGPDAVPGALDYMSFSTALYGESDL	2xOxidation [M1; M17]	FALSE	0.000463003	0.000124889	2	5	6	XP_866874.1; XP_853103.1	alpha-actinin-1 isoform X4 [Canis lupus familiaris] alpha-actinin-1 isoform X1 [Canis lupus familiaris]	0	3057.34	0	1.246	0.877552	0	89	111	Shared	High	High	High	7.373e-05	0.0002927	4.47	103.64	Not Used
	TRUE	High	IVQTYHVNMAGTNPYTTITPQEINGK		FALSE	0.000439267	0.000124889	2	5	2	XP_866874.1; XP_853103.1	alpha-actinin-1 isoform X4 [Canis lupus familiaris] alpha-actinin-1 isoform X1 [Canis lupus familiaris]	0	2890.44	0	1.466	0.969068	0	81.1	118.9	Shared	High	High	High	3.982e-05	0.0001293	3.71	57.93	Not Used
	TRUE	High	LVSIGAEEIVDGNVKMTLGMIWTIILR	2xOxidation [M16; M20]	FALSE	0.000643464	0.000124889	3	7	2	XP_866874.1; XP_536333.2; XP_853103.1	alpha-actinin-1 isoform X4 [Canis lupus familiaris] alpha-actinin-2 isoform X2 [Canis lupus familiaris] alpha-actinin-1 isoform X1 [Canis lupus familiaris]	1	3003.63	0	0.01	1.11261e-16		200		Shared	High	Not Found	High	3.982e-05	0.0001835	3.35	124.49	Not Used
	TRUE	High	GISQEQMNEFR		FALSE	0.000459968	0.000124889	2	5	2	XP_866874.1; XP_853103.1	alpha-actinin-1 isoform X4 [Canis lupus familiaris] alpha-actinin-1 isoform X1 [Canis lupus familiaris]	0	1338.61	0	1.38	0.940701	0	84	116	Shared	High	High	High	0.0001374	0.0005254	3.58	35.29	Not Used
	TRUE	High	GISQEQMNEFR	1xOxidation [M7]	FALSE	0.000318026	0.000124889	2	5	4	XP_866874.1; XP_853103.1	alpha-actinin-1 isoform X4 [Canis lupus familiaris] alpha-actinin-1 isoform X1 [Canis lupus familiaris]	0	1354.61	0	1.036	0.725341	0	98.2	101.8	Shared	High	High	High	3.982e-05	9.66e-05	2.92	22.5	Not Used
	TRUE	High	VQEKCQLEINFNTLQTK	1xCarbamidomethyl [C5]	FALSE	0.000346535	0.000124889	5	15	3	XP_005631486.2; XP_853410.1; XP_866874.1; XP_536333.2; XP_853103.1	alpha-actinin-3 isoform X1 [Canis lupus familiaris] alpha-actinin-4 isoform X3 [Canis lupus familiaris] alpha-actinin-1 isoform X4 [Canis lupus familiaris] alpha-actinin-2 isoform X2 [Canis lupus familiaris] alpha-actinin-1 isoform X1 [Canis lupus familiaris]	1	2093.07	0	1.296	0.918532	0	87.1	112.9	Shared	High	High	High	3.982e-05	0.0001329	3.7	52.3	Not Used
	TRUE	High	AIMTYVSSFYHAFSGAQK	1xDeamidated [Q17]	FALSE	0.000207774	0.000124889	3	8	1	XP_853410.1; XP_866874.1; XP_853103.1	alpha-actinin-4 isoform X3 [Canis lupus familiaris] alpha-actinin-1 isoform X4 [Canis lupus familiaris] alpha-actinin-1 isoform X1 [Canis lupus familiaris]	0	2008.95	0						Not Reliable	High	Not Found	High	3.982e-05	6.553e-05	3.76		Not Used
	TRUE	High	VLAVNQENEQLMEDYEKLASDLLEWIR	1xDeamidated [Q10]; 1xOxidation [M12]	FALSE	0.000602422	0.000124889	2	5	2	XP_866874.1; XP_853103.1	alpha-actinin-1 isoform X4 [Canis lupus familiaris] alpha-actinin-1 isoform X1 [Canis lupus familiaris]	1	3265.59	0						No Quan Values	High	High	High	3.982e-05	0.0001724	3.88		Not Used
	TRUE	High	HTNYTMEHIR	1xOxidation [M6]	FALSE	0.000759002	0.000124889	4	12	2	XP_853410.1; XP_866874.1; XP_536333.2; XP_853103.1	alpha-actinin-4 isoform X3 [Canis lupus familiaris] alpha-actinin-1 isoform X4 [Canis lupus familiaris] alpha-actinin-2 isoform X2 [Canis lupus familiaris] alpha-actinin-1 isoform X1 [Canis lupus familiaris]	0	1317.6	0	1.114	0.843869	0	94.6	105.4	Shared	High	High	High	3.982e-05	0.0002138	2.67	12.8	Not Used
	TRUE	High	HTNYTMEHIR		FALSE	0.000944963	0.000124889	4	12	2	XP_853410.1; XP_866874.1; XP_536333.2; XP_853103.1	alpha-actinin-4 isoform X3 [Canis lupus familiaris] alpha-actinin-1 isoform X4 [Canis lupus familiaris] alpha-actinin-2 isoform X2 [Canis lupus familiaris] alpha-actinin-1 isoform X1 [Canis lupus familiaris]	0	1301.61	0	0.784	0.504116	0	112.1	87.9	Shared	High	High	High	3.982e-05	0.0002626	2.62	17.4	Not Used
	TRUE	High	IDQLEGDHQLIQEALIFDNK	1xDeamidated [N/Q]	FALSE	0.000560329	0.000124889	2	5	4	XP_866874.1; XP_853103.1	alpha-actinin-1 isoform X4 [Canis lupus familiaris] alpha-actinin-1 isoform X1 [Canis lupus familiaris]	0	2340.17	0						Not Reliable	Not Found	High	High	3.982e-05	0.0002317	3.5		Not Used
	TRUE	High	KHEAFESDLAAHQDRVEQIAAIAQELNELDYYDSPSVNAR	2xDeamidated [N/Q]	FALSE	0.000696493	0.000124889	2	5	6	XP_866874.1; XP_853103.1	alpha-actinin-1 isoform X4 [Canis lupus familiaris] alpha-actinin-1 isoform X1 [Canis lupus familiaris]	2	4545.14	0	3.981	0.315414	0	40.2	159.8	Shared	High	High	High	3.982e-05	0.0002352	5.16	92.26	Not Used
	TRUE	High	ILAGDKNYITVDELRR	1xDeamidated [N7]	FALSE	0.000951285	0.000124889	2	5	2	XP_866874.1; XP_853103.1	alpha-actinin-1 isoform X4 [Canis lupus familiaris] alpha-actinin-1 isoform X1 [Canis lupus familiaris]	2	1877.01	0	1.274	0.909894	0	87.9	112.1	Shared	Peak Found	High	High	3.982e-05	0.0002631	2.03	46.7	Not Used
	TRUE	High	IVQTYHVNMAGTNPYTTITPQEINGKWDHVR	2xDeamidated [N/Q]; 1xOxidation [M9]	FALSE	0.00117102	0.000232932	2	5	6	XP_866874.1; XP_853103.1	alpha-actinin-1 isoform X4 [Canis lupus familiaris] alpha-actinin-1 isoform X1 [Canis lupus familiaris]	1	3601.74	0						No Quan Values	High	High	High	7.373e-05	0.0003202	4.89		Not Used
	TRUE	High	KDDPLTNLNTAFDVAEKYLDIPK	1xDeamidated [N]	FALSE	0.00122772	0.000232932	2	5	2	XP_866874.1; XP_853103.1	alpha-actinin-1 isoform X4 [Canis lupus familiaris] alpha-actinin-1 isoform X1 [Canis lupus familiaris]	2	2621.33	0						Not Reliable	High	Not Found	High	7.373e-05	0.0003343	4.19		Not Used
	TRUE	High	EGLLLWCQR	1xCarbamidomethyl [C7]	FALSE	0.00107297	0.000232932	5	15	2	XP_005631486.2; XP_853410.1; XP_866874.1; XP_536333.2; XP_853103.1	alpha-actinin-3 isoform X1 [Canis lupus familiaris] alpha-actinin-4 isoform X3 [Canis lupus familiaris] alpha-actinin-1 isoform X4 [Canis lupus familiaris] alpha-actinin-2 isoform X2 [Canis lupus familiaris] alpha-actinin-1 isoform X1 [Canis lupus familiaris]	0	1174.6	0	1.184	0.82502	0	91.6	108.4	Shared	High	High	High	0.0002264	0.001449	3.19	64.99	Not Used
	TRUE	High	IDQLEGDHQLIQEALIFDNKHTNYTMEHIR	1xDeamidated [N/Q]; 1xOxidation [M26]	FALSE	0.00111709	0.000232932	2	5	8	XP_866874.1; XP_853103.1	alpha-actinin-1 isoform X4 [Canis lupus familiaris] alpha-actinin-1 isoform X1 [Canis lupus familiaris]	1	3638.75	0						No Quan Values	High	High	High	0.001729	0.01711	3.74		Not Used
	TRUE	High	IMSIVDPNR	1xOxidation [M2]	FALSE	0.00155929	0.000337476	2	5	2	XP_866874.1; XP_853103.1	alpha-actinin-1 isoform X4 [Canis lupus familiaris] alpha-actinin-1 isoform X1 [Canis lupus familiaris]	0	1060.55	0	1.335	0.92811	0	85.7	114.3	Shared	High	High	High	0.0001061	0.0004187	2.5	25.53	Not Used
	TRUE	High	LERLDHLAEKFR		FALSE	0.00164805	0.000337476	3	10	2	XP_853410.1; XP_866874.1; XP_853103.1	alpha-actinin-4 isoform X3 [Canis lupus familiaris] alpha-actinin-1 isoform X4 [Canis lupus familiaris] alpha-actinin-1 isoform X1 [Canis lupus familiaris]	2	1526.84	1	2.114	0.948491	0	64.2	135.8	Shared	High	High	High	0.0001061	0.0004387	3.09	41.87	Not Used
	TRUE	High	ALDFIASK		FALSE	0.00194952	0.000439072	4	13	5	XP_005631486.2; XP_853410.1; XP_866874.1; XP_853103.1	alpha-actinin-3 isoform X1 [Canis lupus familiaris] alpha-actinin-4 isoform X3 [Canis lupus familiaris] alpha-actinin-1 isoform X4 [Canis lupus familiaris] alpha-actinin-1 isoform X1 [Canis lupus familiaris]	0	864.483	0	1.102	0.729835	0	95.1	104.9	Shared	High	High	High	0.0001374	0.0005149	2.63	39.75	Not Used
	TRUE	High	HEAFESDLAAHQDRVEQIAAIAQELNELDYYDSPSVNAR	1xDeamidated [Q12]	FALSE	0.00200548	0.000439072	2	5	1	XP_866874.1; XP_853103.1	alpha-actinin-1 isoform X4 [Canis lupus familiaris] alpha-actinin-1 isoform X1 [Canis lupus familiaris]	1	4416.07	0						Not Reliable	Not Found	High	High	0.0001374	0.0005277	3.21		Not Used
	TRUE	High	KHEAFESDLAAHQDRVEQIAAIAQELNELDYYDSPSVNAR		FALSE	0.00194952	0.000439072	2	5	8	XP_866874.1; XP_853103.1	alpha-actinin-1 isoform X4 [Canis lupus familiaris] alpha-actinin-1 isoform X1 [Canis lupus familiaris]	2	4543.18	0	1.689	0.998762	0	74.4	125.6	Shared	High	High	High	0.0002049	0.001336	3.44	92.98	Not Used
	TRUE	High	ICDQWDNLGALTQKR	1xCarbamidomethyl [C2]	FALSE	0.00207797	0.000439072	2	5	1	XP_866874.1; XP_853103.1	alpha-actinin-1 isoform X4 [Canis lupus familiaris] alpha-actinin-1 isoform X1 [Canis lupus familiaris]	1	1817.9	0	1.336	0.928918	0	85.6	114.4	Shared	Peak Found	High	High	0.0001374	0.000544	2.61	54.54	Not Used
	TRUE	High	IVQTYHVNMAGTNPYTTITPQEINGKWDHVR	1xOxidation [M9]	FALSE	0.00324736	0.000489842	2	5	5	XP_866874.1; XP_853103.1	alpha-actinin-1 isoform X4 [Canis lupus familiaris] alpha-actinin-1 isoform X1 [Canis lupus familiaris]	1	3599.77	0	1.44	0.960232	0	82	118	Shared	High	High	High	0.0002491	0.001863	3.8	55.08	Not Used
	TRUE	High	DGLGFCALIHR	1xCarbamidomethyl [C6]	FALSE	0.00221594	0.000489842	2	5	2	XP_866874.1; XP_853103.1	alpha-actinin-1 isoform X4 [Canis lupus familiaris] alpha-actinin-1 isoform X1 [Canis lupus familiaris]	0	1258.64	0	1.716	0.993953	0	73.6	126.4	Shared	High	High	High	0.0001565	0.0005795	2.02	59.99	Not Used
	TRUE	High	ILAGDKNYITVDELRR		FALSE	0.00315106	0.000489842	2	5	6	XP_866874.1; XP_853103.1	alpha-actinin-1 isoform X4 [Canis lupus familiaris] alpha-actinin-1 isoform X1 [Canis lupus familiaris]	2	1876.03	0	1.383	0.941151	0	83.9	116.1	Shared	High	High	High	0.0002491	0.00194	2.17	44.34	Not Used
	TRUE	High	HRPELIDYGKLR		FALSE	0.00525534	0.000575122	2	5	1	XP_866874.1; XP_853103.1	alpha-actinin-1 isoform X4 [Canis lupus familiaris] alpha-actinin-1 isoform X1 [Canis lupus familiaris]	1	1496.83	0	2.675	0.81442	0	54.4	145.6	Shared	High	Peak Found	High	0.0002049	0.001338	2.67	34.81	Not Used
	TRUE	High	ASIHEAWTDGKEAMLR		FALSE	0.00770091	0.000729854	2	5	3	XP_866874.1; XP_853103.1	alpha-actinin-1 isoform X4 [Canis lupus familiaris] alpha-actinin-1 isoform X1 [Canis lupus familiaris]	1	1814.89	0	1.58	0.985359	0	77.5	122.5	Shared	High	High	High	0.0002491	0.00198	2.9	43.79	Not Used
	TRUE	High	IVQTYHVNMAGTNPYTTITPQEINGK	2xDeamidated [Q/N]	FALSE	0.00850849	0.000808626	2	5	4	XP_866874.1; XP_853103.1	alpha-actinin-1 isoform X4 [Canis lupus familiaris] alpha-actinin-1 isoform X1 [Canis lupus familiaris]	0	2892.41	0						Not Reliable	High	High	High	0.00623	0.07522	3.87		Not Used
	TRUE	High	IMSIVDPNRLGVVTFQAFIDFMSR	2xOxidation [M2; M22]	FALSE	0.0100655	0.000874724	2	5	3	XP_866874.1; XP_853103.1	alpha-actinin-1 isoform X4 [Canis lupus familiaris] alpha-actinin-1 isoform X1 [Canis lupus familiaris]	1	2788.42	0	100	1.11261e-16			200	Shared	High	High	High	0.000291	0.002626	3.34	106.94	Not Used
	TRUE	High	IVQTYHVNMAGTNPYTTITPQEINGKWDHVR		FALSE	0.0100655	0.000874724	2	5	1	XP_866874.1; XP_853103.1	alpha-actinin-1 isoform X4 [Canis lupus familiaris] alpha-actinin-1 isoform X1 [Canis lupus familiaris]	1	3583.78	0	3.125	0.63687	0	48.5	151.5	Shared	Peak Found	High	High	0.000291	0.002642	2.99	61.08	Not Used
	TRUE	High	AGTQIENIEEDFRDGLK		FALSE	0.0124564	0.00103943	2	5	1	XP_866874.1; XP_853103.1	alpha-actinin-1 isoform X4 [Canis lupus familiaris] alpha-actinin-1 isoform X1 [Canis lupus familiaris]	1	1934.95	0						No Quan Values	Peak Found	High	High	0.0003402	0.003329	2.17	68.27	Not Used
	TRUE	High	SIVNYKPK		FALSE	0.0130037	0.00111881	2	5	2	XP_866874.1; XP_853103.1	alpha-actinin-1 isoform X4 [Canis lupus familiaris] alpha-actinin-1 isoform X1 [Canis lupus familiaris]	0	948.551	0	1.302	0.924944	0	86.9	113.1	Shared	High	High	High	0.0003639	0.003461	1.63	17.39	Not Used
	TRUE	High	RTIPWLENR		FALSE	0.0144239	0.0014393	4	10	1	XP_005631486.2; XP_866874.1; XP_536333.2; XP_853103.1	alpha-actinin-3 isoform X1 [Canis lupus familiaris] alpha-actinin-1 isoform X4 [Canis lupus familiaris] alpha-actinin-2 isoform X2 [Canis lupus familiaris] alpha-actinin-1 isoform X1 [Canis lupus familiaris]	1	1184.65	0						No Quan Values	High	Not Found	High	0.0004865	0.003867	2.79		Not Used
	TRUE	High	IVQTYHVNMAGTNPYTTITPQEINGKWDHVR	1xDeamidated [N8]	FALSE	0.0170164	0.00182987	2	5	1	XP_866874.1; XP_853103.1	alpha-actinin-1 isoform X4 [Canis lupus familiaris] alpha-actinin-1 isoform X1 [Canis lupus familiaris]	1	3584.76	0						No Quan Values	Not Found	High	High	0.0006257	0.004628	2.28		Not Used
	TRUE	High	AIMTYVSSFYHAFSGAQK	1xDeamidated [Q17]; 1xOxidation [M3]	FALSE	0.0189009	0.00190921	3	8	1	XP_853410.1; XP_866874.1; XP_853103.1	alpha-actinin-4 isoform X3 [Canis lupus familiaris] alpha-actinin-1 isoform X4 [Canis lupus familiaris] alpha-actinin-1 isoform X1 [Canis lupus familiaris]	0	2024.94	0						Not Reliable	Not Found	High	High	0.0006488	0.005154	2.63		Not Used
	TRUE	High	LAILGIHNEVSK	1xDeamidated [N8]	FALSE	0.0195762	0.00197657	2	5	3	XP_866874.1; XP_853103.1	alpha-actinin-1 isoform X4 [Canis lupus familiaris] alpha-actinin-1 isoform X1 [Canis lupus familiaris]	0	1294.74	0	1.27	0.908267	0	88.1	111.9	Shared	High	High	High	0.0006673	0.005349	2.57	46.54	Not Used
	TRUE	High	RDQALTEEHAR		FALSE	0.021565	0.0021232	2	5	1	XP_866874.1; XP_853103.1	alpha-actinin-1 isoform X4 [Canis lupus familiaris] alpha-actinin-1 isoform X1 [Canis lupus familiaris]	1	1325.66	0	1.424	0.954427	0	82.5	117.5	Shared	High	Peak Found	High	0.0007095	0.005866	2.65	12.33	Not Used
	TRUE	High	IMSIVDPNRLGVVTFQAFIDFMSR	1xDeamidated [N8]; 2xOxidation [M2; M22]	FALSE	0.0225367	0.00218417	2	5	1	XP_866874.1; XP_853103.1	alpha-actinin-1 isoform X4 [Canis lupus familiaris] alpha-actinin-1 isoform X1 [Canis lupus familiaris]	1	2789.4	0						Not Reliable	Not Found	High	High	0.0007259	0.006183	3.26		Not Used
	TRUE	High	LVSIGAEEIVDGNVKMTLGMIWTIILR	1xDeamidated [N13]; 2xOxidation [M16; M20]	FALSE	0.0321122	0.00299469	3	7	2	XP_866874.1; XP_536333.2; XP_853103.1	alpha-actinin-1 isoform X4 [Canis lupus familiaris] alpha-actinin-2 isoform X2 [Canis lupus familiaris] alpha-actinin-1 isoform X1 [Canis lupus familiaris]	1	3004.61	0						No Quan Values	High	Not Found	High	0.0009852	0.008812	2.84		Not Used
	TRUE	High	HEAFESDLAAHQDRVEQIAAIAQELNELDYYDSPSVNAR	2xDeamidated [Q12; N37]	FALSE	0.0329786	0.00314008	2	5	1	XP_866874.1; XP_853103.1	alpha-actinin-1 isoform X4 [Canis lupus familiaris] alpha-actinin-1 isoform X1 [Canis lupus familiaris]	1	4417.05	0						Not Reliable	High	Not Found	High	0.001029	0.009017	3.65		Not Used
	TRUE	High	ASFNHFDRDHSGTLGPEEFK	1xDeamidated [N4]	FALSE	0.0366855	0.00333854	2	4	1	XP_866874.1; XP_853103.1	alpha-actinin-1 isoform X4 [Canis lupus familiaris] alpha-actinin-1 isoform X1 [Canis lupus familiaris]	1	2292.03	0	1.23	0.885906	0	89.7	110.3	Shared	High	Peak Found	High	0.001084	0.01008	1.96	41.77	Not Used
	TRUE	High	IVQTYHVNMAGTNPYTTITPQEINGK	1xDeamidated [N/Q]	FALSE	0.0438106	0.003977	2	5	6	XP_866874.1; XP_853103.1	alpha-actinin-1 isoform X4 [Canis lupus familiaris] alpha-actinin-1 isoform X1 [Canis lupus familiaris]	0	2891.42	0	1.003	0.714232	0	99.9	100.1	Shared	High	High	High	0.002229	0.02318	3.54	58.75	Not Used
	TRUE	High	KTFTAWCNSHLRK	1xCarbamidomethyl [C7]	FALSE	0.0566204	0.00495242	5	12	1	XP_005631486.2; XP_853410.1; XP_866874.1; XP_536333.2; XP_853103.1	alpha-actinin-3 isoform X1 [Canis lupus familiaris] alpha-actinin-4 isoform X3 [Canis lupus familiaris] alpha-actinin-1 isoform X4 [Canis lupus familiaris] alpha-actinin-2 isoform X2 [Canis lupus familiaris] alpha-actinin-1 isoform X1 [Canis lupus familiaris]	2	1648.84	0	1.793	0.984082	0	71.6	128.4	Shared	Peak Found	High	High	0.001593	0.01568	2.24	24.85	Not Used
	TRUE	High	IMSIVDPNR		FALSE	0.0692676	0.00574975	2	5	1	XP_866874.1; XP_853103.1	alpha-actinin-1 isoform X4 [Canis lupus familiaris] alpha-actinin-1 isoform X1 [Canis lupus familiaris]	0	1044.55	0	1.911	0.976962	0	68.7	131.3	Shared	High	Peak Found	High	0.001947	0.01947	2.07	37.05	Not Used
	TRUE	High	HEAFESDLAAHQDRVEQIAAIAQELNELDYYDSPSVNAR		FALSE	0.0762121	0.00613026	2	5	3	XP_866874.1; XP_853103.1	alpha-actinin-1 isoform X4 [Canis lupus familiaris] alpha-actinin-1 isoform X1 [Canis lupus familiaris]	1	4415.08	0	1.206	0.878365	0	90.6	109.4	Shared	High	High	High	0.002033	0.02162	3.47	94.68	Not Used
	TRUE	High	TFTAWCNSHLRK	1xCarbamidomethyl [C6]	FALSE	0.0782148	0.00626886	5	13	2	XP_005631486.2; XP_853410.1; XP_866874.1; XP_536333.2; XP_853103.1	alpha-actinin-3 isoform X1 [Canis lupus familiaris] alpha-actinin-4 isoform X3 [Canis lupus familiaris] alpha-actinin-1 isoform X4 [Canis lupus familiaris] alpha-actinin-2 isoform X2 [Canis lupus familiaris] alpha-actinin-1 isoform X1 [Canis lupus familiaris]	1	1520.74	0	1.075	0.764448	0	96.4	103.6	Shared	High	High	High	0.009224	0.1102	2.13	29.12	Not Used
	TRUE	High	TIPWLENRAPENTMHAMQQK	2xOxidation [M14; M17]	FALSE	0.0968604	0.00781001	2	5	1	XP_866874.1; XP_853103.1	alpha-actinin-1 isoform X4 [Canis lupus familiaris] alpha-actinin-1 isoform X1 [Canis lupus familiaris]	1	2427.15	0	2.192	0.896127	0	62.7	137.3	Shared	High	Peak Found	High	0.002718	0.02815	1.59	37.06	Not Used
	TRUE	High	ISIEMHGTLEDQLSHLRQYEK	1xOxidation [M5]	FALSE	0.0985116	0.00800585	2	5	1	XP_866874.1; XP_853103.1	alpha-actinin-1 isoform X4 [Canis lupus familiaris] alpha-actinin-1 isoform X1 [Canis lupus familiaris]	1	2543.26	0	2.613	0.835365	0	55.4	144.6	Shared	High	Peak Found	High	0.002753	0.02856	2.74	56.81	Not Used
	TRUE	High	LERLDHLAEK		FALSE	0.121326	0.0094733	3	10	1	XP_853410.1; XP_866874.1; XP_853103.1	alpha-actinin-4 isoform X3 [Canis lupus familiaris] alpha-actinin-1 isoform X4 [Canis lupus familiaris] alpha-actinin-1 isoform X1 [Canis lupus familiaris]	1	1223.67	1	1.253	0.905625	0	88.8	111.2	Shared	Peak Found	High	High	0.003311	0.03633	2.06	22.34	Not Used
TRUE	High	Master Protein	XP_005628024.1	serum albumin isoform X1 [Canis lupus familiaris]	0	FALSE	704.489	83	68	729	3	1	608	68.6	5.69	2113.18	68	cell communication;regulation of biological process;response to stimulus;transport	cytoplasm;endoplasmic reticulum;extracellular;Golgi;nucleus	DNA binding;metal ion binding;protein binding	Pf00273	403550	ENSCAFG00000003016.3	ALB	13			0	3.055	0.541524	18.09	48.7	151.3	5.37278e+07	1.66785e+08	High	High
	Checked	Confidence	Sequence	Modifications	Contaminant	Qvality PEP	Qvality q-value	# Protein Groups	# Proteins	# PSMs	Master Protein Accessions	Master Protein Descriptions	# Missed Cleavages	Theo. MH+ [Da]	# Razor Quan Results	Abundance Ratio: (F41, Sample) / (F42, Control)	Abundance Ratio Adj. P-Value: (F41, Sample) / (F42, Control)	Abundance Ratio Variability [%]: (F41, Sample) / (F42, Control)	Abundances (Grouped): F42, Control	Abundances (Grouped): F41, Sample	Quan Info	Found in Sample: [S42] F42: Control	Found in Sample: [S41] F41: Sample	Confidence (by Search Engine): Sequest HT	Percolator q-Value (by Search Engine): Sequest HT	Percolator PEP (by Search Engine): Sequest HT	XCorr (by Search Engine): Sequest HT	Top Apex RT [min]	Quan Usage
	TRUE	High	LKECCDKPVLEK	2xCarbamidomethyl [C4; C5]	FALSE	2.44365e-05	0	2	2	10	NP_001003026.1; XP_005628024.1	serum albumin precursor [Canis lupus familiaris] serum albumin isoform X1 [Canis lupus familiaris]	1	1518.77	0	2.843	0.570405	0	52	148	Shared	High	High	High	3.982e-05	0.0001571	3.18	15.05	Not Used
	TRUE	High	MSCADDFLSVVLNR	1xCarbamidomethyl [C3]; 1xDeamidated [N13]; 1xOxidation [M1]	FALSE	9.95833e-05	0	1	1	1	XP_005628024.1	serum albumin isoform X1 [Canis lupus familiaris]	0	1643.74	0						No Quan Values	Not Found	High	High	0	3.311e-05	3.33		Not Used
	TRUE	High	MSCADDFLSVVLNR	1xCarbamidomethyl [C3]; 1xOxidation [M1]	FALSE	4.41948e-07	0	1	1	11	XP_005628024.1	serum albumin isoform X1 [Canis lupus familiaris]	0	1642.76	0	3.476	0.286459	0	44.7	155.3		High	High	High	0	2.023e-07	5.43	84.14	Used
	TRUE	High	MSCADDFLSVVLNR	1xCarbamidomethyl [C3]	FALSE	7.22669e-06	0	1	1	3	XP_005628024.1	serum albumin isoform X1 [Canis lupus familiaris]	0	1626.76	0	2.762	0.612905	0	53.2	146.8		High	High	High	0	2.816e-06	3.69	88.25	Used
	TRUE	High	HPYFYAPELLYYAQQYK		FALSE	7.28673e-07	0	2	2	15	NP_001003026.1; XP_005628024.1	serum albumin precursor [Canis lupus familiaris] serum albumin isoform X1 [Canis lupus familiaris]	0	2194.06	0	3.789	0.197613	0	41.8	158.2	Shared	High	High	High	0	9.337e-07	4.58	86.16	Not Used
	TRUE	High	KAPQVSTPTLVEVSRK		FALSE	1.79619e-05	0	2	2	6	NP_001003026.1; XP_005628024.1	serum albumin precursor [Canis lupus familiaris] serum albumin isoform X1 [Canis lupus familiaris]	2	1740	0	6.023	0.0116924	0	28.5	171.5	Shared	High	High	High	0	2.283e-05	3.31	30.2	Not Used
	TRUE	High	KAPQVSTPTLVEVSR	1xDeamidated [Q4]	FALSE	0.000185397	0	2	2	2	NP_001003026.1; XP_005628024.1	serum albumin precursor [Canis lupus familiaris] serum albumin isoform X1 [Canis lupus familiaris]	1	1612.89	0						Not Reliable	High	High	High	3.982e-05	9.345e-05	4.03		Not Used
	TRUE	High	KAPQVSTPTLVEVSR		FALSE	1.62395e-06	0	2	2	19	NP_001003026.1; XP_005628024.1	serum albumin precursor [Canis lupus familiaris] serum albumin isoform X1 [Canis lupus familiaris]	1	1611.91	0	3.019	0.483193	0	49.8	150.2	Shared	High	High	High	0	1.319e-05	4.5	37.35	Not Used
	TRUE	High	GLVLVAFSQYLQQCPFEDHVK	1xCarbamidomethyl [C14]; 1xDeamidated [Q]	FALSE	2.61658e-05	0	2	2	21	NP_001003026.1; XP_005628024.1	serum albumin precursor [Canis lupus familiaris] serum albumin isoform X1 [Canis lupus familiaris]	0	2479.23	0						No Quan Values	High	High	High	0	4.077e-05	4.44	101.16	Not Used
	TRUE	High	GLVLVAFSQYLQQCPFEDHVK	1xCarbamidomethyl [C14]	FALSE	2.55496e-07	0	2	2	27	NP_001003026.1; XP_005628024.1	serum albumin precursor [Canis lupus familiaris] serum albumin isoform X1 [Canis lupus familiaris]	0	2478.25	0	3.025	0.479619	0	49.7	150.3	Shared	High	High	High	0	1.207e-07	5.52	97.11	Not Used
	TRUE	High	GVFAECCQAADKAACLGPK	3xCarbamidomethyl [C6; C7; C15]; 1xDeamidated [Q8]	FALSE	3.59418e-06	0	2	2	3	NP_001003026.1; XP_005628024.1	serum albumin precursor [Canis lupus familiaris] serum albumin isoform X1 [Canis lupus familiaris]	1	2053.91	0						No Quan Values	High	High	High	0	4.236e-06	4.66		Not Used
	TRUE	High	GVFAECCQAADKAACLGPK	3xCarbamidomethyl [C6; C7; C15]	FALSE	6.66592e-07	0	2	2	3	NP_001003026.1; XP_005628024.1	serum albumin precursor [Canis lupus familiaris] serum albumin isoform X1 [Canis lupus familiaris]	1	2052.93	0	6.51	0.004598	0	26.6	173.4	Shared	High	High	High	0	2.991e-07	4.82	42.88	Not Used
	TRUE	High	GVFAECCQAADK	2xCarbamidomethyl [C6; C7]	FALSE	3.02049e-05	0	2	2	7	NP_001003026.1; XP_005628024.1	serum albumin precursor [Canis lupus familiaris] serum albumin isoform X1 [Canis lupus familiaris]	0	1355.57	0	3.167	0.410624	0	48	152	Shared	High	High	High	0	1.082e-05	4.19	24.55	Not Used
	TRUE	High	LCVLHEKTPVSER	1xCarbamidomethyl [C2]	FALSE	5.18009e-05	0	2	2	10	NP_001003026.1; XP_005628024.1	serum albumin precursor [Canis lupus familiaris] serum albumin isoform X1 [Canis lupus familiaris]	1	1567.83	0	3.958	0.161871	0	40.3	159.7	Shared	High	High	High	0	3.385e-05	3.33	25.15	Not Used
	TRUE	High	LAKEYEATLEK		FALSE	8.51738e-06	0	2	2	12	NP_001003026.1; XP_005628024.1	serum albumin precursor [Canis lupus familiaris] serum albumin isoform X1 [Canis lupus familiaris]	1	1294.69	0	2.941	0.523805	0	50.7	149.3	Shared	High	High	High	0	3.291e-06	4.69	23.88	Not Used
	TRUE	High	VLDEFKPLVDEPQNLVK		FALSE	1.47706e-07	0	2	2	31	NP_001003026.1; XP_005628024.1	serum albumin precursor [Canis lupus familiaris] serum albumin isoform X1 [Canis lupus familiaris]	0	1983.08	0	3.157	0.414888	0	48.1	151.9	Shared	High	High	High	0	7.211e-08	5.1	68.61	Not Used
	TRUE	High	VLDEFKPLVDEPQNLVK	1xDeamidated [N/Q]	FALSE	6.84148e-06	0	2	2	17	NP_001003026.1; XP_005628024.1	serum albumin precursor [Canis lupus familiaris] serum albumin isoform X1 [Canis lupus familiaris]	0	1984.06	0	8.874	0.00248212	0	20.3	179.7	Shared	High	High	High	0	2.943e-06	4.74	71.51	Not Used
	TRUE	High	TNCELFEKLGEYGFQNALLVR	1xCarbamidomethyl [C3]	FALSE	1.25315e-07	0	2	2	14	NP_001003026.1; XP_005628024.1	serum albumin precursor [Canis lupus familiaris] serum albumin isoform X1 [Canis lupus familiaris]	1	2501.25	0	4.159	0.1268	0	38.8	161.2	Shared	High	High	High	0	5.65e-07	5.37	91.13	Not Used
	TRUE	High	TNCELFEKLGEYGFQNALLVR	1xCarbamidomethyl [C3]; 1xDeamidated [Q/N]	FALSE	1.15907e-05	0	2	2	16	NP_001003026.1; XP_005628024.1	serum albumin precursor [Canis lupus familiaris] serum albumin isoform X1 [Canis lupus familiaris]	1	2502.23	0	4.815	0.178625	0	34.4	165.6	Shared	High	High	High	3.982e-05	9.901e-05	5.58	97.09	Not Used
	TRUE	High	TNCELFEKLGEYGFQNALLVR	1xCarbamidomethyl [C3]; 2xDeamidated [N16; N/Q]	FALSE	0.000100262	0	2	2	2	NP_001003026.1; XP_005628024.1	serum albumin precursor [Canis lupus familiaris] serum albumin isoform X1 [Canis lupus familiaris]	1	2503.22	0						Not Reliable	Not Found	High	High	0	3.328e-05	4.31		Not Used
	TRUE	High	TVMGDFGAFVEK	1xOxidation [M3]	FALSE	0.000114054	0	2	2	11	NP_001003026.1; XP_005628024.1	serum albumin precursor [Canis lupus familiaris] serum albumin isoform X1 [Canis lupus familiaris]	0	1316.62	0	2.959	0.514986	0	50.5	149.5	Shared	High	High	High	0	3.772e-05	4.13	51.61	Not Used
	TRUE	High	YNDLGEEHFR	1xDeamidated [N2]	FALSE	3.43921e-05	0	2	2	3	NP_001003026.1; XP_005628024.1	serum albumin precursor [Canis lupus familiaris] serum albumin isoform X1 [Canis lupus familiaris]	0	1280.55	0	3.037	0.495686	0	49.5	150.5	Shared	High	High	High	3.982e-05	0.0001206	3.35	29.18	Not Used
	TRUE	High	YMCENQDSISTK	1xCarbamidomethyl [C3]; 1xOxidation [M2]	FALSE	1.98076e-06	0	2	2	3	NP_001003026.1; XP_005628024.1	serum albumin precursor [Canis lupus familiaris] serum albumin isoform X1 [Canis lupus familiaris]	0	1491.61	0	3.404	0.64833	0	45.4	154.6	Shared	High	High	High	0	8.353e-07	3.47	15.74	Not Used
	TRUE	High	YMCENQDSISTK	1xCarbamidomethyl [C3]	FALSE	5.73799e-05	0	2	2	3	NP_001003026.1; XP_005628024.1	serum albumin precursor [Canis lupus familiaris] serum albumin isoform X1 [Canis lupus familiaris]	0	1475.61	0	3.836	0.392265	0	41.4	158.6	Shared	High	High	High	0	2.049e-05	2.68	20.69	Not Used
	TRUE	High	YNDLGEEHFR		FALSE	9.49598e-05	0	2	2	11	NP_001003026.1; XP_005628024.1	serum albumin precursor [Canis lupus familiaris] serum albumin isoform X1 [Canis lupus familiaris]	0	1279.57	0	2.838	0.573327	0	52.1	147.9	Shared	High	High	High	3.982e-05	0.0001061	3.3	25.57	Not Used
	TRUE	High	RHPYFYAPELLYYAQQYK		FALSE	3.26948e-07	0	2	2	27	NP_001003026.1; XP_005628024.1	serum albumin precursor [Canis lupus familiaris] serum albumin isoform X1 [Canis lupus familiaris]	1	2350.17	0	3.958	0.161871	0	40.3	159.7	Shared	High	High	High	0	1.522e-07	4.71	81.67	Not Used
	TRUE	High	RHPEYSVSLLLR		FALSE	3.47738e-07	0	2	2	21	NP_001003026.1; XP_005628024.1	serum albumin precursor [Canis lupus familiaris] serum albumin isoform X1 [Canis lupus familiaris]	1	1469.82	0	3.192	0.399709	0	47.7	152.3	Shared	High	High	High	0	1.611e-07	5.3	49.98	Not Used
	TRUE	High	RPCFSGLEVDETYVPKEFNAETFTFHADLCTLPEAEK	2xCarbamidomethyl [C3; C30]; 1xDeamidated [N19]	FALSE	4.64143e-08	0	2	2	5	NP_001003026.1; XP_005628024.1	serum albumin precursor [Canis lupus familiaris] serum albumin isoform X1 [Canis lupus familiaris]	1	4349.01	0	100	1.11261e-16			200	Shared	High	High	High	0	7.625e-08	6.62	84.5	Not Used
	TRUE	High	RPCFSGLEVDETYVPKEFNAETFTFHADLCTLPEAEK	2xCarbamidomethyl [C3; C30]	FALSE	4.51124e-07	0	2	2	8	NP_001003026.1; XP_005628024.1	serum albumin precursor [Canis lupus familiaris] serum albumin isoform X1 [Canis lupus familiaris]	1	4348.02	0	3.822	0.189943	0	41.5	158.5	Shared	High	High	High	0	2.065e-07	6.41	84.63	Not Used
	TRUE	High	RPCFSGLEVDETYVPK	1xCarbamidomethyl [C3]	FALSE	5.73799e-05	0	2	2	6	NP_001003026.1; XP_005628024.1	serum albumin precursor [Canis lupus familiaris] serum albumin isoform X1 [Canis lupus familiaris]	0	1896.92	0	3.358	0.330194	0	45.9	154.1	Shared	High	High	High	0	1.985e-05	3.2	54.4	Not Used
	TRUE	High	NYQEAKDVFLGTFLYEYSR	1xDeamidated [N/Q]	FALSE	2.72615e-05	0	1	1	12	XP_005628024.1	serum albumin isoform X1 [Canis lupus familiaris]	1	2344.11	0						No Quan Values	High	High	High	0	9.843e-06	4.55		Not Used
	TRUE	High	NYQEAKDVFLGTFLYEYSR		FALSE	1.48721e-07	0	1	1	16	XP_005628024.1	serum albumin isoform X1 [Canis lupus familiaris]	1	2343.13	0	3.38	0.322193	0	45.7	154.3		High	High	High	0	7.265e-08	5.61	88.36	Used
	TRUE	High	SEIAHRYNDLGEEHFR		FALSE	1.77517e-06	0	2	2	7	NP_001003026.1; XP_005628024.1	serum albumin precursor [Canis lupus familiaris] serum albumin isoform X1 [Canis lupus familiaris]	1	1972.93	0	5.405	0.0255671	0	31.2	168.8	Shared	High	High	High	0	7.515e-07	4.65	30.12	Not Used
	TRUE	High	SEIAHRYNDLGEEHFR	1xDeamidated [N8]	FALSE	3.98301e-06	0	2	2	7	NP_001003026.1; XP_005628024.1	serum albumin precursor [Canis lupus familiaris] serum albumin isoform X1 [Canis lupus familiaris]	1	1973.91	0	3.762	0.204161	0	42	158	Shared	High	High	High	0	2.148e-05	4.05	29.49	Not Used
	TRUE	High	SQCLAEVERDELPGDLPSLAADFVEDKEVCK	2xCarbamidomethyl [C3; C30]	FALSE	2.68328e-08	0	2	2	8	NP_001003026.1; XP_005628024.1	serum albumin precursor [Canis lupus familiaris] serum albumin isoform X1 [Canis lupus familiaris]	2	3519.66	0	4.966	0.04502	0	33.5	166.5	Shared	High	High	High	0	1.444e-08	6	86.12	Not Used
	TRUE	High	SLHTLFGDKLCTVASLR	1xCarbamidomethyl [C11]	FALSE	3.62327e-07	0	2	2	19	NP_001003026.1; XP_005628024.1	serum albumin precursor [Canis lupus familiaris] serum albumin isoform X1 [Canis lupus familiaris]	1	1918.02	0	2.735	0.627904	0	53.5	146.5	Shared	High	High	High	0	2.866e-06	4.22	65.77	Not Used
	TRUE	High	EVTEFAKACAAEESGANCDK	2xCarbamidomethyl [C9; C18]	FALSE	5.8989e-08	0	2	2	1	NP_001003026.1; XP_005628024.1	serum albumin precursor [Canis lupus familiaris] serum albumin isoform X1 [Canis lupus familiaris]	1	2186.93	0						No Quan Values	Not Found	High	High	0	3.037e-08	3.93		Not Used
	TRUE	High	APQVSTPTLVEVSR		FALSE	4.8056e-05	0	2	2	10	NP_001003026.1; XP_005628024.1	serum albumin precursor [Canis lupus familiaris] serum albumin isoform X1 [Canis lupus familiaris]	0	1483.81	0	3.595	0.250975	0	43.5	156.5	Shared	High	High	High	3.982e-05	8.174e-05	3.5	45.66	Not Used
	TRUE	High	EYEATLEKCCATDDPPTCYAK	3xCarbamidomethyl [C9; C10; C18]	FALSE	1.46539e-06	0	2	2	2	NP_001003026.1; XP_005628024.1	serum albumin precursor [Canis lupus familiaris] serum albumin isoform X1 [Canis lupus familiaris]	1	2522.05	0	5.924	0.0618156	0	28.9	171.1	Shared	High	High	High	0	1.841e-06	6.06	36.4	Not Used
	TRUE	High	CCSESLVNRRPCFSGLEVDETYVPK	3xCarbamidomethyl [C1; C2; C12]	FALSE	6.39912e-05	0	2	2	1	NP_001003026.1; XP_005628024.1	serum albumin precursor [Canis lupus familiaris] serum albumin isoform X1 [Canis lupus familiaris]	1	3002.38	0	8.91	0.00635274	0	20.2	179.8	Shared	Peak Found	High	High	0	2.188e-05	3.4	57.32	Not Used
	TRUE	High	CCSESLVNR	2xCarbamidomethyl [C1; C2]	FALSE	7.95721e-05	0	2	2	2	NP_001003026.1; XP_005628024.1	serum albumin precursor [Canis lupus familiaris] serum albumin isoform X1 [Canis lupus familiaris]	0	1124.48	0	7.197	0.0806634	0	24.4	175.6	Shared	High	High	High	0	2.691e-05	3.03	16.62	Not Used
	TRUE	High	CCATDDPPTCYAK	3xCarbamidomethyl [C1; C2; C10]	FALSE	6.22705e-05	0	2	2	5	NP_001003026.1; XP_005628024.1	serum albumin precursor [Canis lupus familiaris] serum albumin isoform X1 [Canis lupus familiaris]	0	1558.6	0	4.29	0.249533	0	37.8	162.2	Shared	High	High	High	0	2.136e-05	3.92	20.6	Not Used
	TRUE	High	CCAAENKEGCFSEEGPK	3xCarbamidomethyl [C1; C2; C10]; 1xDeamidated [N6]	FALSE	3.14691e-05	0	2	2	5	NP_001003026.1; XP_005628024.1	serum albumin precursor [Canis lupus familiaris] serum albumin isoform X1 [Canis lupus familiaris]	1	1973.77	0	3.7	0.527347	0	42.6	157.4	Shared	High	High	High	0	1.8e-05	4	19.72	Not Used
	TRUE	High	CCAAENKEGCFSEEGPK	3xCarbamidomethyl [C1; C2; C10]	FALSE	3.61887e-06	0	2	2	13	NP_001003026.1; XP_005628024.1	serum albumin precursor [Canis lupus familiaris] serum albumin isoform X1 [Canis lupus familiaris]	1	1972.78	0	4.412	0.0913995	0	37	163	Shared	High	High	High	0	1.472e-06	4.14	18	Not Used
	TRUE	High	DDNPGFPPLVAPEPDALCAAFQDNEQLFLGK	1xCarbamidomethyl [C18]; 1xDeamidated [N/Q]	FALSE	3.55871e-05	0	2	2	10	NP_001003026.1; XP_005628024.1	serum albumin precursor [Canis lupus familiaris] serum albumin isoform X1 [Canis lupus familiaris]	0	3386.59	0	0.01	1.11261e-16		200		Shared	High	High	High	0	1.694e-05	4.97	116.62	Not Used
	TRUE	High	DDNPGFPPLVAPEPDALCAAFQDNEQLFLGK	1xCarbamidomethyl [C18]	FALSE	0.000145498	0	2	2	2	NP_001003026.1; XP_005628024.1	serum albumin precursor [Canis lupus familiaris] serum albumin isoform X1 [Canis lupus familiaris]	0	3385.6	0	5.225	0.126128	0	32.1	167.9	Shared	Peak Found	High	High	0	4.702e-05	3.27	116.46	Not Used
	TRUE	High	EFNAETFTFHADLCTLPEAEK	1xCarbamidomethyl [C14]	FALSE	1.2518e-06	0	2	2	10	NP_001003026.1; XP_005628024.1	serum albumin precursor [Canis lupus familiaris] serum albumin isoform X1 [Canis lupus familiaris]	0	2470.12	0	3.091	0.446703	0	48.9	151.1	Shared	High	High	High	0	5.387e-07	4.19	74.01	Not Used
	TRUE	High	EFNAETFTFHADLCTLPEAEK	1xCarbamidomethyl [C14]; 1xDeamidated [N3]	FALSE	2.78263e-05	0	2	2	9	NP_001003026.1; XP_005628024.1	serum albumin precursor [Canis lupus familiaris] serum albumin isoform X1 [Canis lupus familiaris]	0	2471.11	0	100	1.11261e-16			200	Shared	High	High	High	0	1.002e-05	3.93	76.23	Not Used
	TRUE	High	ATDEQLKTVMGDFGAFVEK	1xOxidation [M10]	FALSE	1.78737e-06	0	2	2	12	NP_001003026.1; XP_005628024.1	serum albumin precursor [Canis lupus familiaris] serum albumin isoform X1 [Canis lupus familiaris]	1	2102.01	0	4.052	0.144555	0	39.6	160.4	Shared	High	High	High	0	1.219e-06	4.56	63.58	Not Used
	TRUE	High	ATDEQLKTVMGDFGAFVEK		FALSE	0.000166493	0	2	2	4	NP_001003026.1; XP_005628024.1	serum albumin precursor [Canis lupus familiaris] serum albumin isoform X1 [Canis lupus familiaris]	1	2086.02	0	5.23	0.0320043	0	32.1	167.9	Shared	High	High	High	3.982e-05	0.0002336	3.3	81.58	Not Used
	TRUE	High	DVFLGTFLYEYSR		FALSE	2.04977e-06	0	1	1	16	XP_005628024.1	serum albumin isoform X1 [Canis lupus familiaris]	0	1609.79	0	2.328	0.846995	0	60.1	139.9		High	High	High	0	2.745e-06	5.34	97.82	Used
	TRUE	High	EAYKSEIAHRYNDLGEEHFR		FALSE	5.1099e-05	0	2	2	6	NP_001003026.1; XP_005628024.1	serum albumin precursor [Canis lupus familiaris] serum albumin isoform X1 [Canis lupus familiaris]	2	2464.16	0	5.92	0.0133087	0	28.9	171.1	Shared	High	High	High	0	1.777e-05	3.33	36.04	Not Used
	TRUE	High	ADFAEISKVVTDLTK		FALSE	1.27565e-05	0	2	2	3	NP_001003026.1; XP_005628024.1	serum albumin precursor [Canis lupus familiaris] serum albumin isoform X1 [Canis lupus familiaris]	1	1636.88	0	5.231	0.0319821	0	32.1	167.9	Shared	High	High	High	0	4.823e-06	4.58	83.05	Not Used
	TRUE	High	ACAAEESGANCDKSLHTLFGDKLCTVASLR	3xCarbamidomethyl [C2; C11; C24]; 1xDeamidated [N10]	FALSE	2.84758e-06	0	2	2	7	NP_001003026.1; XP_005628024.1	serum albumin precursor [Canis lupus familiaris] serum albumin isoform X1 [Canis lupus familiaris]	2	3282.52	0	16.351	3.44604e-05	0	11.5	188.5	Shared	High	High	High	0	1.169e-06	5.21	65.1	Not Used
	TRUE	High	ADLAKYMCENQDSISTK	1xCarbamidomethyl [C8]; 1xOxidation [M7]	FALSE	0.000117187	0	2	2	2	NP_001003026.1; XP_005628024.1	serum albumin precursor [Canis lupus familiaris] serum albumin isoform X1 [Canis lupus familiaris]	1	1989.89	0	2.982	0.782371	0	50.2	149.8	Shared	High	High	High	0	3.858e-05	2.47	27.3	Not Used
	TRUE	High	ACAAEESGANCDKSLHTLFGDKLCTVASLR	3xCarbamidomethyl [C2; C11; C24]	FALSE	1.86442e-07	0	2	2	6	NP_001003026.1; XP_005628024.1	serum albumin precursor [Canis lupus familiaris] serum albumin isoform X1 [Canis lupus familiaris]	2	3281.53	0	6.552	0.00599638	0	26.5	173.5	Shared	High	High	High	0	8.968e-08	6.24	60.6	Not Used
	TRUE	High	ACAAEESGANCDKSLHTLFGDK	2xCarbamidomethyl [C2; C11]	FALSE	0.00049124	0.000124889	2	2	1	NP_001003026.1; XP_005628024.1	serum albumin precursor [Canis lupus familiaris] serum albumin isoform X1 [Canis lupus familiaris]	1	2381.05	0	6.092	0.064717	0	28.2	171.8	Shared	Peak Found	High	High	3.982e-05	0.0001434	3.05	38.45	Not Used
	TRUE	High	SQCLAEVERDELPGDLPSLAADFVEDKEVCK	2xCarbamidomethyl [C3; C30]; 1xDeamidated [Q2]	FALSE	0.000385082	0.000124889	2	2	5	NP_001003026.1; XP_005628024.1	serum albumin precursor [Canis lupus familiaris] serum albumin isoform X1 [Canis lupus familiaris]	2	3520.65	0						No Quan Values	High	High	High	3.982e-05	0.0001147	5.02		Not Used
	TRUE	High	ECCHGDLLECADDRADLAKYMCENQDSISTK	4xCarbamidomethyl [C2; C3; C10; C22]; 1xOxidation [M21]	FALSE	0.000303637	0.000124889	2	2	4	NP_001003026.1; XP_005628024.1	serum albumin precursor [Canis lupus familiaris] serum albumin isoform X1 [Canis lupus familiaris]	2	3720.53	0	2.141	0.914665	0	63.7	136.3	Shared	High	High	High	3.982e-05	9.227e-05	4.51	48.47	Not Used
	TRUE	High	EAYKSEIAHRYNDLGEEHFR	1xDeamidated [N12]	FALSE	0.000524643	0.000124889	2	2	5	NP_001003026.1; XP_005628024.1	serum albumin precursor [Canis lupus familiaris] serum albumin isoform X1 [Canis lupus familiaris]	2	2465.15	0	4.471	0.0844892	0	36.6	163.4	Shared	High	High	High	3.982e-05	0.0001918	2.45	33.38	Not Used
	TRUE	High	RHPYFYAPELLYYAQQYK	1xDeamidated [Q]	FALSE	0.000328708	0.000124889	2	2	11	NP_001003026.1; XP_005628024.1	serum albumin precursor [Canis lupus familiaris] serum albumin isoform X1 [Canis lupus familiaris]	1	2351.15	0						No Quan Values	High	High	High	3.982e-05	9.908e-05	4.32		Not Used
	TRUE	High	HPEYSVSLLLR		FALSE	0.000419493	0.000124889	2	2	3	NP_001003026.1; XP_005628024.1	serum albumin precursor [Canis lupus familiaris] serum albumin isoform X1 [Canis lupus familiaris]	0	1313.72	0	2.758	0.615117	0	53.2	146.8	Shared	High	High	High	3.982e-05	0.0001375	3.85	55.72	Not Used
	TRUE	High	LAKEVTEFAK		FALSE	0.000914005	0.000124889	2	2	2	NP_001003026.1; XP_005628024.1	serum albumin precursor [Canis lupus familiaris] serum albumin isoform X1 [Canis lupus familiaris]	1	1135.64	0	3.772	0.49615	0	41.9	158.1	Shared	High	High	High	3.982e-05	0.0002543	2.94	27.62	Not Used
	TRUE	High	FPKADFAEISK		FALSE	0.000297667	0.000124889	2	2	1	NP_001003026.1; XP_005628024.1	serum albumin precursor [Canis lupus familiaris] serum albumin isoform X1 [Canis lupus familiaris]	1	1252.66	0	2.49	0.873081	0	57.3	142.7	Shared	Peak Found	High	High	3.982e-05	9.075e-05	3.26	41.64	Not Used
	TRUE	High	CCSESLVNRRPCFSGLEVDETYVPK	3xCarbamidomethyl [C1; C2; C12]; 1xDeamidated [N8]	FALSE	0.00112463	0.000232932	2	2	1	NP_001003026.1; XP_005628024.1	serum albumin precursor [Canis lupus familiaris] serum albumin isoform X1 [Canis lupus familiaris]	1	3003.36	0						Not Reliable	Not Found	High	High	7.373e-05	0.000308	3.42		Not Used
	TRUE	High	ADFAEISK		FALSE	0.00173028	0.000337476	2	2	2	NP_001003026.1; XP_005628024.1	serum albumin precursor [Canis lupus familiaris] serum albumin isoform X1 [Canis lupus familiaris]	0	880.441	0	3.593	0.441057	0	43.5	156.5	Shared	High	High	High	0.0001565	0.0007805	2.57	26.3	Not Used
	TRUE	High	EFNAETFTFHADLCTLPEAEKQVK	1xCarbamidomethyl [C14]	FALSE	0.00162535	0.000337476	2	2	1	NP_001003026.1; XP_005628024.1	serum albumin precursor [Canis lupus familiaris] serum albumin isoform X1 [Canis lupus familiaris]	1	2825.35	0	3.254	0.344953	0	47	153	Shared	High	Peak Found	High	0.0001061	0.0004354	3.83	68.37	Not Used
	TRUE	High	LVAAAQAALV		FALSE	0.001882	0.000439072	2	2	9	NP_001003026.1; XP_005628024.1	serum albumin precursor [Canis lupus familiaris] serum albumin isoform X1 [Canis lupus familiaris]	0	926.567	0	2.936	0.526762	0	50.8	149.2	Shared	High	High	High	0.0001565	0.0006805	3.07	52.98	Not Used
	TRUE	High	TNCELFEK	1xCarbamidomethyl [C3]	FALSE	0.00386994	0.000489842	2	2	1	NP_001003026.1; XP_005628024.1	serum albumin precursor [Canis lupus familiaris] serum albumin isoform X1 [Canis lupus familiaris]	0	1040.47	0	3.591	0.440716	0	43.6	156.4	Shared	Peak Found	High	High	0.0001806	0.0009854	2.95	26.05	Not Used
	TRUE	High	SLHTLFGDKLCTVASLRDK	1xCarbamidomethyl [C11]	FALSE	0.00252389	0.000489842	2	2	4	NP_001003026.1; XP_005628024.1	serum albumin precursor [Canis lupus familiaris] serum albumin isoform X1 [Canis lupus familiaris]	2	2161.14	0	7.541	0.00178512	0	23.4	176.6	Shared	High	High	High	0.0002491	0.002046	2.64	58.78	Not Used
	TRUE	High	YMCENQDSISTK	1xCarbamidomethyl [C3]; 1xDeamidated [N/Q]	FALSE	0.00350302	0.000489842	2	2	2	NP_001003026.1; XP_005628024.1	serum albumin precursor [Canis lupus familiaris] serum albumin isoform X1 [Canis lupus familiaris]	0	1476.6	0						No Quan Values	Not Found	High	High	0.0001565	0.0008961	2.18		Not Used
	TRUE	High	DDNPGFPPLVAPEPDALCAAFQDNEQLFLGK	1xCarbamidomethyl [C18]; 2xDeamidated [Q22; N/Q]	FALSE	0.0036393	0.000489842	2	2	2	NP_001003026.1; XP_005628024.1	serum albumin precursor [Canis lupus familiaris] serum albumin isoform X1 [Canis lupus familiaris]	0	3387.57	0						Not Reliable	High	Not Found	High	0.0001565	0.0009289	4.68		Not Used
	TRUE	High	SQCLAEVERDELPGDLPSLAADFVEDK	1xCarbamidomethyl [C3]	FALSE	0.00560292	0.000575122	2	2	1	NP_001003026.1; XP_005628024.1	serum albumin precursor [Canis lupus familiaris] serum albumin isoform X1 [Canis lupus familiaris]	1	3003.43	0						No Quan Values	Not Found	High	High	0.0002049	0.001424	2.72		Not Used
	TRUE	High	ECCHGDLLECADDRADLAKYMCENQDSISTK	4xCarbamidomethyl [C2; C3; C10; C22]; 1xDeamidated [Q/N]; 1xOxidation [M21]	FALSE	0.00829832	0.000729854	2	2	2	NP_001003026.1; XP_005628024.1	serum albumin precursor [Canis lupus familiaris] serum albumin isoform X1 [Canis lupus familiaris]	2	3721.52	0						No Quan Values	High	Not Found	High	0.0003402	0.003242	3.86		Not Used
	TRUE	High	TVMGDFGAFVEK		FALSE	0.00738934	0.000729854	2	2	5	NP_001003026.1; XP_005628024.1	serum albumin precursor [Canis lupus familiaris] serum albumin isoform X1 [Canis lupus familiaris]	0	1300.62	0	4.142	0.129341	0	38.9	161.1	Shared	High	High	High	0.0002491	0.001893	3.34	67.46	Not Used
	TRUE	High	LAKEYEATLEKCCATDDPPTCYAK	3xCarbamidomethyl [C12; C13; C21]	FALSE	0.00998074	0.000874724	2	2	1	NP_001003026.1; XP_005628024.1	serum albumin precursor [Canis lupus familiaris] serum albumin isoform X1 [Canis lupus familiaris]	2	2834.27	0						No Quan Values	Not Found	High	High	0.000291	0.002605	3.94		Not Used
	TRUE	High	APQVSTPTLVEVSRK		FALSE	0.0112406	0.000874724	2	2	1	NP_001003026.1; XP_005628024.1	serum albumin precursor [Canis lupus familiaris] serum albumin isoform X1 [Canis lupus familiaris]	1	1611.91	0	3.405	0.312294	0	45.4	154.6	Shared	High	Peak Found	High	0.000291	0.002962	2.02	36.22	Not Used
	TRUE	High	EAYKSEIAHR		FALSE	0.0103244	0.000874724	2	2	1	NP_001003026.1; XP_005628024.1	serum albumin precursor [Canis lupus familiaris] serum albumin isoform X1 [Canis lupus familiaris]	1	1203.61	0						No Quan Values	Not Found	High	High	0.000291	0.002721	2.17		Not Used
	TRUE	High	VLDEFKPLVDEPQNLVKTNCELFEK	1xCarbamidomethyl [C20]	FALSE	0.014933	0.0014393	2	2	1	NP_001003026.1; XP_005628024.1	serum albumin precursor [Canis lupus familiaris] serum albumin isoform X1 [Canis lupus familiaris]	1	3004.53	0	100	1.11261e-16			200	Shared	Not Found	High	High	0.0004865	0.004027	2.38	78.91	Not Used
	TRUE	High	LSQRFPKADFAEISK		FALSE	0.0271339	0.0027211	2	2	2	NP_001003026.1; XP_005628024.1	serum albumin precursor [Canis lupus familiaris] serum albumin isoform X1 [Canis lupus familiaris]	2	1736.93	0	3.101	0.554449	0	48.8	151.2	Shared	High	High	High	0.0008841	0.007408	2.67	41.28	Not Used
	TRUE	High	ATDEQLKTVMGDFGAFVEK	1xDeamidated [Q5]; 1xOxidation [M10]	FALSE	0.02887	0.00286117	2	2	3	NP_001003026.1; XP_005628024.1	serum albumin precursor [Canis lupus familiaris] serum albumin isoform X1 [Canis lupus familiaris]	1	2103	0						Not Reliable	High	High	High	0.002001	0.02013	3.39		Not Used
	TRUE	High	YTKKAPQVSTPTLVEVSR		FALSE	0.02887	0.00286117	2	2	1	NP_001003026.1; XP_005628024.1	serum albumin precursor [Canis lupus familiaris] serum albumin isoform X1 [Canis lupus familiaris]	2	2004.11	0	3.41	0.535856	0	45.3	154.7	Shared	Peak Found	High	High	0.0009246	0.007904	2.02	33.88	Not Used
	TRUE	High	RPCFSGLEVDETYVPKEFNAETFTFHADLCTLPEAEKQVK	2xCarbamidomethyl [C3; C30]	FALSE	0.0296482	0.00293314	2	2	1	NP_001003026.1; XP_005628024.1	serum albumin precursor [Canis lupus familiaris] serum albumin isoform X1 [Canis lupus familiaris]	2	4703.24	0	100	1.11261e-16			200	Shared	Not Found	High	High	0.0009454	0.008125	2.95	80.51	Not Used
	TRUE	High	EFNAETFTFHADLCTLPEAEKQVK	1xCarbamidomethyl [C14]; 1xDeamidated [Q/N]	FALSE	0.0329786	0.00314008	2	2	2	NP_001003026.1; XP_005628024.1	serum albumin precursor [Canis lupus familiaris] serum albumin isoform X1 [Canis lupus familiaris]	1	2826.33	0						Not Reliable	High	High	High	0.001029	0.009017	3.5		Not Used
	TRUE	High	SQCLAEVERDELPGDLPSLAADFVEDK	1xCarbamidomethyl [C3]; 1xDeamidated [Q2]	FALSE	0.0602168	0.00499987	2	2	2	NP_001003026.1; XP_005628024.1	serum albumin precursor [Canis lupus familiaris] serum albumin isoform X1 [Canis lupus familiaris]	1	3004.41	0	0.01	1.11261e-16		200		Shared	High	High	High	0.004365	0.05005	2.55	91.61	Not Used
	TRUE	High	VVTDLTK		FALSE	0.0823656	0.0067396	2	2	1	NP_001003026.1; XP_005628024.1	serum albumin precursor [Canis lupus familiaris] serum albumin isoform X1 [Canis lupus familiaris]	0	775.456	0	4.184	0.292315	0	38.6	161.4	Shared	Peak Found	High	High	0.002229	0.02347	1.67	17.22	Not Used
	TRUE	High	HPYFYAPELLYYAQQYK	1xDeamidated [Q15]	FALSE	0.0816601	0.0067396	2	2	1	NP_001003026.1; XP_005628024.1	serum albumin precursor [Canis lupus familiaris] serum albumin isoform X1 [Canis lupus familiaris]	0	2195.05	0						Not Reliable	High	Not Found	High	0.002229	0.02333	3.05		Not Used
	TRUE	High	RPCFSGLEVDETYVPKEFNAETFTFHADLCTLPEAEKQVK	2xCarbamidomethyl [C3; C30]; 1xDeamidated [Q/N]	FALSE	0.0874612	0.00685998	2	2	2	NP_001003026.1; XP_005628024.1	serum albumin precursor [Canis lupus familiaris] serum albumin isoform X1 [Canis lupus familiaris]	2	4704.23	0	0.199	0.000106195	0	166.9	33.1	Shared	High	Peak Found	High	0.002321	0.02515	3.99	81.28	Not Used
TRUE	High	Master Protein	NP_001003026.1	serum albumin precursor [Canis lupus familiaris]	0	FALSE	695.587	84	69	717	4	1	608	68.6	5.69	2056.03	69	cell communication;regulation of biological process;response to stimulus;transport	extracellular	DNA binding;metal ion binding	Pf00273	403550		ALB	13	Thyroid hormone synthesis		66	3.595	0.296069	26.22	46.8	153.2	1.17776e+09	3.85987e+09	High	High
	Checked	Confidence	Sequence	Modifications	Contaminant	Qvality PEP	Qvality q-value	# Protein Groups	# Proteins	# PSMs	Master Protein Accessions	Master Protein Descriptions	# Missed Cleavages	Theo. MH+ [Da]	# Razor Quan Results	Abundance Ratio: (F41, Sample) / (F42, Control)	Abundance Ratio Adj. P-Value: (F41, Sample) / (F42, Control)	Abundance Ratio Variability [%]: (F41, Sample) / (F42, Control)	Abundances (Grouped): F42, Control	Abundances (Grouped): F41, Sample	Quan Info	Found in Sample: [S42] F42: Control	Found in Sample: [S41] F41: Sample	Confidence (by Search Engine): Sequest HT	Percolator q-Value (by Search Engine): Sequest HT	Percolator PEP (by Search Engine): Sequest HT	XCorr (by Search Engine): Sequest HT	Top Apex RT [min]	Quan Usage
	TRUE	High	LKECCDKPVLEK	2xCarbamidomethyl [C4; C5]	FALSE	2.44365e-05	0	2	2	10	NP_001003026.1; XP_005628024.1	serum albumin precursor [Canis lupus familiaris] serum albumin isoform X1 [Canis lupus familiaris]	1	1518.77	0	2.843	0.570405	0	52	148	Shared	High	High	High	3.982e-05	0.0001571	3.18	15.05	Used
	TRUE	High	MSCAEDFLSVVLNR	1xCarbamidomethyl [C3]; 1xOxidation [M1]	FALSE	6.13992e-07	0	1	1	17	NP_001003026.1	serum albumin precursor [Canis lupus familiaris]	0	1656.77	0	3.153	0.417042	0	48.2	151.8		High	High	High	0	2.761e-07	4.12	87.13	Used
	TRUE	High	MSCAEDFLSVVLNR	1xCarbamidomethyl [C3]	FALSE	4.25009e-05	0	1	1	3	NP_001003026.1	serum albumin precursor [Canis lupus familiaris]	0	1640.78	0	2.789	0.604252	0	52.8	147.2		High	High	High	3.982e-05	0.000221	3.64	91.83	Used
	TRUE	High	HPYFYAPELLYYAQQYK		FALSE	7.28673e-07	0	2	2	15	NP_001003026.1; XP_005628024.1	serum albumin precursor [Canis lupus familiaris] serum albumin isoform X1 [Canis lupus familiaris]	0	2194.06	0	3.789	0.197613	0	41.8	158.2	Shared	High	High	High	0	9.337e-07	4.58	86.16	Used
	TRUE	High	KAPQVSTPTLVEVSRK		FALSE	1.79619e-05	0	2	2	6	NP_001003026.1; XP_005628024.1	serum albumin precursor [Canis lupus familiaris] serum albumin isoform X1 [Canis lupus familiaris]	2	1740	0	6.023	0.0116924	0	28.5	171.5	Shared	High	High	High	0	2.283e-05	3.31	30.2	Used
	TRUE	High	KAPQVSTPTLVEVSR	1xDeamidated [Q4]	FALSE	0.000185397	0	2	2	2	NP_001003026.1; XP_005628024.1	serum albumin precursor [Canis lupus familiaris] serum albumin isoform X1 [Canis lupus familiaris]	1	1612.89	0						Not Reliable	High	High	High	3.982e-05	9.345e-05	4.03		Not Used
	TRUE	High	KAPQVSTPTLVEVSR		FALSE	1.62395e-06	0	2	2	19	NP_001003026.1; XP_005628024.1	serum albumin precursor [Canis lupus familiaris] serum albumin isoform X1 [Canis lupus familiaris]	1	1611.91	0	3.019	0.483193	0	49.8	150.2	Shared	High	High	High	0	1.319e-05	4.5	37.35	Used
	TRUE	High	GLVLVAFSQYLQQCPFEDHVK	1xCarbamidomethyl [C14]; 1xDeamidated [Q]	FALSE	2.61658e-05	0	2	2	21	NP_001003026.1; XP_005628024.1	serum albumin precursor [Canis lupus familiaris] serum albumin isoform X1 [Canis lupus familiaris]	0	2479.23	0						No Quan Values	High	High	High	0	4.077e-05	4.44	101.16	Not Used
	TRUE	High	GLVLVAFSQYLQQCPFEDHVK	1xCarbamidomethyl [C14]	FALSE	2.55496e-07	0	2	2	27	NP_001003026.1; XP_005628024.1	serum albumin precursor [Canis lupus familiaris] serum albumin isoform X1 [Canis lupus familiaris]	0	2478.25	0	3.025	0.479619	0	49.7	150.3	Shared	High	High	High	0	1.207e-07	5.52	97.11	Used
	TRUE	High	GVFAECCQAADKAACLGPK	3xCarbamidomethyl [C6; C7; C15]; 1xDeamidated [Q8]	FALSE	3.59418e-06	0	2	2	3	NP_001003026.1; XP_005628024.1	serum albumin precursor [Canis lupus familiaris] serum albumin isoform X1 [Canis lupus familiaris]	1	2053.91	0						No Quan Values	High	High	High	0	4.236e-06	4.66		Not Used
	TRUE	High	GVFAECCQAADKAACLGPK	3xCarbamidomethyl [C6; C7; C15]	FALSE	6.66592e-07	0	2	2	3	NP_001003026.1; XP_005628024.1	serum albumin precursor [Canis lupus familiaris] serum albumin isoform X1 [Canis lupus familiaris]	1	2052.93	0	6.51	0.004598	0	26.6	173.4	Shared	High	High	High	0	2.991e-07	4.82	42.88	Used
	TRUE	High	GVFAECCQAADK	2xCarbamidomethyl [C6; C7]	FALSE	3.02049e-05	0	2	2	7	NP_001003026.1; XP_005628024.1	serum albumin precursor [Canis lupus familiaris] serum albumin isoform X1 [Canis lupus familiaris]	0	1355.57	0	3.167	0.410624	0	48	152	Shared	High	High	High	0	1.082e-05	4.19	24.55	Used
	TRUE	High	LCVLHEKTPVSER	1xCarbamidomethyl [C2]	FALSE	5.18009e-05	0	2	2	10	NP_001003026.1; XP_005628024.1	serum albumin precursor [Canis lupus familiaris] serum albumin isoform X1 [Canis lupus familiaris]	1	1567.83	0	3.958	0.161871	0	40.3	159.7	Shared	High	High	High	0	3.385e-05	3.33	25.15	Used
	TRUE	High	LAKEYEATLEK		FALSE	8.51738e-06	0	2	2	12	NP_001003026.1; XP_005628024.1	serum albumin precursor [Canis lupus familiaris] serum albumin isoform X1 [Canis lupus familiaris]	1	1294.69	0	2.941	0.523805	0	50.7	149.3	Shared	High	High	High	0	3.291e-06	4.69	23.88	Used
	TRUE	High	VLDEFKPLVDEPQNLVK		FALSE	1.47706e-07	0	2	2	31	NP_001003026.1; XP_005628024.1	serum albumin precursor [Canis lupus familiaris] serum albumin isoform X1 [Canis lupus familiaris]	0	1983.08	0	3.157	0.414888	0	48.1	151.9	Shared	High	High	High	0	7.211e-08	5.1	68.61	Used
	TRUE	High	VLDEFKPLVDEPQNLVK	1xDeamidated [N/Q]	FALSE	6.84148e-06	0	2	2	17	NP_001003026.1; XP_005628024.1	serum albumin precursor [Canis lupus familiaris] serum albumin isoform X1 [Canis lupus familiaris]	0	1984.06	0	8.874	0.00248212	0	20.3	179.7	Shared	High	High	High	0	2.943e-06	4.74	71.51	Used
	TRUE	High	TNCELFEKLGEYGFQNALLVR	1xCarbamidomethyl [C3]	FALSE	1.25315e-07	0	2	2	14	NP_001003026.1; XP_005628024.1	serum albumin precursor [Canis lupus familiaris] serum albumin isoform X1 [Canis lupus familiaris]	1	2501.25	0	4.159	0.1268	0	38.8	161.2	Shared	High	High	High	0	5.65e-07	5.37	91.13	Used
	TRUE	High	TNCELFEKLGEYGFQNALLVR	1xCarbamidomethyl [C3]; 1xDeamidated [Q/N]	FALSE	1.15907e-05	0	2	2	16	NP_001003026.1; XP_005628024.1	serum albumin precursor [Canis lupus familiaris] serum albumin isoform X1 [Canis lupus familiaris]	1	2502.23	0	4.815	0.178625	0	34.4	165.6	Shared	High	High	High	3.982e-05	9.901e-05	5.58	97.09	Used
	TRUE	High	TNCELFEKLGEYGFQNALLVR	1xCarbamidomethyl [C3]; 2xDeamidated [N16; N/Q]	FALSE	0.000100262	0	2	2	2	NP_001003026.1; XP_005628024.1	serum albumin precursor [Canis lupus familiaris] serum albumin isoform X1 [Canis lupus familiaris]	1	2503.22	0						Not Reliable	Not Found	High	High	0	3.328e-05	4.31		Not Used
	TRUE	High	TVMGDFGAFVEK	1xOxidation [M3]	FALSE	0.000114054	0	2	2	11	NP_001003026.1; XP_005628024.1	serum albumin precursor [Canis lupus familiaris] serum albumin isoform X1 [Canis lupus familiaris]	0	1316.62	0	2.959	0.514986	0	50.5	149.5	Shared	High	High	High	0	3.772e-05	4.13	51.61	Used
	TRUE	High	YNDLGEEHFR	1xDeamidated [N2]	FALSE	3.43921e-05	0	2	2	3	NP_001003026.1; XP_005628024.1	serum albumin precursor [Canis lupus familiaris] serum albumin isoform X1 [Canis lupus familiaris]	0	1280.55	0	3.037	0.495686	0	49.5	150.5	Shared	High	High	High	3.982e-05	0.0001206	3.35	29.18	Used
	TRUE	High	YMCENQDSISTK	1xCarbamidomethyl [C3]; 1xOxidation [M2]	FALSE	1.98076e-06	0	2	2	3	NP_001003026.1; XP_005628024.1	serum albumin precursor [Canis lupus familiaris] serum albumin isoform X1 [Canis lupus familiaris]	0	1491.61	0	3.404	0.64833	0	45.4	154.6	Shared	High	High	High	0	8.353e-07	3.47	15.74	Used
	TRUE	High	YMCENQDSISTK	1xCarbamidomethyl [C3]	FALSE	5.73799e-05	0	2	2	3	NP_001003026.1; XP_005628024.1	serum albumin precursor [Canis lupus familiaris] serum albumin isoform X1 [Canis lupus familiaris]	0	1475.61	0	3.836	0.392265	0	41.4	158.6	Shared	High	High	High	0	2.049e-05	2.68	20.69	Used
	TRUE	High	YNDLGEEHFR		FALSE	9.49598e-05	0	2	2	11	NP_001003026.1; XP_005628024.1	serum albumin precursor [Canis lupus familiaris] serum albumin isoform X1 [Canis lupus familiaris]	0	1279.57	0	2.838	0.573327	0	52.1	147.9	Shared	High	High	High	3.982e-05	0.0001061	3.3	25.57	Used
	TRUE	High	RHPYFYAPELLYYAQQYK		FALSE	3.26948e-07	0	2	2	27	NP_001003026.1; XP_005628024.1	serum albumin precursor [Canis lupus familiaris] serum albumin isoform X1 [Canis lupus familiaris]	1	2350.17	0	3.958	0.161871	0	40.3	159.7	Shared	High	High	High	0	1.522e-07	4.71	81.67	Used
	TRUE	High	RHPEYSVSLLLR		FALSE	3.47738e-07	0	2	2	21	NP_001003026.1; XP_005628024.1	serum albumin precursor [Canis lupus familiaris] serum albumin isoform X1 [Canis lupus familiaris]	1	1469.82	0	3.192	0.399709	0	47.7	152.3	Shared	High	High	High	0	1.611e-07	5.3	49.98	Used
	TRUE	High	RPCFSGLEVDETYVPKEFNAETFTFHADLCTLPEAEK	2xCarbamidomethyl [C3; C30]; 1xDeamidated [N19]	FALSE	4.64143e-08	0	2	2	5	NP_001003026.1; XP_005628024.1	serum albumin precursor [Canis lupus familiaris] serum albumin isoform X1 [Canis lupus familiaris]	1	4349.01	0	100	1.11261e-16			200	Shared	High	High	High	0	7.625e-08	6.62	84.5	Used
	TRUE	High	RPCFSGLEVDETYVPKEFNAETFTFHADLCTLPEAEK	2xCarbamidomethyl [C3; C30]	FALSE	4.51124e-07	0	2	2	8	NP_001003026.1; XP_005628024.1	serum albumin precursor [Canis lupus familiaris] serum albumin isoform X1 [Canis lupus familiaris]	1	4348.02	0	3.822	0.189943	0	41.5	158.5	Shared	High	High	High	0	2.065e-07	6.41	84.63	Used
	TRUE	High	RPCFSGLEVDETYVPK	1xCarbamidomethyl [C3]	FALSE	5.73799e-05	0	2	2	6	NP_001003026.1; XP_005628024.1	serum albumin precursor [Canis lupus familiaris] serum albumin isoform X1 [Canis lupus familiaris]	0	1896.92	0	3.358	0.330194	0	45.9	154.1	Shared	High	High	High	0	1.985e-05	3.2	54.4	Used
	TRUE	High	NYQEAKDVFLGTFLYEYAR		FALSE	7.24463e-08	0	1	1	9	NP_001003026.1	serum albumin precursor [Canis lupus familiaris]	1	2327.13	0	3.448	0.296658	0	45	155		High	High	High	0	3.684e-08	6.23	90.42	Used
	TRUE	High	SEIAHRYNDLGEEHFR		FALSE	1.77517e-06	0	2	2	7	NP_001003026.1; XP_005628024.1	serum albumin precursor [Canis lupus familiaris] serum albumin isoform X1 [Canis lupus familiaris]	1	1972.93	0	5.405	0.0255671	0	31.2	168.8	Shared	High	High	High	0	7.515e-07	4.65	30.12	Used
	TRUE	High	SEIAHRYNDLGEEHFR	1xDeamidated [N8]	FALSE	3.98301e-06	0	2	2	7	NP_001003026.1; XP_005628024.1	serum albumin precursor [Canis lupus familiaris] serum albumin isoform X1 [Canis lupus familiaris]	1	1973.91	0	3.762	0.204161	0	42	158	Shared	High	High	High	0	2.148e-05	4.05	29.49	Used
	TRUE	High	SQCLAEVERDELPGDLPSLAADFVEDKEVCK	2xCarbamidomethyl [C3; C30]	FALSE	2.68328e-08	0	2	2	8	NP_001003026.1; XP_005628024.1	serum albumin precursor [Canis lupus familiaris] serum albumin isoform X1 [Canis lupus familiaris]	2	3519.66	0	4.966	0.04502	0	33.5	166.5	Shared	High	High	High	0	1.444e-08	6	86.12	Used
	TRUE	High	SLHTLFGDKLCTVASLR	1xCarbamidomethyl [C11]	FALSE	3.62327e-07	0	2	2	19	NP_001003026.1; XP_005628024.1	serum albumin precursor [Canis lupus familiaris] serum albumin isoform X1 [Canis lupus familiaris]	1	1918.02	0	2.735	0.627904	0	53.5	146.5	Shared	High	High	High	0	2.866e-06	4.22	65.77	Used
	TRUE	High	EVTEFAKACAAEESGANCDK	2xCarbamidomethyl [C9; C18]	FALSE	5.8989e-08	0	2	2	1	NP_001003026.1; XP_005628024.1	serum albumin precursor [Canis lupus familiaris] serum albumin isoform X1 [Canis lupus familiaris]	1	2186.93	0						No Quan Values	Not Found	High	High	0	3.037e-08	3.93		Not Used
	TRUE	High	APQVSTPTLVEVSR		FALSE	4.8056e-05	0	2	2	10	NP_001003026.1; XP_005628024.1	serum albumin precursor [Canis lupus familiaris] serum albumin isoform X1 [Canis lupus familiaris]	0	1483.81	0	3.595	0.250975	0	43.5	156.5	Shared	High	High	High	3.982e-05	8.174e-05	3.5	45.66	Used
	TRUE	High	EYEATLEKCCATDDPPTCYAK	3xCarbamidomethyl [C9; C10; C18]	FALSE	1.46539e-06	0	2	2	2	NP_001003026.1; XP_005628024.1	serum albumin precursor [Canis lupus familiaris] serum albumin isoform X1 [Canis lupus familiaris]	1	2522.05	0	5.924	0.0618156	0	28.9	171.1	Shared	High	High	High	0	1.841e-06	6.06	36.4	Used
	TRUE	High	CCSESLVNRRPCFSGLEVDETYVPK	3xCarbamidomethyl [C1; C2; C12]	FALSE	6.39912e-05	0	2	2	1	NP_001003026.1; XP_005628024.1	serum albumin precursor [Canis lupus familiaris] serum albumin isoform X1 [Canis lupus familiaris]	1	3002.38	0	8.91	0.00635274	0	20.2	179.8	Shared	Peak Found	High	High	0	2.188e-05	3.4	57.32	Used
	TRUE	High	CCSESLVNR	2xCarbamidomethyl [C1; C2]	FALSE	7.95721e-05	0	2	2	2	NP_001003026.1; XP_005628024.1	serum albumin precursor [Canis lupus familiaris] serum albumin isoform X1 [Canis lupus familiaris]	0	1124.48	0	7.197	0.0806634	0	24.4	175.6	Shared	High	High	High	0	2.691e-05	3.03	16.62	Used
	TRUE	High	CCATDDPPTCYAK	3xCarbamidomethyl [C1; C2; C10]	FALSE	6.22705e-05	0	2	2	5	NP_001003026.1; XP_005628024.1	serum albumin precursor [Canis lupus familiaris] serum albumin isoform X1 [Canis lupus familiaris]	0	1558.6	0	4.29	0.249533	0	37.8	162.2	Shared	High	High	High	0	2.136e-05	3.92	20.6	Used
	TRUE	High	CCAAENKEGCFSEEGPK	3xCarbamidomethyl [C1; C2; C10]; 1xDeamidated [N6]	FALSE	3.14691e-05	0	2	2	5	NP_001003026.1; XP_005628024.1	serum albumin precursor [Canis lupus familiaris] serum albumin isoform X1 [Canis lupus familiaris]	1	1973.77	0	3.7	0.527347	0	42.6	157.4	Shared	High	High	High	0	1.8e-05	4	19.72	Used
	TRUE	High	CCAAENKEGCFSEEGPK	3xCarbamidomethyl [C1; C2; C10]	FALSE	3.61887e-06	0	2	2	13	NP_001003026.1; XP_005628024.1	serum albumin precursor [Canis lupus familiaris] serum albumin isoform X1 [Canis lupus familiaris]	1	1972.78	0	4.412	0.0913995	0	37	163	Shared	High	High	High	0	1.472e-06	4.14	18	Used
	TRUE	High	DDNPGFPPLVAPEPDALCAAFQDNEQLFLGK	1xCarbamidomethyl [C18]; 1xDeamidated [N/Q]	FALSE	3.55871e-05	0	2	2	10	NP_001003026.1; XP_005628024.1	serum albumin precursor [Canis lupus familiaris] serum albumin isoform X1 [Canis lupus familiaris]	0	3386.59	0	0.01	1.11261e-16		200		Shared	High	High	High	0	1.694e-05	4.97	116.62	Used
	TRUE	High	DDNPGFPPLVAPEPDALCAAFQDNEQLFLGK	1xCarbamidomethyl [C18]	FALSE	0.000145498	0	2	2	2	NP_001003026.1; XP_005628024.1	serum albumin precursor [Canis lupus familiaris] serum albumin isoform X1 [Canis lupus familiaris]	0	3385.6	0	5.225	0.126128	0	32.1	167.9	Shared	Peak Found	High	High	0	4.702e-05	3.27	116.46	Used
	TRUE	High	EFNAETFTFHADLCTLPEAEK	1xCarbamidomethyl [C14]	FALSE	1.2518e-06	0	2	2	10	NP_001003026.1; XP_005628024.1	serum albumin precursor [Canis lupus familiaris] serum albumin isoform X1 [Canis lupus familiaris]	0	2470.12	0	3.091	0.446703	0	48.9	151.1	Shared	High	High	High	0	5.387e-07	4.19	74.01	Used
	TRUE	High	EFNAETFTFHADLCTLPEAEK	1xCarbamidomethyl [C14]; 1xDeamidated [N3]	FALSE	2.78263e-05	0	2	2	9	NP_001003026.1; XP_005628024.1	serum albumin precursor [Canis lupus familiaris] serum albumin isoform X1 [Canis lupus familiaris]	0	2471.11	0	100	1.11261e-16			200	Shared	High	High	High	0	1.002e-05	3.93	76.23	Used
	TRUE	High	ATDEQLKTVMGDFGAFVEK	1xOxidation [M10]	FALSE	1.78737e-06	0	2	2	12	NP_001003026.1; XP_005628024.1	serum albumin precursor [Canis lupus familiaris] serum albumin isoform X1 [Canis lupus familiaris]	1	2102.01	0	4.052	0.144555	0	39.6	160.4	Shared	High	High	High	0	1.219e-06	4.56	63.58	Used
	TRUE	High	ATDEQLKTVMGDFGAFVEK		FALSE	0.000166493	0	2	2	4	NP_001003026.1; XP_005628024.1	serum albumin precursor [Canis lupus familiaris] serum albumin isoform X1 [Canis lupus familiaris]	1	2086.02	0	5.23	0.0320043	0	32.1	167.9	Shared	High	High	High	3.982e-05	0.0002336	3.3	81.58	Used
	TRUE	High	DVFLGTFLYEYAR		FALSE	2.56346e-05	0	1	1	8	NP_001003026.1	serum albumin precursor [Canis lupus familiaris]	0	1593.79	0	2.655	0.67491	0	54.7	145.3		High	High	High	0	1.588e-05	5.15	100.56	Used
	TRUE	High	EAYKSEIAHRYNDLGEEHFR		FALSE	5.1099e-05	0	2	2	6	NP_001003026.1; XP_005628024.1	serum albumin precursor [Canis lupus familiaris] serum albumin isoform X1 [Canis lupus familiaris]	2	2464.16	0	5.92	0.0133087	0	28.9	171.1	Shared	High	High	High	0	1.777e-05	3.33	36.04	Used
	TRUE	High	ADFAEISKVVTDLTK		FALSE	1.27565e-05	0	2	2	3	NP_001003026.1; XP_005628024.1	serum albumin precursor [Canis lupus familiaris] serum albumin isoform X1 [Canis lupus familiaris]	1	1636.88	0	5.231	0.0319821	0	32.1	167.9	Shared	High	High	High	0	4.823e-06	4.58	83.05	Used
	TRUE	High	ACAAEESGANCDKSLHTLFGDKLCTVASLR	3xCarbamidomethyl [C2; C11; C24]; 1xDeamidated [N10]	FALSE	2.84758e-06	0	2	2	7	NP_001003026.1; XP_005628024.1	serum albumin precursor [Canis lupus familiaris] serum albumin isoform X1 [Canis lupus familiaris]	2	3282.52	0	16.351	3.44604e-05	0	11.5	188.5	Shared	High	High	High	0	1.169e-06	5.21	65.1	Used
	TRUE	High	ADLAKYMCENQDSISTK	1xCarbamidomethyl [C8]; 1xOxidation [M7]	FALSE	0.000117187	0	2	2	2	NP_001003026.1; XP_005628024.1	serum albumin precursor [Canis lupus familiaris] serum albumin isoform X1 [Canis lupus familiaris]	1	1989.89	0	2.982	0.782371	0	50.2	149.8	Shared	High	High	High	0	3.858e-05	2.47	27.3	Used
	TRUE	High	ACAAEESGANCDKSLHTLFGDKLCTVASLR	3xCarbamidomethyl [C2; C11; C24]	FALSE	1.86442e-07	0	2	2	6	NP_001003026.1; XP_005628024.1	serum albumin precursor [Canis lupus familiaris] serum albumin isoform X1 [Canis lupus familiaris]	2	3281.53	0	6.552	0.00599638	0	26.5	173.5	Shared	High	High	High	0	8.968e-08	6.24	60.6	Used
	TRUE	High	ACAAEESGANCDKSLHTLFGDK	2xCarbamidomethyl [C2; C11]	FALSE	0.00049124	0.000124889	2	2	1	NP_001003026.1; XP_005628024.1	serum albumin precursor [Canis lupus familiaris] serum albumin isoform X1 [Canis lupus familiaris]	1	2381.05	0	6.092	0.064717	0	28.2	171.8	Shared	Peak Found	High	High	3.982e-05	0.0001434	3.05	38.45	Used
	TRUE	High	SQCLAEVERDELPGDLPSLAADFVEDKEVCK	2xCarbamidomethyl [C3; C30]; 1xDeamidated [Q2]	FALSE	0.000385082	0.000124889	2	2	5	NP_001003026.1; XP_005628024.1	serum albumin precursor [Canis lupus familiaris] serum albumin isoform X1 [Canis lupus familiaris]	2	3520.65	0						No Quan Values	High	High	High	3.982e-05	0.0001147	5.02		Not Used
	TRUE	High	ECCHGDLLECADDRADLAKYMCENQDSISTK	4xCarbamidomethyl [C2; C3; C10; C22]; 1xOxidation [M21]	FALSE	0.000303637	0.000124889	2	2	4	NP_001003026.1; XP_005628024.1	serum albumin precursor [Canis lupus familiaris] serum albumin isoform X1 [Canis lupus familiaris]	2	3720.53	0	2.141	0.914665	0	63.7	136.3	Shared	High	High	High	3.982e-05	9.227e-05	4.51	48.47	Used
	TRUE	High	EAYKSEIAHRYNDLGEEHFR	1xDeamidated [N12]	FALSE	0.000524643	0.000124889	2	2	5	NP_001003026.1; XP_005628024.1	serum albumin precursor [Canis lupus familiaris] serum albumin isoform X1 [Canis lupus familiaris]	2	2465.15	0	4.471	0.0844892	0	36.6	163.4	Shared	High	High	High	3.982e-05	0.0001918	2.45	33.38	Used
	TRUE	High	RHPYFYAPELLYYAQQYK	1xDeamidated [Q]	FALSE	0.000328708	0.000124889	2	2	11	NP_001003026.1; XP_005628024.1	serum albumin precursor [Canis lupus familiaris] serum albumin isoform X1 [Canis lupus familiaris]	1	2351.15	0						No Quan Values	High	High	High	3.982e-05	9.908e-05	4.32		Not Used
	TRUE	High	NYQEAKDVFLGTFLYEYAR	1xDeamidated [N/Q]	FALSE	0.00031593	0.000124889	1	1	8	NP_001003026.1	serum albumin precursor [Canis lupus familiaris]	1	2328.12	0						Not Reliable	High	High	High	7.373e-05	0.0002799	3.54		Not Used
	TRUE	High	HPEYSVSLLLR		FALSE	0.000419493	0.000124889	2	2	3	NP_001003026.1; XP_005628024.1	serum albumin precursor [Canis lupus familiaris] serum albumin isoform X1 [Canis lupus familiaris]	0	1313.72	0	2.758	0.615117	0	53.2	146.8	Shared	High	High	High	3.982e-05	0.0001375	3.85	55.72	Used
	TRUE	High	LAKEVTEFAK		FALSE	0.000914005	0.000124889	2	2	2	NP_001003026.1; XP_005628024.1	serum albumin precursor [Canis lupus familiaris] serum albumin isoform X1 [Canis lupus familiaris]	1	1135.64	0	3.772	0.49615	0	41.9	158.1	Shared	High	High	High	3.982e-05	0.0002543	2.94	27.62	Used
	TRUE	High	FPKADFAEISK		FALSE	0.000297667	0.000124889	2	2	1	NP_001003026.1; XP_005628024.1	serum albumin precursor [Canis lupus familiaris] serum albumin isoform X1 [Canis lupus familiaris]	1	1252.66	0	2.49	0.873081	0	57.3	142.7	Shared	Peak Found	High	High	3.982e-05	9.075e-05	3.26	41.64	Used
	TRUE	High	CCSESLVNRRPCFSGLEVDETYVPK	3xCarbamidomethyl [C1; C2; C12]; 1xDeamidated [N8]	FALSE	0.00112463	0.000232932	2	2	1	NP_001003026.1; XP_005628024.1	serum albumin precursor [Canis lupus familiaris] serum albumin isoform X1 [Canis lupus familiaris]	1	3003.36	0						Not Reliable	Not Found	High	High	7.373e-05	0.000308	3.42		Not Used
	TRUE	High	ADFAEISK		FALSE	0.00173028	0.000337476	2	2	2	NP_001003026.1; XP_005628024.1	serum albumin precursor [Canis lupus familiaris] serum albumin isoform X1 [Canis lupus familiaris]	0	880.441	0	3.593	0.441057	0	43.5	156.5	Shared	High	High	High	0.0001565	0.0007805	2.57	26.3	Used
	TRUE	High	EFNAETFTFHADLCTLPEAEKQVK	1xCarbamidomethyl [C14]	FALSE	0.00162535	0.000337476	2	2	1	NP_001003026.1; XP_005628024.1	serum albumin precursor [Canis lupus familiaris] serum albumin isoform X1 [Canis lupus familiaris]	1	2825.35	0	3.254	0.344953	0	47	153	Shared	High	Peak Found	High	0.0001061	0.0004354	3.83	68.37	Used
	TRUE	High	LVAAAQAALV		FALSE	0.001882	0.000439072	2	2	9	NP_001003026.1; XP_005628024.1	serum albumin precursor [Canis lupus familiaris] serum albumin isoform X1 [Canis lupus familiaris]	0	926.567	0	2.936	0.526762	0	50.8	149.2	Shared	High	High	High	0.0001565	0.0006805	3.07	52.98	Used
	TRUE	High	TNCELFEK	1xCarbamidomethyl [C3]	FALSE	0.00386994	0.000489842	2	2	1	NP_001003026.1; XP_005628024.1	serum albumin precursor [Canis lupus familiaris] serum albumin isoform X1 [Canis lupus familiaris]	0	1040.47	0	3.591	0.440716	0	43.6	156.4	Shared	Peak Found	High	High	0.0001806	0.0009854	2.95	26.05	Used
	TRUE	High	SLHTLFGDKLCTVASLRDK	1xCarbamidomethyl [C11]	FALSE	0.00252389	0.000489842	2	2	4	NP_001003026.1; XP_005628024.1	serum albumin precursor [Canis lupus familiaris] serum albumin isoform X1 [Canis lupus familiaris]	2	2161.14	0	7.541	0.00178512	0	23.4	176.6	Shared	High	High	High	0.0002491	0.002046	2.64	58.78	Used
	TRUE	High	YMCENQDSISTK	1xCarbamidomethyl [C3]; 1xDeamidated [N/Q]	FALSE	0.00350302	0.000489842	2	2	2	NP_001003026.1; XP_005628024.1	serum albumin precursor [Canis lupus familiaris] serum albumin isoform X1 [Canis lupus familiaris]	0	1476.6	0						No Quan Values	Not Found	High	High	0.0001565	0.0008961	2.18		Not Used
	TRUE	High	DDNPGFPPLVAPEPDALCAAFQDNEQLFLGK	1xCarbamidomethyl [C18]; 2xDeamidated [Q22; N/Q]	FALSE	0.0036393	0.000489842	2	2	2	NP_001003026.1; XP_005628024.1	serum albumin precursor [Canis lupus familiaris] serum albumin isoform X1 [Canis lupus familiaris]	0	3387.57	0						Not Reliable	High	Not Found	High	0.0001565	0.0009289	4.68		Not Used
	TRUE	High	SQCLAEVERDELPGDLPSLAADFVEDK	1xCarbamidomethyl [C3]	FALSE	0.00560292	0.000575122	2	2	1	NP_001003026.1; XP_005628024.1	serum albumin precursor [Canis lupus familiaris] serum albumin isoform X1 [Canis lupus familiaris]	1	3003.43	0						No Quan Values	Not Found	High	High	0.0002049	0.001424	2.72		Not Used
	TRUE	High	ECCHGDLLECADDRADLAKYMCENQDSISTK	4xCarbamidomethyl [C2; C3; C10; C22]; 1xDeamidated [Q/N]; 1xOxidation [M21]	FALSE	0.00829832	0.000729854	2	2	2	NP_001003026.1; XP_005628024.1	serum albumin precursor [Canis lupus familiaris] serum albumin isoform X1 [Canis lupus familiaris]	2	3721.52	0						No Quan Values	High	Not Found	High	0.0003402	0.003242	3.86		Not Used
	TRUE	High	TVMGDFGAFVEK		FALSE	0.00738934	0.000729854	2	2	5	NP_001003026.1; XP_005628024.1	serum albumin precursor [Canis lupus familiaris] serum albumin isoform X1 [Canis lupus familiaris]	0	1300.62	0	4.142	0.129341	0	38.9	161.1	Shared	High	High	High	0.0002491	0.001893	3.34	67.46	Used
	TRUE	High	LAKEYEATLEKCCATDDPPTCYAK	3xCarbamidomethyl [C12; C13; C21]	FALSE	0.00998074	0.000874724	2	2	1	NP_001003026.1; XP_005628024.1	serum albumin precursor [Canis lupus familiaris] serum albumin isoform X1 [Canis lupus familiaris]	2	2834.27	0						No Quan Values	Not Found	High	High	0.000291	0.002605	3.94		Not Used
	TRUE	High	APQVSTPTLVEVSRK		FALSE	0.0112406	0.000874724	2	2	1	NP_001003026.1; XP_005628024.1	serum albumin precursor [Canis lupus familiaris] serum albumin isoform X1 [Canis lupus familiaris]	1	1611.91	0	3.405	0.312294	0	45.4	154.6	Shared	High	Peak Found	High	0.000291	0.002962	2.02	36.22	Used
	TRUE	High	EAYKSEIAHR		FALSE	0.0103244	0.000874724	2	2	1	NP_001003026.1; XP_005628024.1	serum albumin precursor [Canis lupus familiaris] serum albumin isoform X1 [Canis lupus familiaris]	1	1203.61	0						No Quan Values	Not Found	High	High	0.000291	0.002721	2.17		Not Used
	TRUE	High	VLDEFKPLVDEPQNLVKTNCELFEK	1xCarbamidomethyl [C20]	FALSE	0.014933	0.0014393	2	2	1	NP_001003026.1; XP_005628024.1	serum albumin precursor [Canis lupus familiaris] serum albumin isoform X1 [Canis lupus familiaris]	1	3004.53	0	100	1.11261e-16			200	Shared	Not Found	High	High	0.0004865	0.004027	2.38	78.91	Used
	TRUE	High	KPESERMSCAEDFLSVVLNR	1xCarbamidomethyl [C9]; 1xOxidation [M7]	FALSE	0.0177766	0.00182987	1	1	2	NP_001003026.1	serum albumin precursor [Canis lupus familiaris]	1	2383.14	0	3.161	0.639329	0	48.1	151.9		High	High	High	0.0006257	0.004853	2.4	69.45	Used
	TRUE	High	LSQRFPKADFAEISK		FALSE	0.0271339	0.0027211	2	2	2	NP_001003026.1; XP_005628024.1	serum albumin precursor [Canis lupus familiaris] serum albumin isoform X1 [Canis lupus familiaris]	2	1736.93	0	3.101	0.554449	0	48.8	151.2	Shared	High	High	High	0.0008841	0.007408	2.67	41.28	Used
	TRUE	High	ATDEQLKTVMGDFGAFVEK	1xDeamidated [Q5]; 1xOxidation [M10]	FALSE	0.02887	0.00286117	2	2	3	NP_001003026.1; XP_005628024.1	serum albumin precursor [Canis lupus familiaris] serum albumin isoform X1 [Canis lupus familiaris]	1	2103	0						Not Reliable	High	High	High	0.002001	0.02013	3.39		Not Used
	TRUE	High	YTKKAPQVSTPTLVEVSR		FALSE	0.02887	0.00286117	2	2	1	NP_001003026.1; XP_005628024.1	serum albumin precursor [Canis lupus familiaris] serum albumin isoform X1 [Canis lupus familiaris]	2	2004.11	0	3.41	0.535856	0	45.3	154.7	Shared	Peak Found	High	High	0.0009246	0.007904	2.02	33.88	Used
	TRUE	High	RPCFSGLEVDETYVPKEFNAETFTFHADLCTLPEAEKQVK	2xCarbamidomethyl [C3; C30]	FALSE	0.0296482	0.00293314	2	2	1	NP_001003026.1; XP_005628024.1	serum albumin precursor [Canis lupus familiaris] serum albumin isoform X1 [Canis lupus familiaris]	2	4703.24	0	100	1.11261e-16			200	Shared	Not Found	High	High	0.0009454	0.008125	2.95	80.51	Used
	TRUE	High	EFNAETFTFHADLCTLPEAEKQVK	1xCarbamidomethyl [C14]; 1xDeamidated [Q/N]	FALSE	0.0329786	0.00314008	2	2	2	NP_001003026.1; XP_005628024.1	serum albumin precursor [Canis lupus familiaris] serum albumin isoform X1 [Canis lupus familiaris]	1	2826.33	0						Not Reliable	High	High	High	0.001029	0.009017	3.5		Not Used
	TRUE	High	SQCLAEVERDELPGDLPSLAADFVEDK	1xCarbamidomethyl [C3]; 1xDeamidated [Q2]	FALSE	0.0602168	0.00499987	2	2	2	NP_001003026.1; XP_005628024.1	serum albumin precursor [Canis lupus familiaris] serum albumin isoform X1 [Canis lupus familiaris]	1	3004.41	0	0.01	1.11261e-16		200		Shared	High	High	High	0.004365	0.05005	2.55	91.61	Used
	TRUE	High	VVTDLTK		FALSE	0.0823656	0.0067396	2	2	1	NP_001003026.1; XP_005628024.1	serum albumin precursor [Canis lupus familiaris] serum albumin isoform X1 [Canis lupus familiaris]	0	775.456	0	4.184	0.292315	0	38.6	161.4	Shared	Peak Found	High	High	0.002229	0.02347	1.67	17.22	Used
	TRUE	High	HPYFYAPELLYYAQQYK	1xDeamidated [Q15]	FALSE	0.0816601	0.0067396	2	2	1	NP_001003026.1; XP_005628024.1	serum albumin precursor [Canis lupus familiaris] serum albumin isoform X1 [Canis lupus familiaris]	0	2195.05	0						Not Reliable	High	Not Found	High	0.002229	0.02333	3.05		Not Used
	TRUE	High	RPCFSGLEVDETYVPKEFNAETFTFHADLCTLPEAEKQVK	2xCarbamidomethyl [C3; C30]; 1xDeamidated [Q/N]	FALSE	0.0874612	0.00685998	2	2	2	NP_001003026.1; XP_005628024.1	serum albumin precursor [Canis lupus familiaris] serum albumin isoform X1 [Canis lupus familiaris]	2	4704.23	0	0.199	0.000106195	0	166.9	33.1	Shared	High	Peak Found	High	0.002321	0.02515	3.99	81.28	Used
TRUE	High	Master Protein	XP_005629424.1	fibrinogen beta chain [Canis lupus familiaris]	0	FALSE	577.836	72	41	659	40	1	495	56.3	7.56	1706.54	41	cell organization and biogenesis;coagulation;defense response;metabolic process;regulation of biological process;response to stimulus	cell surface;extracellular	protein binding;structural molecule activity	Pf00147, Pf08702	475472	ENSCAFG00000008424.4	FGB	15	Complement and coagulation cascades; Platelet activation	Blood Clotting Cascade	1	2.361	0.877371	29.93	62.6	137.4	5.83805e+08	1.28225e+09	High	High
	Checked	Confidence	Sequence	Modifications	Contaminant	Qvality PEP	Qvality q-value	# Protein Groups	# Proteins	# PSMs	Master Protein Accessions	Master Protein Descriptions	# Missed Cleavages	Theo. MH+ [Da]	# Razor Quan Results	Abundance Ratio: (F41, Sample) / (F42, Control)	Abundance Ratio Adj. P-Value: (F41, Sample) / (F42, Control)	Abundance Ratio Variability [%]: (F41, Sample) / (F42, Control)	Abundances (Grouped): F42, Control	Abundances (Grouped): F41, Sample	Quan Info	Found in Sample: [S42] F42: Control	Found in Sample: [S41] F41: Sample	Confidence (by Search Engine): Sequest HT	Percolator q-Value (by Search Engine): Sequest HT	Percolator PEP (by Search Engine): Sequest HT	XCorr (by Search Engine): Sequest HT	Top Apex RT [min]	Quan Usage
	TRUE	High	IQKLESDVSAQMEYCR	1xCarbamidomethyl [C15]; 1xDeamidated [Q]; 1xOxidation [M12]	FALSE	6.57592e-05	0	1	1	4	XP_005629424.1	fibrinogen beta chain [Canis lupus familiaris]	1	1973.89	0						Not Reliable	High	High	High	0.0001806	0.001102	4.04		Not Used
	TRUE	High	IQKLESDVSAQMEYCR	1xCarbamidomethyl [C15]; 1xOxidation [M12]	FALSE	2.24317e-07	0	1	1	13	XP_005629424.1	fibrinogen beta chain [Canis lupus familiaris]	1	1972.91	0	1.969	0.957541	0	67.4	132.6		High	High	High	0	4.379e-06	4.91	29.86	Used
	TRUE	High	IQKLESDVSAQMEYCR	1xCarbamidomethyl [C15]	FALSE	3.47738e-07	0	1	1	6	XP_005629424.1	fibrinogen beta chain [Canis lupus familiaris]	1	1956.92	0	3.304	0.340611	0	46.5	153.5		High	High	High	0	4.23e-06	3.9	40.93	Used
	TRUE	High	ISQLTNMGPTELLIEMEDWKGDKVK	2xOxidation [M7; M16]	FALSE	0.000165376	0	1	1	3	XP_005629424.1	fibrinogen beta chain [Canis lupus familiaris]	2	2907.45	0	2.648	0.680565	0	54.8	145.2		High	High	High	3.982e-05	0.0002205	3.28	62.63	Used
	TRUE	High	ISQLTNMGPTELLIEMEDWK	2xOxidation [M7; M16]	FALSE	0.000127105	0	1	1	2	XP_005629424.1	fibrinogen beta chain [Canis lupus familiaris]	0	2380.14	0						No Quan Values	High	High	High	0	4.148e-05	4.6		Not Used
	TRUE	High	NGGETSEMYLIQPHSSITPYR	2xDeamidated [N1; Q12]; 1xOxidation [M8]	FALSE	6.18212e-07	0	1	1	6	XP_005629424.1	fibrinogen beta chain [Canis lupus familiaris]	0	2398.09	0						No Quan Values	High	High	High	0	2.78e-07	4.55		Not Used
	TRUE	High	NGGETSEMYLIQPHSSITPYR	1xDeamidated [N/Q]; 1xOxidation [M8]	FALSE	1.15907e-05	0	1	1	27	XP_005629424.1	fibrinogen beta chain [Canis lupus familiaris]	0	2397.1	0	5.268	0.0304135	0	31.9	168.1		High	High	High	0	1.15e-05	4.38	56.24	Used
	TRUE	High	NGGETSEMYLIQPHSSITPYR	1xOxidation [M8]	FALSE	8.00837e-06	0	1	1	14	XP_005629424.1	fibrinogen beta chain [Canis lupus familiaris]	0	2396.12	0	1.938	0.965521	0	68.1	131.9		High	High	High	0	3.101e-06	4.15	47.51	Used
	TRUE	High	NGGETSEMYLIQPHSSITPYR	2xDeamidated [N1; Q12]	FALSE	2.74485e-05	0	1	1	4	XP_005629424.1	fibrinogen beta chain [Canis lupus familiaris]	0	2382.09	0						Not Reliable	High	High	High	0	9.935e-06	3.9		Not Used
	TRUE	High	NGGETSEMYLIQPHSSITPYR	1xDeamidated [N/Q]	FALSE	1.38725e-06	0	1	1	12	XP_005629424.1	fibrinogen beta chain [Canis lupus familiaris]	0	2381.11	0	3.258	0.371343	0	47	153		High	High	High	0	7.72e-06	3.86	64.6	Used
	TRUE	High	NGGETSEMYLIQPHSSITPYR		FALSE	6.22705e-05	0	1	1	10	XP_005629424.1	fibrinogen beta chain [Canis lupus familiaris]	0	2380.12	0	2.785	0.602255	0	52.8	147.2		High	High	High	0	4.232e-05	3.67	56.48	Used
	TRUE	High	HQLYIEETVTSNIPTNLR	1xDeamidated [N]	FALSE	6.10103e-05	0	1	1	2	XP_005629424.1	fibrinogen beta chain [Canis lupus familiaris]	0	2129.09	0						Not Reliable	High	Not Found	High	0	2.104e-05	3.9		Not Used
	TRUE	High	HQLYIEETVTSNIPTNLR		FALSE	1.15426e-07	0	1	1	6	XP_005629424.1	fibrinogen beta chain [Canis lupus familiaris]	0	2128.1	0	2.361	0.830838	0	59.5	140.5		High	High	High	0	3.681e-07	3.61	65.88	Used
	TRUE	High	KAPDAGGCLHADPDLGVLCPTGCQLQDTLVK	3xCarbamidomethyl [C8; C19; C23]; 1xDeamidated [Q]	FALSE	1.06765e-05	0	1	1	12	XP_005629424.1	fibrinogen beta chain [Canis lupus familiaris]	1	3307.58	0						No Quan Values	High	High	High	0	4.072e-06	6.32		Not Used
	TRUE	High	KAPDAGGCLHADPDLGVLCPTGCQLQDTLVK	3xCarbamidomethyl [C8; C19; C23]	FALSE	8.57589e-06	0	1	1	10	XP_005629424.1	fibrinogen beta chain [Canis lupus familiaris]	1	3306.59	0	2.134	0.918532	0	63.8	136.2		High	High	High	0	3.315e-06	5.27	66.5	Used
	TRUE	High	LESDVSAQMEYCR	1xCarbamidomethyl [C12]; 1xDeamidated [Q8]; 1xOxidation [M9]	FALSE	9.76731e-06	0	1	1	1	XP_005629424.1	fibrinogen beta chain [Canis lupus familiaris]	0	1604.66	0						No Quan Values	Not Found	High	High	0	3.753e-06	3.88		Not Used
	TRUE	High	LESDVSAQMEYCR	1xCarbamidomethyl [C12]; 1xOxidation [M9]	FALSE	1.71541e-06	0	1	1	22	XP_005629424.1	fibrinogen beta chain [Canis lupus familiaris]	0	1603.67	0	2.464	0.777222	0	57.7	142.3		High	High	High	0	7.259e-07	4.33	25.09	Used
	TRUE	High	LESDVSAQMEYCR	1xCarbamidomethyl [C12]	FALSE	3.98301e-06	0	1	1	9	XP_005629424.1	fibrinogen beta chain [Canis lupus familiaris]	0	1587.68	0	3.923	0.168464	0	40.6	159.4		High	High	High	0	2.744e-06	4.87	36.68	Used
	TRUE	High	KREEAPSLRPAPPPISGGGYR		FALSE	0.000103021	0	1	1	15	XP_005629424.1	fibrinogen beta chain [Canis lupus familiaris]	2	2235.2	0	1.775	0.986058	0	72.1	127.9		High	High	High	3.982e-05	0.0001343	3.8	31.73	Used
	TRUE	High	KSIDELNNNVESVSQSSSSTFQYITLLK	1xDeamidated [N/Q]	FALSE	0.000131477	0	1	1	8	XP_005629424.1	fibrinogen beta chain [Canis lupus familiaris]	1	3132.56	0						No Quan Values	Not Found	High	High	0.0001374	0.0005417	4.22		Not Used
	TRUE	High	KSIDELNNNVESVSQSSSSTFQYITLLK		FALSE	1.09729e-05	0	1	1	3	XP_005629424.1	fibrinogen beta chain [Canis lupus familiaris]	1	3131.57	0	2.811	0.70849	0	52.5	147.5		High	High	High	0	4.18e-06	3.94	81.1	Used
	TRUE	High	TPCTVSCNIPVVSGKECEEIIRNGGETSEMYLIQPHSSITPYR	3xCarbamidomethyl [C3; C7; C17]; 2xDeamidated [N23; Q34]; 1xOxidation [M30]	FALSE	4.10746e-05	0	1	1	4	XP_005629424.1	fibrinogen beta chain [Canis lupus familiaris]	2	4927.29	0						No Quan Values	High	High	High	3.982e-05	0.0001311	5.64		Not Used
	TRUE	High	TPCTVSCNIPVVSGKECEEIIRNGGETSEMYLIQPHSSITPYR	3xCarbamidomethyl [C3; C7; C17]; 1xDeamidated [N/Q]; 1xOxidation [M30]	FALSE	8.81196e-05	0	1	1	3	XP_005629424.1	fibrinogen beta chain [Canis lupus familiaris]	2	4926.31	0	1.631	0.989267	0	76	124		High	High	High	3.982e-05	0.0002528	5.3	65.3	Used
	TRUE	High	TPCTVSCNIPVVSGKECEEIIR	3xCarbamidomethyl [C3; C7; C17]; 1xDeamidated [N8]	FALSE	0.000185397	0	1	1	7	XP_005629424.1	fibrinogen beta chain [Canis lupus familiaris]	1	2549.2	0						No Quan Values	High	High	High	0.0007726	0.006783	3.4		Not Used
	TRUE	High	TPCTVSCNIPVVSGKECEEIIR	3xCarbamidomethyl [C3; C7; C17]	FALSE	3.43921e-05	0	1	1	9	XP_005629424.1	fibrinogen beta chain [Canis lupus familiaris]	1	2548.22	0	1.716	0.993816	0	73.6	126.4		High	High	High	3.982e-05	7.098e-05	3.92	53.21	Used
	TRUE	High	TPCTVSCNIPVVSGK	2xCarbamidomethyl [C3; C7]	FALSE	1.37541e-05	0	1	1	8	XP_005629424.1	fibrinogen beta chain [Canis lupus familiaris]	0	1618.79	0	2.503	0.757586	0	57.1	142.9		High	High	High	0	5.168e-06	4.42	41.13	Used
	TRUE	High	TWDPYKQGFGNIATSADGKK		FALSE	0.000144519	0	1	1	14	XP_005629424.1	fibrinogen beta chain [Canis lupus familiaris]	2	2184.07	0	2.114	0.921977	0	64.2	135.8		High	High	High	0	4.675e-05	3.91	48.12	Used
	TRUE	High	TWDPYKQGFGNIATSADGK		FALSE	2.01774e-05	0	1	1	8	XP_005629424.1	fibrinogen beta chain [Canis lupus familiaris]	1	2055.98	0	1.738	0.989267	0	73	127		High	High	High	0	5.637e-05	4.9	56.03	Used
	TRUE	High	YCGLPGEYWLGNDK	1xCarbamidomethyl [C2]	FALSE	0.000141622	0	1	1	4	XP_005629424.1	fibrinogen beta chain [Canis lupus familiaris]	0	1671.75	0	2.348	0.83748	0	59.7	140.3		High	High	High	0	4.604e-05	2.92	68.34	Used
	TRUE	High	VYCDMTTDSGGWTVIQNRQDGSVDFGR	1xCarbamidomethyl [C3]; 1xOxidation [M5]	FALSE	5.60932e-06	0	1	1	1	XP_005629424.1	fibrinogen beta chain [Canis lupus familiaris]	1	3080.35	1	0.01	1.11261e-16		200			High	Not Found	High	0	2.226e-06	3.59	58.41	Used
	TRUE	High	VYCDMTTDSGGWTVIQNR	1xCarbamidomethyl [C3]; 1xDeamidated [Q/N]; 1xOxidation [M5]	FALSE	7.47838e-06	0	1	1	14	XP_005629424.1	fibrinogen beta chain [Canis lupus familiaris]	0	2119.91	0						No Quan Values	High	High	High	0	5.458e-06	4.34		Not Used
	TRUE	High	VYCDMTTDSGGWTVIQNR	1xCarbamidomethyl [C3]; 1xOxidation [M5]	FALSE	1.40939e-08	0	1	1	24	XP_005629424.1	fibrinogen beta chain [Canis lupus familiaris]	0	2118.92	0	1.534	0.979304	0	78.9	121.1		High	High	High	0	7.872e-09	5.47	50.5	Used
	TRUE	High	VYCDMTTDSGGWTVIQNR	1xCarbamidomethyl [C3]; 1xDeamidated [N/Q]	FALSE	9.32447e-07	0	1	1	8	XP_005629424.1	fibrinogen beta chain [Canis lupus familiaris]	0	2103.91	0						Not Reliable	High	High	High	3.982e-05	8.551e-05	4.51		Not Used
	TRUE	High	VYCDMTTDSGGWTVIQNR	1xCarbamidomethyl [C3]	FALSE	4.86428e-07	0	1	1	10	XP_005629424.1	fibrinogen beta chain [Canis lupus familiaris]	0	2102.93	0	3.078	0.453744	0	49	151		High	High	High	0	2.332e-06	4.53	60.14	Used
	TRUE	High	REEAPSLRPAPPPISGGGYR		FALSE	5.73799e-05	0	1	1	8	XP_005629424.1	fibrinogen beta chain [Canis lupus familiaris]	1	2107.1	0	1.865	0.976962	0	69.8	130.2		High	High	High	0.0006673	0.00534	2.69	35.56	Used
	TRUE	High	QIRDNENAINEYSSELEK		FALSE	4.89139e-06	0	1	1	7	XP_005629424.1	fibrinogen beta chain [Canis lupus familiaris]	1	2152.02	0	2.721	0.635163	0	53.8	146.2		High	High	High	0	1.953e-06	5.45	46.29	Used
	TRUE	High	QGFGNIATSADGK		FALSE	3.55871e-05	0	1	1	3	XP_005629424.1	fibrinogen beta chain [Canis lupus familiaris]	0	1265.61	0	2.446	0.844947	0	58	142		High	High	High	0	1.263e-05	3.63	31.39	Used
	TRUE	High	SKIQKLESDVSAQMEYCR	1xCarbamidomethyl [C17]; 1xDeamidated [Q]; 1xOxidation [M14]	FALSE	9.75752e-05	0	1	1	4	XP_005629424.1	fibrinogen beta chain [Canis lupus familiaris]	2	2189.02	0						Not Reliable	High	High	High	0	3.258e-05	5.05		Not Used
	TRUE	High	SKIQKLESDVSAQMEYCR	1xCarbamidomethyl [C17]; 1xOxidation [M14]	FALSE	1.06205e-06	0	1	1	9	XP_005629424.1	fibrinogen beta chain [Canis lupus familiaris]	2	2188.04	0	1.569	0.984205	0	77.8	122.2		High	High	High	0	4.614e-07	4.44	38	Used
	TRUE	High	SKIQKLESDVSAQMEYCR	1xCarbamidomethyl [C17]	FALSE	7.4336e-05	0	1	1	4	XP_005629424.1	fibrinogen beta chain [Canis lupus familiaris]	2	2172.04	0	2.313	0.895709	0	60.4	139.6		High	High	High	0	2.522e-05	3.78	52.15	Used
	TRUE	High	SIDELNNNVESVSQSSSSTFQYITLLKDMWK	2xDeamidated [N/Q]; 1xOxidation [M29]	FALSE	1.20269e-07	0	1	1	7	XP_005629424.1	fibrinogen beta chain [Canis lupus familiaris]	1	3581.68	0						No Quan Values	High	High	High	0	8.181e-08	4.64		Not Used
	TRUE	High	SIDELNNNVESVSQSSSSTFQYITLLKDMWK	1xDeamidated [N/Q]; 1xOxidation [M29]	FALSE	9.34419e-09	0	1	1	19	XP_005629424.1	fibrinogen beta chain [Canis lupus familiaris]	1	3580.7	0						No Quan Values	High	High	High	0	5.35e-09	5.66		Not Used
	TRUE	High	SIDELNNNVESVSQSSSSTFQYITLLKDMWK	1xOxidation [M29]	FALSE	2.23021e-08	0	1	1	8	XP_005629424.1	fibrinogen beta chain [Canis lupus familiaris]	1	3579.72	0	1.748	0.988443	0	72.8	127.2		High	High	High	0	1.218e-08	5.54	93.48	Used
	TRUE	High	SIDELNNNVESVSQSSSSTFQYITLLK	2xDeamidated [N/Q]	FALSE	1.10483e-05	0	1	1	9	XP_005629424.1	fibrinogen beta chain [Canis lupus familiaris]	0	3005.45	0	1.161	0.852229	0	92.5	107.5		High	High	High	0	3.665e-05	4.16	91.63	Used
	TRUE	High	SIDELNNNVESVSQSSSSTFQYITLLK	1xDeamidated [N/Q]	FALSE	9.27064e-08	0	1	1	70	XP_005629424.1	fibrinogen beta chain [Canis lupus familiaris]	0	3004.46	0	4.556	0.167017	0	36	164		High	High	High	0	4.651e-08	5.96	91.9	Used
	TRUE	High	SIDELNNNVESVSQSSSSTFQYITLLK		FALSE	8.76701e-07	0	1	1	14	XP_005629424.1	fibrinogen beta chain [Canis lupus familiaris]	0	3003.48	0	2.267	0.874135	0	61.2	138.8		High	High	High	0	3.858e-07	5.29	90.5	Used
	TRUE	High	YYWGGHYSWDMAK	1xOxidation [M11]	FALSE	3.60766e-05	0	1	1	10	XP_005629424.1	fibrinogen beta chain [Canis lupus familiaris]	0	1679.69	0	4.199	0.120364	0	38.5	161.5		High	High	High	0	1.279e-05	3.83	51.26	Used
	TRUE	High	APDAGGCLHADPDLGVLCPTGCQLQDTLVK	3xCarbamidomethyl [C7; C18; C22]	FALSE	2.15043e-06	0	1	1	2	XP_005629424.1	fibrinogen beta chain [Canis lupus familiaris]	0	3178.5	0	0.01	1.11261e-16		200			High	High	High	0	1.431e-06	3.7	71.98	Used
	TRUE	High	ALYGGFTMQNEANKYQLSVSK	1xDeamidated [N/Q]; 1xOxidation [M8]	FALSE	4.87162e-05	0	1	1	29	XP_005629424.1	fibrinogen beta chain [Canis lupus familiaris]	1	2366.13	0	1.917	0.969068	0	68.6	131.4		High	High	High	0.0003639	0.003535	3.97	53.24	Used
	TRUE	High	ALYGGFTMQNEANKYQLSVSK	1xOxidation [M8]	FALSE	2.97948e-05	0	1	1	8	XP_005629424.1	fibrinogen beta chain [Canis lupus familiaris]	1	2365.15	0	1.919	0.968821	0	68.5	131.5		High	High	High	0.002092	0.02231	2.99	49.67	Used
	TRUE	High	ALYGGFTMQNEANKYQLSVSK		FALSE	1.92339e-05	0	1	1	7	XP_005629424.1	fibrinogen beta chain [Canis lupus familiaris]	1	2349.15	0	2.53	0.741492	0	56.7	143.3		High	High	High	0	7.097e-06	5	59.36	Used
	TRUE	High	ALYGGFTMQNEANK	1xOxidation [M8]	FALSE	2.33464e-06	0	1	1	10	XP_005629424.1	fibrinogen beta chain [Canis lupus familiaris]	0	1559.72	0	2.838	0.573327	0	52.1	147.9		High	High	High	0	4.806e-06	4.4	35.81	Used
	TRUE	High	ALYGGFTMQNEANK		FALSE	7.07976e-06	0	1	1	3	XP_005629424.1	fibrinogen beta chain [Canis lupus familiaris]	0	1543.72	0	5.035	0.0347386	0	33.1	166.9		High	High	High	0	7.727e-06	4.48	47.18	Used
	TRUE	High	DNENAINEYSSELEK		FALSE	8.24287e-07	0	1	1	7	XP_005629424.1	fibrinogen beta chain [Canis lupus familiaris]	0	1754.77	0	2.679	0.662643	0	54.4	145.6		High	High	High	0	3.639e-07	4.25	52.2	Used
	TRUE	High	DNENAINEYSSELEK	1xDeamidated [N4]	FALSE	2.4943e-05	0	1	1	1	XP_005629424.1	fibrinogen beta chain [Canis lupus familiaris]	0	1755.76	0						No Quan Values	Not Found	High	High	0	9.086e-06	3.48		Not Used
	TRUE	High	DNENAINEYSSELEKHQLYIEETVTSNIPTNLR		FALSE	4.925e-06	0	1	1	7	XP_005629424.1	fibrinogen beta chain [Canis lupus familiaris]	1	3863.86	0	2.225	0.889509	0	62	138		High	High	High	0	1.972e-06	4.57	93.37	Used
	TRUE	High	EEAPSLRPAPPPISGGGYR		FALSE	1.30212e-05	0	1	1	10	XP_005629424.1	fibrinogen beta chain [Canis lupus familiaris]	0	1951	0	2.119	0.921444	0	64.1	135.9		High	High	High	0	5.701e-05	3.64	40.78	Used
	TRUE	High	ECEEIIRNGGETSEMYLIQPHSSITPYR	1xCarbamidomethyl [C2]; 1xDeamidated [N/Q]; 1xOxidation [M15]	FALSE	7.6527e-08	0	1	1	6	XP_005629424.1	fibrinogen beta chain [Canis lupus familiaris]	1	3326.53	0	2.426	0.803466	0	58.4	141.6		High	High	High	0	2.506e-07	5.93	57.01	Used
	TRUE	High	ECEEIIRNGGETSEMYLIQPHSSITPYR	1xCarbamidomethyl [C2]; 2xDeamidated [N8; Q19]; 1xOxidation [M15]	FALSE	0.000348828	0.000124889	1	1	2	XP_005629424.1	fibrinogen beta chain [Canis lupus familiaris]	1	3327.51	0						No Quan Values	High	High	High	3.982e-05	0.0001048	4.48		Not Used
	TRUE	High	APDAGGCLHADPDLGVLCPTGCQLQDTLVK	3xCarbamidomethyl [C7; C18; C22]; 1xDeamidated [Q]	FALSE	0.00078455	0.000124889	1	1	4	XP_005629424.1	fibrinogen beta chain [Canis lupus familiaris]	0	3179.48	0						No Quan Values	High	High	High	3.982e-05	0.0002209	4.54		Not Used
	TRUE	High	ALYGGFTMQNEANKYQLSVSK	1xDeamidated [N/Q]	FALSE	0.000341991	0.000124889	1	1	3	XP_005629424.1	fibrinogen beta chain [Canis lupus familiaris]	1	2350.14	0						Not Reliable	Not Found	High	High	3.982e-05	0.0001028	3.71		Not Used
	TRUE	High	ALYGGFTMQNEANK	1xDeamidated [N/Q]; 1xOxidation [M8]	FALSE	0.000205011	0.000124889	1	1	2	XP_005629424.1	fibrinogen beta chain [Canis lupus familiaris]	0	1560.7	0						No Quan Values	Not Found	High	High	3.982e-05	6.486e-05	2.68		Not Used
	TRUE	High	YYWGGHYSWDMAK		FALSE	0.00031178	0.000124889	1	1	1	XP_005629424.1	fibrinogen beta chain [Canis lupus familiaris]	0	1663.7	0	24.165	9.33708e-07	0	7.9	192.1		Peak Found	High	High	3.982e-05	9.492e-05	3.38	59.13	Used
	TRUE	High	DNENAINEYSSELEKHQLYIEETVTSNIPTNLR	1xDeamidated [Q/N]	FALSE	0.000237476	0.000124889	1	1	17	XP_005629424.1	fibrinogen beta chain [Canis lupus familiaris]	1	3864.84	0	2.011	0.945261	0	66.4	133.6		High	High	High	3.982e-05	0.0002535	4.39	92.94	Used
	TRUE	High	DNDGWITTDPK		FALSE	0.000247163	0.000124889	1	1	2	XP_005629424.1	fibrinogen beta chain [Canis lupus familiaris]	0	1261.57	0	0.585	0.168613	0	126.2	73.8		High	High	High	3.982e-05	7.663e-05	3.37	39.19	Used
	TRUE	High	KYCGLPGEYWLGNDK	1xCarbamidomethyl [C3]	FALSE	0.000222143	0.000124889	1	1	2	XP_005629424.1	fibrinogen beta chain [Canis lupus familiaris]	1	1799.84	0	100	1.11261e-16			200		Not Found	High	High	3.982e-05	6.959e-05	3.7	57.7	Used
	TRUE	High	HGTDDGVVWMNWK		FALSE	0.000225131	0.000124889	1	1	4	XP_005629424.1	fibrinogen beta chain [Canis lupus familiaris]	0	1544.7	0	3.779	0.199686	0	41.8	158.2		High	High	High	3.982e-05	7.062e-05	4.18	60.05	Used
	TRUE	High	HGTDDGVVWMNWK	1xOxidation [M10]	FALSE	0.000744084	0.000124889	1	1	12	XP_005629424.1	fibrinogen beta chain [Canis lupus familiaris]	0	1560.69	0	1.92	0.968619	0	68.5	131.5		High	High	High	3.982e-05	0.0002102	3.93	46.35	Used
	TRUE	High	ISQLTNMGPTELLIEMEDWK	1xDeamidated [Q/N]; 2xOxidation [M7; M16]	FALSE	0.00121944	0.000232932	1	1	3	XP_005629424.1	fibrinogen beta chain [Canis lupus familiaris]	0	2381.13	0						No Quan Values	High	High	High	0.0001061	0.000416	4.24		Not Used
	TRUE	High	TPCTVSCNIPVVSGKECEEIIRNGGETSEMYLIQPHSSITPYR	3xCarbamidomethyl [C3; C7; C17]; 3xDeamidated [N8; N23; Q34]; 1xOxidation [M30]	FALSE	0.00210778	0.000439072	1	1	3	XP_005629424.1	fibrinogen beta chain [Canis lupus familiaris]	2	4928.27	0						No Quan Values	Not Found	High	High	0.0001374	0.0005533	4.41		Not Used
	TRUE	High	QIRDNENAINEYSSELEKHQLYIEETVTSNIPTNLR		FALSE	0.00366727	0.000489842	1	1	1	XP_005629424.1	fibrinogen beta chain [Canis lupus familiaris]	2	4261.1	0	0.673	0.11006	0	119.5	80.5		High	Peak Found	High	0.0001806	0.0009336	2.51	86.73	Used
	TRUE	High	SIDELNNNVESVSQSSSSTFQYITLLK	3xDeamidated [N8; Q14; Q21]	FALSE	0.00303521	0.000489842	1	1	1	XP_005629424.1	fibrinogen beta chain [Canis lupus familiaris]	0	3006.43	0						Not Reliable	Not Found	High	High	0.0001565	0.0007783	1.8		Not Used
	TRUE	High	VYCDMTTDSGGWTVIQNRQDGSVDFGR	1xCarbamidomethyl [C3]; 1xDeamidated [Q/N]; 1xOxidation [M5]	FALSE	0.0051722	0.000575122	1	1	3	XP_005629424.1	fibrinogen beta chain [Canis lupus familiaris]	1	3081.33	0						No Quan Values	High	High	High	0.0002264	0.001669	3.26		Not Used
	TRUE	High	DNENAINEYSSELEKHQLYIEETVTSNIPTNLR	2xDeamidated [Q/N]	FALSE	0.00538281	0.000575122	1	1	3	XP_005629424.1	fibrinogen beta chain [Canis lupus familiaris]	1	3865.83	0						No Quan Values	High	High	High	0.0002049	0.001365	3.18		Not Used
	TRUE	High	QCAREDGGGWWYNR	1xCarbamidomethyl [C2]	FALSE	0.0091743	0.000808626	1	1	1	XP_005629424.1	fibrinogen beta chain [Canis lupus familiaris]	1	1754.75	0	9.047	0.00736595	0	19.9	180.1		Peak Found	High	High	0.000272	0.002397	2.58	40.03	Used
	TRUE	High	QIRDNENAINEYSSELEKHQLYIEETVTSNIPTNLR	1xDeamidated [N30]	FALSE	0.0276188	0.0027878	1	1	1	XP_005629424.1	fibrinogen beta chain [Canis lupus familiaris]	2	4262.08	0	11.458	7.50865e-05	0	16.1	183.9		Peak Found	High	High	0.0009025	0.007578	3.31	87.25	Used
	TRUE	High	YCGLPGEYWLGNDKISQLTNMGPTELLIEMEDWKGDK	1xCarbamidomethyl [C2]; 1xDeamidated [N/Q]; 2xOxidation [M21; M30]	FALSE	0.0341705	0.00321163	1	1	2	XP_005629424.1	fibrinogen beta chain [Canis lupus familiaris]	2	4334	0	100	1.11261e-16			200		Not Found	High	High	0.001084	0.01019	2.95	92.74	Used
	TRUE	High	ISQLTNMGPTELLIEMEDWKGDK	1xOxidation [M7]	FALSE	0.0397366	0.00363322	1	1	1	XP_005629424.1	fibrinogen beta chain [Canis lupus familiaris]	1	2664.29	0	100	1.11261e-16			200		Not Found	High	High	0.001193	0.01086	2.51	87.11	Used
	TRUE	High	ARPVKPVASQK		FALSE	0.0422833	0.0039205	1	1	1	XP_005629424.1	fibrinogen beta chain [Canis lupus familiaris]	0	1180.72	0	17.906	0.00137438	0	10.6	189.4		Peak Found	High	High	0.001275	0.01155	2.46	12.36	Used
	TRUE	High	AILENLR		FALSE	0.0768744	0.00613026	1	1	3	XP_005629424.1	fibrinogen beta chain [Canis lupus familiaris]	0	828.494	0	8.686	0.00045735	0	20.6	179.4		High	High	High	0.002033	0.02168	1.72	36.25	Used
	TRUE	High	QIRDNENAINEYSSELEK	1xDeamidated [Q1]	FALSE	0.0830766	0.0067396	1	1	2	XP_005629424.1	fibrinogen beta chain [Canis lupus familiaris]	1	2153	0						No Quan Values	High	High	High	0.00695	0.08374	2.98		Not Used
	TRUE	High	TWDPYKQGFGNIATSADGKK	1xDeamidated [N11]	FALSE	0.0845155	0.0067396	1	1	2	XP_005629424.1	fibrinogen beta chain [Canis lupus familiaris]	2	2185.06	0	100	1.11261e-16			200		High	High	High	0.002269	0.02411	2.8	47.02	Used
	TRUE	High	SIDELNNNVESVSQSSSSTFQYITLLKDMWK	1xDeamidated [N/Q]	FALSE	0.088212	0.00685998	1	1	4	XP_005629424.1	fibrinogen beta chain [Canis lupus familiaris]	1	3564.71	0						Not Reliable	High	Not Found	High	0.006446	0.07729	2.75		Not Used
	TRUE	High	SIDELNNNVESVSQSSSSTFQYITLLKDMWK	3xDeamidated [N8; Q14; Q21]; 1xOxidation [M29]	FALSE	0.0985116	0.00800585	1	1	1	XP_005629424.1	fibrinogen beta chain [Canis lupus familiaris]	1	3582.67	0						No Quan Values	Not Found	High	High	0.002753	0.02869	2.88		Not Used
	TRUE	High	ALYGGFTMQNEANKYQLSVSK	2xDeamidated [N/Q]	FALSE	0.120333	0.00941223	1	1	3	XP_005629424.1	fibrinogen beta chain [Canis lupus familiaris]	1	2351.12	0						Not Reliable	Not Found	High	High	0.003791	0.04215	2.76		Not Used
TRUE	High	Master Protein	XP_022270948.1	fibronectin isoform X3 [Canis lupus familiaris]	0	FALSE	514.759	53	76	332	76	1	2372	261.4	5.81	855.43	76	defense response;regulation of biological process;response to stimulus		protein binding	Pf00039, Pf00040, Pf00041	403845		FN1	37			0	3.891	0.216733	21.99	39.5	160.5	8.94074e+07	3.62804e+08	High	High
	Checked	Confidence	Sequence	Modifications	Contaminant	Qvality PEP	Qvality q-value	# Protein Groups	# Proteins	# PSMs	Master Protein Accessions	Master Protein Descriptions	# Missed Cleavages	Theo. MH+ [Da]	# Razor Quan Results	Abundance Ratio: (F41, Sample) / (F42, Control)	Abundance Ratio Adj. P-Value: (F41, Sample) / (F42, Control)	Abundance Ratio Variability [%]: (F41, Sample) / (F42, Control)	Abundances (Grouped): F42, Control	Abundances (Grouped): F41, Sample	Quan Info	Found in Sample: [S42] F42: Control	Found in Sample: [S41] F41: Sample	Confidence (by Search Engine): Sequest HT	Percolator q-Value (by Search Engine): Sequest HT	Percolator PEP (by Search Engine): Sequest HT	XCorr (by Search Engine): Sequest HT	Top Apex RT [min]	Quan Usage
	TRUE	High	LGVRPSQGGEAPR		FALSE	0.000108032	0	1	11	1	XP_022270948.1	fibronectin isoform X3 [Canis lupus familiaris]	0	1323.71	0	3.695	0.592526	0	42.6	157.4		Peak Found	High	High	0	3.585e-05	3.18	14.94	Used
	TRUE	High	IYLYTLNDNAR		FALSE	0.000110253	0	1	11	4	XP_022270948.1	fibronectin isoform X3 [Canis lupus familiaris]	0	1355.7	0	3.593	0.251416	0	43.5	156.5		High	High	High	0	3.634e-05	3.77	51.63	Used
	TRUE	High	HRPRPYPPNVNEEIQVGHVPR		FALSE	4.5503e-05	0	1	7	6	XP_022270948.1	fibronectin isoform X3 [Canis lupus familiaris]	0	2491.31	0	4.498	0.15573	0	36.4	163.6		High	High	High	7.373e-05	0.0003232	2.64	38.9	Used
	TRUE	High	HASLQTTSTGSGPFTDVR	1xDeamidated [Q5]	FALSE	0.000133267	0	1	11	1	XP_022270948.1	fibronectin isoform X3 [Canis lupus familiaris]	0	1862.89	0						Not Reliable	Not Found	High	High	0	4.348e-05	2.94		Not Used
	TRUE	High	HASLQTTSTGSGPFTDVR		FALSE	3.93782e-08	0	1	11	7	XP_022270948.1	fibronectin isoform X3 [Canis lupus familiaris]	0	1861.9	0	4.097	0.136768	0	39.2	160.8		High	High	High	0	2.075e-08	5.96	35	Used
	TRUE	High	GFNCESKPEPEETCFDKYTGNTYR	2xCarbamidomethyl [C4; C14]; 1xDeamidated [N21]	FALSE	1.11242e-05	0	1	11	2	XP_022270948.1	fibronectin isoform X3 [Canis lupus familiaris]	1	2930.22	0						Not Reliable	Not Found	High	High	0	4.226e-06	4.74		Not Used
	TRUE	High	GFNCESKPEPEETCFDKYTGNTYR	2xCarbamidomethyl [C4; C14]	FALSE	3.9426e-05	0	1	11	5	XP_022270948.1	fibronectin isoform X3 [Canis lupus familiaris]	1	2929.24	0	5.885	0.0139047	0	29.1	170.9		High	High	High	0	1.392e-05	4.08	41.46	Used
	TRUE	High	GNLLQCICTGNGR	2xCarbamidomethyl [C6; C8]; 1xDeamidated [N11]	FALSE	0.00017452	0	1	11	3	XP_022270948.1	fibronectin isoform X3 [Canis lupus familiaris]	0	1463.67	0	22.382	2.29154e-06	0	8.6	191.4		Peak Found	High	High	0	5.568e-05	3.43	51.98	Used
	TRUE	High	GNLLQCICTGNGR	2xCarbamidomethyl [C6; C8]	FALSE	0.00016207	0	1	11	3	XP_022270948.1	fibronectin isoform X3 [Canis lupus familiaris]	0	1462.69	0	7.677	0.015418	0	23.1	176.9		High	High	High	0	5.215e-05	3.49	48.2	Used
	TRUE	High	TKTETITGFQVDAIPANGQNPIQR	2xDeamidated [Q/N]	FALSE	2.08037e-07	0	1	11	5	XP_022270948.1	fibronectin isoform X3 [Canis lupus familiaris]	1	2601.32	0						No Quan Values	High	High	High	0	9.98e-08	5		Not Used
	TRUE	High	TKTETITGFQVDAIPANGQNPIQR	1xDeamidated [Q/N]	FALSE	1.24326e-06	0	1	11	14	XP_022270948.1	fibronectin isoform X3 [Canis lupus familiaris]	1	2600.33	0	3.815	0.191654	0	41.5	158.5		High	High	High	0	5.376e-07	4.14	58.83	Used
	TRUE	High	TKTETITGFQVDAIPANGQNPIQR		FALSE	8.28727e-06	0	1	11	5	XP_022270948.1	fibronectin isoform X3 [Canis lupus familiaris]	1	2599.35	0	3.666	0.230266	0	42.9	157.1		High	High	High	3.982e-05	0.0002513	4.08	57.08	Used
	TRUE	High	TYLGNALVCTCYGGSR	2xCarbamidomethyl [C9; C11]	FALSE	9.58348e-07	0	1	11	6	XP_022270948.1	fibronectin isoform X3 [Canis lupus familiaris]	0	1791.82	0	5.072	0.0328812	0	32.9	167.1		High	High	High	0	4.194e-07	4.63	53.77	Used
	TRUE	High	VVTPLSPPTNLHLEANPDTGVLTVSWER	1xDeamidated [N]	FALSE	0.000179275	0	1	11	2	XP_022270948.1	fibronectin isoform X3 [Canis lupus familiaris]	0	3043.57	0						Not Reliable	Not Found	High	High	0	5.713e-05	4.35		Not Used
	TRUE	High	WKCDPIDQCQDSETR	2xCarbamidomethyl [C3; C9]	FALSE	1.92723e-06	0	1	11	2	XP_022270948.1	fibronectin isoform X3 [Canis lupus familiaris]	1	1937.81	0	2.443	0.913454	0	58.1	141.9		High	High	High	0	8.121e-07	5.11	27.67	Used
	TRUE	High	YSFCTDHTVLVQTR	1xCarbamidomethyl [C4]	FALSE	8.17456e-06	0	1	11	3	XP_022270948.1	fibronectin isoform X3 [Canis lupus familiaris]	0	1726.82	0	3.348	0.492298	0	46	154		High	High	High	0	3.172e-06	2.98	42.7	Used
	TRUE	High	VPGTSASATLTGLTR		FALSE	5.88474e-06	0	1	10	7	XP_022270948.1	fibronectin isoform X3 [Canis lupus familiaris]	0	1431.78	0	3.72	0.21524	0	42.4	157.6		High	High	High	0	4.206e-06	3.5	44.07	Used
	TRUE	High	VTWAPPPSIELTNFLVR		FALSE	2.54599e-05	0	1	11	4	XP_022270948.1	fibronectin isoform X3 [Canis lupus familiaris]	0	1940.06	0	4.035	0.147556	0	39.7	160.3		High	High	High	0	9.248e-06	2.9	99.15	Used
	TRUE	High	VREEVVTVGNSVDQGLNQPTDDSCFDPYTVSHYAIGEEWER	1xCarbamidomethyl [C24]; 1xDeamidated [Q/N]	FALSE	9.75752e-05	0	1	10	2	XP_022270948.1	fibronectin isoform X3 [Canis lupus familiaris]	1	4699.12	0						No Quan Values	High	Not Found	High	0	3.26e-05	5.12		Not Used
	TRUE	High	VREEVVTVGNSVDQGLNQPTDDSCFDPYTVSHYAIGEEWER	1xCarbamidomethyl [C24]	FALSE	0.00017335	0	1	10	1	XP_022270948.1	fibronectin isoform X3 [Canis lupus familiaris]	1	4698.13	0	100	1.11261e-16			200		Not Found	High	High	0	5.555e-05	4.89	78.13	Used
	TRUE	High	QYNVGPSASQYPLR		FALSE	1.1355e-05	0	1	11	7	XP_022270948.1	fibronectin isoform X3 [Canis lupus familiaris]	0	1579.79	0	4.746	0.059736	0	34.8	165.2		High	High	High	0	7.447e-06	3.84	40.55	Used
	TRUE	High	RPGAEPGHEGSTGHYNQYSQR		FALSE	6.14275e-05	0	1	11	7	XP_022270948.1	fibronectin isoform X3 [Canis lupus familiaris]	0	2328.05	0	3.477	0.506996	0	44.7	155.3		High	High	High	0	2.106e-05	3.71	13.19	Used
	TRUE	High	SYTITGLQPGTDYKIYLYTLNDNAR		FALSE	4.74047e-05	0	1	11	2	XP_022270948.1	fibronectin isoform X3 [Canis lupus familiaris]	1	2880.44	0	4.254	0.225064	0	38.1	161.9		High	High	High	0	1.656e-05	4.25	80.4	Used
	TRUE	High	SYTITGLQPGTDYK		FALSE	3.88912e-05	0	1	11	2	XP_022270948.1	fibronectin isoform X3 [Canis lupus familiaris]	0	1543.76	0	5.288	0.0296308	0	31.8	168.2		Peak Found	High	High	0	1.376e-05	4.58	47.53	Used
	TRUE	High	SSPVVIDASTAIDAPSNLR	1xDeamidated [N17]	FALSE	3.98794e-07	0	1	11	5	XP_022270948.1	fibronectin isoform X3 [Canis lupus familiaris]	0	1913.98	0						No Quan Values	High	High	High	0	3.277e-07	4.72		Not Used
	TRUE	High	SSPVVIDASTAIDAPSNLR		FALSE	3.54528e-06	0	1	11	12	XP_022270948.1	fibronectin isoform X3 [Canis lupus familiaris]	0	1913	0	3.481	0.285144	0	44.6	155.4		High	High	High	0	1.439e-06	5.15	60.93	Used
	TRUE	High	TEIDKPSQMQVTDVQDNSISVR	1xDeamidated [Q/N]; 1xOxidation [M9]	FALSE	2.02188e-06	0	1	11	9	XP_022270948.1	fibronectin isoform X3 [Canis lupus familiaris]	0	2507.19	0						No Quan Values	High	High	High	0	8.513e-07	5.24		Not Used
	TRUE	High	TEIDKPSQMQVTDVQDNSISVR	1xOxidation [M9]	FALSE	1.52853e-07	0	1	11	4	XP_022270948.1	fibronectin isoform X3 [Canis lupus familiaris]	0	2506.21	0	3.093	0.440183	0	48.9	151.1		High	High	High	0	7.443e-08	5.79	37.67	Used
	TRUE	High	TAGPDQTEMTIEGLQPTVEYVVSVYAQNR	1xOxidation [M9]	FALSE	6.00688e-06	0	1	11	3	XP_022270948.1	fibronectin isoform X3 [Canis lupus familiaris]	0	3212.54	0	4.078	0.317756	0	39.4	160.6		High	High	High	0	2.364e-06	4.38	101.94	Used
	TRUE	High	EVTSDSGSIVVSGLTPGVEYVYTISVLR		FALSE	0.000160982	0	1	11	8	XP_022270948.1	fibronectin isoform X3 [Canis lupus familiaris]	0	2927.52	0						No Quan Values	High	High	High	0.0005345	0.00426	4.04		Not Used
	TRUE	High	FLATTPNSLLVSWQPPR		FALSE	1.31328e-06	0	1	11	9	XP_022270948.1	fibronectin isoform X3 [Canis lupus familiaris]	0	1927.04	0	4.522	0.0791391	0	36.2	163.8		High	High	High	0	2.937e-06	4.03	84.14	Used
	TRUE	High	EYLGAICSCTCFGGQR	3xCarbamidomethyl [C7; C9; C11]	FALSE	1.51644e-06	0	1	11	3	XP_022270948.1	fibronectin isoform X3 [Canis lupus familiaris]	0	1878.79	0	3.503	0.500828	0	44.4	155.6		High	High	High	0	2.142e-06	3.62	53.29	Used
	TRUE	High	DLEVIAATPTSLLISWDAPAVTVR		FALSE	5.21464e-08	0	1	11	5	XP_022270948.1	fibronectin isoform X3 [Canis lupus familiaris]	0	2538.38	0	100	1.11261e-16			200		High	High	High	0	2.699e-08	5.03	112.78	Used
	TRUE	High	DSMIWDCTCIGAGR	2xCarbamidomethyl [C7; C9]; 1xOxidation [M3]	FALSE	4.48861e-05	0	1	11	4	XP_022270948.1	fibronectin isoform X3 [Canis lupus familiaris]	0	1657.68	0	4.938	0.159674	0	33.7	166.3		High	High	High	3.982e-05	7.406e-05	3.86	53.72	Used
	TRUE	High	FTQVTPTSLTAQWTAPNVQLTGYR	1xDeamidated [Q/N]	FALSE	5.92517e-06	0	1	11	14	XP_022270948.1	fibronectin isoform X3 [Canis lupus familiaris]	0	2681.36	0						Not Reliable	High	High	High	0	9.456e-06	4.49		Not Used
	TRUE	High	FTQVTPTSLTAQWTAPNVQLTGYR		FALSE	2.26657e-05	0	1	11	5	XP_022270948.1	fibronectin isoform X3 [Canis lupus familiaris]	0	2680.37	0	4.619	0.0699075	0	35.6	164.4		High	High	High	0	8.269e-06	4.21	82.46	Used
	TRUE	High	LSCQCLGFGSGHFR	2xCarbamidomethyl [C3; C5]	FALSE	0.000286066	0.000124889	1	11	3	XP_022270948.1	fibronectin isoform X3 [Canis lupus familiaris]	0	1625.73	0	7.33	0.0806634	0	24	176		Peak Found	High	High	3.982e-05	8.764e-05	3.33	43.48	Used
	TRUE	High	ITIMWTPPESTVTGYR	1xOxidation [M4]	FALSE	0.000996791	0.000124889	1	11	1	XP_022270948.1	fibronectin isoform X3 [Canis lupus familiaris]	0	1867.93	0	2.433	0.89149	0	58.3	141.7		Peak Found	High	High	3.982e-05	0.0002751	2.98	67.72	Used
	TRUE	High	ITYGETGGNSPVQEFTVPGSK		FALSE	0.000287969	0.000124889	1	11	4	XP_022270948.1	fibronectin isoform X3 [Canis lupus familiaris]	0	2168.05	0	4.023	0.149456	0	39.8	160.2		High	High	High	3.982e-05	9.924e-05	4.32	57.15	Used
	TRUE	High	EESPPLIGQQSTVSDVPR		FALSE	0.000324394	0.000124889	1	11	1	XP_022270948.1	fibronectin isoform X3 [Canis lupus familiaris]	0	1938.98	0						No Quan Values	Not Found	High	High	3.982e-05	9.825e-05	3.54		Not Used
	TRUE	High	TETITGFQVDAIPANGQNPIQR	2xDeamidated [Q8; N/Q]	FALSE	0.00081638	0.000124889	1	11	2	XP_022270948.1	fibronectin isoform X3 [Canis lupus familiaris]	0	2372.17	0						No Quan Values	High	Not Found	High	3.982e-05	0.0002294	3.99		Not Used
	TRUE	High	TETITGFQVDAIPANGQNPIQR	1xDeamidated [Q/N]	FALSE	0.000734306	0.000124889	1	11	2	XP_022270948.1	fibronectin isoform X3 [Canis lupus familiaris]	0	2371.19	0						No Quan Values	Not Found	High	High	3.982e-05	0.0002095	2.91		Not Used
	TRUE	High	TFYQIGDSWEK		FALSE	0.000647722	0.000124889	1	11	1	XP_022270948.1	fibronectin isoform X3 [Canis lupus familiaris]	0	1373.64	0	3.699	0.356839	0	42.6	157.4		Peak Found	High	High	3.982e-05	0.0001846	3.06	56.87	Used
	TRUE	High	SYTITGLQPGTDYKIYLYTLNDNAR	1xDeamidated [Q8]	FALSE	0.000665041	0.000124889	1	11	2	XP_022270948.1	fibronectin isoform X3 [Canis lupus familiaris]	1	2881.43	0						Not Reliable	High	High	High	3.982e-05	0.000189	4.31		Not Used
	TRUE	High	NGESQPLVQTAVTTIPAPADLK	1xDeamidated [Q/N]	FALSE	0.000996791	0.000124889	1	5	7	XP_022270948.1	fibronectin isoform X3 [Canis lupus familiaris]	0	2251.18	0	4.312	0.263907	0	37.7	162.3		High	High	High	0.0002049	0.001403	3.49	77.96	Used
	TRUE	High	NTFAEVTGLSPGVTYHFK		FALSE	0.000198258	0.000124889	1	11	3	XP_022270948.1	fibronectin isoform X3 [Canis lupus familiaris]	0	1967.99	0	4.007	0.152703	0	39.9	160.1		High	High	High	3.982e-05	6.281e-05	3.22	64.49	Used
	TRUE	High	QDGHLWCSTTSNYEQDQK	1xCarbamidomethyl [C7]	FALSE	0.000656323	0.000124889	1	11	2	XP_022270948.1	fibronectin isoform X3 [Canis lupus familiaris]	0	2196.93	0	2.551	0.910467	0	56.3	143.7		High	High	High	0.0006673	0.005215	3.2	32.02	Used
	TRUE	High	NLQPATEYTVSLVAVK		FALSE	0.00049124	0.000124889	1	11	5	XP_022270948.1	fibronectin isoform X3 [Canis lupus familiaris]	0	1732.95	0	3.638	0.238215	0	43.1	156.9		High	High	High	7.373e-05	0.0003901	3.31	63.9	Used
[truncated: 13,477 more rows]

## Sheet: D3S Search Summary
Result name: Signe10394345_Concentrate_Samples_2nd
[truncated: 131 more rows]

## Sheet: D3 Pellet (D3P)
Checked	Protein FDR Confidence: Combined	Master	Accession	Description	Exp. q-value: Combined	Contaminant	Sum PEP Score	Coverage [%]	# Peptides	# PSMs	# Unique Peptides	# Protein Groups	# AAs	MW [kDa]	calc. pI	Score Sequest HT: Sequest HT	# Peptides (by Search Engine): Sequest HT	Biological Process	Cellular Component	Molecular Function	Pfam IDs	Entrez Gene ID	Ensembl Gene ID	Gene Symbol	Chromosome	KEGG Pathways	WikiPathways	# Razor Peptides	Abundance Ratio: (F47, Sample) / (F48, Control)	Abundance Ratio Adj. P-Value: (F47, Sample) / (F48, Control)	Abundance Ratio Variability [%]: (F47, Sample) / (F48, Control)	Abundances (Grouped): F48, Control	Abundances (Grouped): F47, Sample	Abundance: F48: Control	Abundance: F47: Sample	Found in Sample: [S48] F48: Control	Found in Sample: [S47] F47: Sample
[truncated: 10,215 more rows]

[truncated: 1 more sheets: D3P Search Summary]
