# Supplementary material for: Proteomic profiling of the thrombin-activated canine platelet secretome (CAPS)
Source: PLoS One. 2019 Nov 13;14(11):e0224891. doi: 10.1371/journal.pone.0224891 (PMC6853320; doi:10.1371/journal.pone.0224891)
Supplement: S10 Table — All protein raw data files generated for pooled flow-through samples from Dog 1–3. (XLSX) [file pone.0224891.s013.xlsx]

## Sheet: D1-3 Flow Through (D1-3FT)
Checked	Protein FDR Confidence: Combined	Master	Accession	Description	Exp. q-value: Combined	Sum PEP Score	Coverage [%]	# Peptides	# PSMs	# Unique Peptides	# Protein Groups	# AAs	MW [kDa]	calc. pI	Score Sequest HT: Sequest HT	# Peptides (by Search Engine): Sequest HT	# Razor Peptides	Abundance Ratio: (F58, Sample) / (F59, Control)	Abundance Ratio Variability [%]: (F58, Sample) / (F59, Control)	Abundance: F58: Sample	Abundance: F59: Control	Found in Sample: [S56] F58: Sample	Found in Sample: [S57] F59: Control
TRUE	High	Master Protein	XP_852568.1	beta-synuclein [Canis lupus familiaris]	0	8.548	20	2	3	2	1	134	14.2	4.41	9.85	2	0					Not Found	High
	Checked	Confidence	Sequence	Modifications	Contaminant	Qvality q-value	# Protein Groups	# Proteins	# PSMs	Master Protein Accessions	Master Protein Descriptions	# Missed Cleavages	Theo. MH+ [Da]	# Razor Quan Results	Abundance Ratio: (F58, Sample) / (F59, Control)	Abundance Ratio Variability [%]: (F58, Sample) / (F59, Control)	Abundances (Grouped): F58, Sample	Abundances (Grouped): F59, Control	Quan Info	Found in Sample: [S56] F58: Sample	Found in Sample: [S57] F59: Control	Confidence (by Search Engine): Sequest HT	Percolator q-Value (by Search Engine): Sequest HT	Percolator PEP (by Search Engine): Sequest HT	XCorr (by Search Engine): Sequest HT	Top Apex RT [min]	Quan Usage
	TRUE	High	TKEQASHLGGAVFSGAGNIAAATGLVK	1xDeamidated [N18]	FALSE	0	1	1	1	XP_852568.1	beta-synuclein [Canis lupus familiaris]	1	2556.34	0					Not Reliable	Not Found	High	High	0	0.006178	3.8		Not Used
	TRUE	High	TKEQASHLGGAVFSGAGNIAAATGLVK		FALSE	0	1	1	1	XP_852568.1	beta-synuclein [Canis lupus familiaris]	1	2555.36	0					No Quan Values	Not Found	High	High	0	0.003842	2.12		Not Used
	TRUE	High	EQASHLGGAVFSGAGNIAAATGLVK	1xDeamidated [N16]	FALSE	0	1	1	1	XP_852568.1	beta-synuclein [Canis lupus familiaris]	0	2327.2	0					Not Reliable	Not Found	High	High	0	0.0001192	3.94		Not Used
TRUE	High	Master Protein	XP_542374.3	hemoglobin subunit epsilon [Canis lupus familiaris]	0	3.341	16	2	8	2	1	147	16.1	8.65	17.62	2	0	0.527	2.1	168141	330302	High	High
	Checked	Confidence	Sequence	Modifications	Contaminant	Qvality q-value	# Protein Groups	# Proteins	# PSMs	Master Protein Accessions	Master Protein Descriptions	# Missed Cleavages	Theo. MH+ [Da]	# Razor Quan Results	Abundance Ratio: (F58, Sample) / (F59, Control)	Abundance Ratio Variability [%]: (F58, Sample) / (F59, Control)	Abundances (Grouped): F58, Sample	Abundances (Grouped): F59, Control	Quan Info	Found in Sample: [S56] F58: Sample	Found in Sample: [S57] F59: Control	Confidence (by Search Engine): Sequest HT	Percolator q-Value (by Search Engine): Sequest HT	Percolator PEP (by Search Engine): Sequest HT	XCorr (by Search Engine): Sequest HT	Top Apex RT [min]	Quan Usage
	TRUE	High	VNVEDAGGEALGR		FALSE	0.00707899	1	1	2	XP_542374.3	hemoglobin subunit epsilon [Canis lupus familiaris]	0	1286.63	0	0.555	0	71.4	128.6		High	High	High	0.001662	0.01827	2.38	25.72	Used
TRUE	High	Master Protein	NP_001287805.1	lysozyme C precursor [Canis lupus familiaris]	0	4.973	8	1	3	1	1	148	16.5	8.95	7.92	1	0	0.176	0	60666.8	344781	High	High
	Checked	Confidence	Sequence	Modifications	Contaminant	Qvality q-value	# Protein Groups	# Proteins	# PSMs	Master Protein Accessions	Master Protein Descriptions	# Missed Cleavages	Theo. MH+ [Da]	# Razor Quan Results	Abundance Ratio: (F58, Sample) / (F59, Control)	Abundance Ratio Variability [%]: (F58, Sample) / (F59, Control)	Abundances (Grouped): F58, Sample	Abundances (Grouped): F59, Control	Quan Info	Found in Sample: [S56] F58: Sample	Found in Sample: [S57] F59: Control	Confidence (by Search Engine): Sequest HT	Percolator q-Value (by Search Engine): Sequest HT	Percolator PEP (by Search Engine): Sequest HT	XCorr (by Search Engine): Sequest HT	Top Apex RT [min]	Quan Usage
	TRUE	High	STDYGIFQINSR	1xDeamidated [N10]	FALSE	0	1	1	1	NP_001287805.1	lysozyme C precursor [Canis lupus familiaris]	0	1401.66	0					No Quan Values	Not Found	High	High	0	0.005834	2.92		Not Used
	TRUE	High	STDYGIFQINSR		FALSE	0	1	1	2	NP_001287805.1	lysozyme C precursor [Canis lupus familiaris]	0	1400.68	0	0.176	0	29.9	170.1		High	High	High	0	0.001825	2.82	54.25	Used
TRUE	High	Master Protein	XP_013965994.2	histone H2A type 1-E [Canis lupus familiaris]	0	6.22	13	1	7	1	1	151	16.7	10.61	16.26	1	0	0.567	0	23839.3	42046.5	High	High
	Checked	Confidence	Sequence	Modifications	Contaminant	Qvality q-value	# Protein Groups	# Proteins	# PSMs	Master Protein Accessions	Master Protein Descriptions	# Missed Cleavages	Theo. MH+ [Da]	# Razor Quan Results	Abundance Ratio: (F58, Sample) / (F59, Control)	Abundance Ratio Variability [%]: (F58, Sample) / (F59, Control)	Abundances (Grouped): F58, Sample	Abundances (Grouped): F59, Control	Quan Info	Found in Sample: [S56] F58: Sample	Found in Sample: [S57] F59: Control	Confidence (by Search Engine): Sequest HT	Percolator q-Value (by Search Engine): Sequest HT	Percolator PEP (by Search Engine): Sequest HT	XCorr (by Search Engine): Sequest HT	Top Apex RT [min]	Quan Usage
	TRUE	High	VTIAQGGVLPNIQAVLLPK		FALSE	0	1	14	4	XP_013965994.2	histone H2A type 1-E [Canis lupus familiaris]	0	1931.17	0	0.567	0	72.4	127.6		High	High	High	0	0.001206	3.51	87.86	Used
	TRUE	High	VTIAQGGVLPNIQAVLLPK	1xDeamidated [Q/N]	FALSE	0	1	14	3	XP_013965994.2	histone H2A type 1-E [Canis lupus familiaris]	0	1932.15	0					No Quan Values	Not Found	High	High	0	0.001161	4.12		Not Used
TRUE	Medium	Master Protein	NP_001239060.1	ubiquitin-conjugating enzyme E2 N [Canis lupus familiaris]	0.036	1.708	13	1	1	1	1	152	17.1	6.57	3	1	0					Not Found	High
	Checked	Confidence	Sequence	Modifications	Contaminant	Qvality q-value	# Protein Groups	# Proteins	# PSMs	Master Protein Accessions	Master Protein Descriptions	# Missed Cleavages	Theo. MH+ [Da]	# Razor Quan Results	Abundance Ratio: (F58, Sample) / (F59, Control)	Abundance Ratio Variability [%]: (F58, Sample) / (F59, Control)	Abundances (Grouped): F58, Sample	Abundances (Grouped): F59, Control	Quan Info	Found in Sample: [S56] F58: Sample	Found in Sample: [S57] F59: Control	Confidence (by Search Engine): Sequest HT	Percolator q-Value (by Search Engine): Sequest HT	Percolator PEP (by Search Engine): Sequest HT	XCorr (by Search Engine): Sequest HT	Top Apex RT [min]	Quan Usage
	TRUE	High	YFHVVIAGPQDSPFEGGTFK		FALSE	0.00707899	1	4	1	NP_001239060.1	ubiquitin-conjugating enzyme E2 N [Canis lupus familiaris]	0	2196.08	0					No Quan Values	Not Found	High	High	0.001662	0.01959	3		Not Used
TRUE	High	Master Protein	XP_022268092.1	fatty acid-binding protein, epidermal isoform X1 [Canis lupus familiaris]	0	4.249	8	1	2	1	1	165	17.3	7.72	5.53	1	0	0.01			44585.8	Not Found	High
	Checked	Confidence	Sequence	Modifications	Contaminant	Qvality q-value	# Protein Groups	# Proteins	# PSMs	Master Protein Accessions	Master Protein Descriptions	# Missed Cleavages	Theo. MH+ [Da]	# Razor Quan Results	Abundance Ratio: (F58, Sample) / (F59, Control)	Abundance Ratio Variability [%]: (F58, Sample) / (F59, Control)	Abundances (Grouped): F58, Sample	Abundances (Grouped): F59, Control	Quan Info	Found in Sample: [S56] F58: Sample	Found in Sample: [S57] F59: Control	Confidence (by Search Engine): Sequest HT	Percolator q-Value (by Search Engine): Sequest HT	Percolator PEP (by Search Engine): Sequest HT	XCorr (by Search Engine): Sequest HT	Top Apex RT [min]	Quan Usage
	TRUE	High	LVVECVMNNVTCTR	2xCarbamidomethyl [C5; C12]; 1xOxidation [M7]	FALSE	0	1	5	2	XP_022268092.1	fatty acid-binding protein, epidermal isoform X1 [Canis lupus familiaris]	0	1710.8	0	0.01			200		Not Found	High	High	0	5.632e-05	2.85	33.56	Used
TRUE	High	Master Protein	NP_001239157.1	ubiquitin-40S ribosomal protein S27a [Canis lupus familiaris]	0	5.849	10	1	3	1	1	156	18	9.64	10.5	1	0	0.147	0	67501.8	459270	High	High
	Checked	Confidence	Sequence	Modifications	Contaminant	Qvality q-value	# Protein Groups	# Proteins	# PSMs	Master Protein Accessions	Master Protein Descriptions	# Missed Cleavages	Theo. MH+ [Da]	# Razor Quan Results	Abundance Ratio: (F58, Sample) / (F59, Control)	Abundance Ratio Variability [%]: (F58, Sample) / (F59, Control)	Abundances (Grouped): F58, Sample	Abundances (Grouped): F59, Control	Quan Info	Found in Sample: [S56] F58: Sample	Found in Sample: [S57] F59: Control	Confidence (by Search Engine): Sequest HT	Percolator q-Value (by Search Engine): Sequest HT	Percolator PEP (by Search Engine): Sequest HT	XCorr (by Search Engine): Sequest HT	Top Apex RT [min]	Quan Usage
	TRUE	High	TITLEVEPSDTIENVK		FALSE	0	1	6	3	NP_001239157.1	ubiquitin-40S ribosomal protein S27a [Canis lupus familiaris]	0	1787.93	0	0.147	0	25.6	174.4		High	High	High	0	1.417e-06	3.87	54.99	Used
TRUE	High	Master Protein	XP_013962772.1	proteasome subunit alpha type-7 [Canis lupus familiaris]	0	9.611	22	3	3	3	1	178	20.2	8.51	9.41	3	0	0.215	2.52	25782.7	122441	Peak Found	High
	Checked	Confidence	Sequence	Modifications	Contaminant	Qvality q-value	# Protein Groups	# Proteins	# PSMs	Master Protein Accessions	Master Protein Descriptions	# Missed Cleavages	Theo. MH+ [Da]	# Razor Quan Results	Abundance Ratio: (F58, Sample) / (F59, Control)	Abundance Ratio Variability [%]: (F58, Sample) / (F59, Control)	Abundances (Grouped): F58, Sample	Abundances (Grouped): F59, Control	Quan Info	Found in Sample: [S56] F58: Sample	Found in Sample: [S57] F59: Control	Confidence (by Search Engine): Sequest HT	Percolator q-Value (by Search Engine): Sequest HT	Percolator PEP (by Search Engine): Sequest HT	XCorr (by Search Engine): Sequest HT	Top Apex RT [min]	Quan Usage
	TRUE	High	NYTDEAIETDDLTIK		FALSE	0	1	1	1	XP_013962772.1	proteasome subunit alpha type-7 [Canis lupus familiaris]	0	1740.82	0					No Quan Values	Not Found	High	High	0	2.916e-05	3.62		Not Used
	TRUE	High	ALLEVVQSGGK		FALSE	0	1	3	1	XP_013962772.1	proteasome subunit alpha type-7 [Canis lupus familiaris]	0	1100.63	0	0.15	0	26	174		Peak Found	High	High	0	0.0006965	3.07	37.05	Used
	TRUE	High	LTVEDPVTVEYITR		FALSE	0.00320521	1	3	1	XP_013962772.1	proteasome subunit alpha type-7 [Canis lupus familiaris]	0	1634.86	0	0.308	0	47.1	152.9		Peak Found	High	High	0.0007573	0.01207	2.72	60.7	Used
TRUE	Medium	Master Protein	XP_855383.3	calcineurin subunit B type 1 isoform X1 [Canis lupus familiaris]	0.02	1.81	15	1	1	1	1	185	20.8	4.91	3.33	1	0					Not Found	High
	Checked	Confidence	Sequence	Modifications	Contaminant	Qvality q-value	# Protein Groups	# Proteins	# PSMs	Master Protein Accessions	Master Protein Descriptions	# Missed Cleavages	Theo. MH+ [Da]	# Razor Quan Results	Abundance Ratio: (F58, Sample) / (F59, Control)	Abundance Ratio Variability [%]: (F58, Sample) / (F59, Control)	Abundances (Grouped): F58, Sample	Abundances (Grouped): F59, Control	Quan Info	Found in Sample: [S56] F58: Sample	Found in Sample: [S57] F59: Control	Confidence (by Search Engine): Sequest HT	Percolator q-Value (by Search Engine): Sequest HT	Percolator PEP (by Search Engine): Sequest HT	XCorr (by Search Engine): Sequest HT	Top Apex RT [min]	Quan Usage
	TRUE	High	VIDIFDTDGNGEVDFKEFIEGVSQFSVK	1xDeamidated [Q24]	FALSE	0.00616428	1	2	1	XP_855383.3	calcineurin subunit B type 1 isoform X1 [Canis lupus familiaris]	1	3135.5	0					No Quan Values	Not Found	High	High	0.001425	0.01548	3.33		Not Used
TRUE	High	Master Protein	NP_001041557.1	phosphatidylethanolamine-binding protein 1 [Canis lupus familiaris]	0	2.218	11	1	1	1	1	187	20.9	7.49	3.56	1	0	0.01			12457.3	Not Found	High
	Checked	Confidence	Sequence	Modifications	Contaminant	Qvality q-value	# Protein Groups	# Proteins	# PSMs	Master Protein Accessions	Master Protein Descriptions	# Missed Cleavages	Theo. MH+ [Da]	# Razor Quan Results	Abundance Ratio: (F58, Sample) / (F59, Control)	Abundance Ratio Variability [%]: (F58, Sample) / (F59, Control)	Abundances (Grouped): F58, Sample	Abundances (Grouped): F59, Control	Quan Info	Found in Sample: [S56] F58: Sample	Found in Sample: [S57] F59: Control	Confidence (by Search Engine): Sequest HT	Percolator q-Value (by Search Engine): Sequest HT	Percolator PEP (by Search Engine): Sequest HT	XCorr (by Search Engine): Sequest HT	Top Apex RT [min]	Quan Usage
	TRUE	High	GNDISSGTVLSDYVGSGPPK		FALSE	0	1	1	1	NP_001041557.1	phosphatidylethanolamine-binding protein 1 [Canis lupus familiaris]	0	1949.95	0	0.01			200		Not Found	High	High	0	0.006052	3.56	54.66	Used
TRUE	High	Master Protein	XP_022283369.1	peroxiredoxin-1 isoform X1 [Canis lupus familiaris]	0	4.107	11	2	4	2	1	199	22.1	8.13	10.19	2	0	0.186	1.59	127582	857533	High	High
	Checked	Confidence	Sequence	Modifications	Contaminant	Qvality q-value	# Protein Groups	# Proteins	# PSMs	Master Protein Accessions	Master Protein Descriptions	# Missed Cleavages	Theo. MH+ [Da]	# Razor Quan Results	Abundance Ratio: (F58, Sample) / (F59, Control)	Abundance Ratio Variability [%]: (F58, Sample) / (F59, Control)	Abundances (Grouped): F58, Sample	Abundances (Grouped): F59, Control	Quan Info	Found in Sample: [S56] F58: Sample	Found in Sample: [S57] F59: Control	Confidence (by Search Engine): Sequest HT	Percolator q-Value (by Search Engine): Sequest HT	Percolator PEP (by Search Engine): Sequest HT	XCorr (by Search Engine): Sequest HT	Top Apex RT [min]	Quan Usage
	TRUE	High	QITVNDLPVGR		FALSE	0	1	3	2	XP_022283369.1	peroxiredoxin-1 isoform X1 [Canis lupus familiaris]	0	1211.67	0	0.136	0	24	176		High	High	High	0	0.003288	2.76	41.49	Used
	TRUE	High	LVQAFQFTDK		FALSE	0.00826657	1	1	2	XP_022283369.1	peroxiredoxin-1 isoform X1 [Canis lupus familiaris]	0	1196.63	0	0.252	0	40.3	159.7		High	High	High	0.001942	0.02376	2.72	46.84	Used
TRUE	High	Master Protein	NP_001003295.2	heat shock protein beta-1 [Canis lupus familiaris]	0	2.97	5	1	1	1	1	206	22.8	6.7	2.76	1	0	0.128	0	6325.84	49349.3	Peak Found	High
	Checked	Confidence	Sequence	Modifications	Contaminant	Qvality q-value	# Protein Groups	# Proteins	# PSMs	Master Protein Accessions	Master Protein Descriptions	# Missed Cleavages	Theo. MH+ [Da]	# Razor Quan Results	Abundance Ratio: (F58, Sample) / (F59, Control)	Abundance Ratio Variability [%]: (F58, Sample) / (F59, Control)	Abundances (Grouped): F58, Sample	Abundances (Grouped): F59, Control	Quan Info	Found in Sample: [S56] F58: Sample	Found in Sample: [S57] F59: Control	Confidence (by Search Engine): Sequest HT	Percolator q-Value (by Search Engine): Sequest HT	Percolator PEP (by Search Engine): Sequest HT	XCorr (by Search Engine): Sequest HT	Top Apex RT [min]	Quan Usage
	TRUE	High	LFDQAFGLPR		FALSE	0	1	1	1	NP_001003295.2	heat shock protein beta-1 [Canis lupus familiaris]	0	1163.62	0	0.128	0	22.7	177.3		Peak Found	High	High	0	0.001071	2.76	64.48	Used
TRUE	High	Master Protein	XP_532564.3	proteasome subunit beta type-2 isoform X2 [Canis lupus familiaris]	0	2.055	7	1	1	1	1	201	22.8	6.68	2.92	1	0					Not Found	High
	Checked	Confidence	Sequence	Modifications	Contaminant	Qvality q-value	# Protein Groups	# Proteins	# PSMs	Master Protein Accessions	Master Protein Descriptions	# Missed Cleavages	Theo. MH+ [Da]	# Razor Quan Results	Abundance Ratio: (F58, Sample) / (F59, Control)	Abundance Ratio Variability [%]: (F58, Sample) / (F59, Control)	Abundances (Grouped): F58, Sample	Abundances (Grouped): F59, Control	Quan Info	Found in Sample: [S56] F58: Sample	Found in Sample: [S57] F59: Control	Confidence (by Search Engine): Sequest HT	Percolator q-Value (by Search Engine): Sequest HT	Percolator PEP (by Search Engine): Sequest HT	XCorr (by Search Engine): Sequest HT	Top Apex RT [min]	Quan Usage
	TRUE	High	NGYELSPTAAANFTR		FALSE	0	1	2	1	XP_532564.3	proteasome subunit beta type-2 isoform X2 [Canis lupus familiaris]	0	1611.78	0					No Quan Values	Not Found	High	High	0	0.00881	2.92		Not Used
TRUE	High	Master Protein	NP_001239086.1	proteasome subunit beta type-3 [Canis lupus familiaris]	0.007	1.965	8	1	1	1	1	205	23	6.55	3.37	1	0					Not Found	High
	Checked	Confidence	Sequence	Modifications	Contaminant	Qvality q-value	# Protein Groups	# Proteins	# PSMs	Master Protein Accessions	Master Protein Descriptions	# Missed Cleavages	Theo. MH+ [Da]	# Razor Quan Results	Abundance Ratio: (F58, Sample) / (F59, Control)	Abundance Ratio Variability [%]: (F58, Sample) / (F59, Control)	Abundances (Grouped): F58, Sample	Abundances (Grouped): F59, Control	Quan Info	Found in Sample: [S56] F58: Sample	Found in Sample: [S57] F59: Control	Confidence (by Search Engine): Sequest HT	Percolator q-Value (by Search Engine): Sequest HT	Percolator PEP (by Search Engine): Sequest HT	XCorr (by Search Engine): Sequest HT	Top Apex RT [min]	Quan Usage
	TRUE	High	FGPYYTEPVIAGLDPK		FALSE	0.00320521	1	1	1	NP_001239086.1	proteasome subunit beta type-3 [Canis lupus familiaris]	0	1766.9	0					No Quan Values	Not Found	High	High	0.0007573	0.01083	3.37		Not Used
TRUE	High	Master Protein	XP_022279697.1	nascent polypeptide-associated complex subunit alpha isoform X1 [Canis lupus familiaris]	0	2.166	6	1	1	1	1	228	24.6	4.56	2.24	1	0					Not Found	High
	Checked	Confidence	Sequence	Modifications	Contaminant	Qvality q-value	# Protein Groups	# Proteins	# PSMs	Master Protein Accessions	Master Protein Descriptions	# Missed Cleavages	Theo. MH+ [Da]	# Razor Quan Results	Abundance Ratio: (F58, Sample) / (F59, Control)	Abundance Ratio Variability [%]: (F58, Sample) / (F59, Control)	Abundances (Grouped): F58, Sample	Abundances (Grouped): F59, Control	Quan Info	Found in Sample: [S56] F58: Sample	Found in Sample: [S57] F59: Control	Confidence (by Search Engine): Sequest HT	Percolator q-Value (by Search Engine): Sequest HT	Percolator PEP (by Search Engine): Sequest HT	XCorr (by Search Engine): Sequest HT	Top Apex RT [min]	Quan Usage
	TRUE	High	SPASDTYIVFGEAK		FALSE	0	1	3	1	XP_022279697.1	nascent polypeptide-associated complex subunit alpha isoform X1 [Canis lupus familiaris]	0	1484.73	0					No Quan Values	Not Found	High	High	0	0.00682	2.24		Not Used
TRUE	High	Master Protein	XP_003640345.1	histone H2B type 1-like, partial [Canis lupus familiaris]	0	4.487	6	1	2	1	1	235	25.5	10.18	6.01	1	0	0.548	0	28847.6	52654.9	High	High
	Checked	Confidence	Sequence	Modifications	Contaminant	Qvality q-value	# Protein Groups	# Proteins	# PSMs	Master Protein Accessions	Master Protein Descriptions	# Missed Cleavages	Theo. MH+ [Da]	# Razor Quan Results	Abundance Ratio: (F58, Sample) / (F59, Control)	Abundance Ratio Variability [%]: (F58, Sample) / (F59, Control)	Abundances (Grouped): F58, Sample	Abundances (Grouped): F59, Control	Quan Info	Found in Sample: [S56] F58: Sample	Found in Sample: [S57] F59: Control	Confidence (by Search Engine): Sequest HT	Percolator q-Value (by Search Engine): Sequest HT	Percolator PEP (by Search Engine): Sequest HT	XCorr (by Search Engine): Sequest HT	Top Apex RT [min]	Quan Usage
	TRUE	High	AMGIMNSFVNDIFER	2xOxidation [M2; M5]	FALSE	0	1	14	2	XP_003640345.1	histone H2B type 1-like, partial [Canis lupus familiaris]	0	1775.81	0	0.548	0	70.8	129.2		High	High	High	0	3.258e-05	3.5	72.45	Used
TRUE	High	Master Protein	XP_849241.1	proteasome subunit beta type-6 [Canis lupus familiaris]	0	4.003	5	1	1	1	1	239	25.5	4.86	3.12	1	0	0.1	0	16852	167941	Peak Found	High
	Checked	Confidence	Sequence	Modifications	Contaminant	Qvality q-value	# Protein Groups	# Proteins	# PSMs	Master Protein Accessions	Master Protein Descriptions	# Missed Cleavages	Theo. MH+ [Da]	# Razor Quan Results	Abundance Ratio: (F58, Sample) / (F59, Control)	Abundance Ratio Variability [%]: (F58, Sample) / (F59, Control)	Abundances (Grouped): F58, Sample	Abundances (Grouped): F59, Control	Quan Info	Found in Sample: [S56] F58: Sample	Found in Sample: [S57] F59: Control	Confidence (by Search Engine): Sequest HT	Percolator q-Value (by Search Engine): Sequest HT	Percolator PEP (by Search Engine): Sequest HT	XCorr (by Search Engine): Sequest HT	Top Apex RT [min]	Quan Usage
	TRUE	High	LAAIAESGVER		FALSE	0	1	1	1	XP_849241.1	proteasome subunit beta type-6 [Canis lupus familiaris]	0	1115.61	0	0.1	0	18.2	181.8		Peak Found	High	High	0	9.939e-05	3.12	22.83	Used
TRUE	High	Master Protein	XP_533078.4	proteasome subunit alpha type-2 [Canis lupus familiaris]	0	2.98	6	1	1	1	1	234	25.9	7.43	2.9	1	0					Not Found	High
	Checked	Confidence	Sequence	Modifications	Contaminant	Qvality q-value	# Protein Groups	# Proteins	# PSMs	Master Protein Accessions	Master Protein Descriptions	# Missed Cleavages	Theo. MH+ [Da]	# Razor Quan Results	Abundance Ratio: (F58, Sample) / (F59, Control)	Abundance Ratio Variability [%]: (F58, Sample) / (F59, Control)	Abundances (Grouped): F58, Sample	Abundances (Grouped): F59, Control	Quan Info	Found in Sample: [S56] F58: Sample	Found in Sample: [S57] F59: Control	Confidence (by Search Engine): Sequest HT	Percolator q-Value (by Search Engine): Sequest HT	Percolator PEP (by Search Engine): Sequest HT	XCorr (by Search Engine): Sequest HT	Top Apex RT [min]	Quan Usage
	TRUE	High	HIGLVYSGMGPDYR	1xOxidation [M9]	FALSE	0	1	1	1	XP_533078.4	proteasome subunit alpha type-2 [Canis lupus familiaris]	0	1580.75	0					No Quan Values	Not Found	High	High	0	0.001048	2.9		Not Used
TRUE	High	Master Protein	XP_532275.2	proteasome subunit beta type-1 [Canis lupus familiaris]	0	2.507	6	1	1	1	1	241	26.4	7.8	2.75	1	0	0.01			54504.9	Not Found	High
	Checked	Confidence	Sequence	Modifications	Contaminant	Qvality q-value	# Protein Groups	# Proteins	# PSMs	Master Protein Accessions	Master Protein Descriptions	# Missed Cleavages	Theo. MH+ [Da]	# Razor Quan Results	Abundance Ratio: (F58, Sample) / (F59, Control)	Abundance Ratio Variability [%]: (F58, Sample) / (F59, Control)	Abundances (Grouped): F58, Sample	Abundances (Grouped): F59, Control	Quan Info	Found in Sample: [S56] F58: Sample	Found in Sample: [S57] F59: Control	Confidence (by Search Engine): Sequest HT	Percolator q-Value (by Search Engine): Sequest HT	Percolator PEP (by Search Engine): Sequest HT	XCorr (by Search Engine): Sequest HT	Top Apex RT [min]	Quan Usage
	TRUE	High	GAVYSFDPVGSYQR		FALSE	0	1	1	1	XP_532275.2	proteasome subunit beta type-1 [Canis lupus familiaris]	0	1545.73	0	0.01			200		Not Found	High	High	0	0.003112	2.75	51.43	Used
TRUE	High	Master Protein	NP_001183983.1	triosephosphate isomerase [Canis lupus familiaris]	0	2.36	6	1	1	1	1	249	26.7	7.33	3.06	1	0	0.01			16382.4	Not Found	High
	Checked	Confidence	Sequence	Modifications	Contaminant	Qvality q-value	# Protein Groups	# Proteins	# PSMs	Master Protein Accessions	Master Protein Descriptions	# Missed Cleavages	Theo. MH+ [Da]	# Razor Quan Results	Abundance Ratio: (F58, Sample) / (F59, Control)	Abundance Ratio Variability [%]: (F58, Sample) / (F59, Control)	Abundances (Grouped): F58, Sample	Abundances (Grouped): F59, Control	Quan Info	Found in Sample: [S56] F58: Sample	Found in Sample: [S57] F59: Control	Confidence (by Search Engine): Sequest HT	Percolator q-Value (by Search Engine): Sequest HT	Percolator PEP (by Search Engine): Sequest HT	XCorr (by Search Engine): Sequest HT	Top Apex RT [min]	Quan Usage
	TRUE	High	VVLAYEPVWAIGTGK		FALSE	0	1	1	1	NP_001183983.1	triosephosphate isomerase [Canis lupus familiaris]	0	1602.89	0	0.01			200		Not Found	High	High	0	0.004363	3.06	75.67	Used
TRUE	High	Master Protein	XP_537412.2	proteasome subunit alpha type-6 isoform X1 [Canis lupus familiaris]	0	2.814	5	1	2	1	1	246	27.4	6.76	4.43	1	0	0.149	0	22950.4	153519	High	High
	Checked	Confidence	Sequence	Modifications	Contaminant	Qvality q-value	# Protein Groups	# Proteins	# PSMs	Master Protein Accessions	Master Protein Descriptions	# Missed Cleavages	Theo. MH+ [Da]	# Razor Quan Results	Abundance Ratio: (F58, Sample) / (F59, Control)	Abundance Ratio Variability [%]: (F58, Sample) / (F59, Control)	Abundances (Grouped): F58, Sample	Abundances (Grouped): F59, Control	Quan Info	Found in Sample: [S56] F58: Sample	Found in Sample: [S57] F59: Control	Confidence (by Search Engine): Sequest HT	Percolator q-Value (by Search Engine): Sequest HT	Percolator PEP (by Search Engine): Sequest HT	XCorr (by Search Engine): Sequest HT	Top Apex RT [min]	Quan Usage
	TRUE	High	AINQGGLTSVAVR		FALSE	0	1	2	2	XP_537412.2	proteasome subunit alpha type-6 isoform X1 [Canis lupus familiaris]	0	1285.72	0	0.149	0	26	174		High	High	High	0	0.001534	2.49	31.36	Used
TRUE	High	Master Protein	XP_013974025.1	14-3-3 protein zeta/delta [Canis lupus familiaris]	0	4.395	6	1	2	1	1	245	27.7	4.79	7.04	1	0	0.01			101843	Not Found	High
	Checked	Confidence	Sequence	Modifications	Contaminant	Qvality q-value	# Protein Groups	# Proteins	# PSMs	Master Protein Accessions	Master Protein Descriptions	# Missed Cleavages	Theo. MH+ [Da]	# Razor Quan Results	Abundance Ratio: (F58, Sample) / (F59, Control)	Abundance Ratio Variability [%]: (F58, Sample) / (F59, Control)	Abundances (Grouped): F58, Sample	Abundances (Grouped): F59, Control	Quan Info	Found in Sample: [S56] F58: Sample	Found in Sample: [S57] F59: Control	Confidence (by Search Engine): Sequest HT	Percolator q-Value (by Search Engine): Sequest HT	Percolator PEP (by Search Engine): Sequest HT	XCorr (by Search Engine): Sequest HT	Top Apex RT [min]	Quan Usage
	TRUE	High	SVTEQGAELSNEER		FALSE	0	1	1	2	XP_013974025.1	14-3-3 protein zeta/delta [Canis lupus familiaris]	0	1548.71	0	0.01			200		Not Found	High	High	0	4.03e-05	4.48	17.67	Used
TRUE	High	Master Protein	XP_003639276.1	proteasome subunit beta type-5 [Canis lupus familiaris]	0	10.573	16	4	4	4	1	263	28.5	6.68	11.9	4	0	0.119	0.65	12278.4	174319	Peak Found	High
	Checked	Confidence	Sequence	Modifications	Contaminant	Qvality q-value	# Protein Groups	# Proteins	# PSMs	Master Protein Accessions	Master Protein Descriptions	# Missed Cleavages	Theo. MH+ [Da]	# Razor Quan Results	Abundance Ratio: (F58, Sample) / (F59, Control)	Abundance Ratio Variability [%]: (F58, Sample) / (F59, Control)	Abundances (Grouped): F58, Sample	Abundances (Grouped): F59, Control	Quan Info	Found in Sample: [S56] F58: Sample	Found in Sample: [S57] F59: Control	Confidence (by Search Engine): Sequest HT	Percolator q-Value (by Search Engine): Sequest HT	Percolator PEP (by Search Engine): Sequest HT	XCorr (by Search Engine): Sequest HT	Top Apex RT [min]	Quan Usage
	TRUE	High	DAYSGGAVNLYHVR		FALSE	0	1	1	1	XP_003639276.1	proteasome subunit beta type-5 [Canis lupus familiaris]	0	1521.74	0	0.01			200		Not Found	High	High	0	0.001448	2.78	36.56	Used
	TRUE	High	ATAGAYIASQTVK		FALSE	0	1	1	1	XP_003639276.1	proteasome subunit beta type-5 [Canis lupus familiaris]	0	1280.68	0	0.088	0	16.2	183.8		Peak Found	High	High	0	0.0002588	3.56	24.58	Used
	TRUE	High	GPGLYYVDSEGNR		FALSE	0	1	1	1	XP_003639276.1	proteasome subunit beta type-5 [Canis lupus familiaris]	0	1426.66	0	0.01			200		Not Found	High	High	0	0.002996	2.95	34.77	Used
	TRUE	High	RGPGLYYVDSEGNR		FALSE	0.00826657	1	1	1	XP_003639276.1	proteasome subunit beta type-5 [Canis lupus familiaris]	1	1582.76	0	0.162	0	27.9	172.1		Peak Found	High	High	0.001942	0.02379	2.6	29.51	Used
TRUE	High	Master Protein	XP_005633752.2	proteasome subunit alpha type-1 [Canis lupus familiaris]	0	3.406	6	1	1	1	1	263	29.5	6.8	3.55	1	0	0.01			50076.9	Not Found	High
	Checked	Confidence	Sequence	Modifications	Contaminant	Qvality q-value	# Protein Groups	# Proteins	# PSMs	Master Protein Accessions	Master Protein Descriptions	# Missed Cleavages	Theo. MH+ [Da]	# Razor Quan Results	Abundance Ratio: (F58, Sample) / (F59, Control)	Abundance Ratio Variability [%]: (F58, Sample) / (F59, Control)	Abundances (Grouped): F58, Sample	Abundances (Grouped): F59, Control	Quan Info	Found in Sample: [S56] F58: Sample	Found in Sample: [S57] F59: Control	Confidence (by Search Engine): Sequest HT	Percolator q-Value (by Search Engine): Sequest HT	Percolator PEP (by Search Engine): Sequest HT	XCorr (by Search Engine): Sequest HT	Top Apex RT [min]	Quan Usage
	TRUE	High	NQYDNDVTVWSPQGR		FALSE	0	1	1	1	XP_005633752.2	proteasome subunit alpha type-1 [Canis lupus familiaris]	0	1778.81	0	0.01			200		Not Found	High	High	0	0.0003927	3.55	44.98	Used
TRUE	High	Master Protein	XP_532053.3	arginase-1 [Canis lupus familiaris]	0	4.462	8	2	3	2	1	322	34.6	7.2	7.5	2	0	0.194	0	48313	248851	High	High
	Checked	Confidence	Sequence	Modifications	Contaminant	Qvality q-value	# Protein Groups	# Proteins	# PSMs	Master Protein Accessions	Master Protein Descriptions	# Missed Cleavages	Theo. MH+ [Da]	# Razor Quan Results	Abundance Ratio: (F58, Sample) / (F59, Control)	Abundance Ratio Variability [%]: (F58, Sample) / (F59, Control)	Abundances (Grouped): F58, Sample	Abundances (Grouped): F59, Control	Quan Info	Found in Sample: [S56] F58: Sample	Found in Sample: [S57] F59: Control	Confidence (by Search Engine): Sequest HT	Percolator q-Value (by Search Engine): Sequest HT	Percolator PEP (by Search Engine): Sequest HT	XCorr (by Search Engine): Sequest HT	Top Apex RT [min]	Quan Usage
	TRUE	High	TGLLSGLDIMEVNPSLGK	1xOxidation [M10]	FALSE	0	1	1	1	XP_532053.3	arginase-1 [Canis lupus familiaris]	0	1859.98	0					No Quan Values	High	Not Found	High	0	0.002837	3.06		Not Used
	TRUE	High	DIVYIGLR		FALSE	0.00320521	1	1	2	XP_532053.3	arginase-1 [Canis lupus familiaris]	0	948.551	0	0.194	0	32.5	167.5		High	High	High	0.0007573	0.01216	2.6	54.62	Used
TRUE	High	Master Protein	XP_005615353.1	myelin basic protein isoform X1 [Canis lupus familiaris]	0	4.67	4	2	6	2	1	326	35.3	10.08	14.32	2	0	0.383	0.84	102684	269382	High	High
	Checked	Confidence	Sequence	Modifications	Contaminant	Qvality q-value	# Protein Groups	# Proteins	# PSMs	Master Protein Accessions	Master Protein Descriptions	# Missed Cleavages	Theo. MH+ [Da]	# Razor Quan Results	Abundance Ratio: (F58, Sample) / (F59, Control)	Abundance Ratio Variability [%]: (F58, Sample) / (F59, Control)	Abundances (Grouped): F58, Sample	Abundances (Grouped): F59, Control	Quan Info	Found in Sample: [S56] F58: Sample	Found in Sample: [S57] F59: Control	Confidence (by Search Engine): Sequest HT	Percolator q-Value (by Search Engine): Sequest HT	Percolator PEP (by Search Engine): Sequest HT	XCorr (by Search Engine): Sequest HT	Top Apex RT [min]	Quan Usage
	TRUE	High	DTGILDSLGR		FALSE	0	1	4	5	XP_005615353.1	myelin basic protein isoform X1 [Canis lupus familiaris]	0	1046.55	0	0.398	0	57	143		High	High	High	0	0.002464	2.93	47.4	Used
	TRUE	High	HRDTGILDSLGR		FALSE	0	1	4	1	XP_005615353.1	myelin basic protein isoform X1 [Canis lupus familiaris]	1	1339.71	0	0.368	0	53.8	146.2		Peak Found	High	High	0	0.00867	3.13	36.89	Used
TRUE	High	Master Protein	NP_001003142.2	glyceraldehyde-3-phosphate dehydrogenase [Canis lupus familiaris]	0	5.2	7	2	2	1	1	333	35.8	8.13	5.04	2	0	0.139	0	37609.6	271000	Peak Found	High
	Checked	Confidence	Sequence	Modifications	Contaminant	Qvality q-value	# Protein Groups	# Proteins	# PSMs	Master Protein Accessions	Master Protein Descriptions	# Missed Cleavages	Theo. MH+ [Da]	# Razor Quan Results	Abundance Ratio: (F58, Sample) / (F59, Control)	Abundance Ratio Variability [%]: (F58, Sample) / (F59, Control)	Abundances (Grouped): F58, Sample	Abundances (Grouped): F59, Control	Quan Info	Found in Sample: [S56] F58: Sample	Found in Sample: [S57] F59: Control	Confidence (by Search Engine): Sequest HT	Percolator q-Value (by Search Engine): Sequest HT	Percolator PEP (by Search Engine): Sequest HT	XCorr (by Search Engine): Sequest HT	Top Apex RT [min]	Quan Usage
	TRUE	High	LISWYDNEFGYSNR		FALSE	0	2	4	2	XP_534639.3; NP_001003142.2	glyceraldehyde-3-phosphate dehydrogenase-like [Canis lupus familiaris] glyceraldehyde-3-phosphate dehydrogenase [Canis lupus familiaris]	0	1763.8	0					No Quan Values	High	Not Found	High	0	0.0004146	2.69		Not Used
	TRUE	High	VGVNGFGR	1xDeamidated [N4]	FALSE	0.00616428	1	2	1	NP_001003142.2	glyceraldehyde-3-phosphate dehydrogenase [Canis lupus familiaris]	0	806.416	0	0.139	0	24.4	175.6		Peak Found	High	High	0.001425	0.01522	2.35	23.6	Used
TRUE	High	Master Protein	XP_855370.1	delta-aminolevulinic acid dehydratase [Canis lupus familiaris]	0	2.141	3	1	1	1	1	330	36.1	7.15	2.37	1	0					Not Found	High
	Checked	Confidence	Sequence	Modifications	Contaminant	Qvality q-value	# Protein Groups	# Proteins	# PSMs	Master Protein Accessions	Master Protein Descriptions	# Missed Cleavages	Theo. MH+ [Da]	# Razor Quan Results	Abundance Ratio: (F58, Sample) / (F59, Control)	Abundance Ratio Variability [%]: (F58, Sample) / (F59, Control)	Abundances (Grouped): F58, Sample	Abundances (Grouped): F59, Control	Quan Info	Found in Sample: [S56] F58: Sample	Found in Sample: [S57] F59: Control	Confidence (by Search Engine): Sequest HT	Percolator q-Value (by Search Engine): Sequest HT	Percolator PEP (by Search Engine): Sequest HT	XCorr (by Search Engine): Sequest HT	Top Apex RT [min]	Quan Usage
	TRUE	High	LAEVALAYAK		FALSE	0	1	1	1	XP_855370.1	delta-aminolevulinic acid dehydratase [Canis lupus familiaris]	0	1048.6	0					No Quan Values	Not Found	High	High	0	0.007225	2.37		Not Used
TRUE	High	Master Protein	XP_534639.3	glyceraldehyde-3-phosphate dehydrogenase-like [Canis lupus familiaris]	0	7.371	9	2	3	1	1	334	36.1	7.53	8.56	2	0	0.122	0	112834	922841	High	High
	Checked	Confidence	Sequence	Modifications	Contaminant	Qvality q-value	# Protein Groups	# Proteins	# PSMs	Master Protein Accessions	Master Protein Descriptions	# Missed Cleavages	Theo. MH+ [Da]	# Razor Quan Results	Abundance Ratio: (F58, Sample) / (F59, Control)	Abundance Ratio Variability [%]: (F58, Sample) / (F59, Control)	Abundances (Grouped): F58, Sample	Abundances (Grouped): F59, Control	Quan Info	Found in Sample: [S56] F58: Sample	Found in Sample: [S57] F59: Control	Confidence (by Search Engine): Sequest HT	Percolator q-Value (by Search Engine): Sequest HT	Percolator PEP (by Search Engine): Sequest HT	XCorr (by Search Engine): Sequest HT	Top Apex RT [min]	Quan Usage
	TRUE	High	LISWYDNEFGYSNR		FALSE	0	2	4	2	XP_534639.3; NP_001003142.2	glyceraldehyde-3-phosphate dehydrogenase-like [Canis lupus familiaris] glyceraldehyde-3-phosphate dehydrogenase [Canis lupus familiaris]	0	1763.8	0					No Quan Values	High	Not Found	High	0	0.0004146	2.69		Not Used
	TRUE	High	VAAQNIIPASTGAAK		FALSE	0	1	1	2	XP_534639.3	glyceraldehyde-3-phosphate dehydrogenase-like [Canis lupus familiaris]	0	1411.79	0	0.122	0	21.8	178.2		High	High	High	0	0.0001027	4.13	44.94	Used
TRUE	High	Master Protein	NP_001002961.1	annexin A2 [Canis lupus familiaris]	0	30.44	28	9	23	9	1	339	38.6	7.31	63.94	9	0	0.445	19.17	533026	1.63078e+06	High	High
	Checked	Confidence	Sequence	Modifications	Contaminant	Qvality q-value	# Protein Groups	# Proteins	# PSMs	Master Protein Accessions	Master Protein Descriptions	# Missed Cleavages	Theo. MH+ [Da]	# Razor Quan Results	Abundance Ratio: (F58, Sample) / (F59, Control)	Abundance Ratio Variability [%]: (F58, Sample) / (F59, Control)	Abundances (Grouped): F58, Sample	Abundances (Grouped): F59, Control	Quan Info	Found in Sample: [S56] F58: Sample	Found in Sample: [S57] F59: Control	Confidence (by Search Engine): Sequest HT	Percolator q-Value (by Search Engine): Sequest HT	Percolator PEP (by Search Engine): Sequest HT	XCorr (by Search Engine): Sequest HT	Top Apex RT [min]	Quan Usage
	TRUE	High	TPAQYDASELK		FALSE	0	1	1	2	NP_001002961.1	annexin A2 [Canis lupus familiaris]	0	1222.6	0	0.174	0	29.7	170.3		High	High	High	0	0.0001739	3.62	19.98	Used
	TRUE	High	TNQELQEINR		FALSE	0	1	2	2	NP_001002961.1	annexin A2 [Canis lupus familiaris]	0	1244.62	0	3.825	0	158.5	41.5		High	High	High	0	0.0001011	3.3	17.33	Used
	TRUE	High	QDIAFAYQR		FALSE	0	1	1	2	NP_001002961.1	annexin A2 [Canis lupus familiaris]	0	1111.55	0	0.133	0	23.5	176.5		High	High	High	0.0007573	0.01285	2.34	33.73	Used
	TRUE	High	SLYYYIQQDTK		FALSE	0	1	1	2	NP_001002961.1	annexin A2 [Canis lupus familiaris]	0	1421.69	0	0.496	0	66.3	133.7		High	High	High	0	0.0005551	3.31	50.55	Used
	TRUE	High	RAEDGSVIDYELIDQDAR	1xDeamidated [Q15]	FALSE	0	1	1	3	NP_001002961.1	annexin A2 [Canis lupus familiaris]	1	2065.97	0	100		200			High	High	High	0	0.007285	3.78	52.57	Used
	TRUE	High	RAEDGSVIDYELIDQDAR		FALSE	0	1	1	1	NP_001002961.1	annexin A2 [Canis lupus familiaris]	1	2064.98	0	0.01			200		Not Found	High	High	0	0.007809	3	52.91	Used
	TRUE	High	DIISDTSGDFR		FALSE	0	1	1	2	NP_001002961.1	annexin A2 [Canis lupus familiaris]	0	1225.57	0	1.057	0	102.8	97.2		High	High	High	0	0.006714	2.53	46.13	Used
	TRUE	High	DALNIETAIK		FALSE	0	1	2	2	NP_001002961.1	annexin A2 [Canis lupus familiaris]	0	1087.6	0	0.399	0	57	143		High	High	High	0	0.00506	3.04	46.12	Used
	TRUE	High	AEDGSVIDYELIDQDAR		FALSE	0	1	1	3	NP_001002961.1	annexin A2 [Canis lupus familiaris]	0	1908.88	0	0.334	0	50	150		High	High	High	0	0.001988	3.16	61.79	Used
	TRUE	High	AEDGSVIDYELIDQDAR	1xDeamidated [Q14]	FALSE	0.00320521	1	1	3	NP_001002961.1	annexin A2 [Canis lupus familiaris]	0	1909.87	0					No Quan Values	High	High	High	0.001662	0.02292	3.1		Not Used
	TRUE	High	GVDEVTIVNILTNR		FALSE	0.00707899	1	2	1	NP_001002961.1	annexin A2 [Canis lupus familiaris]	0	1542.85	0	3.329	0	153.8	46.2		High	Peak Found	High	0.001662	0.02037	2.58	81.29	Used
TRUE	Medium	Master Protein	XP_849434.1	fructose-bisphosphate aldolase A [Canis lupus familiaris]	0.035	1.648	4	1	1	1	1	364	39.5	8.09	2.52	1	0	0.187	0	12353.8	66145.5	Peak Found	High
	Checked	Confidence	Sequence	Modifications	Contaminant	Qvality q-value	# Protein Groups	# Proteins	# PSMs	Master Protein Accessions	Master Protein Descriptions	# Missed Cleavages	Theo. MH+ [Da]	# Razor Quan Results	Abundance Ratio: (F58, Sample) / (F59, Control)	Abundance Ratio Variability [%]: (F58, Sample) / (F59, Control)	Abundances (Grouped): F58, Sample	Abundances (Grouped): F59, Control	Quan Info	Found in Sample: [S56] F58: Sample	Found in Sample: [S57] F59: Control	Confidence (by Search Engine): Sequest HT	Percolator q-Value (by Search Engine): Sequest HT	Percolator PEP (by Search Engine): Sequest HT	XCorr (by Search Engine): Sequest HT	Top Apex RT [min]	Quan Usage
	TRUE	High	GILAADESTGSIAK		FALSE	0.00707899	1	1	1	XP_849434.1	fructose-bisphosphate aldolase A [Canis lupus familiaris]	0	1332.7	0	0.187	0	31.5	168.5		Peak Found	High	High	0.001662	0.02249	2.52	31.98	Used
TRUE	High	Master Protein	XP_005619021.1	vacuolar protein sorting-associated protein 26A isoform X1 [Canis lupus familiaris]	0	2.684	4	1	1	1	1	360	41.8	7.58	2.52	1	0					Not Found	High
	Checked	Confidence	Sequence	Modifications	Contaminant	Qvality q-value	# Protein Groups	# Proteins	# PSMs	Master Protein Accessions	Master Protein Descriptions	# Missed Cleavages	Theo. MH+ [Da]	# Razor Quan Results	Abundance Ratio: (F58, Sample) / (F59, Control)	Abundance Ratio Variability [%]: (F58, Sample) / (F59, Control)	Abundances (Grouped): F58, Sample	Abundances (Grouped): F59, Control	Quan Info	Found in Sample: [S56] F58: Sample	Found in Sample: [S57] F59: Control	Confidence (by Search Engine): Sequest HT	Percolator q-Value (by Search Engine): Sequest HT	Percolator PEP (by Search Engine): Sequest HT	XCorr (by Search Engine): Sequest HT	Top Apex RT [min]	Quan Usage
	TRUE	High	LFLAGYDPTPTMR	1xOxidation [M12]	FALSE	0	1	3	1	XP_005619021.1	vacuolar protein sorting-associated protein 26A isoform X1 [Canis lupus familiaris]	0	1497.74	0					No Quan Values	Not Found	High	High	0	0.00207	2.52		Not Used
TRUE	High	Master Protein	XP_544346.1	beta-actin-like protein 2 [Canis lupus familiaris]	0	5.079	9	2	3	1	1	376	41.9	5.48	8.22	2	0					High	High
	Checked	Confidence	Sequence	Modifications	Contaminant	Qvality q-value	# Protein Groups	# Proteins	# PSMs	Master Protein Accessions	Master Protein Descriptions	# Missed Cleavages	Theo. MH+ [Da]	# Razor Quan Results	Abundance Ratio: (F58, Sample) / (F59, Control)	Abundance Ratio Variability [%]: (F58, Sample) / (F59, Control)	Abundances (Grouped): F58, Sample	Abundances (Grouped): F59, Control	Quan Info	Found in Sample: [S56] F58: Sample	Found in Sample: [S57] F59: Control	Confidence (by Search Engine): Sequest HT	Percolator q-Value (by Search Engine): Sequest HT	Percolator PEP (by Search Engine): Sequest HT	XCorr (by Search Engine): Sequest HT	Top Apex RT [min]	Quan Usage
	TRUE	High	VAPDEHPILLTEAPLNPK		FALSE	0.00707899	1	1	1	XP_544346.1	beta-actin-like protein 2 [Canis lupus familiaris]	0	1954.06	0					No Quan Values	Peak Found	High	High	0.001662	0.0202	2.53	47.36	Not Used
TRUE	Medium	Master Protein	XP_005630014.1	acid ceramidase [Canis lupus familiaris]	0.023	1.83	3	1	1	1	1	370	42.1	8.16	2.77	1	0	0.207	0	20552	99520.4	Peak Found	High
	Checked	Confidence	Sequence	Modifications	Contaminant	Qvality q-value	# Protein Groups	# Proteins	# PSMs	Master Protein Accessions	Master Protein Descriptions	# Missed Cleavages	Theo. MH+ [Da]	# Razor Quan Results	Abundance Ratio: (F58, Sample) / (F59, Control)	Abundance Ratio Variability [%]: (F58, Sample) / (F59, Control)	Abundances (Grouped): F58, Sample	Abundances (Grouped): F59, Control	Quan Info	Found in Sample: [S56] F58: Sample	Found in Sample: [S57] F59: Control	Confidence (by Search Engine): Sequest HT	Percolator q-Value (by Search Engine): Sequest HT	Percolator PEP (by Search Engine): Sequest HT	XCorr (by Search Engine): Sequest HT	Top Apex RT [min]	Quan Usage
	TRUE	High	WYVVQTNYDR		FALSE	0.00616428	1	1	1	XP_005630014.1	acid ceramidase [Canis lupus familiaris]	0	1343.64	0	0.207	0	34.2	165.8		Peak Found	High	High	0.001425	0.0148	2.77	43.99	Used
TRUE	High	Master Protein	NP_001020792.1	cathepsin D precursor [Canis lupus familiaris]	0	17.413	11	3	9	3	1	410	44.3	7.83	23.41	3	0	0.264	3.13	88262.4	359370	High	High
	Checked	Confidence	Sequence	Modifications	Contaminant	Qvality q-value	# Protein Groups	# Proteins	# PSMs	Master Protein Accessions	Master Protein Descriptions	# Missed Cleavages	Theo. MH+ [Da]	# Razor Quan Results	Abundance Ratio: (F58, Sample) / (F59, Control)	Abundance Ratio Variability [%]: (F58, Sample) / (F59, Control)	Abundances (Grouped): F58, Sample	Abundances (Grouped): F59, Control	Quan Info	Found in Sample: [S56] F58: Sample	Found in Sample: [S57] F59: Control	Confidence (by Search Engine): Sequest HT	Percolator q-Value (by Search Engine): Sequest HT	Percolator PEP (by Search Engine): Sequest HT	XCorr (by Search Engine): Sequest HT	Top Apex RT [min]	Quan Usage
	TRUE	High	FDGILGMAYPR	1xOxidation [M7]	FALSE	0	1	1	1	NP_001020792.1	cathepsin D precursor [Canis lupus familiaris]	0	1255.61	0	0.234	0	37.9	162.1		Peak Found	High	High	0	0.0002275	3.04	52.88	Used
	TRUE	High	DPNAQPGGELMLGGTDSK	1xDeamidated [N/Q]; 1xOxidation [M11]	FALSE	0	1	1	3	NP_001020792.1	cathepsin D precursor [Canis lupus familiaris]	0	1803.81	0	0.299	0	46	154		High	High	High	0	0.0001594	4.04	34.31	Used
	TRUE	High	DPNAQPGGELMLGGTDSK	1xDeamidated [N3]	FALSE	0	1	1	1	NP_001020792.1	cathepsin D precursor [Canis lupus familiaris]	0	1787.81	0	0.139	0	24.4	175.6		Peak Found	High	High	0	0.0009647	3.97	42.65	Used
	TRUE	High	AIGAVPLIQGEYMIPCEK	1xCarbamidomethyl [C16]; 1xOxidation [M13]	FALSE	0	1	1	2	NP_001020792.1	cathepsin D precursor [Canis lupus familiaris]	0	2005.01	0	0.474	0	64.3	135.7		High	High	High	0.0024	0.03957	2.02	67.05	Used
	TRUE	High	AIGAVPLIQGEYMIPCEK	1xCarbamidomethyl [C16]; 1xDeamidated [Q9]; 1xOxidation [M13]	FALSE	0.00166324	1	1	1	NP_001020792.1	cathepsin D precursor [Canis lupus familiaris]	0	2006	0					Not Reliable	Not Found	High	High	0.0004029	0.009672	2.66		Not Used
	TRUE	High	FDGILGMAYPR		FALSE	0.00616428	1	1	1	NP_001020792.1	cathepsin D precursor [Canis lupus familiaris]	0	1239.62	0					No Quan Values	Not Found	High	High	0.001425	0.01391	2.62		Not Used
TRUE	High	Master Protein	XP_013972892.1	LOW QUALITY PROTEIN: alpha-enolase-like [Canis lupus familiaris]	0	3.636	7	2	2	2	1	434	47.3	7.06	4.18	2	0	0.01			94334.3	Not Found	High
	Checked	Confidence	Sequence	Modifications	Contaminant	Qvality q-value	# Protein Groups	# Proteins	# PSMs	Master Protein Accessions	Master Protein Descriptions	# Missed Cleavages	Theo. MH+ [Da]	# Razor Quan Results	Abundance Ratio: (F58, Sample) / (F59, Control)	Abundance Ratio Variability [%]: (F58, Sample) / (F59, Control)	Abundances (Grouped): F58, Sample	Abundances (Grouped): F59, Control	Quan Info	Found in Sample: [S56] F58: Sample	Found in Sample: [S57] F59: Control	Confidence (by Search Engine): Sequest HT	Percolator q-Value (by Search Engine): Sequest HT	Percolator PEP (by Search Engine): Sequest HT	XCorr (by Search Engine): Sequest HT	Top Apex RT [min]	Quan Usage
	TRUE	High	DATNVGDEGGFAPNILENK		FALSE	0.00320521	1	1	1	XP_013972892.1	LOW QUALITY PROTEIN: alpha-enolase-like [Canis lupus familiaris]	0	1960.92	0					No Quan Values	Not Found	High	High	0.0007573	0.01123	2.27		Not Used
	TRUE	High	IGAEVYHNLK		FALSE	0.00707899	1	1	1	XP_013972892.1	LOW QUALITY PROTEIN: alpha-enolase-like [Canis lupus familiaris]	0	1143.62	0	0.01			200		Not Found	High	High	0.001662	0.0206	1.91	20.84	Used
TRUE	High	Master Protein	XP_534388.2	adenosylhomocysteinase [Canis lupus familiaris]	0	4.004	6	2	2	2	1	433	47.7	6.39	6.01	2	0	0.134	0.32	10292.8	73889.7	Peak Found	High
	Checked	Confidence	Sequence	Modifications	Contaminant	Qvality q-value	# Protein Groups	# Proteins	# PSMs	Master Protein Accessions	Master Protein Descriptions	# Missed Cleavages	Theo. MH+ [Da]	# Razor Quan Results	Abundance Ratio: (F58, Sample) / (F59, Control)	Abundance Ratio Variability [%]: (F58, Sample) / (F59, Control)	Abundances (Grouped): F58, Sample	Abundances (Grouped): F59, Control	Quan Info	Found in Sample: [S56] F58: Sample	Found in Sample: [S57] F59: Control	Confidence (by Search Engine): Sequest HT	Percolator q-Value (by Search Engine): Sequest HT	Percolator PEP (by Search Engine): Sequest HT	XCorr (by Search Engine): Sequest HT	Top Apex RT [min]	Quan Usage
	TRUE	High	VAVVAGYGDVGK		FALSE	0	1	1	1	XP_534388.2	adenosylhomocysteinase [Canis lupus familiaris]	0	1134.62	0	0.119	0	21.3	178.7		Peak Found	High	High	0	0.00383	3.2	28.26	Used
	TRUE	High	VPAINVNDSVTK		FALSE	0.00826657	1	1	1	XP_534388.2	adenosylhomocysteinase [Canis lupus familiaris]	0	1256.68	0	0.151	0	26.2	173.8		Peak Found	High	High	0.001942	0.02587	2.81	28.55	Used
TRUE	High	Master Protein	NP_001332987.1	keratin, type I cytoskeletal 23 [Canis lupus familiaris]	0	8.065	7	4	11	1	1	419	47.8	6.13	26.95	4	1	0.053	0.11	13697.6	246625	Peak Found	High
	Checked	Confidence	Sequence	Modifications	Contaminant	Qvality q-value	# Protein Groups	# Proteins	# PSMs	Master Protein Accessions	Master Protein Descriptions	# Missed Cleavages	Theo. MH+ [Da]	# Razor Quan Results	Abundance Ratio: (F58, Sample) / (F59, Control)	Abundance Ratio Variability [%]: (F58, Sample) / (F59, Control)	Abundances (Grouped): F58, Sample	Abundances (Grouped): F59, Control	Quan Info	Found in Sample: [S56] F58: Sample	Found in Sample: [S57] F59: Control	Confidence (by Search Engine): Sequest HT	Percolator q-Value (by Search Engine): Sequest HT	Percolator PEP (by Search Engine): Sequest HT	XCorr (by Search Engine): Sequest HT	Top Apex RT [min]	Quan Usage
	TRUE	High	EVMQNLNDR		FALSE	0	1	1	1	NP_001332987.1	keratin, type I cytoskeletal 23 [Canis lupus familiaris]	0	1118.53	0	0.069	0	13	187		Peak Found	High	High	0	0.004693	3.04	38.28	Used
TRUE	High	Master Protein	XP_022270502.1	serpin B12 [Canis lupus familiaris]	0.003	2.021	4	1	1	1	1	423	47.8	5.05	2.97	1	0	0.116	0	73048	629058	Peak Found	High
	Checked	Confidence	Sequence	Modifications	Contaminant	Qvality q-value	# Protein Groups	# Proteins	# PSMs	Master Protein Accessions	Master Protein Descriptions	# Missed Cleavages	Theo. MH+ [Da]	# Razor Quan Results	Abundance Ratio: (F58, Sample) / (F59, Control)	Abundance Ratio Variability [%]: (F58, Sample) / (F59, Control)	Abundances (Grouped): F58, Sample	Abundances (Grouped): F59, Control	Quan Info	Found in Sample: [S56] F58: Sample	Found in Sample: [S57] F59: Control	Confidence (by Search Engine): Sequest HT	Percolator q-Value (by Search Engine): Sequest HT	Percolator PEP (by Search Engine): Sequest HT	XCorr (by Search Engine): Sequest HT	Top Apex RT [min]	Quan Usage
	TRUE	High	ADLTGISPSPNLYLSK		FALSE	0.00166324	1	1	1	XP_022270502.1	serpin B12 [Canis lupus familiaris]	0	1675.89	0	0.116	0	20.8	179.2		Peak Found	High	High	0.0004029	0.009531	2.97	58.72	Used
TRUE	High	Master Protein	XP_022270433.1	serpin B13 [Canis lupus familiaris]	0	2.714	3	1	2	1	1	433	49.4	6	5.84	1	0	0.172	0	70274	407947	High	High
	Checked	Confidence	Sequence	Modifications	Contaminant	Qvality q-value	# Protein Groups	# Proteins	# PSMs	Master Protein Accessions	Master Protein Descriptions	# Missed Cleavages	Theo. MH+ [Da]	# Razor Quan Results	Abundance Ratio: (F58, Sample) / (F59, Control)	Abundance Ratio Variability [%]: (F58, Sample) / (F59, Control)	Abundances (Grouped): F58, Sample	Abundances (Grouped): F59, Control	Quan Info	Found in Sample: [S56] F58: Sample	Found in Sample: [S57] F59: Control	Confidence (by Search Engine): Sequest HT	Percolator q-Value (by Search Engine): Sequest HT	Percolator PEP (by Search Engine): Sequest HT	XCorr (by Search Engine): Sequest HT	Top Apex RT [min]	Quan Usage
	TRUE	High	INSWVESQTNEK		FALSE	0	1	1	2	XP_022270433.1	serpin B13 [Canis lupus familiaris]	0	1434.69	0	0.172	0	29.4	170.6		High	High	High	0	0.00193	3.02	24.61	Used
TRUE	High	Master Protein	XP_537755.3	bleomycin hydrolase [Canis lupus familiaris]	0	6.665	9	3	3	3	1	455	52.4	6.48	4.49	3	0	0.01			31662.4	High	High
	Checked	Confidence	Sequence	Modifications	Contaminant	Qvality q-value	# Protein Groups	# Proteins	# PSMs	Master Protein Accessions	Master Protein Descriptions	# Missed Cleavages	Theo. MH+ [Da]	# Razor Quan Results	Abundance Ratio: (F58, Sample) / (F59, Control)	Abundance Ratio Variability [%]: (F58, Sample) / (F59, Control)	Abundances (Grouped): F58, Sample	Abundances (Grouped): F59, Control	Quan Info	Found in Sample: [S56] F58: Sample	Found in Sample: [S57] F59: Control	Confidence (by Search Engine): Sequest HT	Percolator q-Value (by Search Engine): Sequest HT	Percolator PEP (by Search Engine): Sequest HT	XCorr (by Search Engine): Sequest HT	Top Apex RT [min]	Quan Usage
	TRUE	High	GEISATQDVMMEEIFR	2xOxidation [M10; M11]	FALSE	0	1	1	1	XP_537755.3	bleomycin hydrolase [Canis lupus familiaris]	0	1887.85	0					No Quan Values	High	Not Found	High	0	0.0003988	1.58		Not Used
	TRUE	High	DGEAVWFGCDVGK	1xCarbamidomethyl [C9]	FALSE	0.00707899	1	1	1	XP_537755.3	bleomycin hydrolase [Canis lupus familiaris]	0	1439.63	0					No Quan Values	Not Found	High	High	0.001662	0.01909	2.26		Not Used
	TRUE	High	KTLYNNQPIDFLK		FALSE	0.00936479	1	1	1	XP_537755.3	bleomycin hydrolase [Canis lupus familiaris]	1	1593.86	0	0.01			200		Not Found	High	High	0.002196	0.02844	2.23	51.81	Used
TRUE	Medium	Master Protein	XP_005617343.1	histidine--tRNA ligase, cytoplasmic isoform X1 [Canis lupus familiaris]	0.035	1.647	2	1	1	1	1	512	57.5	6.73	2.04	1	0					Not Found	High
	Checked	Confidence	Sequence	Modifications	Contaminant	Qvality q-value	# Protein Groups	# Proteins	# PSMs	Master Protein Accessions	Master Protein Descriptions	# Missed Cleavages	Theo. MH+ [Da]	# Razor Quan Results	Abundance Ratio: (F58, Sample) / (F59, Control)	Abundance Ratio Variability [%]: (F58, Sample) / (F59, Control)	Abundances (Grouped): F58, Sample	Abundances (Grouped): F59, Control	Quan Info	Found in Sample: [S56] F58: Sample	Found in Sample: [S57] F59: Control	Confidence (by Search Engine): Sequest HT	Percolator q-Value (by Search Engine): Sequest HT	Percolator PEP (by Search Engine): Sequest HT	XCorr (by Search Engine): Sequest HT	Top Apex RT [min]	Quan Usage
	TRUE	High	DQGGELLSLR		FALSE	0.00707899	1	6	1	XP_005617343.1	histidine--tRNA ligase, cytoplasmic isoform X1 [Canis lupus familiaris]	0	1087.57	0					No Quan Values	Not Found	High	High	0.001662	0.02252	2.04		Not Used
TRUE	High	Master Protein	XP_022270233.1	LOW QUALITY PROTEIN: uncharacterized protein LOC106558262 [Canis lupus familiaris]	0	5.769	3	2	9	2	1	525	58.2	10.86	21.81	2	0	0.389	3.08	145474	402421	High	High
	Checked	Confidence	Sequence	Modifications	Contaminant	Qvality q-value	# Protein Groups	# Proteins	# PSMs	Master Protein Accessions	Master Protein Descriptions	# Missed Cleavages	Theo. MH+ [Da]	# Razor Quan Results	Abundance Ratio: (F58, Sample) / (F59, Control)	Abundance Ratio Variability [%]: (F58, Sample) / (F59, Control)	Abundances (Grouped): F58, Sample	Abundances (Grouped): F59, Control	Quan Info	Found in Sample: [S56] F58: Sample	Found in Sample: [S57] F59: Control	Confidence (by Search Engine): Sequest HT	Percolator q-Value (by Search Engine): Sequest HT	Percolator PEP (by Search Engine): Sequest HT	XCorr (by Search Engine): Sequest HT	Top Apex RT [min]	Quan Usage
	TRUE	High	ISGLIYEETR		FALSE	0	1	7	2	XP_022270233.1	LOW QUALITY PROTEIN: uncharacterized protein LOC106558262 [Canis lupus familiaris]	0	1180.62	0	0.446	0	61.7	138.3		High	High	High	0	0.0003509	3.45	37.95	Used
	TRUE	High	VFLENVIR		FALSE	0	1	6	7	XP_022270233.1	LOW QUALITY PROTEIN: uncharacterized protein LOC106558262 [Canis lupus familiaris]	0	989.578	0	0.339	0	50.6	149.4		High	High	High	0.001942	0.02374	2.88	50.49	Used
TRUE	High	Master Protein	NP_001002984.1	catalase [Canis lupus familiaris]	0	5.763	4	2	3	2	1	527	59.8	7.34	7.73	2	0	0.406	9.32	53640.1	129850	High	High
	Checked	Confidence	Sequence	Modifications	Contaminant	Qvality q-value	# Protein Groups	# Proteins	# PSMs	Master Protein Accessions	Master Protein Descriptions	# Missed Cleavages	Theo. MH+ [Da]	# Razor Quan Results	Abundance Ratio: (F58, Sample) / (F59, Control)	Abundance Ratio Variability [%]: (F58, Sample) / (F59, Control)	Abundances (Grouped): F58, Sample	Abundances (Grouped): F59, Control	Quan Info	Found in Sample: [S56] F58: Sample	Found in Sample: [S57] F59: Control	Confidence (by Search Engine): Sequest HT	Percolator q-Value (by Search Engine): Sequest HT	Percolator PEP (by Search Engine): Sequest HT	XCorr (by Search Engine): Sequest HT	Top Apex RT [min]	Quan Usage
	TRUE	High	FSTVAGESGSADTVR		FALSE	0	1	1	2	NP_001002984.1	catalase [Canis lupus familiaris]	0	1483.7	0	0.59	0	74.2	125.8		High	High	High	0	6.586e-05	2.73	20.81	Used
	TRUE	High	DAQLFIQK		FALSE	0.00936479	1	1	1	NP_001002984.1	catalase [Canis lupus familiaris]	0	962.531	0	0.28	0	43.8	156.2		Peak Found	High	High	0.002196	0.02622	2.53	29.25	Used
TRUE	High	Master Protein	XP_013972063.1	keratin, type I cytoskeletal 10 isoform X1 [Canis lupus familiaris]	0	105.03	20	18	248	1	1	608	62.2	5.2	657.24	18	0	0.449	0	37228.3	82872.1	High	High
	Checked	Confidence	Sequence	Modifications	Contaminant	Qvality q-value	# Protein Groups	# Proteins	# PSMs	Master Protein Accessions	Master Protein Descriptions	# Missed Cleavages	Theo. MH+ [Da]	# Razor Quan Results	Abundance Ratio: (F58, Sample) / (F59, Control)	Abundance Ratio Variability [%]: (F58, Sample) / (F59, Control)	Abundances (Grouped): F58, Sample	Abundances (Grouped): F59, Control	Quan Info	Found in Sample: [S56] F58: Sample	Found in Sample: [S57] F59: Control	Confidence (by Search Engine): Sequest HT	Percolator q-Value (by Search Engine): Sequest HT	Percolator PEP (by Search Engine): Sequest HT	XCorr (by Search Engine): Sequest HT	Top Apex RT [min]	Quan Usage
	TRUE	High	NQYEQLAEQNR	1xDeamidated [Q/N]	FALSE	0	1	3	4	XP_013972063.1	keratin, type I cytoskeletal 10 isoform X1 [Canis lupus familiaris]	0	1393.63	0	0.449	0	62	138		High	High	High	0	0.0002363	3.29	36.5	Used
TRUE	High	Master Protein	XP_013964909.2	pyruvate kinase PKM isoform X1 [Canis lupus familiaris]	0	4.417	4	2	3	2	1	591	64.3	7.87	7.46	2	0	0.223	0	13504.5	60506	High	High
	Checked	Confidence	Sequence	Modifications	Contaminant	Qvality q-value	# Protein Groups	# Proteins	# PSMs	Master Protein Accessions	Master Protein Descriptions	# Missed Cleavages	Theo. MH+ [Da]	# Razor Quan Results	Abundance Ratio: (F58, Sample) / (F59, Control)	Abundance Ratio Variability [%]: (F58, Sample) / (F59, Control)	Abundances (Grouped): F58, Sample	Abundances (Grouped): F59, Control	Quan Info	Found in Sample: [S56] F58: Sample	Found in Sample: [S57] F59: Control	Confidence (by Search Engine): Sequest HT	Percolator q-Value (by Search Engine): Sequest HT	Percolator PEP (by Search Engine): Sequest HT	XCorr (by Search Engine): Sequest HT	Top Apex RT [min]	Quan Usage
	TRUE	High	NTGIICTIGPASR	1xCarbamidomethyl [C6]	FALSE	0	1	3	1	XP_013964909.2	pyruvate kinase PKM isoform X1 [Canis lupus familiaris]	0	1359.7	0					No Quan Values	Not Found	High	High	0	0.00411	2.92		Not Used
	TRUE	High	LDIDSPPITAR		FALSE	0.00166324	1	3	2	XP_013964909.2	pyruvate kinase PKM isoform X1 [Canis lupus familiaris]	0	1197.65	0	0.223	0	36.5	163.5		High	High	High	0.0004029	0.009308	2.44	40.4	Used
TRUE	Medium	Master Protein	XP_022271814.1	protein POF1B isoform X1 [Canis lupus familiaris]	0.037	1.621	2	1	1	1	1	595	68.8	6.4	2.57	1	0					Not Found	High
	Checked	Confidence	Sequence	Modifications	Contaminant	Qvality q-value	# Protein Groups	# Proteins	# PSMs	Master Protein Accessions	Master Protein Descriptions	# Missed Cleavages	Theo. MH+ [Da]	# Razor Quan Results	Abundance Ratio: (F58, Sample) / (F59, Control)	Abundance Ratio Variability [%]: (F58, Sample) / (F59, Control)	Abundances (Grouped): F58, Sample	Abundances (Grouped): F59, Control	Quan Info	Found in Sample: [S56] F58: Sample	Found in Sample: [S57] F59: Control	Confidence (by Search Engine): Sequest HT	Percolator q-Value (by Search Engine): Sequest HT	Percolator PEP (by Search Engine): Sequest HT	XCorr (by Search Engine): Sequest HT	Top Apex RT [min]	Quan Usage
	TRUE	High	CQALEENNLSLR	1xCarbamidomethyl [C1]	FALSE	0.00826657	1	2	1	XP_022271814.1	protein POF1B isoform X1 [Canis lupus familiaris]	0	1446.7	0					No Quan Values	Not Found	High	High	0.001942	0.02392	2.57		Not Used
TRUE	Medium	Master Protein	XP_005621958.1	formin-binding protein 1-like isoform X1 [Canis lupus familiaris]	0.035	1.655	2	1	1	1	1	609	70.5	6.64	2.38	1	0	0.01			581541	Not Found	High
	Checked	Confidence	Sequence	Modifications	Contaminant	Qvality q-value	# Protein Groups	# Proteins	# PSMs	Master Protein Accessions	Master Protein Descriptions	# Missed Cleavages	Theo. MH+ [Da]	# Razor Quan Results	Abundance Ratio: (F58, Sample) / (F59, Control)	Abundance Ratio Variability [%]: (F58, Sample) / (F59, Control)	Abundances (Grouped): F58, Sample	Abundances (Grouped): F59, Control	Quan Info	Found in Sample: [S56] F58: Sample	Found in Sample: [S57] F59: Control	Confidence (by Search Engine): Sequest HT	Percolator q-Value (by Search Engine): Sequest HT	Percolator PEP (by Search Engine): Sequest HT	XCorr (by Search Engine): Sequest HT	Top Apex RT [min]	Quan Usage
	TRUE	High	LQQRIDELNR	1xDeamidated [Q3]	FALSE	0.00707899	1	3	1	XP_005621958.1	formin-binding protein 1-like isoform X1 [Canis lupus familiaris]	1	1285.69	0	0.01			200		Not Found	High	High	0.001662	0.02214	2.38	26.1	Used
TRUE	High	Master Protein	XP_005619707.1	heat shock cognate 71 kDa protein [Canis lupus familiaris]	0	8.577	5	2	4	1	1	646	70.9	5.52	11.4	2	0					Not Found	High
	Checked	Confidence	Sequence	Modifications	Contaminant	Qvality q-value	# Protein Groups	# Proteins	# PSMs	Master Protein Accessions	Master Protein Descriptions	# Missed Cleavages	Theo. MH+ [Da]	# Razor Quan Results	Abundance Ratio: (F58, Sample) / (F59, Control)	Abundance Ratio Variability [%]: (F58, Sample) / (F59, Control)	Abundances (Grouped): F58, Sample	Abundances (Grouped): F59, Control	Quan Info	Found in Sample: [S56] F58: Sample	Found in Sample: [S57] F59: Control	Confidence (by Search Engine): Sequest HT	Percolator q-Value (by Search Engine): Sequest HT	Percolator PEP (by Search Engine): Sequest HT	XCorr (by Search Engine): Sequest HT	Top Apex RT [min]	Quan Usage
	TRUE	High	NQVAMNPTNTVFDAK		FALSE	0	1	1	1	XP_005619707.1	heat shock cognate 71 kDa protein [Canis lupus familiaris]	0	1649.8	0					No Quan Values	Not Found	High	High	0	0.001623	3.39		Not Used
	TRUE	High	IINEPTAAAIAYGLDK		FALSE	0	2	5	2	XP_005619707.1; XP_863385.2	heat shock cognate 71 kDa protein [Canis lupus familiaris] 78 kDa glucose-regulated protein [Canis lupus familiaris]	0	1659.9	0	0.858	0	92.3	107.7	Shared	High	High	High	0.002618	0.04217	2.74	61.75	Not Used
	TRUE	High	NQVAMNPTNTVFDAK	1xOxidation [M5]	FALSE	0.00616428	1	1	1	XP_005619707.1	heat shock cognate 71 kDa protein [Canis lupus familiaris]	0	1665.79	0					No Quan Values	Not Found	High	High	0.001425	0.01537	2.67		Not Used
TRUE	High	Master Protein	XP_532657.2	histidine ammonia-lyase [Canis lupus familiaris]	0	6.396	6	3	4	3	1	657	72.1	6.89	7.6	3	0	0.166	0.68	50073.8	307665	High	High
	Checked	Confidence	Sequence	Modifications	Contaminant	Qvality q-value	# Protein Groups	# Proteins	# PSMs	Master Protein Accessions	Master Protein Descriptions	# Missed Cleavages	Theo. MH+ [Da]	# Razor Quan Results	Abundance Ratio: (F58, Sample) / (F59, Control)	Abundance Ratio Variability [%]: (F58, Sample) / (F59, Control)	Abundances (Grouped): F58, Sample	Abundances (Grouped): F59, Control	Quan Info	Found in Sample: [S56] F58: Sample	Found in Sample: [S57] F59: Control	Confidence (by Search Engine): Sequest HT	Percolator q-Value (by Search Engine): Sequest HT	Percolator PEP (by Search Engine): Sequest HT	XCorr (by Search Engine): Sequest HT	Top Apex RT [min]	Quan Usage
	TRUE	High	TVVYGITTGFGK		FALSE	0	1	1	2	XP_532657.2	histidine ammonia-lyase [Canis lupus familiaris]	0	1242.67	0	0.196	0	32.8	167.2		High	High	High	0.002618	0.04625	2.88	50.15	Used
	TRUE	High	SLLDSDHHPSEIAESHR		FALSE	0	1	1	1	XP_532657.2	histidine ammonia-lyase [Canis lupus familiaris]	0	1929.9	0					No Quan Values	Not Found	High	High	0	0.005085	1.84		Not Used
	TRUE	High	GQIEVAFR		FALSE	0.00936479	1	1	1	XP_532657.2	histidine ammonia-lyase [Canis lupus familiaris]	0	919.5	0	0.141	0	24.7	175.3		Peak Found	High	High	0.0024	0.03075	2.28	32.44	Used
TRUE	High	Master Protein	XP_863385.2	78 kDa glucose-regulated protein [Canis lupus familiaris]	0	12.675	9	4	6	3	1	654	72.2	5.16	18.31	4	1	0.328	17.8	31300.1	143631	High	High
	Checked	Confidence	Sequence	Modifications	Contaminant	Qvality q-value	# Protein Groups	# Proteins	# PSMs	Master Protein Accessions	Master Protein Descriptions	# Missed Cleavages	Theo. MH+ [Da]	# Razor Quan Results	Abundance Ratio: (F58, Sample) / (F59, Control)	Abundance Ratio Variability [%]: (F58, Sample) / (F59, Control)	Abundances (Grouped): F58, Sample	Abundances (Grouped): F59, Control	Quan Info	Found in Sample: [S56] F58: Sample	Found in Sample: [S57] F59: Control	Confidence (by Search Engine): Sequest HT	Percolator q-Value (by Search Engine): Sequest HT	Percolator PEP (by Search Engine): Sequest HT	XCorr (by Search Engine): Sequest HT	Top Apex RT [min]	Quan Usage
	TRUE	High	NQLTSNPENTVFDAK		FALSE	0	1	1	1	XP_863385.2	78 kDa glucose-regulated protein [Canis lupus familiaris]	0	1677.81	0					No Quan Values	Not Found	High	High	0	0.003153	3.53		Not Used
	TRUE	High	ITPSYVAFTPEGER		FALSE	0	1	1	1	XP_863385.2	78 kDa glucose-regulated protein [Canis lupus familiaris]	0	1566.78	0	0.01			200		Not Found	High	High	0	0.006486	2.8	48.29	Used
	TRUE	High	IINEPTAAAIAYGLDK		FALSE	0	2	5	2	XP_005619707.1; XP_863385.2	heat shock cognate 71 kDa protein [Canis lupus familiaris] 78 kDa glucose-regulated protein [Canis lupus familiaris]	0	1659.9	0	0.858	0	92.3	107.7	Shared	High	High	High	0.002618	0.04217	2.74	61.75	Used
	TRUE	High	SQIFSTASDNQPTVTIK		FALSE	0	1	1	2	XP_863385.2	78 kDa glucose-regulated protein [Canis lupus familiaris]	0	1836.93	0	0.125	0	22.2	177.8		High	High	High	0	9.729e-05	3.79	44.41	Used
TRUE	High	Master Protein	XP_005634933.1	protein-glutamine gamma-glutamyltransferase E [Canis lupus familiaris]	0	2.347	1	1	2	1	1	694	77.6	6.33	4.39	1	0	1.28	0	84341.1	65906.2	High	High
	Checked	Confidence	Sequence	Modifications	Contaminant	Qvality q-value	# Protein Groups	# Proteins	# PSMs	Master Protein Accessions	Master Protein Descriptions	# Missed Cleavages	Theo. MH+ [Da]	# Razor Quan Results	Abundance Ratio: (F58, Sample) / (F59, Control)	Abundance Ratio Variability [%]: (F58, Sample) / (F59, Control)	Abundances (Grouped): F58, Sample	Abundances (Grouped): F59, Control	Quan Info	Found in Sample: [S56] F58: Sample	Found in Sample: [S57] F59: Control	Confidence (by Search Engine): Sequest HT	Percolator q-Value (by Search Engine): Sequest HT	Percolator PEP (by Search Engine): Sequest HT	XCorr (by Search Engine): Sequest HT	Top Apex RT [min]	Quan Usage
	TRUE	High	FSSQELILR		FALSE	0	1	1	2	XP_005634933.1	protein-glutamine gamma-glutamyltransferase E [Canis lupus familiaris]	0	1092.6	0	1.28	0	112.3	87.7		High	High	High	0	0.004499	2.34	45.92	Used
TRUE	Medium	Master Protein	XP_546604.2	arachidonate 12-lipoxygenase, 12R-type [Canis lupus familiaris]	0.035	1.666	1	1	1	1	1	699	80.2	7.05	2.09	1	0	0.226	0	10342	45666.4	Peak Found	High
	Checked	Confidence	Sequence	Modifications	Contaminant	Qvality q-value	# Protein Groups	# Proteins	# PSMs	Master Protein Accessions	Master Protein Descriptions	# Missed Cleavages	Theo. MH+ [Da]	# Razor Quan Results	Abundance Ratio: (F58, Sample) / (F59, Control)	Abundance Ratio Variability [%]: (F58, Sample) / (F59, Control)	Abundances (Grouped): F58, Sample	Abundances (Grouped): F59, Control	Quan Info	Found in Sample: [S56] F58: Sample	Found in Sample: [S57] F59: Control	Confidence (by Search Engine): Sequest HT	Percolator q-Value (by Search Engine): Sequest HT	Percolator PEP (by Search Engine): Sequest HT	XCorr (by Search Engine): Sequest HT	Top Apex RT [min]	Quan Usage
	TRUE	High	GNIYLADYR		FALSE	0.00707899	1	1	1	XP_546604.2	arachidonate 12-lipoxygenase, 12R-type [Canis lupus familiaris]	0	1084.54	0	0.226	0	36.9	163.1		Peak Found	High	High	0.001662	0.02157	2.09	37.07	Used
TRUE	High	Master Protein	NP_001274090.1	plakophilin-1 [Canis lupus familiaris]	0	9.443	5	3	4	3	1	727	80.5	8.97	12.24	3	0	0.078	0.13	83511.9	1.05297e+06	High	High
	Checked	Confidence	Sequence	Modifications	Contaminant	Qvality q-value	# Protein Groups	# Proteins	# PSMs	Master Protein Accessions	Master Protein Descriptions	# Missed Cleavages	Theo. MH+ [Da]	# Razor Quan Results	Abundance Ratio: (F58, Sample) / (F59, Control)	Abundance Ratio Variability [%]: (F58, Sample) / (F59, Control)	Abundances (Grouped): F58, Sample	Abundances (Grouped): F59, Control	Quan Info	Found in Sample: [S56] F58: Sample	Found in Sample: [S57] F59: Control	Confidence (by Search Engine): Sequest HT	Percolator q-Value (by Search Engine): Sequest HT	Percolator PEP (by Search Engine): Sequest HT	XCorr (by Search Engine): Sequest HT	Top Apex RT [min]	Quan Usage
	TRUE	High	LLQSGNSDVVR		FALSE	0	1	1	1	NP_001274090.1	plakophilin-1 [Canis lupus familiaris]	0	1187.64	0	0.068	0	12.7	187.3		Peak Found	High	High	0	0.0004095	2.65	18.17	Used
	TRUE	High	SPNQNVQQAAAGALR		FALSE	0	1	1	2	NP_001274090.1	plakophilin-1 [Canis lupus familiaris]	0	1524.79	0	0.09	0	16.5	183.5		High	High	High	0	0.0008005	3.69	27.55	Used
	TRUE	High	SGASLLSNMSR		FALSE	0	1	1	1	NP_001274090.1	plakophilin-1 [Canis lupus familiaris]	0	1122.56	0	0.01			200		Not Found	High	High	0	0.0011	3.3	34.19	Used
TRUE	High	Master Protein	XP_005624540.1	junction plakoglobin isoform X1 [Canis lupus familiaris]	0	51.872	23	13	27	13	1	744	81.7	6.14	77.9	13	0	0.125	0.71	528278	4.70893e+06	High	High
	Checked	Confidence	Sequence	Modifications	Contaminant	Qvality q-value	# Protein Groups	# Proteins	# PSMs	Master Protein Accessions	Master Protein Descriptions	# Missed Cleavages	Theo. MH+ [Da]	# Razor Quan Results	Abundance Ratio: (F58, Sample) / (F59, Control)	Abundance Ratio Variability [%]: (F58, Sample) / (F59, Control)	Abundances (Grouped): F58, Sample	Abundances (Grouped): F59, Control	Quan Info	Found in Sample: [S56] F58: Sample	Found in Sample: [S57] F59: Control	Confidence (by Search Engine): Sequest HT	Percolator q-Value (by Search Engine): Sequest HT	Percolator PEP (by Search Engine): Sequest HT	XCorr (by Search Engine): Sequest HT	Top Apex RT [min]	Quan Usage
	TRUE	High	NLSDVATKQEGLESVLK		FALSE	0	1	1	2	XP_005624540.1	junction plakoglobin isoform X1 [Canis lupus familiaris]	1	1830.98	0	0.01			200		Not Found	High	High	0	1.099e-05	2.59	51.33	Used
	TRUE	High	NLALCPANHAPLQEAAVIPR	1xCarbamidomethyl [C5]; 1xDeamidated [N]	FALSE	0	1	1	2	XP_005624540.1	junction plakoglobin isoform X1 [Canis lupus familiaris]	0	2156.13	0					Not Reliable	High	Not Found	High	0	0.008854	4.01		Not Used
	TRUE	High	NLALCPANHAPLQEAAVIPR	1xCarbamidomethyl [C5]	FALSE	0	1	1	2	XP_005624540.1	junction plakoglobin isoform X1 [Canis lupus familiaris]	0	2155.14	0	0.539	0	70	130		High	High	High	0	0.007589	3.19	54.45	Used
	TRUE	High	VSVELTNSLFK		FALSE	0	1	1	1	XP_005624540.1	junction plakoglobin isoform X1 [Canis lupus familiaris]	0	1236.68	0	0.129	0	22.9	177.1		Peak Found	High	High	0	0.0002855	2.84	58.59	Used
	TRUE	High	LLNDEDPVVVTK		FALSE	0	1	1	2	XP_005624540.1	junction plakoglobin isoform X1 [Canis lupus familiaris]	0	1341.73	0	0.087	0	16.1	183.9		High	High	High	0	0.0003154	3.34	36.68	Used
	TRUE	High	VAAGVLCELAQDK	1xCarbamidomethyl [C7]	FALSE	0	1	3	2	XP_005624540.1	junction plakoglobin isoform X1 [Canis lupus familiaris]	0	1373.71	0	1.389	0	116.3	83.7		High	High	High	0	0.0009042	2.98	50.74	Used
	TRUE	High	SAIVHLINYQDDAELATR		FALSE	0	1	1	2	XP_005624540.1	junction plakoglobin isoform X1 [Canis lupus familiaris]	0	2029.03	0	0.995	0	99.7	100.3		High	High	High	0	0.0009544	4.59	59.68	Used
	TRUE	High	RALMGSPQLVAAVVR	1xOxidation [M4]	FALSE	0	1	1	1	XP_005624540.1	junction plakoglobin isoform X1 [Canis lupus familiaris]	1	1583.91	0	0.01			200		Not Found	High	High	0	0.003145	3.99	46.34	Used
	TRUE	High	ALMGSPQLVAAVVR	1xOxidation [M3]	FALSE	0	1	1	2	XP_005624540.1	junction plakoglobin isoform X1 [Canis lupus familiaris]	0	1427.8	0	0.12	0	21.5	178.5		High	High	High	0	0.0004043	2.56	52.24	Used
	TRUE	High	ALMGSPQLVAAVVR		FALSE	0	1	1	1	XP_005624540.1	junction plakoglobin isoform X1 [Canis lupus familiaris]	0	1411.81	0	0.119	0	21.3	178.7		Peak Found	High	High	0	0.0006013	2.74	64.05	Used
	TRUE	High	AGDKDDITEPAVCALR	1xCarbamidomethyl [C13]	FALSE	0	1	1	1	XP_005624540.1	junction plakoglobin isoform X1 [Canis lupus familiaris]	1	1730.84	0	0.01			200		Not Found	High	High	0	0.003899	3.94	34.29	Used
	TRUE	High	HPEAEMAQNSVR		FALSE	0	1	1	1	XP_005624540.1	junction plakoglobin isoform X1 [Canis lupus familiaris]	0	1368.63	0					No Quan Values	High	Not Found	High	0	0.0006596	2.73		Not Used
	TRUE	High	HVAAGTQQPYTDGVR		FALSE	0	1	1	4	XP_005624540.1	junction plakoglobin isoform X1 [Canis lupus familiaris]	0	1599.79	0	0.085	0	15.7	184.3		High	High	High	0	0.0003246	3.78	15.22	Used
	TRUE	High	LNYGIPAIVK		FALSE	0.00320521	1	1	2	XP_005624540.1	junction plakoglobin isoform X1 [Canis lupus familiaris]	0	1087.65	0	0.136	0	24	176		High	High	High	0.0007573	0.009871	2.53	54.08	Used
	TRUE	High	AAMIVNQLSK	1xOxidation [M3]	FALSE	0.00826657	1	1	2	XP_005624540.1	junction plakoglobin isoform X1 [Canis lupus familiaris]	0	1090.59	0	0.068	0	12.7	187.3		Peak Found	High	High	0.001942	0.0236	2.87	20.42	Used
TRUE	Medium	Master Protein	XP_022281802.1	heat shock protein HSP 90-beta [Canis lupus familiaris]	0.036	1.689	2	1	1	1	1	724	83.2	5.03	2.88	1	0	0.07	0	3939.3	56091.1	Peak Found	High
	Checked	Confidence	Sequence	Modifications	Contaminant	Qvality q-value	# Protein Groups	# Proteins	# PSMs	Master Protein Accessions	Master Protein Descriptions	# Missed Cleavages	Theo. MH+ [Da]	# Razor Quan Results	Abundance Ratio: (F58, Sample) / (F59, Control)	Abundance Ratio Variability [%]: (F58, Sample) / (F59, Control)	Abundances (Grouped): F58, Sample	Abundances (Grouped): F59, Control	Quan Info	Found in Sample: [S56] F58: Sample	Found in Sample: [S57] F59: Control	Confidence (by Search Engine): Sequest HT	Percolator q-Value (by Search Engine): Sequest HT	Percolator PEP (by Search Engine): Sequest HT	XCorr (by Search Engine): Sequest HT	Top Apex RT [min]	Quan Usage
	TRUE	High	GVVDSEDLPLNISR		FALSE	0.00707899	1	3	2	XP_022281802.1	heat shock protein HSP 90-beta [Canis lupus familiaris]	0	1513.79	0	0.07	0	13.1	186.9		Peak Found	High	High	0.001662	0.02046	2.88	55.63	Used
TRUE	High	Master Protein	XP_005623230.1	protein-glutamine gamma-glutamyltransferase K isoform X1 [Canis lupus familiaris]	0	6.412	3	2	3	2	1	873	95.8	6.37	7.6	2	0	0.266	6.56	68170.1	316409	High	High
	Checked	Confidence	Sequence	Modifications	Contaminant	Qvality q-value	# Protein Groups	# Proteins	# PSMs	Master Protein Accessions	Master Protein Descriptions	# Missed Cleavages	Theo. MH+ [Da]	# Razor Quan Results	Abundance Ratio: (F58, Sample) / (F59, Control)	Abundance Ratio Variability [%]: (F58, Sample) / (F59, Control)	Abundances (Grouped): F58, Sample	Abundances (Grouped): F59, Control	Quan Info	Found in Sample: [S56] F58: Sample	Found in Sample: [S57] F59: Control	Confidence (by Search Engine): Sequest HT	Percolator q-Value (by Search Engine): Sequest HT	Percolator PEP (by Search Engine): Sequest HT	XCorr (by Search Engine): Sequest HT	Top Apex RT [min]	Quan Usage
	TRUE	High	IYYGTEAQIGER		FALSE	0	1	4	1	XP_005623230.1	protein-glutamine gamma-glutamyltransferase K isoform X1 [Canis lupus familiaris]	0	1399.69	0	0.147	0	25.7	174.3		Peak Found	High	High	0	6.215e-05	3.58	30.82	Used
	TRUE	High	QEYVLNESGR		FALSE	0	1	4	2	XP_005623230.1	protein-glutamine gamma-glutamyltransferase K isoform X1 [Canis lupus familiaris]	0	1194.57	0	0.48	0	64.9	135.1		High	High	High	0.001942	0.02582	2.16	19.96	Used
TRUE	High	Master Protein	NP_001300789.1	desmocollin-1 precursor [Canis lupus familiaris]	0	2.459	1	1	3	1	1	896	100	5.55	7.74	1	0	0.202	0	56543.5	280169	High	High
	Checked	Confidence	Sequence	Modifications	Contaminant	Qvality q-value	# Protein Groups	# Proteins	# PSMs	Master Protein Accessions	Master Protein Descriptions	# Missed Cleavages	Theo. MH+ [Da]	# Razor Quan Results	Abundance Ratio: (F58, Sample) / (F59, Control)	Abundance Ratio Variability [%]: (F58, Sample) / (F59, Control)	Abundances (Grouped): F58, Sample	Abundances (Grouped): F59, Control	Quan Info	Found in Sample: [S56] F58: Sample	Found in Sample: [S57] F59: Control	Confidence (by Search Engine): Sequest HT	Percolator q-Value (by Search Engine): Sequest HT	Percolator PEP (by Search Engine): Sequest HT	XCorr (by Search Engine): Sequest HT	Top Apex RT [min]	Quan Usage
	TRUE	High	DTGDIFCTR	1xCarbamidomethyl [C7]	FALSE	0	1	3	3	NP_001300789.1	desmocollin-1 precursor [Canis lupus familiaris]	0	1084.47	0	0.202	0	33.6	166.4		High	High	High	0	0.003476	3.01	34.01	Used
TRUE	High	Master Protein	XP_022278351.1	lysosomal alpha-glucosidase isoform X1 [Canis lupus familiaris]	0	2.734	1	1	1	1	1	979	108.7	6.79	2.48	1	0					Not Found	High
	Checked	Confidence	Sequence	Modifications	Contaminant	Qvality q-value	# Protein Groups	# Proteins	# PSMs	Master Protein Accessions	Master Protein Descriptions	# Missed Cleavages	Theo. MH+ [Da]	# Razor Quan Results	Abundance Ratio: (F58, Sample) / (F59, Control)	Abundance Ratio Variability [%]: (F58, Sample) / (F59, Control)	Abundances (Grouped): F58, Sample	Abundances (Grouped): F59, Control	Quan Info	Found in Sample: [S56] F58: Sample	Found in Sample: [S57] F59: Control	Confidence (by Search Engine): Sequest HT	Percolator q-Value (by Search Engine): Sequest HT	Percolator PEP (by Search Engine): Sequest HT	XCorr (by Search Engine): Sequest HT	Top Apex RT [min]	Quan Usage
	TRUE	High	WGYSSTAITR		FALSE	0	1	2	1	XP_022278351.1	lysosomal alpha-glucosidase isoform X1 [Canis lupus familiaris]	0	1141.56	0					No Quan Values	Not Found	High	High	0	0.001845	2.48		Not Used
TRUE	High	Master Protein	XP_005622273.1	desmoglein-1 isoform X1 [Canis lupus familiaris]	0	20.516	6	6	12	6	1	1063	114.5	4.93	35.35	6	0	0.198	5.31	270422	1.61381e+06	High	High
	Checked	Confidence	Sequence	Modifications	Contaminant	Qvality q-value	# Protein Groups	# Proteins	# PSMs	Master Protein Accessions	Master Protein Descriptions	# Missed Cleavages	Theo. MH+ [Da]	# Razor Quan Results	Abundance Ratio: (F58, Sample) / (F59, Control)	Abundance Ratio Variability [%]: (F58, Sample) / (F59, Control)	Abundances (Grouped): F58, Sample	Abundances (Grouped): F59, Control	Quan Info	Found in Sample: [S56] F58: Sample	Found in Sample: [S57] F59: Control	Confidence (by Search Engine): Sequest HT	Percolator q-Value (by Search Engine): Sequest HT	Percolator PEP (by Search Engine): Sequest HT	XCorr (by Search Engine): Sequest HT	Top Apex RT [min]	Quan Usage
	TRUE	High	IIRQEPSDSPMFIINR	1xOxidation [M11]	FALSE	0	1	2	1	XP_005622273.1	desmoglein-1 isoform X1 [Canis lupus familiaris]	1	1932	0	0.018	0	3.5	196.5		Peak Found	High	High	0	0.0001166	4.77	41.64	Used
	TRUE	High	IHSDCAANQQVTYR	1xCarbamidomethyl [C5]	FALSE	0	1	2	2	XP_005622273.1	desmoglein-1 isoform X1 [Canis lupus familiaris]	0	1662.77	0	1.49	0	119.7	80.3		High	High	High	0	2.535e-06	5.75	12.9	Used
	TRUE	High	QEPSDSPMFIINR	1xOxidation [M8]	FALSE	0	1	2	5	XP_005622273.1	desmoglein-1 isoform X1 [Canis lupus familiaris]	0	1549.73	0	0.198	0	33.1	166.9		High	High	High	0.001425	0.01402	2.68	40.88	Used
	TRUE	High	GSDRDGGADGMSAECECNIK	2xCarbamidomethyl [C15; C17]	FALSE	0	1	2	1	XP_005622273.1	desmoglein-1 isoform X1 [Canis lupus familiaris]	1	2128.83	0	0.01			200		Not Found	High	High	0	0.0001503	4.27	15.89	Used
	TRUE	High	EGGLNMNFMESYFCQK	1xCarbamidomethyl [C14]; 1xDeamidated [Q15]; 2xOxidation [M6; M9]	FALSE	0.00707899	1	2	1	XP_005622273.1	desmoglein-1 isoform X1 [Canis lupus familiaris]	0	1987.79	0					Not Reliable	Not Found	High	High	0.001662	0.02086	1.7		Not Used
	TRUE	High	DGGADGMSAECECNIK	2xCarbamidomethyl [C11; C13]	FALSE	0.00707899	1	2	1	XP_005622273.1	desmoglein-1 isoform X1 [Canis lupus familiaris]	0	1713.65	0	1.136	0	106.4	93.6		High	Peak Found	High	0.001662	0.01822	1.92	20.7	Used
	TRUE	High	IIRQEPSDSPMFIINR		FALSE	0.00936479	1	2	1	XP_005622273.1	desmoglein-1 isoform X1 [Canis lupus familiaris]	1	1916.01	0	0.046	0	8.9	191.1		Peak Found	High	High	0.002196	0.03053	3.13	52.45	Used
TRUE	High	Master Protein	XP_003434996.1	desmocollin-3 [Canis lupus familiaris]	0	2.56	1	1	1	1	1	1104	121.4	6.2	2.62	1	0	0.514	0	18376.1	35728.2	Peak Found	High
	Checked	Confidence	Sequence	Modifications	Contaminant	Qvality q-value	# Protein Groups	# Proteins	# PSMs	Master Protein Accessions	Master Protein Descriptions	# Missed Cleavages	Theo. MH+ [Da]	# Razor Quan Results	Abundance Ratio: (F58, Sample) / (F59, Control)	Abundance Ratio Variability [%]: (F58, Sample) / (F59, Control)	Abundances (Grouped): F58, Sample	Abundances (Grouped): F59, Control	Quan Info	Found in Sample: [S56] F58: Sample	Found in Sample: [S57] F59: Control	Confidence (by Search Engine): Sequest HT	Percolator q-Value (by Search Engine): Sequest HT	Percolator PEP (by Search Engine): Sequest HT	XCorr (by Search Engine): Sequest HT	Top Apex RT [min]	Quan Usage
	TRUE	High	IPIEDKDLINTANWR		FALSE	0	1	1	1	XP_003434996.1	desmocollin-3 [Canis lupus familiaris]	1	1797.95	0	0.514	0	67.9	132.1		Peak Found	High	High	0	0.002757	2.62	56.69	Used
TRUE	High	Master Protein	XP_536395.3	vinculin [Canis lupus familiaris]	0	10.839	5	4	4	4	1	1170	127.2	5.8	11.66	4	0	0.125	0	4873.34	38925.5	Peak Found	High
	Checked	Confidence	Sequence	Modifications	Contaminant	Qvality q-value	# Protein Groups	# Proteins	# PSMs	Master Protein Accessions	Master Protein Descriptions	# Missed Cleavages	Theo. MH+ [Da]	# Razor Quan Results	Abundance Ratio: (F58, Sample) / (F59, Control)	Abundance Ratio Variability [%]: (F58, Sample) / (F59, Control)	Abundances (Grouped): F58, Sample	Abundances (Grouped): F59, Control	Quan Info	Found in Sample: [S56] F58: Sample	Found in Sample: [S57] F59: Control	Confidence (by Search Engine): Sequest HT	Percolator q-Value (by Search Engine): Sequest HT	Percolator PEP (by Search Engine): Sequest HT	XCorr (by Search Engine): Sequest HT	Top Apex RT [min]	Quan Usage
	TRUE	High	STVEGIQASVK		FALSE	0	1	1	1	XP_536395.3	vinculin [Canis lupus familiaris]	0	1118.61	0					No Quan Values	Not Found	High	High	0	0.006737	3.03		Not Used
	TRUE	High	AQQVSQGLDVLTAK		FALSE	0	1	1	1	XP_536395.3	vinculin [Canis lupus familiaris]	0	1457.8	0					No Quan Values	Not Found	High	High	0	3.742e-05	3.42		Not Used
	TRUE	High	GWLRDPSASPGDAGEQAIR		FALSE	0	1	1	1	XP_536395.3	vinculin [Canis lupus familiaris]	1	1982.97	0					No Quan Values	Not Found	High	High	0	0.004174	3.15		Not Used
	TRUE	High	SLGEISALTSK		FALSE	0.00616428	1	1	1	XP_536395.3	vinculin [Canis lupus familiaris]	0	1105.61	0	0.125	0	22.3	177.7		Peak Found	High	High	0.001425	0.01378	2.05	41.1	Used
TRUE	Medium	Master Protein	XP_022276393.1	kinesin-like protein KIF27 isoform X1 [Canis lupus familiaris]	0.035	1.656	0	1	1	1	1	1405	160.6	6.79	2	1	0	6.96	0	69712.5	10016.7	High	Peak Found
	Checked	Confidence	Sequence	Modifications	Contaminant	Qvality q-value	# Protein Groups	# Proteins	# PSMs	Master Protein Accessions	Master Protein Descriptions	# Missed Cleavages	Theo. MH+ [Da]	# Razor Quan Results	Abundance Ratio: (F58, Sample) / (F59, Control)	Abundance Ratio Variability [%]: (F58, Sample) / (F59, Control)	Abundances (Grouped): F58, Sample	Abundances (Grouped): F59, Control	Quan Info	Found in Sample: [S56] F58: Sample	Found in Sample: [S57] F59: Control	Confidence (by Search Engine): Sequest HT	Percolator q-Value (by Search Engine): Sequest HT	Percolator PEP (by Search Engine): Sequest HT	XCorr (by Search Engine): Sequest HT	Top Apex RT [min]	Quan Usage
	TRUE	High	QLDAEIK		FALSE	0.00707899	1	2	1	XP_022276393.1	kinesin-like protein KIF27 isoform X1 [Canis lupus familiaris]	0	816.446	0	6.96	0	174.9	25.1		High	Peak Found	High	0.001662	0.02206	2	22.23	Used
TRUE	High	Master Protein	XP_022265595.1	RING finger protein 17 isoform X1 [Canis lupus familiaris]	0.007	1.992	1	1	1	1	1	1607	183.6	5.52	1.77	1	0	0.442	0	39459.6	89363.2	Peak Found	High
	Checked	Confidence	Sequence	Modifications	Contaminant	Qvality q-value	# Protein Groups	# Proteins	# PSMs	Master Protein Accessions	Master Protein Descriptions	# Missed Cleavages	Theo. MH+ [Da]	# Razor Quan Results	Abundance Ratio: (F58, Sample) / (F59, Control)	Abundance Ratio Variability [%]: (F58, Sample) / (F59, Control)	Abundances (Grouped): F58, Sample	Abundances (Grouped): F59, Control	Quan Info	Found in Sample: [S56] F58: Sample	Found in Sample: [S57] F59: Control	Confidence (by Search Engine): Sequest HT	Percolator q-Value (by Search Engine): Sequest HT	Percolator PEP (by Search Engine): Sequest HT	XCorr (by Search Engine): Sequest HT	Top Apex RT [min]	Quan Usage
	TRUE	High	CDPQENEVGQNIQK	1xCarbamidomethyl [C1]; 3xDeamidated [Q4; Q10; Q13]	FALSE	0.00320521	1	3	1	XP_022265595.1	RING finger protein 17 isoform X1 [Canis lupus familiaris]	0	1661.7	0	0.442	0	61.3	138.7		Peak Found	High	High	0.0007573	0.01018	1.77	18.93	Used
TRUE	High	Master Protein	NP_001104237.1	myosin-9 [Canis lupus familiaris]	0	2.197	1	1	1	1	1	1960	226.3	5.6	2.62	1	0	0.01			30249.8	Not Found	High
	Checked	Confidence	Sequence	Modifications	Contaminant	Qvality q-value	# Protein Groups	# Proteins	# PSMs	Master Protein Accessions	Master Protein Descriptions	# Missed Cleavages	Theo. MH+ [Da]	# Razor Quan Results	Abundance Ratio: (F58, Sample) / (F59, Control)	Abundance Ratio Variability [%]: (F58, Sample) / (F59, Control)	Abundances (Grouped): F58, Sample	Abundances (Grouped): F59, Control	Quan Info	Found in Sample: [S56] F58: Sample	Found in Sample: [S57] F59: Control	Confidence (by Search Engine): Sequest HT	Percolator q-Value (by Search Engine): Sequest HT	Percolator PEP (by Search Engine): Sequest HT	XCorr (by Search Engine): Sequest HT	Top Apex RT [min]	Quan Usage
	TRUE	High	QAQQERDELADEIANSSGK		FALSE	0	1	1	1	NP_001104237.1	myosin-9 [Canis lupus familiaris]	1	2088.98	0	0.01			200		Not Found	High	High	0	0.00635	2.62	32.84	Used
TRUE	High	Master Protein	XP_013964581.1	deleted in malignant brain tumors 1 protein isoform X1 [Canis lupus familiaris]	0	4.893	5	2	4	2	1	2155	232.9	5.06	4.55	2	0	0.23	0	12622.2	54882.5	High	High
	Checked	Confidence	Sequence	Modifications	Contaminant	Qvality q-value	# Protein Groups	# Proteins	# PSMs	Master Protein Accessions	Master Protein Descriptions	# Missed Cleavages	Theo. MH+ [Da]	# Razor Quan Results	Abundance Ratio: (F58, Sample) / (F59, Control)	Abundance Ratio Variability [%]: (F58, Sample) / (F59, Control)	Abundances (Grouped): F58, Sample	Abundances (Grouped): F59, Control	Quan Info	Found in Sample: [S56] F58: Sample	Found in Sample: [S57] F59: Control	Confidence (by Search Engine): Sequest HT	Percolator q-Value (by Search Engine): Sequest HT	Percolator PEP (by Search Engine): Sequest HT	XCorr (by Search Engine): Sequest HT	Top Apex RT [min]	Quan Usage
	TRUE	High	FGQGSGPIVLDNVR	1xDeamidated [N12]	FALSE	0	1	3	2	XP_013964581.1	deleted in malignant brain tumors 1 protein isoform X1 [Canis lupus familiaris]	0	1459.75	0					No Quan Values	High	High	High	0	0.003578	2.8	51.82	Not Used
	TRUE	High	FGQGSGPIVLDDVR		FALSE	0	1	4	2	XP_013964581.1	deleted in malignant brain tumors 1 protein isoform X1 [Canis lupus familiaris]	0	1459.75	1	0.23	0	37.4	162.6		High	High	High	0	0.003578	2.8	51.82	Used
TRUE	High	Master Protein	XP_545329.3	LOW QUALITY PROTEIN: desmoplakin [Canis lupus familiaris]	0	68.399	10	24	46	24	1	2877	332	7.03	108.34	24	0	0.158	1.6	1.12132e+06	7.78035e+06	High	High
	Checked	Confidence	Sequence	Modifications	Contaminant	Qvality q-value	# Protein Groups	# Proteins	# PSMs	Master Protein Accessions	Master Protein Descriptions	# Missed Cleavages	Theo. MH+ [Da]	# Razor Quan Results	Abundance Ratio: (F58, Sample) / (F59, Control)	Abundance Ratio Variability [%]: (F58, Sample) / (F59, Control)	Abundances (Grouped): F58, Sample	Abundances (Grouped): F59, Control	Quan Info	Found in Sample: [S56] F58: Sample	Found in Sample: [S57] F59: Control	Confidence (by Search Engine): Sequest HT	Percolator q-Value (by Search Engine): Sequest HT	Percolator PEP (by Search Engine): Sequest HT	XCorr (by Search Engine): Sequest HT	Top Apex RT [min]	Quan Usage
	TRUE	High	NTKIEVLEEELR		FALSE	0	1	1	1	XP_545329.3	LOW QUALITY PROTEIN: desmoplakin [Canis lupus familiaris]	1	1472.8	0	0.01			200		Not Found	High	High	0	0.002913	2.35	51.75	Used
	TRUE	High	NNYDEEIISLK		FALSE	0	1	1	1	XP_545329.3	LOW QUALITY PROTEIN: desmoplakin [Canis lupus familiaris]	0	1337.66	0	0.218	0	35.8	164.2		Peak Found	High	High	0	0.007104	2.45	48.08	Used
	TRUE	High	NKYETEINITK		FALSE	0	1	1	2	XP_545329.3	LOW QUALITY PROTEIN: desmoplakin [Canis lupus familiaris]	1	1352.71	0	0.01			200		Not Found	High	High	0	0.0001628	2.71	23.16	Used
	TRUE	High	LSSEVEALR		FALSE	0	1	1	2	XP_545329.3	LOW QUALITY PROTEIN: desmoplakin [Canis lupus familiaris]	0	1003.54	0	0.327	0	49.3	150.7		High	High	High	0	0.00149	2.24	24.68	Used
	TRUE	High	LLQLQEQMR	1xOxidation [M8]	FALSE	0	1	1	3	XP_545329.3	LOW QUALITY PROTEIN: desmoplakin [Canis lupus familiaris]	0	1174.62	0	0.107	0	19.4	180.6		High	High	High	0	0.003531	2.45	25.27	Used
	TRUE	High	LLEAQIATGGIIDPK		FALSE	0	1	1	1	XP_545329.3	LOW QUALITY PROTEIN: desmoplakin [Canis lupus familiaris]	0	1538.88	0	0.01			200		Not Found	High	High	0	4.062e-06	3.19	58.77	Used
	TRUE	High	LTYEIEDEK		FALSE	0	1	1	2	XP_545329.3	LOW QUALITY PROTEIN: desmoplakin [Canis lupus familiaris]	0	1139.55	0	0.29	0	45	155		High	High	High	0	0.006451	3.02	26.2	Used
	TRUE	High	SVQNDSQAIAEVLNQLK		FALSE	0	1	1	1	XP_545329.3	LOW QUALITY PROTEIN: desmoplakin [Canis lupus familiaris]	0	1856.97	0					No Quan Values	High	Not Found	High	0	0.006707	1.49		Not Used
	TRUE	High	QLQNIIQATSR		FALSE	0	1	1	3	XP_545329.3	LOW QUALITY PROTEIN: desmoplakin [Canis lupus familiaris]	0	1271.71	0	0.101	0	18.3	181.7		High	High	High	0	0.005633	2.58	35.82	Used
	TRUE	High	IEVLEEELR		FALSE	0	1	1	3	XP_545329.3	LOW QUALITY PROTEIN: desmoplakin [Canis lupus familiaris]	0	1129.61	0	0.154	0	26.7	173.3		High	High	High	0	0.001573	3.18	46.64	Used
	TRUE	High	LLQLQEQMR		FALSE	0	1	1	2	XP_545329.3	LOW QUALITY PROTEIN: desmoplakin [Canis lupus familiaris]	0	1158.63	0	0.085	0	15.6	184.4		High	High	High	0	0.002138	3.33	37.67	Used
	TRUE	High	FGDSNTVMR		FALSE	0	1	1	1	XP_545329.3	LOW QUALITY PROTEIN: desmoplakin [Canis lupus familiaris]	0	1026.47	0					No Quan Values	High	Not Found	High	0	0.006349	2.37		Not Used
	TRUE	High	AVTGYNDPETGNIISLFQAMNK	1xDeamidated [N/Q]; 1xOxidation [M20]	FALSE	0	1	1	3	XP_545329.3	LOW QUALITY PROTEIN: desmoplakin [Canis lupus familiaris]	0	2400.14	0					No Quan Values	High	Not Found	High	0.0007573	0.00983	2.63		Not Used
	TRUE	High	AQQIHSQTSQQYPLYDLDLGK		FALSE	0	1	1	3	XP_545329.3	LOW QUALITY PROTEIN: desmoplakin [Canis lupus familiaris]	0	2433.2	0	0.33	0	49.6	150.4		High	High	High	0	0.0004463	4.02	52.9	Used
	TRUE	High	AIKEKEYEIER		FALSE	0	1	1	1	XP_545329.3	LOW QUALITY PROTEIN: desmoplakin [Canis lupus familiaris]	2	1407.75	0	0.01			200		Not Found	High	High	0	0.005927	2.9	14.67	Used
	TRUE	High	GGGGYTCQSGSGWDEFTK	1xCarbamidomethyl [C7]	FALSE	0	1	1	2	XP_545329.3	LOW QUALITY PROTEIN: desmoplakin [Canis lupus familiaris]	0	1893.77	0	0.32	0	48.5	151.5		High	High	High	0	0.000293	3.69	44.17	Used
	TRUE	High	GFFDPNTEENLTYLQLK	1xDeamidated [N10]	FALSE	0	1	1	1	XP_545329.3	LOW QUALITY PROTEIN: desmoplakin [Canis lupus familiaris]	0	2029.98	0					Not Reliable	High	Not Found	High	0	0.002782	2.57		Not Used
	TRUE	High	GFFDPNTEENLTYLQLK		FALSE	0	1	1	1	XP_545329.3	LOW QUALITY PROTEIN: desmoplakin [Canis lupus familiaris]	0	2028.99	0					No Quan Values	High	Not Found	High	0	0.006295	2.9		Not Used
	TRUE	High	NQFETEINITK		FALSE	0.00166324	1	1	1	XP_545329.3	LOW QUALITY PROTEIN: desmoplakin [Canis lupus familiaris]	0	1336.67	0	0.291	0	45.1	154.9		Peak Found	High	High	0.0004029	0.009094	2.26	40.5	Used
	TRUE	High	NHYNEEMSNLR		FALSE	0.00320521	1	1	1	XP_545329.3	LOW QUALITY PROTEIN: desmoplakin [Canis lupus familiaris]	0	1406.61	0	0.068	0	12.7	187.3		Peak Found	High	High	0.0007573	0.01162	2.69	19.18	Used
	TRUE	High	AELIVQPELK		FALSE	0.00479118	1	1	2	XP_545329.3	LOW QUALITY PROTEIN: desmoplakin [Canis lupus familiaris]	0	1139.67	0	0.109	0	19.6	180.4		High	High	High	0.001942	0.0251	3.18	42.31	Used
	TRUE	High	LPVEEAYK		FALSE	0.00616428	1	1	2	XP_545329.3	LOW QUALITY PROTEIN: desmoplakin [Canis lupus familiaris]	0	948.504	0	0.546	0	70.6	129.4		High	High	High	0.001425	0.01581	1.92	20.25	Used
	TRUE	High	QQIQNDLNQWK		FALSE	0.00616428	1	1	2	XP_545329.3	LOW QUALITY PROTEIN: desmoplakin [Canis lupus familiaris]	0	1414.71	0	0.161	0	27.7	172.3		High	High	High	0.001662	0.01734	2.71	37.32	Used
	TRUE	High	LGIYEAMK		FALSE	0.00707899	1	1	1	XP_545329.3	LOW QUALITY PROTEIN: desmoplakin [Canis lupus familiaris]	0	924.486	0	0.093	0	17	183		Peak Found	High	High	0.001662	0.01794	2.1	36.45	Used
	TRUE	High	ALLQAILQTEDMLK	1xOxidation [M12]	FALSE	0.00707899	1	1	1	XP_545329.3	LOW QUALITY PROTEIN: desmoplakin [Canis lupus familiaris]	0	1602.88	0					No Quan Values	High	Not Found	High	0.001662	0.01976	2.19		Not Used
	TRUE	High	YIELLTR		FALSE	0.00936479	1	1	3	XP_545329.3	LOW QUALITY PROTEIN: desmoplakin [Canis lupus familiaris]	0	907.525	0	0.129	0	22.9	177.1		High	High	High	0.002196	0.02875	2.18	42.84	Used
TRUE	Medium	Master Protein	XP_013974782.1	microtubule-actin cross-linking factor 1 isoform X1 [Canis lupus familiaris]	0.021	1.816	0	1	2	1	1	7705	869.9	5.35	4.98	1	0	0.143	0	14065.2	98612.8	High	High
	Checked	Confidence	Sequence	Modifications	Contaminant	Qvality q-value	# Protein Groups	# Proteins	# PSMs	Master Protein Accessions	Master Protein Descriptions	# Missed Cleavages	Theo. MH+ [Da]	# Razor Quan Results	Abundance Ratio: (F58, Sample) / (F59, Control)	Abundance Ratio Variability [%]: (F58, Sample) / (F59, Control)	Abundances (Grouped): F58, Sample	Abundances (Grouped): F59, Control	Quan Info	Found in Sample: [S56] F58: Sample	Found in Sample: [S57] F59: Control	Confidence (by Search Engine): Sequest HT	Percolator q-Value (by Search Engine): Sequest HT	Percolator PEP (by Search Engine): Sequest HT	XCorr (by Search Engine): Sequest HT	Top Apex RT [min]	Quan Usage
	TRUE	High	LTVEEAVR		FALSE	0.00616428	1	39	2	XP_013974782.1	microtubule-actin cross-linking factor 1 isoform X1 [Canis lupus familiaris]	0	916.51	0	0.143	0	25	175		High	High	High	0.002196	0.02748	2.66	22.02	Used

## Sheet: D1-3 FT Search Summary
Result name: Signe10400132_filtrate_Samples
Result file: D:\PD2.2 results after 20171126\Precursor IOn Quan LFQ gelFrac\Signe10400132_filtrate_Samples.msf
Description: Processing workflow for precursor-based quantification. Ion trap-detected HCD spectra using SequestHT with Percolator validation. Specify the FASTA database, labels used, and any additional modifications.
Workflow based on template: Training_Fusion_Precursor_Quan_and_LFQ_IT HCD_SequestHT_Percolator
Creation date: 7/3/2018 12:11:21 PM
Created with Discoverer version: 2.2.0.388
							------------------------------------------------------------------
							Quantification Group Settings:
------------------------------------------------------------------							------------------------------------------------------------------
The pipeline tree:							Study variable(s) for grouping: File;Sample Type
------------------------------------------------------------------							Selected study variable(s) for grouping are not sorted.
|-(0) Spectrum Files RC							Quantification Ratios:
|-(1) Spectrum Selector							--------------------------------
|-(2) Sequest HT							(F58, Sample) / (F59, Control)
|-(3) Percolator
|-(4) Minora Feature Detector							------------------------------------------------------------------
							Quantification Ratio Coloring:
------------------------------------------------------------------							------------------------------------------------------------------
Processing node 0: Spectrum Files RC							Normal space ratio threshold (log2 ratio threshold)
------------------------------------------------------------------
1. Search Settings:							blue (1): < 0.1 (< -3.3)
- File Name(s) (Hidden):							blue (2): < 0.125 (< -3)
	D:\20180620\SigneCremer10400132_Releasatefil.raw						blue (3): < 0.167 (< -2.6)
	D:\20180620\SigneCremer10400132_SalineControlfil.raw						blue (4): < 0.25 (< -2)
- Protein Database:							blue (5): < 0.5 (< -1)
	Canis Lupus Familiaris NCBIRefSeq20180112.fasta						white: between 0.5 and 2 (between -1 and 1)
	Common contaminants 20170510.fasta						red (5): > 2 (> 1)
#NAME?							red (4): > 4 (> 2)
- Precursor Mass Tolerance: 20 ppm							red (3): > 6 (> 2.6)
- Fragment Mass Tolerance: 0.5 Da							red (2): > 8 (> 3)
- 1. Static Modification: Carbamidomethyl / +57.021 Da (C)							red (1): > 10 (> 3.3)
2. Regression Settings:
#NAME?
#NAME?
------------------------------------------------------------------
Processing node 1: Spectrum Selector
------------------------------------------------------------------
1. General Settings:
#NAME?
- Use New Precursor Reevaluation: True
- Use Isotope Pattern in Precursor Reevaluation: True
2. Spectrum Properties Filter:
- Lower RT Limit: 0
- Upper RT Limit: 0
- First Scan: 0
- Last Scan: 0
- Lowest Charge State: 0
- Highest Charge State: 0
- Min. Precursor Mass: 350 Da
- Max. Precursor Mass: 5000 Da
- Total Intensity Threshold: 0
- Minimum Peak Count: 1
3. Scan Event Filters:
#NAME?
- Min. Collision Energy: 0
- Max. Collision Energy: 1000
#NAME?
4. Peak Filters:
- S/N Threshold (FT-only): 1.5
5. Replacements for Unrecognized Properties:
#NAME?
#NAME?
#NAME?
#NAME?
- Unrecognized Polarity Replacements: +
- Unrecognized MS Resolution@200 Replacements: 60000
- Unrecognized MSn Resolution@200 Replacements: 30000
6. Precursor Pattern Extraction:
- Precursor Clipping Range Before: 2.5 Da
- Precursor Clipping Range After: 5.5 Da
------------------------------------------------------------------
Processing node 2: Sequest HT
------------------------------------------------------------------
1. Input Data:
- Protein Database:
	Canis Lupus Familiaris NCBIRefSeq20180112.fasta
	Common contaminants 20170510.fasta
#NAME?
- Max. Missed Cleavage Sites: 2
- Min. Peptide Length: 6
- Max. Peptide Length: 144
- Max. Number of Peptides Reported: 10
2. Tolerances:
- Precursor Mass Tolerance: 10 ppm
- Fragment Mass Tolerance: 0.6 Da
- Use Average Precursor Mass: False
- Use Average Fragment Mass: False
3. Spectrum Matching:
- Use Neutral Loss a Ions: True
- Use Neutral Loss b Ions: True
- Use Neutral Loss y Ions: True
- Use Flanking Ions: True
- Weight of a Ions: 0
- Weight of b Ions: 1
- Weight of c Ions: 0
- Weight of x Ions: 0
- Weight of y Ions: 1
- Weight of z Ions: 0
4. Dynamic Modifications:
- Max. Equal Modifications Per Peptide: 3
- Max. Dynamic Modifications Per Peptide: 4
- 1. Dynamic Modification: Oxidation / +15.995 Da (M)
- 2. Dynamic Modification: Deamidated / +0.984 Da (N, Q)
6. Dynamic Modifications (protein terminus):
- 1. N-Terminal Modification: Acetyl / +42.011 Da (N-Terminus)
7. Static Modifications:
- 1. Static Modification: Carbamidomethyl / +57.021 Da (C)
------------------------------------------------------------------
Processing node 3: Percolator
------------------------------------------------------------------
1. Input Data:
- Maximum Delta Cn: 0.05
- Maximum Rank: 0
2. Decoy Database Search:
- Target FDR (Strict): 0.01
- Target FDR (Relaxed): 0.05
#NAME?
------------------------------------------------------------------
Processing node 4: Minora Feature Detector
------------------------------------------------------------------
1. Peak & Feature Detection:
- Min. Trace Length: 5
- Min. # Isotopes: 2 Peaks
- Max. ΔRT of Isotope Pattern Multiplets [min]: 0.2
2. Feature to ID Linking:
#NAME?
